# Supplementary material for: Single‐cell transcriptomics stratifies organoid models of metabolic dysfunction‐associated steatotic liver disease
Source: EMBO J. 2023 Nov 14;42(24):e113898. doi: 10.15252/embj.2023113898 (PMC10711666; doi:10.15252/embj.2023113898)
Supplement: Supplementary file 2 — Dataset EV1 [file EMBJ-42-e113898-s001.xlsx]

## Sheet: info
Dataset EV1	Marker gene sets used in this study, related to Figure 1

## Sheet: sctype
tissue	cell type	official gene symbol	reference
Immune system	Pro-B cells	CD27,IgD,CD24,PTPRC,PAX5,CD24,CD38,CD79A,DNTT,C10orf10,VPREB1,ARPP21,CD99,IGLL1,CD9,CD79B,TCL1A,IGLL5,HLA-DQA1,HLA-DQB1,VPREB3,IGLL5	Ianevski, A., Giri, A. K. & Aittokallio, T. Fully-automated and ultra-fast cell-type identification using specific marker combinations from single-cell transcriptomic data. Nat Commun 13, 1246 (2022).
Immune system	Pre-B cells	CD19,CD27,IgD,CD24,PTPRC,PAX5,CD24,CD38,CD79A,NSMCE1,PCDH9,ACSM3,CCDC191,TCL1A,CD79B,TCL1A,IGLL5,HLA-DQA1,HLA-DQB1,VPREB3,IGLL5	Ianevski, A., Giri, A. K. & Aittokallio, T. Fully-automated and ultra-fast cell-type identification using specific marker combinations from single-cell transcriptomic data. Nat Commun 13, 1246 (2022).
Immune system	Naive B cells	CD19,IgD,CD38,CD24,CD20,MS4A1,PTPRC,PAX5,CD24,CD38,CD79A,JCHAIN,SSR4,FKBP11,SEC11C,DERL3,PRDX4,IGLL5,CD79B,TCL1A,IGLL5,HLA-DQA1,HLA-DQB1,CD138,CD38,VPREB3,IGLL5	Ianevski, A., Giri, A. K. & Aittokallio, T. Fully-automated and ultra-fast cell-type identification using specific marker combinations from single-cell transcriptomic data. Nat Commun 13, 1246 (2022).
Immune system	Memory B cells	CD19,CD27,IgD,CD38,CD24,CD20,MS4A1,PTPRC,PAX5,CD24,CD38,CD79A,JCHAIN,SSR4,FKBP11,SEC11C,DERL3,PRDX4,IGLL5,CD79B,TCL1A,IGLL5,HLA-DQA1,HLA-DQB1,CD138,CD38,CD27,VPREB3,IGLL5	Ianevski, A., Giri, A. K. & Aittokallio, T. Fully-automated and ultra-fast cell-type identification using specific marker combinations from single-cell transcriptomic data. Nat Commun 13, 1246 (2022).
Immune system	Plasma B cells	CD19,CD27,IgD,CD38,CD24,CD20,MS4A1,PTPRC,PAX5,CD24,CD38,CD79A,JCHAIN,SSR4,FKBP11,SEC11C,DERL3,PRDX4,IGLL5,CD79B,TCL1A,IGLL5,HLA-DQA1,HLA-DQB1,CD138,CD38,VPREB3,IGLL5	Ianevski, A., Giri, A. K. & Aittokallio, T. Fully-automated and ultra-fast cell-type identification using specific marker combinations from single-cell transcriptomic data. Nat Commun 13, 1246 (2022).
Immune system	Naive CD8+ T cells	CD8,CD2,CD3D,CD3E,CD3G,CD3Z,CD45RA,CD62L,CD27,CD127,FOXP3,CCR7,CD45,CD8A,CD8B,CCR6,CD11b,CD30,CD6,CTLA4,IL2RA,GZMB,PTPRC,SELL,CCR7,GNLY,Trac,Ltb,Cd52,Trbc2,Shisa5,Lck,Thy1,Dapl1	Ianevski, A., Giri, A. K. & Aittokallio, T. Fully-automated and ultra-fast cell-type identification using specific marker combinations from single-cell transcriptomic data. Nat Commun 13, 1246 (2022).
Immune system	Naive CD4+ T cells	CD4,CD2,CD3D,CD3E,CD3G,CD3Z,CD45RA,CD62L,CD27,CD127,FOXP3,CCR7,CD45,CCR6,CD11b,CD30,CD6,CTLA4,IL2RA,GZMB,PTPRC,SELL,CCR7,Trac,Ltb,Cd52,Trbc2,Shisa5,Lck,Thy1,Dapl1	Ianevski, A., Giri, A. K. & Aittokallio, T. Fully-automated and ultra-fast cell-type identification using specific marker combinations from single-cell transcriptomic data. Nat Commun 13, 1246 (2022).
Immune system	Memory CD8+ T cells	CD8,CD2,CD3D,CD3E,CD3G,CD3Z,CD25,CD45RA,CD62L,CD27,CD127,FOXP3,CCR7,CD45,CD8A,CD8B,CCR6,CD11b,CD30,CD45RO,CD6,CTLA4,IL2RA,GZMB,SELL,CCR7,GNLY,S100A4,Trac,Ltb,Cd52,Trbc2,Shisa5,Lck,Thy1,Dapl1	Ianevski, A., Giri, A. K. & Aittokallio, T. Fully-automated and ultra-fast cell-type identification using specific marker combinations from single-cell transcriptomic data. Nat Commun 13, 1246 (2022).
Immune system	Memory CD4+ T cells	CD4,CD2,CD3D,CD3E,CD3G,CD3Z,CD25,CD45RA,CD62L,CD27,CD127,FOXP3,CCR7,CD45,CCR6,CD11b,CD30,CD45RO,CD6,CTLA4,IL2RA,GZMB,SELL,CCR7,S100A4,Trac,Ltb,Cd52,Trbc2,Shisa5,Lck,Thy1,Dapl1	Ianevski, A., Giri, A. K. & Aittokallio, T. Fully-automated and ultra-fast cell-type identification using specific marker combinations from single-cell transcriptomic data. Nat Commun 13, 1246 (2022).
Immune system	Effector CD8+ T cells	CD8,CD2,CD3D,CD3E,CD3G,CD3Z,CD25,CD45RA,CD62L,CD27,CD127,FOXP3,CCR7,CD45,CD8A,CD8B,CCR6,CD11b,CD30,CD6,CTLA4,IL2RA,GZMB,PTPRC,GNLY,Trac,Ltb,Cd52,Trbc2,Shisa5,Lck,Thy1,Dapl1	Ianevski, A., Giri, A. K. & Aittokallio, T. Fully-automated and ultra-fast cell-type identification using specific marker combinations from single-cell transcriptomic data. Nat Commun 13, 1246 (2022).
Immune system	Effector CD4+ T cells	CD4,CD2,CD3D,CD3E,CD3G,CD3Z,CD25,CD45RA,CD62L,CD27,CD127,FOXP3,CCR7,CD45,CCR6,CD11b,CD30,CD6,CTLA4,IL2RA,GZMB,PTPRC,Trac,Ltb,Cd52,Trbc2,Shisa5,Lck,Thy1,Dapl1	Ianevski, A., Giri, A. K. & Aittokallio, T. Fully-automated and ultra-fast cell-type identification using specific marker combinations from single-cell transcriptomic data. Nat Commun 13, 1246 (2022).
Immune system	-T cells	CD2,CD3D,CD3E,CD3G,CD3Z,CD25,CD45RA,CD62L,CD27,CD127,FOXP3,CCR7,CD45,CCR6,CD11b,CD30,CD6,CTLA4,IL2RA,GZMB,PTPRC,TRDV2,TRGV9,TRGC1,Trac,Ltb,Cd52,Trbc2,Shisa5,Lck,Thy1,Dapl1	Ianevski, A., Giri, A. K. & Aittokallio, T. Fully-automated and ultra-fast cell-type identification using specific marker combinations from single-cell transcriptomic data. Nat Commun 13, 1246 (2022).
Immune system	Platelets	CD41,CD42b,CD61,CD31,PPBP,PF4,GNG11,SDPR,CLU,CD41,CD110	Ianevski, A., Giri, A. K. & Aittokallio, T. Fully-automated and ultra-fast cell-type identification using specific marker combinations from single-cell transcriptomic data. Nat Commun 13, 1246 (2022).
Immune system	CD8+ NKT-like cells	CD8,CD56,CD2,CD16,CD94,CD3D,CD3E,CD3G,CD3Z,NKp46,CD11b,CD161,CD314,CD69,NKG7,CD122,NKG2D,GZMB,GZMA,GZMM,GNLY,COX6A2,ZMAT4,KIR2DL4	Ianevski, A., Giri, A. K. & Aittokallio, T. Fully-automated and ultra-fast cell-type identification using specific marker combinations from single-cell transcriptomic data. Nat Commun 13, 1246 (2022).
Immune system	CD4+ NKT-like cells	CD4,CD56,CD2,CD16,CD94,CD3D,CD3E,CD3G,CD3Z,NKp46,CD11b,CD161,CD314,CD69,NKG7,CD122,NKG2D,GZMB,GZMA,GZMM,COX6A2,ZMAT4,KIR2DL4	Ianevski, A., Giri, A. K. & Aittokallio, T. Fully-automated and ultra-fast cell-type identification using specific marker combinations from single-cell transcriptomic data. Nat Commun 13, 1246 (2022).
Immune system	Natural killer cells	CD56,CD2,CD16,CD94,NKp46,CD11b,CD161,CD314,CD69,NKG7,CD122,NKG2D,GZMB,GZMA,GZMM,FCGR3A,GNLY,COX6A2,ZMAT4,KIR2DL4,NKG7	Ianevski, A., Giri, A. K. & Aittokallio, T. Fully-automated and ultra-fast cell-type identification using specific marker combinations from single-cell transcriptomic data. Nat Commun 13, 1246 (2022).
Immune system	Eosinophils	CD11b,CD193,CD123,CD125,CD15,SIGLEC8,CLC,GATA1,CEBPE,SEMG1,ALOX15,CCL23,PRSS41,PRSS33,THBS4,FOXI1	Ianevski, A., Giri, A. K. & Aittokallio, T. Fully-automated and ultra-fast cell-type identification using specific marker combinations from single-cell transcriptomic data. Nat Commun 13, 1246 (2022).
Immune system	Neutrophils	CD66b,CD11b,CD15,CD16,CXCL8,FCGR3B,MNDA,CXCR2,MPO,ELANE,PRTN3,MPO,AZU1,LYZ,S100A8,S100A9,PI3,CHI3L1,ANXA3,CXCL1,TGM3,BTNL3,C4BPA,MMP9,CD24,BPI,LTF,GCA,Camp,Ngp,Chil3,Ltf	Ianevski, A., Giri, A. K. & Aittokallio, T. Fully-automated and ultra-fast cell-type identification using specific marker combinations from single-cell transcriptomic data. Nat Commun 13, 1246 (2022).
Immune system	Basophils	CD63,CD203c,CD123,CLC,MS4A3,TCN1,CPA3,HDC,GATA2,MS4A2,IL4,GCSAML,GATA2,TPSAB1	Ianevski, A., Giri, A. K. & Aittokallio, T. Fully-automated and ultra-fast cell-type identification using specific marker combinations from single-cell transcriptomic data. Nat Commun 13, 1246 (2022).
Immune system	Mast cells	CD117,CD203c,CD25,KIT,SLC18A2,CD33,CD32,FCER1A,TPSD1,HPGDS	Ianevski, A., Giri, A. K. & Aittokallio, T. Fully-automated and ultra-fast cell-type identification using specific marker combinations from single-cell transcriptomic data. Nat Commun 13, 1246 (2022).
Immune system	Classical Monocytes	CD14,CD11b,CD68,HLA-DR,CD33,CD11c,CD123,CD15,CD3D,CD3E,CD3G,CD3Z,CD66b,VCAN,S100A12,CXCL8,S100A8,S100A9,LYZ,CST3,Elane1	Ianevski, A., Giri, A. K. & Aittokallio, T. Fully-automated and ultra-fast cell-type identification using specific marker combinations from single-cell transcriptomic data. Nat Commun 13, 1246 (2022).
Immune system	Non-classical monocytes	CD14,CD16,CD11b,CD68,HLA-DR,CD33,CD11c,CD123,CD15,CD3D,CD3E,CD3G,CD3Z,CD66b,FCGR3A,CDKN1C,LST1,FCER1G,MS4A7,RHOC,S100A8,S100A9,CST3,C1QC,Elane1	Ianevski, A., Giri, A. K. & Aittokallio, T. Fully-automated and ultra-fast cell-type identification using specific marker combinations from single-cell transcriptomic data. Nat Commun 13, 1246 (2022).
Immune system	Intermediate monocytes	CD14,CD16,CD11b,CD68,HLA-DR,CD33,CD11c,CD123,CD15,CD3D,CD3E,CD3G,CD3Z,CD66b,IL1B,S100A8,S100A9,CST3,C1QC,Elane1	Ianevski, A., Giri, A. K. & Aittokallio, T. Fully-automated and ultra-fast cell-type identification using specific marker combinations from single-cell transcriptomic data. Nat Commun 13, 1246 (2022).
Immune system	Macrophages	CD68,CD163,CD14,CD11b,CD206,CD80,CD86,CD16,CD64,CCL18,CD115,CD11c,CD32,HLA-DR,MRC1,MSR1,GCA,Pf4	Ianevski, A., Giri, A. K. & Aittokallio, T. Fully-automated and ultra-fast cell-type identification using specific marker combinations from single-cell transcriptomic data. Nat Commun 13, 1246 (2022).
Immune system	Megakaryocyte	CD61,CD41,CD42b,CD41a,CD42a,CXCR4,CD110	Ianevski, A., Giri, A. K. & Aittokallio, T. Fully-automated and ultra-fast cell-type identification using specific marker combinations from single-cell transcriptomic data. Nat Commun 13, 1246 (2022).
Immune system	Endothelial	PECAM1,CD34,KDR,CDH5,PROM1,PDPN,TEK,FLT1,VCAM1,PTPRC,VWF,ENG,MCAM,ICAM1,FLT4,SELE	Ianevski, A., Giri, A. K. & Aittokallio, T. Fully-automated and ultra-fast cell-type identification using specific marker combinations from single-cell transcriptomic data. Nat Commun 13, 1246 (2022).
Immune system	Erythroid-like and erythroid precursor cells	PTPRC,GYPA,RUVBL1,TFRC,FOLR1,CD36,ITGA4,HBB,CD235a,HBD,CA1	Ianevski, A., Giri, A. K. & Aittokallio, T. Fully-automated and ultra-fast cell-type identification using specific marker combinations from single-cell transcriptomic data. Nat Commun 13, 1246 (2022).
Immune system	HSC/MPP cells	CD105,CD34,CD44,CD73,CD45,CD29,STRO-1,NANOG,SOX2,CD133,CD166,CD146,CD31,Nestin,OCT4,CD117,KDR,CXCL8,AVP,CRHBP,ALDH1A1,CD49,CD90,CD69,CD24,CD38,CD45RA,Keratin-19,ASPM,CD10,CD123,ABCG2,CD135,CD49f,EpCAM,Keratin-7,SCA-1,CD14,CD150,CD271,HLA-DR	Ianevski, A., Giri, A. K. & Aittokallio, T. Fully-automated and ultra-fast cell-type identification using specific marker combinations from single-cell transcriptomic data. Nat Commun 13, 1246 (2022).
Immune system	Progenitor cells	CD105,CD34,CD44,CD73,CD45,CD29,STRO-1,NANOG,SOX2,CD133,CD166,CD146,CD31,Nestin,OCT4,CD117,KDR,AVP,CRHBP,ALDH1A1,STMN1,CD38,PTPRC,CD135	Ianevski, A., Giri, A. K. & Aittokallio, T. Fully-automated and ultra-fast cell-type identification using specific marker combinations from single-cell transcriptomic data. Nat Commun 13, 1246 (2022).
Immune system	Myeloid Dendritic cells	ITGAX,CD83,CD1C,NRP1,CLEC4C,CD86,IL3RA,CD80,CD1A,ITGAX,CD40,HLA-DQA1,CD11c,HLA-DR,HLA-DPB1,HLA-DPA1,CLEC10A,CST3,GPR31,ODF3L1,PRB2,CD207,ARSE,CLEC141,MRC,EBLN1,CRIP3	Ianevski, A., Giri, A. K. & Aittokallio, T. Fully-automated and ultra-fast cell-type identification using specific marker combinations from single-cell transcriptomic data. Nat Commun 13, 1246 (2022).
Immune system	Plasmacytoid Dendritic cells	ITGAX,CD83,CD1C,NRP1,CLEC4C,CD86,IL3RA,CD80,CD1A,ITGAX,CD40,HLA-DQA1,CD11c,HLA-DR,HLA-DPB1,HLA-DPA1,CLEC10A,CST3,TPM2,LRRC26,ASIP,GPM6B,KRT5,NTM,SCT,SHD,KCNA5,SCARA5,EPHA2,MYMX	Ianevski, A., Giri, A. K. & Aittokallio, T. Fully-automated and ultra-fast cell-type identification using specific marker combinations from single-cell transcriptomic data. Nat Commun 13, 1246 (2022).
Immune system	Granulocytes	CD203c,CD15,CD11b,CD63,CD66b,CD123,CD16,CD33,CD117,CD45,Fc-epsilon RI-alpha,CD125,CD13,CD14,CD25,CD44,CD69,CD9,HLA-DR,CCR3,CD116,CD11c,CD193,CD24,CD32,CD43,CXCL8,FCGR3B,MNDA,SIGLEC8,AZU1,MPO,CTSG,LYZ	Ianevski, A., Giri, A. K. & Aittokallio, T. Fully-automated and ultra-fast cell-type identification using specific marker combinations from single-cell transcriptomic data. Nat Commun 13, 1246 (2022).
Immune system	ISG expressing immune cells	IFIT1,IFIT2,IFIT3,IFIT5,ISG15,CCL3,CCL4,CCL3L3,RSAD2,OASL,CXCL10,IFI15,ISG20	Ianevski, A., Giri, A. K. & Aittokallio, T. Fully-automated and ultra-fast cell-type identification using specific marker combinations from single-cell transcriptomic data. Nat Commun 13, 1246 (2022).
Pancreas	Acinar cells	CTRB1,KLK1,RBPJL,PTF1A,CELA3A,PRSS1,SPINK1,ZG16,CEL,CELA2A,CPB1,CELA1,RNASE1,AMY2B,CPA2,CPA1,CELA3B,PNLIP,CTRB2,PLA2G1B,PRSS2,CLPS,REG1A,SYCN,PNLIPRP1,CTRC,REG3A,PRSS3,REG1B,CFB,GDF15,MUC1,C15orf48,AKR1C3,OLFM4,GSTA1,LGALS2,PDZK1IP1,RARRES2,CXCL17,GSTA2,ANPEP,LYZ,ANGPTL4,ALDOB	Ianevski, A., Giri, A. K. & Aittokallio, T. Fully-automated and ultra-fast cell-type identification using specific marker combinations from single-cell transcriptomic data. Nat Commun 13, 1246 (2022).
Pancreas	Alpha cells	GCG,TTR,ARX,POU3F4,NKX2-2,RESP18,PYY,PCSK2,SLC38A5,TM4SF4,CRYBA2,NKX6-1,KCNK16,PCSK1,PRRG2,IRX2,ALDH1A1,PEMT,CHGA,SMIM24,F10,SCGN,SLC30A8,SH3GL2,SCGB2A1,FAP,DPP4,MAFB,PAX6,NEUROD1,PLCE1,GC,KLHL41,FEV,PTGER3,RFX6,SMARCA1,PGR,LDB2,IRX1,UCP2	Ianevski, A., Giri, A. K. & Aittokallio, T. Fully-automated and ultra-fast cell-type identification using specific marker combinations from single-cell transcriptomic data. Nat Commun 13, 1246 (2022).
Pancreas	Beta cells	FXYD2,PDX1,INS,GCGR,JPH3,CD40,HAMP,EZH1,NTRK1,SLC2A2,NKX6-2,NPY,RIMS1,MAFA,EFNA5,LMX1A,NKX2-2,NKX6-1,PAX4,IAPP,PCSK2,G6PC2,SLC30A8,PCSK1,GJD2,SCGN,IGF2,SYT13,FFAR2,NPTX2,PFKFB2,EDARADD,HOPX,SH3GL2,ADCYAP1,SCGB2A1,CASR,MAFB,PAX6,NEUROD1,ISL1,TGFBR3,SMAD9,SIX3,SIX2,BMP5,PIR	Ianevski, A., Giri, A. K. & Aittokallio, T. Fully-automated and ultra-fast cell-type identification using specific marker combinations from single-cell transcriptomic data. Nat Commun 13, 1246 (2022).
Pancreas	Delta cells	SST,PDX1,FFAR4,PCSK9,RBP4,PAX4,RESP18,HHEX,ISL1,SCGN,KCNK16,IAPP,FXYD2,NPTX2,GPC5-AS1,UCP2,LEPR,BAIAP3,MS4A8,CASR,BCHE,GABRB3,UNC5B,EDN3,PRG4,FRZB,PCSK1,GABRG2,POU3F1,BHLHE41,EHF,LCORL,ETV1	Ianevski, A., Giri, A. K. & Aittokallio, T. Fully-automated and ultra-fast cell-type identification using specific marker combinations from single-cell transcriptomic data. Nat Commun 13, 1246 (2022).
Pancreas	Ductal cells	CFTR,HNF1B,KRT20,MUC1,ONECUT1,AMBP,HHEX,ANXA4,SPP1,PDX1,CFB,GDF15,AKR1C3,MMP7,DEFB1,SERPING1,TSPAN8,CLDN10,SLPI,SERPINA5,PIGR,CLDN1,LGALS4,PERP,PDLIM3,WFDC2,AQP1,ALDH1A3,KRT19,TFF1,TFF2	Ianevski, A., Giri, A. K. & Aittokallio, T. Fully-automated and ultra-fast cell-type identification using specific marker combinations from single-cell transcriptomic data. Nat Commun 13, 1246 (2022).
Pancreas	Endothelial cells	PECAM1,CD34,MCAM,CDH5,VWF,ENG,KDR,PDPN,SELE,A2M	Ianevski, A., Giri, A. K. & Aittokallio, T. Fully-automated and ultra-fast cell-type identification using specific marker combinations from single-cell transcriptomic data. Nat Commun 13, 1246 (2022).
Pancreas	Epsilon cells	GHRL,ANXA13,PHGR1,BMP4,HMGCS2,TM4SF5,OLFML3,ASGR1,COX6A2,NPY1R,SLC7A9,BHMT,OPRK1,PTGER4,ITGA4,EYA4,XYLB,ELOVL2,AFF3,CORIN,MYO1A,HRH2,SLC6A16,PCSK6,ADAMTS6,COL22A1,FAM124A,COL12A1,CD109,THSD4,ARX	Ianevski, A., Giri, A. K. & Aittokallio, T. Fully-automated and ultra-fast cell-type identification using specific marker combinations from single-cell transcriptomic data. Nat Commun 13, 1246 (2022).
Pancreas	Gamma (PP) cells	PPY,SCGN,FXYD2,SCGB2A1,GPC5-AS1,CMTM8,ARX,ETV1,PXK,SERTM1,SLITRK6,SEMA3E,APOBEC2,ABCC9,NEUROD1,PAX6,ISL1,CARTPT,THSD7A,AQP3,ENTPD2,PTGFR,CHN2,EGR3,LMO3,MEIS1,ZNF503	Ianevski, A., Giri, A. K. & Aittokallio, T. Fully-automated and ultra-fast cell-type identification using specific marker combinations from single-cell transcriptomic data. Nat Commun 13, 1246 (2022).
Pancreas	Immune system cells	MS4A1,CD19,CD4,CD8A,CD7,CTLA4,CD27,CCR7,CYTIP,IGHD,CD38,IL2RA,ISG20,SELL,IL7R,FOXP3,IGKC,IGLC3,IGLC2,CD79A,CD68,CD163,CD14,ITGAM,MRC1,MS4A7,CD3D,CD3E,CD3G	Ianevski, A., Giri, A. K. & Aittokallio, T. Fully-automated and ultra-fast cell-type identification using specific marker combinations from single-cell transcriptomic data. Nat Commun 13, 1246 (2022).
Pancreas	Mast cells	KIT,ENPP3,IL2RA,ISG20,SLC18A2,CD9,FCER1A,TPSB2,FCER2	Ianevski, A., Giri, A. K. & Aittokallio, T. Fully-automated and ultra-fast cell-type identification using specific marker combinations from single-cell transcriptomic data. Nat Commun 13, 1246 (2022).
Pancreas	Mesenchymal cells	ITGB1,NT5E,THY1,ENG,KIT,ALCAM	Ianevski, A., Giri, A. K. & Aittokallio, T. Fully-automated and ultra-fast cell-type identification using specific marker combinations from single-cell transcriptomic data. Nat Commun 13, 1246 (2022).
Pancreas	Pancreatic progenitor cells	ONECUT1,PDX1,PTF1A,CXCR4,ISL1,NKX2-2,EPAS1,ARX,NEUROG3,SOX9,RPL23A,CTNNB1,YAP1,RGS16,MFNG	Ianevski, A., Giri, A. K. & Aittokallio, T. Fully-automated and ultra-fast cell-type identification using specific marker combinations from single-cell transcriptomic data. Nat Commun 13, 1246 (2022).
Pancreas	Pancreatic stellate cells	TIMP1,RGS5,SPON2,GEM,DYNLT1,PDGFRB,KRT10,CYGB,CCN2,MMP14,NDUFA4L2,PDGFRA,INHBA,TGFB1	Ianevski, A., Giri, A. K. & Aittokallio, T. Fully-automated and ultra-fast cell-type identification using specific marker combinations from single-cell transcriptomic data. Nat Commun 13, 1246 (2022).
Pancreas	Peri-islet Schwann cells	MPZ,EGFL8,GFRA1,OLFML2A,GULP1,SLITRK6,VGLL3,GFRA3,INSC,SLITRK2,FIGN,LRRTM1,SEMA3B,NGFR,PNLIPRP1,GFRA2	Ianevski, A., Giri, A. K. & Aittokallio, T. Fully-automated and ultra-fast cell-type identification using specific marker combinations from single-cell transcriptomic data. Nat Commun 13, 1246 (2022).
Liver	Cholangiocytes	SSTR2,SLC4A2,KRT7,KCNN2,ITGB4,GGT6,CFTR,AQP4,AQP1,PIGR,GGT1,JAG1,GPBAR1,GGT7,KRT19,ONECUT2,ALPL,HNF1B,ALB,AGR2,TFF3,TFF1,SOX9,EPCAM,CLDN4,MMP7,TFF2,SCGB3A1,FXYD2,DEFB1,CD24,LCN2,CXCL1,CXCL6,LGALS2,TACSTD2,ELF3,SPP1,MUC5B,LGALS4,KRT8	Ianevski, A., Giri, A. K. & Aittokallio, T. Fully-automated and ultra-fast cell-type identification using specific marker combinations from single-cell transcriptomic data. Nat Commun 13, 1246 (2022).
Liver	Endothelial cell	FLT1,APPBP2,ARGLU1,ATP10D,BNIP1,BST2,BTNL9,C11orf96,CCDC85B,CCL14,CD4,CDC73,CDKL1,CHD4,CLEC1B,CLEC2B,CLEC4G,CLEC4M,CRBN,CRHBP,CTSL,DCLRE1C,DIPK2A,DLC1,DLG1,DLK1,DNASE1L3,DOCK1,DUSP5,EFNB2,ENG,F8,FCN2,FCN3,FILIP1,FOSB,FXYD6,GBP4,GGA2,GNG11,HES1,HYI,IL1R1,IL33,KDR,KIF1B,KLHL28,LDB2,MCAM,MCM3AP,MEF2C,MFN1,MGAT5,MPZL3,MRC1,OIT3,PIK3C2A,PPWD1,PTPRC,RASGEF1B,RASGRP3,RELN,RIN2,SECISBP2L,STAB1,STRN3,TCF1…	Ianevski, A., Giri, A. K. & Aittokallio, T. Fully-automated and ultra-fast cell-type identification using specific marker combinations from single-cell transcriptomic data. Nat Commun 13, 1246 (2022).
Liver	Hematopoietic cell	CD34,PTPRC	Ianevski, A., Giri, A. K. & Aittokallio, T. Fully-automated and ultra-fast cell-type identification using specific marker combinations from single-cell transcriptomic data. Nat Commun 13, 1246 (2022).
Liver	Hepatic stellate cells	CYGB,PPARG,PDGFRA,RGS5,PPARA,FOXF1,ALB,NR1H4,CCN2,SEMA7A,WT1,FGF10,GFAP,NGFR,VEGFA,ACTA2,MYB,DES,FAP,SLC8A1,RELN,SYP,VCL,TIMP1,COL1A1,TAGLN,COL1A2,COL3A1,SPARC,RBP1,DCN,MYL9,TPM2,MEG3,BGN,IGFBP7,IGFBP3,CCN1,OLFML3,IGFBP6,CCL2,COLEC11,HGF	Ianevski, A., Giri, A. K. & Aittokallio, T. Fully-automated and ultra-fast cell-type identification using specific marker combinations from single-cell transcriptomic data. Nat Commun 13, 1246 (2022).
Liver	Hepatoblasts	AFP,ALB,CEBPA,KRT14,DLK1,CDH1,FOXM1,GGT1,HNF4A,PROX1,MAP2K4,SMAD5,KRT18,KRT8,HNF1B,HHEX,MET	Ianevski, A., Giri, A. K. & Aittokallio, T. Fully-automated and ultra-fast cell-type identification using specific marker combinations from single-cell transcriptomic data. Nat Commun 13, 1246 (2022).
Liver	Hepatocytes	AFP,HNF4A,KRT8,ALB,KRT18,FOSL1,EPPK1,UCP2,GCK,LRP5,SLC10A1,NOS2,ATP7B,GJB2,FGFR4,PROX1,CRP,SLC2A2,TFR2,KIF13B,LIPC,VDR,ASGR1,ARG1,G6PC,OTC,SERPINA1,ZHX2,HHEX,FOXA3,FOXA2,FOXA1,CYP2E1,CYP1A2,CEBPA,CDH1,GPC3,AHR,CPS1,GLS2,PCK1,TAT,WT1,PRRG4,SULT1A1,APOH,CTNNB1,ABCC3,FGB,AQP3,PLSCR1,FGA,APOB,ANG,ANXA13,SAT2,SFRP5,A1CF,APOA1,BNIP3,FGL1,PAH,SERPINA6,APOA2,AZGP1,FGG,APOC3,DEFB1,TM4SF4,GC,AMBP,ORM1,TTR,…	Ianevski, A., Giri, A. K. & Aittokallio, T. Fully-automated and ultra-fast cell-type identification using specific marker combinations from single-cell transcriptomic data. Nat Commun 13, 1246 (2022).
Liver	Immune system cells	CD19,MS4A1,IL2RA,PTPRC,CD4,CD8A,CD3D,CD3E,CD3G,CD11c,CD14,CD16,CD56,CD16,CD42b,CD7,CD8,IgD,CD38,CD24,CD20,CD14,CD16,HLA-DR,CD11b,CD11c,CD123,CD15,CD33,CD66b,CD38,CD27,CD94,CD45	Ianevski, A., Giri, A. K. & Aittokallio, T. Fully-automated and ultra-fast cell-type identification using specific marker combinations from single-cell transcriptomic data. Nat Commun 13, 1246 (2022).
Liver	Kupffer cells	CD14,CD68,TNF,LYZ,MPO,VSIG4,PROK2,STARD5,MSR1,PPARA,TREM1,SLC11A1,MMP13,VDR,CHIT1,OSM,PPARD,CLEC4F,ADGRE1,IL1B,SLC40A1,G6PD,TIMD4,MNDA,SLC15A3,DNASE1L3,MARCO,HFE,CD38,CD163,CCR5,CLEC1B,CLEC4G,GPIHBP1,FOLR2,PLTP,FTL,IRF7,SPIC,CSF1R,C1QC,C1QA,C1QB,CLEC4E	Ianevski, A., Giri, A. K. & Aittokallio, T. Fully-automated and ultra-fast cell-type identification using specific marker combinations from single-cell transcriptomic data. Nat Commun 13, 1246 (2022).
Liver	Liver progenitor cell	KRT7,KRT19	Ianevski, A., Giri, A. K. & Aittokallio, T. Fully-automated and ultra-fast cell-type identification using specific marker combinations from single-cell transcriptomic data. Nat Commun 13, 1246 (2022).
Liver	Mast cells	KIT,ENPP3,IL2RA,ISG20,SLC18A2,CD9,FCER1A,TPSB2,FCER2	Ianevski, A., Giri, A. K. & Aittokallio, T. Fully-automated and ultra-fast cell-type identification using specific marker combinations from single-cell transcriptomic data. Nat Commun 13, 1246 (2022).
Liver	Mesenchymal stem cell	CD44,ENG,NT5E,ITGB1,THY1	Ianevski, A., Giri, A. K. & Aittokallio, T. Fully-automated and ultra-fast cell-type identification using specific marker combinations from single-cell transcriptomic data. Nat Commun 13, 1246 (2022).
Liver	Monocytes	FCGR3A,FCGR3B,CD14,Elane1	Ianevski, A., Giri, A. K. & Aittokallio, T. Fully-automated and ultra-fast cell-type identification using specific marker combinations from single-cell transcriptomic data. Nat Commun 13, 1246 (2022).
Eye	Muller cells	Apoe,Glul,Rlbp1,Abca8a,Vim,Aldh1a1,RLBP1,GLUL,PAX6,CA8,EDN2,KCNJ2,PRSS56,RGR,ApoE,Aqp4	Ianevski, A., Giri, A. K. & Aittokallio, T. Fully-automated and ultra-fast cell-type identification using specific marker combinations from single-cell transcriptomic data. Nat Commun 13, 1246 (2022).
Eye	Astrocytes	PRDX6,SLC1a3,PAX2,Rlbp1,GFAP,S100B	Ianevski, A., Giri, A. K. & Aittokallio, T. Fully-automated and ultra-fast cell-type identification using specific marker combinations from single-cell transcriptomic data. Nat Commun 13, 1246 (2022).
Eye	Retinal ganglion cells	BMP4,GRIA4,GRM3,KCNJ2,MED1,NMT,POU6F2,ZIC2,SLC17a6,Pax6,THY1,Nefl,Pou4f2,SNCG,NRN1,Cerkl	Ianevski, A., Giri, A. K. & Aittokallio, T. Fully-automated and ultra-fast cell-type identification using specific marker combinations from single-cell transcriptomic data. Nat Commun 13, 1246 (2022).
Eye	Retinal progenitor cells	PAX6,CALB2,SIX6,RHO,SIX3,NEFH,LGR5,SAG,RAX,NOTCH1,HES1,MSI1,SOX9,KIT,PDGFRA,Og9x,Sfrp2,Fgf15	Ianevski, A., Giri, A. K. & Aittokallio, T. Fully-automated and ultra-fast cell-type identification using specific marker combinations from single-cell transcriptomic data. Nat Commun 13, 1246 (2022).
Eye	Rod bipolar cells	PRKCA,PCP4,RCVRN,SLC1A2,Car8,Sebox,Vsx2,Otx2,GRM3,KCNA4,KCNMA1,RORB,Cabp5,Og9x,Vstm2b, Casp7, Rpa1,GABRA1,LHX4	Ianevski, A., Giri, A. K. & Aittokallio, T. Fully-automated and ultra-fast cell-type identification using specific marker combinations from single-cell transcriptomic data. Nat Commun 13, 1246 (2022).
Eye	Cone bipolar cells	PCP4,RCVRN,SLC1A2,Car8,Scgn,Vsx2,Otx2,MIP,GNAS,ISL1,SLC1A7,GJD2,GNB3,GRIA4,TJP2,LRIT2,Cabp5,Scgn,Vsx1,GABRA1,LHX4,LHX3	Ianevski, A., Giri, A. K. & Aittokallio, T. Fully-automated and ultra-fast cell-type identification using specific marker combinations from single-cell transcriptomic data. Nat Commun 13, 1246 (2022).
Eye	GABAergic amacrine cells	Pax6,Tfap2a,Gad2,Fut4,Calb2,Pvalb,Pcp4,Vip,Thy1,STX1A,MIP, GNAS, ISL1,Gad1,ZEB2,TJP2,SEMA3D,POU6F2,KCNMA1,KCNA4,GRM3,GJD2,FRMPD2,Prox1,Nr4a2,Ngn2,C1ql2,Reln	Ianevski, A., Giri, A. K. & Aittokallio, T. Fully-automated and ultra-fast cell-type identification using specific marker combinations from single-cell transcriptomic data. Nat Commun 13, 1246 (2022).
Eye	Rod photoreceptor cells	Rho,Pdc,NRL,ROM1,CRX,ARR3,CABP4,CACNA1D,DYNLRB2,EDN2,FRMPD2,GJD2,KCNQ5,KCNA4,LRIT1,LRIT2,MAF,MED1,RORB,RP1L1,TSPAN10,TTC8,Gcap2,Samd7 ,Cerkl ,SAMD11,SLC24A1,RP1,PDE6B	Ianevski, A., Giri, A. K. & Aittokallio, T. Fully-automated and ultra-fast cell-type identification using specific marker combinations from single-cell transcriptomic data. Nat Commun 13, 1246 (2022).
Eye	Cone photoreceptor cells	Arr3,Opn1sw,NRL,ROM1,CRX,ARR3,OPN1LW,OPN1MW,CABP4,CACNA1D,EDN2,GJD2,GNB3,KCNQ5,LRIT1,MED1,RP1L1,THRB,TSPAN10,TTC8,Opmw,SLC24A1,RP1,PDE6B	Ianevski, A., Giri, A. K. & Aittokallio, T. Fully-automated and ultra-fast cell-type identification using specific marker combinations from single-cell transcriptomic data. Nat Commun 13, 1246 (2022).
Eye	Microglial cells	P2RY12,ITGAM,CD40,PTPRC,CD68,AIF1,CX3CR1,TMEM119,ADGRE1,C1QA,NOS2,TNF,ISYNA1,CCL4,ADORA3,ADRB2,BHLHE41,BIN1,KLF2,NAV3,RHOB,SALL1,SIGLEC8,SLC1A3,SPRY1,TAL1,CX3CR1,CX3CL1	Ianevski, A., Giri, A. K. & Aittokallio, T. Fully-automated and ultra-fast cell-type identification using specific marker combinations from single-cell transcriptomic data. Nat Commun 13, 1246 (2022).
Eye	Horizontal cells	Rcvrn,Prox1,Ntrk1,Lhx1,Lim2,Calb2,CALB1,LIM1,DLG2,TFAP2B,ZEB2,Lim1	Ianevski, A., Giri, A. K. & Aittokallio, T. Fully-automated and ultra-fast cell-type identification using specific marker combinations from single-cell transcriptomic data. Nat Commun 13, 1246 (2022).
Eye	Synapses	SYP,DLG4,HOMER1,SLC32A1	Ianevski, A., Giri, A. K. & Aittokallio, T. Fully-automated and ultra-fast cell-type identification using specific marker combinations from single-cell transcriptomic data. Nat Commun 13, 1246 (2022).
Eye	Retinal pigment epithelial cells	EZR,RPE65,BEST1,ANO2,BMP2,BMP4,CLU,EFEMP1,IL4,KCNJ5,MED1,RDH5,RGR,SBSPON,TGFBR1,TMEM98,TTC8,TRAF1,Cerkl	Ianevski, A., Giri, A. K. & Aittokallio, T. Fully-automated and ultra-fast cell-type identification using specific marker combinations from single-cell transcriptomic data. Nat Commun 13, 1246 (2022).
Eye	Cornea epithelial cells	KRT3,KLF6	Ianevski, A., Giri, A. K. & Aittokallio, T. Fully-automated and ultra-fast cell-type identification using specific marker combinations from single-cell transcriptomic data. Nat Commun 13, 1246 (2022).
Eye	Immune cells	CD25,CD69,CD4,CD3,ITGAM,C1qa,Fcer1g,CD19,CD20,Trac,Ltb,Cd52,Trbc2	Ianevski, A., Giri, A. K. & Aittokallio, T. Fully-automated and ultra-fast cell-type identification using specific marker combinations from single-cell transcriptomic data. Nat Commun 13, 1246 (2022).
Eye	Fibroblasts	PAX6,COL1A1,TGFB1,ACTA2,ICAM1,FBLN1,CRHBP,FN1,PDGFRA	Ianevski, A., Giri, A. K. & Aittokallio, T. Fully-automated and ultra-fast cell-type identification using specific marker combinations from single-cell transcriptomic data. Nat Commun 13, 1246 (2022).
Eye	Endothelial cells	PECAM1,VWF,CDH5,BMP2,BMP4,CD34,CD55,FLT1,MED1,TGFBR1,TMEM98,TNFSF12,CD93,SLCO1A4,CLDN5,ICAM1,GNG11	Ianevski, A., Giri, A. K. & Aittokallio, T. Fully-automated and ultra-fast cell-type identification using specific marker combinations from single-cell transcriptomic data. Nat Commun 13, 1246 (2022).
Eye	Pericytes	Kcnj8, Rgs5, Dlk1, Abcc9,SUR2B,DLK1,VCAM1	Ianevski, A., Giri, A. K. & Aittokallio, T. Fully-automated and ultra-fast cell-type identification using specific marker combinations from single-cell transcriptomic data. Nat Commun 13, 1246 (2022).
Eye	Extracellular matrix cells	ANTXR2,COL10A1,EFEMP1,LAMA2,SNTB1,TCF7L2,TGFBR1,TMEM98,VIPR2,ZIC2	Ianevski, A., Giri, A. K. & Aittokallio, T. Fully-automated and ultra-fast cell-type identification using specific marker combinations from single-cell transcriptomic data. Nat Commun 13, 1246 (2022).
Eye	Glycinergic amacrine cells	Pax6,Tfap2a,Fut4,Calb2,Pvalb,Slc6a9,Pcp4,Vip,Thy1,STX1A,MIP, GNAS,ZEB2,TJP2,SEMA3D,POU6F2,KCNMA1,KCNA4,GRM3,GJD2,FRMPD2,Prox1,GlyT1,TgfB2,BE996002,Camkv,TCF4,Efna5,Dab1,Slc6a9	Ianevski, A., Giri, A. K. & Aittokallio, T. Fully-automated and ultra-fast cell-type identification using specific marker combinations from single-cell transcriptomic data. Nat Commun 13, 1246 (2022).
Eye	Cholinergic GABAergic amacrine cells	Pax6,Tfap2a,Gad2,Fut4,Calb2,Pvalb,Pcp4,Vip,Thy1,STX1A,MIP, GNAS, ISL1,Gad1,ZEB2,TJP2,SEMA3D,POU6F2,KCNMA1,KCNA4,GRM3,GJD2,FRMPD2,Prox1,Nr4a2,Ngn2,C1ql2,Reln,VAChT,Tac1,Scube2,Cpne4,Sox2,Slit,SCGN	Ianevski, A., Giri, A. K. & Aittokallio, T. Fully-automated and ultra-fast cell-type identification using specific marker combinations from single-cell transcriptomic data. Nat Commun 13, 1246 (2022).
Eye	Tachykinin GABAergic amacrine cells	Pax6,Tfap2a,Gad2,Fut4,Calb2,Pvalb,Pcp4,Vip,Thy1,STX1A,MIP, GNAS, ISL1,Gad1,ZEB2,TJP2,SEMA3D,POU6F2,KCNMA1,KCNA4,GRM3,GJD2,FRMPD2,Prox1,Nr4a2,Ngn2,C1ql2,Reln,ZPF58,Cdh4,Grik4,Grm8,Slit2,SCGN	Ianevski, A., Giri, A. K. & Aittokallio, T. Fully-automated and ultra-fast cell-type identification using specific marker combinations from single-cell transcriptomic data. Nat Commun 13, 1246 (2022).
Eye	Starburst amacrine cells	Pax6,Tfap2a,Fut4,Calb2,Pvalb,Pcp4,Vip,Thy1,STX1A,MIP, GNAS,ZEB2,TJP2,SEMA3D,POU6F2,KCNMA1,KCNA4,GRM3,GJD2,FRMPD2,Prox1,GAD1,CHAT,SLC5A7	Ianevski, A., Giri, A. K. & Aittokallio, T. Fully-automated and ultra-fast cell-type identification using specific marker combinations from single-cell transcriptomic data. Nat Commun 13, 1246 (2022).
Kidney	Cancer stem cells	EPCAM	Ianevski, A., Giri, A. K. & Aittokallio, T. Fully-automated and ultra-fast cell-type identification using specific marker combinations from single-cell transcriptomic data. Nat Commun 13, 1246 (2022).
Kidney	Immune cells	CD19,IGHA2,IGHG3,IGHM,IGKC,JCHAIN,CD40,CD79A,CPNE5,FCRL5,HLA-DRA,IGHA1,IGHG1,IGHG2,IGKV1-12,IGLC2,IGLC3,IGLC7,IGLL5,MS4A1,MZB1,PKHD1L1,PNOC,POU2AF1,TNFRSF13C,CD3D,TRAC,IL7R,CD3E,CD8A,TRBC2,CD52,FCGR3A,IL32,KLRD1,CD68,CXCL8,FCGR3B,MNDA,KIT,PTGS2,SLC18A2,Trac,Ltb,Cd52,Trbc2,Shisa5	Ianevski, A., Giri, A. K. & Aittokallio, T. Fully-automated and ultra-fast cell-type identification using specific marker combinations from single-cell transcriptomic data. Nat Commun 13, 1246 (2022).
Kidney	-intercalated cells (Collecting duct system)	FOXI1,OXGR1,ATP6V1G3,AQP6,CA2,NR1I4,SLC4A1,RHCG,ATP6V1B1,AVPR1A,P2RY14,FXYD2,TMEM213,CA2,DMRT2	Ianevski, A., Giri, A. K. & Aittokallio, T. Fully-automated and ultra-fast cell-type identification using specific marker combinations from single-cell transcriptomic data. Nat Commun 13, 1246 (2022).
Kidney	-intercalated cells (Collecting duct system)	FOXI1,OXGR1,ATP6V1G3,SLC26A4,CA2,NR1I4,RHCG,ATP6V1B1,AVPR1A,INSRR,FXYD2,TMEM213,CA2,AP1S3	Ianevski, A., Giri, A. K. & Aittokallio, T. Fully-automated and ultra-fast cell-type identification using specific marker combinations from single-cell transcriptomic data. Nat Commun 13, 1246 (2022).
Kidney	Loop of Henle cells	UMOD,AQP1,IRX1,IRX2,IRX3,MECOM,POU3F3,TBC1D4,SLC12A1,DEFB1,GEM,RGS5,CYP4B1,DRAM1,NEK6,CDKN1C,CALCRL,CLCNKA,CRYAB,SPP1,PPP1R1B,LRRC66,IGF1,CLDN1,CLDN10	Ianevski, A., Giri, A. K. & Aittokallio, T. Fully-automated and ultra-fast cell-type identification using specific marker combinations from single-cell transcriptomic data. Nat Commun 13, 1246 (2022).
Kidney	Mesangial cells	PDGFRB,PDGFB,LAMA4,ITGA8,LGALS1,ARID5B,CCR7,FN1,GATA3,PAWR,SERPINE2,TBX18,TEK,THY1,REN,ZEB2	Ianevski, A., Giri, A. K. & Aittokallio, T. Fully-automated and ultra-fast cell-type identification using specific marker combinations from single-cell transcriptomic data. Nat Commun 13, 1246 (2022).
Kidney	Podocytes	NPHS1,NPHS2,EZR,TDRD5,SEMA3G,SEMA5A,SEMA3E,PLA2R1,COL4A4,ARHGAP24,WT1,COL4A3,RHPN1,MAFB,PODXL,CLIC5,CD2AP,NOTCH2	Ianevski, A., Giri, A. K. & Aittokallio, T. Fully-automated and ultra-fast cell-type identification using specific marker combinations from single-cell transcriptomic data. Nat Commun 13, 1246 (2022).
Kidney	Principal cells (Collecting duct system)	KCNE1,APELA,AQP2,AQP3,GATA3,ELF5,STC1,TBX3,CLDN4,KCNJ1,AVPR2,FXYD4,HSD11B2,SCNN1G	Ianevski, A., Giri, A. K. & Aittokallio, T. Fully-automated and ultra-fast cell-type identification using specific marker combinations from single-cell transcriptomic data. Nat Commun 13, 1246 (2022).
Kidney	Inner Medullary cells (Collecting duct system)	S100A4,PLEKHB1,ALDH1A3,TM6SF1,SLC14A2	Ianevski, A., Giri, A. K. & Aittokallio, T. Fully-automated and ultra-fast cell-type identification using specific marker combinations from single-cell transcriptomic data. Nat Commun 13, 1246 (2022).
Kidney	Proximal tubule cells	FXYD2,ATP1B1,SLC3A1,CUBN,PDZK1,LRP2,POU3F3,AGXT2,GSTA2,CYP2E1,CRYL1,GLYAT,SORD,UPB1,SOD3,HNF4A,CDKN3,NAPSA,SLC7A13,SLC17A3,HGD	Ianevski, A., Giri, A. K. & Aittokallio, T. Fully-automated and ultra-fast cell-type identification using specific marker combinations from single-cell transcriptomic data. Nat Commun 13, 1246 (2022).
Kidney	Cap mesenchyme cells (Mesenchymal cells)	SIX2,ITGA8,NR2F2,EYA1,MEIS2,CITED1,MUC1,NOTCH2	Ianevski, A., Giri, A. K. & Aittokallio, T. Fully-automated and ultra-fast cell-type identification using specific marker combinations from single-cell transcriptomic data. Nat Commun 13, 1246 (2022).
Kidney	Endothelial cells	TGFBR2,NOTCH4,ADGRL4,EMCN,ENG,PECAM1,PLAC8,PLVAP,TEK,KDR,VWF,MMRN1,CD93	Ianevski, A., Giri, A. K. & Aittokallio, T. Fully-automated and ultra-fast cell-type identification using specific marker combinations from single-cell transcriptomic data. Nat Commun 13, 1246 (2022).
Kidney	Stromal cells	MEIS1,TCF21,COL1A2,COL3A1,TNC,COL6A3,LGALS1	Ianevski, A., Giri, A. K. & Aittokallio, T. Fully-automated and ultra-fast cell-type identification using specific marker combinations from single-cell transcriptomic data. Nat Commun 13, 1246 (2022).
Kidney	Juxtaglomerular cells	REN,CRIP1	Ianevski, A., Giri, A. K. & Aittokallio, T. Fully-automated and ultra-fast cell-type identification using specific marker combinations from single-cell transcriptomic data. Nat Commun 13, 1246 (2022).
Kidney	Renal interstitium (Mesenchymal cells)	SFRP1,MEIS1,PDGFRA,C7,MGP	Ianevski, A., Giri, A. K. & Aittokallio, T. Fully-automated and ultra-fast cell-type identification using specific marker combinations from single-cell transcriptomic data. Nat Commun 13, 1246 (2022).
Kidney	Connecting tubule cells	CALB1,TRPV5,FXYD2,ATP6V1B1,SLC8A1	Ianevski, A., Giri, A. K. & Aittokallio, T. Fully-automated and ultra-fast cell-type identification using specific marker combinations from single-cell transcriptomic data. Nat Commun 13, 1246 (2022).
Kidney	Distal tubule cells	KLK1,KCNJ1,KL,EGF,TMEM213,TMEM52B,SOSTDC1,SLC12A3,EMX1,CLDN3,CLDN8,UMOD,PCOLCE,CDC42EP3,CLCNKB,FXYD2,POU3F3	Ianevski, A., Giri, A. K. & Aittokallio, T. Fully-automated and ultra-fast cell-type identification using specific marker combinations from single-cell transcriptomic data. Nat Commun 13, 1246 (2022).
Kidney	Hematopoietic cells	CORO1A,MNDA,SRGN,HLA-DPA1,LST1	Ianevski, A., Giri, A. K. & Aittokallio, T. Fully-automated and ultra-fast cell-type identification using specific marker combinations from single-cell transcriptomic data. Nat Commun 13, 1246 (2022).
Kidney	Ureteric Bud cells	GFRA1,RET,WNT9B,CLDN6,LAMA1,NMU,Wnt11 ,Etv4, WNT7B	Ianevski, A., Giri, A. K. & Aittokallio, T. Fully-automated and ultra-fast cell-type identification using specific marker combinations from single-cell transcriptomic data. Nat Commun 13, 1246 (2022).
Kidney	Renal Vesicle cells	NCAM1,EMX2,LHX1,BMP2,DKK1,DLL1,GREB1,PAPSS2,PCSK9,POU3F3,TMEM100,WT1	Ianevski, A., Giri, A. K. & Aittokallio, T. Fully-automated and ultra-fast cell-type identification using specific marker combinations from single-cell transcriptomic data. Nat Commun 13, 1246 (2022).
Kidney	Cancer stem cells	EPCAM	Ianevski, A., Giri, A. K. & Aittokallio, T. Fully-automated and ultra-fast cell-type identification using specific marker combinations from single-cell transcriptomic data. Nat Commun 13, 1246 (2022).
Brain	Astrocytes	GFAP,SLC1A3,SLC1A2,GLUL,S100B,ALDH1L1,AQP4,IGFBP3,ATP13A4,CBS,SOX9,CD40,CD80,CD86,C5AR1	Ianevski, A., Giri, A. K. & Aittokallio, T. Fully-automated and ultra-fast cell-type identification using specific marker combinations from single-cell transcriptomic data. Nat Commun 13, 1246 (2022).
Brain	Cholinergic neurons	CHAT,SLC18A3,ACHE	Ianevski, A., Giri, A. K. & Aittokallio, T. Fully-automated and ultra-fast cell-type identification using specific marker combinations from single-cell transcriptomic data. Nat Commun 13, 1246 (2022).
Brain	Dopaminergic neurons	TH,SLC6A3,FOXA2,KCNJ6,NR4A2,LMX1B,DBH,SLC6A2,PPP1R1B	Ianevski, A., Giri, A. K. & Aittokallio, T. Fully-automated and ultra-fast cell-type identification using specific marker combinations from single-cell transcriptomic data. Nat Commun 13, 1246 (2022).
Brain	Endothelial cells	PECAM1,VWF,A2M,APOLD1,FLT1,TM4SF1,CD34,MCAM,ENG,PTPRC,VCAM1,CDH5	Ianevski, A., Giri, A. K. & Aittokallio, T. Fully-automated and ultra-fast cell-type identification using specific marker combinations from single-cell transcriptomic data. Nat Commun 13, 1246 (2022).
Brain	GABAergic neurons	SLC6A1,GABBR1,GABBR2,GAD2,GAD1,SLC32A1	Ianevski, A., Giri, A. K. & Aittokallio, T. Fully-automated and ultra-fast cell-type identification using specific marker combinations from single-cell transcriptomic data. Nat Commun 13, 1246 (2022).
Brain	Glutamatergic neurons	SLC17A7,SLC17A6,GRIN1,GRIN2B,GLS,GLUL,GRIN2A	Ianevski, A., Giri, A. K. & Aittokallio, T. Fully-automated and ultra-fast cell-type identification using specific marker combinations from single-cell transcriptomic data. Nat Commun 13, 1246 (2022).
Brain	Immature neurons	DCX,NEUROD1,TBR1,STMN1,NCAM1,TUBB3	Ianevski, A., Giri, A. K. & Aittokallio, T. Fully-automated and ultra-fast cell-type identification using specific marker combinations from single-cell transcriptomic data. Nat Commun 13, 1246 (2022).
Brain	Immune system cells	MS4A1,CCR6,CXCR3,CD4,IL2RA,ISG20,TNFRSF8,Trac,Ltb,Cd52	Ianevski, A., Giri, A. K. & Aittokallio, T. Fully-automated and ultra-fast cell-type identification using specific marker combinations from single-cell transcriptomic data. Nat Commun 13, 1246 (2022).
Brain	Mature neurons	RBFOX3,MAP2,SYP,DLG4,TUBB3,MAPT,INA,GAP43,NRP1	Ianevski, A., Giri, A. K. & Aittokallio, T. Fully-automated and ultra-fast cell-type identification using specific marker combinations from single-cell transcriptomic data. Nat Commun 13, 1246 (2022).
Brain	Microglial cells	P2RY12,ITGAM,CD40,PTPRC,CD68,AIF1,CX3CR1,TMEM119,ADGRE1,C1QA,NOS2,TNF,ISYNA1,CCL4,ADORA3,ADRB2,BHLHE41,BIN1,KLF2,NAV3,RHOB,SALL1,SIGLEC8,SLC1A3,SPRY1,TAL1	Ianevski, A., Giri, A. K. & Aittokallio, T. Fully-automated and ultra-fast cell-type identification using specific marker combinations from single-cell transcriptomic data. Nat Commun 13, 1246 (2022).
Brain	Myelinating Schwann cells	SOX10,EGR2,MBP,MPZ	Ianevski, A., Giri, A. K. & Aittokallio, T. Fully-automated and ultra-fast cell-type identification using specific marker combinations from single-cell transcriptomic data. Nat Commun 13, 1246 (2022).
Brain	Neural Progenitor cells	CSPG4,RNF5,EOMES,SOX2,SOX1,NES,PAX3,PAX6,OTX2,CNTNAP1,ASCL1,SMARCA4,MSI1,MSI2	Ianevski, A., Giri, A. K. & Aittokallio, T. Fully-automated and ultra-fast cell-type identification using specific marker combinations from single-cell transcriptomic data. Nat Commun 13, 1246 (2022).
Brain	Neural stem cells	SOX2,PROM1,NES,SOX9	Ianevski, A., Giri, A. K. & Aittokallio, T. Fully-automated and ultra-fast cell-type identification using specific marker combinations from single-cell transcriptomic data. Nat Commun 13, 1246 (2022).
Brain	Neuroblasts	NEUROD1,DCX,DLX2,PROX1,EOMES,TUBB3	Ianevski, A., Giri, A. K. & Aittokallio, T. Fully-automated and ultra-fast cell-type identification using specific marker combinations from single-cell transcriptomic data. Nat Commun 13, 1246 (2022).
Brain	Neuroepithelial cells	NES,SOX2,NOTCH1,HES1,HES3,CDH1,OCLN,SOX10	Ianevski, A., Giri, A. K. & Aittokallio, T. Fully-automated and ultra-fast cell-type identification using specific marker combinations from single-cell transcriptomic data. Nat Commun 13, 1246 (2022).
Brain	Non myelinating Schwann cells	SOX10,GAP43,NCAM1,NGFR	Ianevski, A., Giri, A. K. & Aittokallio, T. Fully-automated and ultra-fast cell-type identification using specific marker combinations from single-cell transcriptomic data. Nat Commun 13, 1246 (2022).
Brain	Oligodendrocyte precursor cells	LHFPL3,MEGF11,PCDH15,PDGFRA,CSPG4,RNF5	Ianevski, A., Giri, A. K. & Aittokallio, T. Fully-automated and ultra-fast cell-type identification using specific marker combinations from single-cell transcriptomic data. Nat Commun 13, 1246 (2022).
Brain	Oligodendrocytes	OLIG1,OLIG2,OLIG3,CLDN11,MBP,MOG,MAG,GALC,CNP,SOX10,FA2H,UGT8	Ianevski, A., Giri, A. K. & Aittokallio, T. Fully-automated and ultra-fast cell-type identification using specific marker combinations from single-cell transcriptomic data. Nat Commun 13, 1246 (2022).
Brain	Radial glial cells	VIM,NES,PAX6,HES1,HES5,GFAP,SLC1A3,FABP7,TNC,CDH2,SOX2	Ianevski, A., Giri, A. K. & Aittokallio, T. Fully-automated and ultra-fast cell-type identification using specific marker combinations from single-cell transcriptomic data. Nat Commun 13, 1246 (2022).
Brain	Schwann precursor cells	SOX10,GAP43,FABP7,MPZ,DHH,NGFR	Ianevski, A., Giri, A. K. & Aittokallio, T. Fully-automated and ultra-fast cell-type identification using specific marker combinations from single-cell transcriptomic data. Nat Commun 13, 1246 (2022).
Brain	Serotonergic neurons	TPH1,SLC6A4,FEV,HTR1A,HTR1B	Ianevski, A., Giri, A. K. & Aittokallio, T. Fully-automated and ultra-fast cell-type identification using specific marker combinations from single-cell transcriptomic data. Nat Commun 13, 1246 (2022).
Brain	Tanycytes	GPR50,COL23A1	Ianevski, A., Giri, A. K. & Aittokallio, T. Fully-automated and ultra-fast cell-type identification using specific marker combinations from single-cell transcriptomic data. Nat Commun 13, 1246 (2022).
Lung	Airway epithelial cells	ADH7,AQP1,CDH1,SEC14L3	Ianevski, A., Giri, A. K. & Aittokallio, T. Fully-automated and ultra-fast cell-type identification using specific marker combinations from single-cell transcriptomic data. Nat Commun 13, 1246 (2022).
Lung	Airway goblet cells	AGR2,AQP5,CEACAM1,DMBT1,DUSP4,FXYD3,GALNT5,GALNT6,GGH,GOLPH3,GP2,IL19,LIPF,LTF,LYNX1,MSLN,MUC16,MUC4,MUC5B,NOS2,PIGR,QSOX1,SCGB3A1,SEC23B,SPDEF,TFF2	Ianevski, A., Giri, A. K. & Aittokallio, T. Fully-automated and ultra-fast cell-type identification using specific marker combinations from single-cell transcriptomic data. Nat Commun 13, 1246 (2022).
Lung	Mesothelial cells	C2,CALB2,CD44,CDH1,DES,EFEMP1,EPCAM,GSTA3,KRT5,KRT7,KRT72,LGALS7,LRRN4,ME1,ME2,MSLN,MUC16,OSR1,RSPO1,THBD,UPK3B,WT1	Ianevski, A., Giri, A. K. & Aittokallio, T. Fully-automated and ultra-fast cell-type identification using specific marker combinations from single-cell transcriptomic data. Nat Commun 13, 1246 (2022).
Lung	Fibroblasts	COL3A1,COL5A2,DPT,FN1,GSN,LRP1,PDGFRA,TCF21	Ianevski, A., Giri, A. K. & Aittokallio, T. Fully-automated and ultra-fast cell-type identification using specific marker combinations from single-cell transcriptomic data. Nat Commun 13, 1246 (2022).
Lung	Basal cells (Airway progenitor cells)	ABI3BP,AQP3,DAPL1,GSTM2,HPGD,ICAM1,KRT14,KRT15,KRT5,PHLDA3,RPS18,SDC1	Ianevski, A., Giri, A. K. & Aittokallio, T. Fully-automated and ultra-fast cell-type identification using specific marker combinations from single-cell transcriptomic data. Nat Commun 13, 1246 (2022).
Lung	Alveolar macrophages	ABCG1,CCL3,CD36,CLEC7A,CSF2RB,CXCL2,G0S2,GAL,GDA,GNGT2,GPNMB,IL18,IL1B,ITGAX,KLHDC4,MARCO,MCEMP1,MPP1,MRC1,OLR1,PLET1,S100A4,TLR2,TNFAIP2,TRIM25	Ianevski, A., Giri, A. K. & Aittokallio, T. Fully-automated and ultra-fast cell-type identification using specific marker combinations from single-cell transcriptomic data. Nat Commun 13, 1246 (2022).
Lung	Ciliated cells	APPL2,ATP5MD,CCDC153,CCDC17,CCDC181,CCDC39,CYP2S1,FAM161A,FOXJ1,LRRC23,ODF3B,SCGB1A1,SEC14L3,SNTN,STK11,TMEM212,TSPAN19,TUBB4B	Ianevski, A., Giri, A. K. & Aittokallio, T. Fully-automated and ultra-fast cell-type identification using specific marker combinations from single-cell transcriptomic data. Nat Commun 13, 1246 (2022).
Lung	Clara cells	AHR,ALDH1A1,BPIFA1,CTSE,CYP2E1,CYP4B1,ERN1,FOXM1,LEPR,MUC1,MUC4,MUC5B,RAB3D,SCGB1A1,SCGB3A1,SCGB3A2,SFTPA1,SFTPC,SFTPD,SYT2	Ianevski, A., Giri, A. K. & Aittokallio, T. Fully-automated and ultra-fast cell-type identification using specific marker combinations from single-cell transcriptomic data. Nat Commun 13, 1246 (2022).
Lung	Immune system cells	ADGRE1,ARG1,BIRC5,CCL17,CCL18,CD14,CD163,CD19,CD22,CD3D,CD3E,CD3G,CD4,CD44,CD5,CD68,CD74,CD80,CD83,CD86,CD8A,CD8B,CDCA3,CDK1,CEBPE,CR2,CSF1R,EAF2,FCER2,FCGR3A,FLT3,GIMAP3P,HLA-DRA,HMMR,IGHM,IL2RA,ITGAE,ITGAM,ITGAX,LAX1,MS4A14,MZB1,NRP1,NUSAP1,PAX5,PRG2,PTPRC,SLPI,THBD,TNFRSF17,TRBC1,XCR1	Ianevski, A., Giri, A. K. & Aittokallio, T. Fully-automated and ultra-fast cell-type identification using specific marker combinations from single-cell transcriptomic data. Nat Commun 13, 1246 (2022).
Lung	Endothelial cell	CD34,EGFL7,EMCN,ESAM,FLT1,KDR,MCAM,PECAM1,RAMP2,TEK,VWF	Ianevski, A., Giri, A. K. & Aittokallio, T. Fully-automated and ultra-fast cell-type identification using specific marker combinations from single-cell transcriptomic data. Nat Commun 13, 1246 (2022).
Lung	Epithelial cells	ANPEP,EPCAM,IL10,IL6R	Ianevski, A., Giri, A. K. & Aittokallio, T. Fully-automated and ultra-fast cell-type identification using specific marker combinations from single-cell transcriptomic data. Nat Commun 13, 1246 (2022).
Lung	Ionocytes	CFTR,CLCNKB,FOXI1,KCNMA1,SCGB1A1,SLC12A2,TFCP2L1	Ianevski, A., Giri, A. K. & Aittokallio, T. Fully-automated and ultra-fast cell-type identification using specific marker combinations from single-cell transcriptomic data. Nat Commun 13, 1246 (2022).
Lung	Pulmonary alveolar type I cells	AGER,AKAP5,AQP3,AQP5,CCN2,CLDN18,CLIC5,COL4A3,COL4A4,CRLF1,CYP4B1,EGFL6,EMP2,FSTL3,GPRC5A,HOPX,ICAM1,IGFBP6,KRT7,MEX3B,MMP11,P2RX7,PDPN,PXDC1,RTKN2,SCNN1A,SCNN1B,SCNN1G,SEC14L3,SEMA3B,SEMA3E,SMARCA1,VEGFA	Ianevski, A., Giri, A. K. & Aittokallio, T. Fully-automated and ultra-fast cell-type identification using specific marker combinations from single-cell transcriptomic data. Nat Commun 13, 1246 (2022).
Lung	Pulmonary alveolar type II cells	ABCA3,ADGRF5,AGER,CD36,CD3G,CEBPA,CLDN18,CRLF1,CTNND1,CXCL2,CXCR2,DDX3Y,EGFL6,ETV5,GRK2,IL1B,INMT,IRX1,LAMP3,LPCAT1,LRG1,MUC1,NAPSA,NKX2-1,NRN1,PGC,PIGR,PPBP,PPP1R14C,RUNX3,S100G,SDC1,SFTA2,SFTPA1,SFTPB,SFTPC,SFTPD,SLC34A2,SOAT1	Ianevski, A., Giri, A. K. & Aittokallio, T. Fully-automated and ultra-fast cell-type identification using specific marker combinations from single-cell transcriptomic data. Nat Commun 13, 1246 (2022).
Lung	Secretory cell	MUC5B,PIGR,SCGB1A1	Ianevski, A., Giri, A. K. & Aittokallio, T. Fully-automated and ultra-fast cell-type identification using specific marker combinations from single-cell transcriptomic data. Nat Commun 13, 1246 (2022).
Embryo	Cardiomyocytes	SIRPA,VCAM1	Ianevski, A., Giri, A. K. & Aittokallio, T. Fully-automated and ultra-fast cell-type identification using specific marker combinations from single-cell transcriptomic data. Nat Commun 13, 1246 (2022).
Embryo	Embryonic stem cells	ABCG2,ANO6,BCL3,BNIP3,CD24,CD59,CD9,CDH1,CDK8,CTNNB1,DNMT3B,DPPA2,DPPA3,DPPA4,EPCAM,ESRRB,FBXO15,FUT4,FZD1,GAL,GDF3,GJB1,GJB4,GJC1,HES1,HHEX,HMGA2,HOXB5,IL6ST,ITGA4,ITGA6,ITGB1,KCNIP3,KIT,KITLG,KLF4,L1TD1,LEF1,LIFR,LMNA,MYC,NACC1,NANOG,NR6A1,PCGF2,PECAM1,PITX2,PIWIL1,PIWIL2,PIWIL4,PML,PODXL,POU5F1,PRDM5,PROM1,PUM2,SALL4,SLC46A2,SMAD1,SMAD2,SMAD3,SMAD4,SMAD5,SMAD9,SOX15,SOX2,STAT3,SUMO2,TAF8,TDGF1…	Ianevski, A., Giri, A. K. & Aittokallio, T. Fully-automated and ultra-fast cell-type identification using specific marker combinations from single-cell transcriptomic data. Nat Commun 13, 1246 (2022).
Embryo	Epiblast cells	BCL11A,CDH1,CLDN6,CLDN7,CRMP1,CXCL12,DPYSL5,EPCAM,INA,LEF1,MFAP2,NANOG,POU5F1,SLC35D3,SOX11,TDGF1	Ianevski, A., Giri, A. K. & Aittokallio, T. Fully-automated and ultra-fast cell-type identification using specific marker combinations from single-cell transcriptomic data. Nat Commun 13, 1246 (2022).
Embryo	Germ cells	DAZL,POU5F1	Ianevski, A., Giri, A. K. & Aittokallio, T. Fully-automated and ultra-fast cell-type identification using specific marker combinations from single-cell transcriptomic data. Nat Commun 13, 1246 (2022).
Embryo	Hemangioblasts	ETV2,TAL1	Ianevski, A., Giri, A. K. & Aittokallio, T. Fully-automated and ultra-fast cell-type identification using specific marker combinations from single-cell transcriptomic data. Nat Commun 13, 1246 (2022).
Embryo	Mesenchymal stem cell	ENG,NT5E,THY1	Ianevski, A., Giri, A. K. & Aittokallio, T. Fully-automated and ultra-fast cell-type identification using specific marker combinations from single-cell transcriptomic data. Nat Commun 13, 1246 (2022).
Embryo	Neurons	ARX,IGFBPL1,MAF,NEUROD1,NEUROD6,PLS3	Ianevski, A., Giri, A. K. & Aittokallio, T. Fully-automated and ultra-fast cell-type identification using specific marker combinations from single-cell transcriptomic data. Nat Commun 13, 1246 (2022).
Embryo	Trophoblast cells	ACKR2,ADAM19,ASCL2,CD4,CDX2,DLX3,ELF5,HAND1,HLA-G,HOPX,IGF2,INHBA,KRT7,LIF,MLANA,PARP1,PERP,PHLDA2,PTHLH,S100P,SERPINE1,SIRT1,STAR,TFEB,TNFRSF9,TTPA	Ianevski, A., Giri, A. K. & Aittokallio, T. Fully-automated and ultra-fast cell-type identification using specific marker combinations from single-cell transcriptomic data. Nat Commun 13, 1246 (2022).
Embryo	Trophoblast progenitor cells	FOXO4,ISG20,TFAP2C	Ianevski, A., Giri, A. K. & Aittokallio, T. Fully-automated and ultra-fast cell-type identification using specific marker combinations from single-cell transcriptomic data. Nat Commun 13, 1246 (2022).
Gastrointestinal tract	Crypt cells	ASCL2,AXIN2,BMI1,EPHB2,HOPX,KCNE3,KCNQ1,LGR5,LRIG1,MSI1,OLFM4,PROM1,SLC12A2,SMOC2,TNFRSF19	Ianevski, A., Giri, A. K. & Aittokallio, T. Fully-automated and ultra-fast cell-type identification using specific marker combinations from single-cell transcriptomic data. Nat Commun 13, 1246 (2022).
Gastrointestinal tract	Enteric glia cells	ALDH1A1,ALDH1A3,CXCL14,DHRS3,DKK3,GFAP,GFRA3,INTS6,L1CAM,LGI4,MPZ,NOS2,RGS16,S100B,SLC18A2,SOX10	Ianevski, A., Giri, A. K. & Aittokallio, T. Fully-automated and ultra-fast cell-type identification using specific marker combinations from single-cell transcriptomic data. Nat Commun 13, 1246 (2022).
Gastrointestinal tract	Enteric neurons	AHDC1,ARHGAP26,ARHGEF28,ASTN1,ATF5,CACNA1B,CACNA1E,CARTPT,CASZ1,CCK,CELF6,CHRNA3,CYB561,CYTH3,DMKN,EFNA5,EML5,FBXO7,FILIP1,FLOT2,FSTL5,GAL,GCNT2,GFRA2,GOLGA7B,GPR22,HAND2,HIVEP3,HOXA5,HOXB4,HOXB5,IGF2BP3,JPH3,LIX1,MAP6,MFSD6,MYL1,NMU,PARVA,PHOX2B,PIK3CA,PIRT,PLCE1,PLEKHA5,PPP2R5B,RET,RGMB,RGS3,SCN3A,SCN7A,SLC10A4,SLC18A3,SLC5A7,SLC7A14,SNX21,STXBP5,TAC1,TAFA1,TAFA5,TLX2,TM4SF4,TOX,TSHZ1,TTBK2,TUB…	Ianevski, A., Giri, A. K. & Aittokallio, T. Fully-automated and ultra-fast cell-type identification using specific marker combinations from single-cell transcriptomic data. Nat Commun 13, 1246 (2022).
Gastrointestinal tract	Enterochromaffin cells	ADM,AFP,CRH,FGF1,GJB1,LMX1A,PIEZO2,REG4,SLC18A1,TPH1,TRPA1	Ianevski, A., Giri, A. K. & Aittokallio, T. Fully-automated and ultra-fast cell-type identification using specific marker combinations from single-cell transcriptomic data. Nat Commun 13, 1246 (2022).
Gastrointestinal tract	Enterocytes	ABCC2,ABCG2,ABCG5,ABCG8,ABHD11,ACSL5,ALDOB,ALPI,ANPEP,APOA1,APOA4,APOB,APOBEC1,APOC3,AQP1,AQP11,AQP7,AQP8,ART3,ASCL2,ASPN,CA1,CASP6,CBR1,CCL25,CD36,CD55,CDC42EP5,CDH17,CDH19,CDO1,CDX1,CDX2,CEACAM1,CLDN15,COL18A1,COL20A1,CPS1,CREB3L3,CTRB1,CYBRD1,DAB1,DEGS2,DGAT1,DGAT2,DMBT1,DPP4,EHF,ELF3,EPHX2,FABP1,FABP2,FABP6,FAHD1,FBP2,FERMT1,FLOT2,FUOM,G0S2,GATA4,GFRA2,GLS,GSTA1,GSTM3,GULP1,HMOX1,HNF4A,ISX,KH…	Ianevski, A., Giri, A. K. & Aittokallio, T. Fully-automated and ultra-fast cell-type identification using specific marker combinations from single-cell transcriptomic data. Nat Commun 13, 1246 (2022).
Gastrointestinal tract	Enteroendocrine cells	AFP,ARX,CCK,CHGA,CHGB,CPE,ENPP2,FABP5,FFAR1,FFAR4,GAL,GAST,GCG,GFRA3,GHRL,GIP,IAPP,ISL1,NEUROD1,NEUROG3,NKX2-2,NTS,NUCB2,PAX6,PCSK1,PYY,RIMBP2,SCGN,SCN3A,SCT,SST,SSTR2,TAC1,TRPA1,VEGFA,VWA5B2	Ianevski, A., Giri, A. K. & Aittokallio, T. Fully-automated and ultra-fast cell-type identification using specific marker combinations from single-cell transcriptomic data. Nat Commun 13, 1246 (2022).
Gastrointestinal tract	Foveolar cells	AKR1B10,ANXA10,CLDN18,CLPS,FOXQ1,GKN1,GKN2,GSTA1,IL33,KRT20,LGALS2,LGALS4,MUC1,PGC,PLA2G1B,PSCA,PTGR1,SULT1C2,TFF1,TFF2	Ianevski, A., Giri, A. K. & Aittokallio, T. Fully-automated and ultra-fast cell-type identification using specific marker combinations from single-cell transcriptomic data. Nat Commun 13, 1246 (2022).
Gastrointestinal tract	Gastric chief cells	ANPEP,CHRM3,EGFR,KCNQ1,LGR5,PRKCZ,RAB3D	Ianevski, A., Giri, A. K. & Aittokallio, T. Fully-automated and ultra-fast cell-type identification using specific marker combinations from single-cell transcriptomic data. Nat Commun 13, 1246 (2022).
Gastrointestinal tract	Goblet cells	AGR2,AQP3,ATOH1,BACE2,CDON,CDX2,CLCA1,CREB3L1,FCGBP,GALNT12,GUCA2A,ITLN1,KLK1,KRT20,KRT7,LRRC26,MANF,MUC13,MUC2,MUC4,MUC5B,NLRP6,PDIA5,PHGR1,PLA2G10,REP15,SLC9A8,SPDEF,SPINK4,TFF3,TPSG1,ZG16	Ianevski, A., Giri, A. K. & Aittokallio, T. Fully-automated and ultra-fast cell-type identification using specific marker combinations from single-cell transcriptomic data. Nat Commun 13, 1246 (2022).
Gastrointestinal tract	Microfold cells	AHR,ANXA5,CCL20,CTSD,CTSH,CXCL16,CYBA,EHF,FABP5,FOSL2,FOXP4,GJB2,GP2,IRF2,IRF6,MARCKSL1,MFGE8,MIER3,MTF1,NFIB,NFIC,ONECUT2,PGLYRP1,RAC2,RELB,SOX8,SPIB,TMPRSS2,TNFAIP2,TULP4	Ianevski, A., Giri, A. K. & Aittokallio, T. Fully-automated and ultra-fast cell-type identification using specific marker combinations from single-cell transcriptomic data. Nat Commun 13, 1246 (2022).
Gastrointestinal tract	Paneth cells	ADIPOQ,AGR2,ATG16L1,CFD,CLCA1,CSF2,CTNNB1,DEFA3,DEFA5,DLL1,DLL4,DMBT1,FABP4,GPX2,GUCA2A,GUCA2B,IL4R,ITLN1,KCNN4,KLF15,LGALS2,LGR4,LYZ,MMP7,MPTX1,MUC2,PLA2G2A,PNLIPRP2,PRSS1,RAP1A,REG3G,RETNLB,RIPK2,SPINK4,TM4SF20,WNT3	Ianevski, A., Giri, A. K. & Aittokallio, T. Fully-automated and ultra-fast cell-type identification using specific marker combinations from single-cell transcriptomic data. Nat Commun 13, 1246 (2022).
Gastrointestinal tract	Parietal cells	AQP4,BMI1,CD24,HAMP,HDC,HIP1R,KCNE2,KCNQ1,PODXL,PTCH1,SHH,SLC12A6	Ianevski, A., Giri, A. K. & Aittokallio, T. Fully-automated and ultra-fast cell-type identification using specific marker combinations from single-cell transcriptomic data. Nat Commun 13, 1246 (2022).
Gastrointestinal tract	Tuft cells	ALOX5,ATOH1,AVIL,CAMK2B,CDHR2,DCLK1,ESPN,FABP1,GFI1B,GNG13,IL13RA1,IL17RB,IRF7,KLF3,KLF6,LRMP,NREP,PLCB2,POU2F3,PTGS1,PTPRC,RAC2,RGS2,SOX9,TRPM5,TSLP	Ianevski, A., Giri, A. K. & Aittokallio, T. Fully-automated and ultra-fast cell-type identification using specific marker combinations from single-cell transcriptomic data. Nat Commun 13, 1246 (2022).
Muscle	Airway smooth muscle cells	ACTA2,FOXF1,GATA5,NOG	Ianevski, A., Giri, A. K. & Aittokallio, T. Fully-automated and ultra-fast cell-type identification using specific marker combinations from single-cell transcriptomic data. Nat Commun 13, 1246 (2022).
Muscle	Endothelial cell	CD34,CDH5,PECAM1	Ianevski, A., Giri, A. K. & Aittokallio, T. Fully-automated and ultra-fast cell-type identification using specific marker combinations from single-cell transcriptomic data. Nat Commun 13, 1246 (2022).
Muscle	Mesenchymal stem cell	CD44,ENG,NT5E,THY1	Ianevski, A., Giri, A. K. & Aittokallio, T. Fully-automated and ultra-fast cell-type identification using specific marker combinations from single-cell transcriptomic data. Nat Commun 13, 1246 (2022).
Muscle	Muscle satellite cell	CD82,PAX7	Ianevski, A., Giri, A. K. & Aittokallio, T. Fully-automated and ultra-fast cell-type identification using specific marker combinations from single-cell transcriptomic data. Nat Commun 13, 1246 (2022).
Muscle	Myoblasts	ACHE,ADAM12,ANGPT2,ARL4D,BRAF,CAPN1,CCL2,CDH15,CXCL1,DES,EGFR,ENO3,FGFR4,FLNC,IGF2,LIF,MUSK,MYD88,MYF5,MYOD1,MYOG,NGF,PAX3,PAX7,PDZRN3,SIX1,STK40,TBX3,TNFRSF12A,TPM2,TTN,ZBTB16	Ianevski, A., Giri, A. K. & Aittokallio, T. Fully-automated and ultra-fast cell-type identification using specific marker combinations from single-cell transcriptomic data. Nat Commun 13, 1246 (2022).
Muscle	Myocytes	ACTA1,ACTC1,ACTN2,ACTN3,ADAM12,ANKRD1,ARHGAP26,CAPZA3,CAV3,CDH15,CHODL,CKM,CLOCK,CMKLR1,CXCR4,DES,DLL1,DMD,DOCK1,DOCK5,EDN1,ENO3,FHL2,FLNC,GATA4,GATA5,IL4,IQSEC1,ITGA3,ITGA7,LAMA2,LAMB1,LDB1,LDB3,MEF2A,MEF2B,MEF2D,MMP2,MMP9,MRC1,MSTN,MYF5,MYH14,MYH7,MYL1,MYLPF,MYOD1,MYOG,NBR1,NEB,NID1,NID2,NOTCH3,NPHS1,NPPB,PAX3,PAX7,PLD1,POPDC2,PRKCQ,PTGIR,PTK2,PXN,PYGM,SIX1,SIX4,SULF1,TCAP,THBS4,TNNC1,TNNI1,TNN…	Ianevski, A., Giri, A. K. & Aittokallio, T. Fully-automated and ultra-fast cell-type identification using specific marker combinations from single-cell transcriptomic data. Nat Commun 13, 1246 (2022).
Muscle	Myoepithelial cells	ACTA2,ACTG2,CD109,CDH3,CNN1,EGFR,FST,GRWD1,KRT14,KRT17,KRT5,LAMB3,LAMC2,MDFI,MME,MYH11,MYL9,MYLK,NGFR,PXN,SERPINB5,SFN,SMIM3,SPHK1,TP63	Ianevski, A., Giri, A. K. & Aittokallio, T. Fully-automated and ultra-fast cell-type identification using specific marker combinations from single-cell transcriptomic data. Nat Commun 13, 1246 (2022).
Muscle	Myofibroblasts	ACTA2,CALD1,CDH11,DES,GFAP,MYL9,PALLD,TAGLN,TNS1	Ianevski, A., Giri, A. K. & Aittokallio, T. Fully-automated and ultra-fast cell-type identification using specific marker combinations from single-cell transcriptomic data. Nat Commun 13, 1246 (2022).
Muscle	Pericytes	ALPG,CSPG4,MCAM,PDGFRA,PDGFRB	Ianevski, A., Giri, A. K. & Aittokallio, T. Fully-automated and ultra-fast cell-type identification using specific marker combinations from single-cell transcriptomic data. Nat Commun 13, 1246 (2022).
Muscle	Pulmonary vascular smooth muscle cells	ANGPT1,PDGFRB	Ianevski, A., Giri, A. K. & Aittokallio, T. Fully-automated and ultra-fast cell-type identification using specific marker combinations from single-cell transcriptomic data. Nat Commun 13, 1246 (2022).
Muscle	Satellite cells	ASB5,BARX2,BMI1,CAV1,CD82,CDCP1,CDH1,CDH15,CXCL1,CXCR4,DMD,ERBB2,FOXK1,GAL,HEYL,HMOX1,HOXC10,IRF2,ISL1,ITGA7,MESP1,MET,MSTN,MYF5,MYOD1,NCAM1,NFATC2,NOTCH3,PAX3,PAX7,PEG3,RUNX1,SCRIB,SIX1,SOX8,SPRY1,SRXN1,TCF21,TNFRSF12A,TRIM32,VAMP2,VCAM1	Ianevski, A., Giri, A. K. & Aittokallio, T. Fully-automated and ultra-fast cell-type identification using specific marker combinations from single-cell transcriptomic data. Nat Commun 13, 1246 (2022).
Muscle	Smooth muscle cells	ACKR3,ACTA2,ACTC1,ACTG2,ADAMDEC1,AKT2,ANGPT1,ANKRD1,AOC3,BGN,CCN3,CNN1,CRABP1,DES,DMPK,EHD2,FABP4,FAS,FBLN5,FHL2,GJA4,GJC1,HEXIM1,HHIP,HSPB6,ITGA1,ITGA8,ITGA9,JPH2,KAT2B,KCNAB1,KCNMB1,KIF1C,LAMB2,LGR6,LMO7,LMOD1,LOX,MAP3K7CL,MFAP5,MRVI1,MSRB3,MUSTN1,MYH11,MYH6,MYL9,MYLK,NEXN,NF2,NOTCH3,NOX4,NRP2,OBSCN,OGN,OTUD1,PCP4L1,PDE4DIP,PDGFD,PLN,PLXNA1,PRXL2C,RASL12,RBPMS2,RGS5,RPL10,RPRM,RRAD,SEC24D,SH3BG…	Ianevski, A., Giri, A. K. & Aittokallio, T. Fully-automated and ultra-fast cell-type identification using specific marker combinations from single-cell transcriptomic data. Nat Commun 13, 1246 (2022).
Muscle	Vascular smooth muscle cells	ACTA2,MYH11,PDGFRB,SEMA3D,TBX18,WT1	Ianevski, A., Giri, A. K. & Aittokallio, T. Fully-automated and ultra-fast cell-type identification using specific marker combinations from single-cell transcriptomic data. Nat Commun 13, 1246 (2022).
Skin	Keratinocytes	ANXA8,AQP3,CALML5,CCL2,CD24,CXCL1,DMKN,DSC3,ENTPD2,FGF5,FST,GJB3,ICAM1,IL13RA1,IRF3,IVL,KRT1,KRT10,KRT14,KRT15,KRT16,KRT17,KRT36,KRT5,KRT84,LAMA5,LAMC2,LCN2,LGALS7,NGFR,PI3,PKP1,PKP3,PLEC,REL,RIPK4,S100A14,SBSN,SFN,SGPP1,SIRT7,SPRR1A,SPRR1B,TFAP2A,TGM1,TRIM29	Ianevski, A., Giri, A. K. & Aittokallio, T. Fully-automated and ultra-fast cell-type identification using specific marker combinations from single-cell transcriptomic data. Nat Commun 13, 1246 (2022).
Skin	Langerhans cells	ACHE,AHR,CCR6,CD1A,CLDN1,EHF,EPCAM,FCGR1A,FCGR2A,GPNMB,HLA-DMA,HLA-DMB,HLA-DQA1,HLA-DQA2,HLA-DQB1,HLA-DRA,HLA-DRB1,HLA-DRB5,HLA-DRB6,PRKCB,PTPRC,TLR2	Ianevski, A., Giri, A. K. & Aittokallio, T. Fully-automated and ultra-fast cell-type identification using specific marker combinations from single-cell transcriptomic data. Nat Commun 13, 1246 (2022).
Skin	Melanocytes	AHNAK2,AHR,BMI1,BNC2,CRABP1,CTNS,DCT,DKK3,ENPP1,FILIP1L,GPNMB,HSPB1,KLC2,LOXL2,MEN1,MITF,MLANA,PAX3,PMEL,POMC,PPARA,PPARD,PPARG,PRKCA,PTGDS,PTN,RAB38,SLC45A2,SLK,SOX9,TFAP2A,TP63,TPH2,TRPM1,TYR,TYRP1,ZC3H7A	Ianevski, A., Giri, A. K. & Aittokallio, T. Fully-automated and ultra-fast cell-type identification using specific marker combinations from single-cell transcriptomic data. Nat Commun 13, 1246 (2022).
Skin	Merkel cells	ATOH1,CD99,CHGA,FLI1,GFI1,GNAI1,ID2,KRT18,KRT20,KRT8,PIEZO2,POU4F3,SOX2,TRPV4,TTF1,VIL1	Ianevski, A., Giri, A. K. & Aittokallio, T. Fully-automated and ultra-fast cell-type identification using specific marker combinations from single-cell transcriptomic data. Nat Commun 13, 1246 (2022).
Skin	Sebocytes	ADIPOR1,ANGPTL4,CALCA,CAMP,CDH1,CEBPA,CEBPB,CRH,CRHR1,EXO1,F2RL1,FFAR2,IHH,KLF5,KRT7,LTA4H,MUC1,PTGER2,RDH12,SRD5A2	Ianevski, A., Giri, A. K. & Aittokallio, T. Fully-automated and ultra-fast cell-type identification using specific marker combinations from single-cell transcriptomic data. Nat Commun 13, 1246 (2022).
Skin	Trichocytes	DSG2,HOXC13,KRT81,KRT86	Ianevski, A., Giri, A. K. & Aittokallio, T. Fully-automated and ultra-fast cell-type identification using specific marker combinations from single-cell transcriptomic data. Nat Commun 13, 1246 (2022).
Immune system	Cancer cells	CD44,EPCAM,ERBB2,FOLH1,KRT18,PROM1	Ianevski, A., Giri, A. K. & Aittokallio, T. Fully-automated and ultra-fast cell-type identification using specific marker combinations from single-cell transcriptomic data. Nat Commun 13, 1246 (2022).
Pancreas	Cancer stem cells	CD24,CD44,FLOT2	Ianevski, A., Giri, A. K. & Aittokallio, T. Fully-automated and ultra-fast cell-type identification using specific marker combinations from single-cell transcriptomic data. Nat Commun 13, 1246 (2022).
Liver	Cancer stem cells	ANPEP,CD44,EPCAM,POU5F1,PROM1,THY1	Ianevski, A., Giri, A. K. & Aittokallio, T. Fully-automated and ultra-fast cell-type identification using specific marker combinations from single-cell transcriptomic data. Nat Commun 13, 1246 (2022).
Eye	Cancer cells	EPCAM	Ianevski, A., Giri, A. K. & Aittokallio, T. Fully-automated and ultra-fast cell-type identification using specific marker combinations from single-cell transcriptomic data. Nat Commun 13, 1246 (2022).
Lung	Cancer stem cells	ABCG2,ALCAM,ALDH1A1,BMI1,CD24,CD44,KIT,NANOG,NES,PDPN,POU5F1,PROM1,SOX2,THY1	Ianevski, A., Giri, A. K. & Aittokallio, T. Fully-automated and ultra-fast cell-type identification using specific marker combinations from single-cell transcriptomic data. Nat Commun 13, 1246 (2022).
Brain	Cancer cells	CD44,MBTPS2,PARP1	Ianevski, A., Giri, A. K. & Aittokallio, T. Fully-automated and ultra-fast cell-type identification using specific marker combinations from single-cell transcriptomic data. Nat Commun 13, 1246 (2022).
Brain	Cancer stem cells	FUT4,MSI1,NES,PROM1,SOX2,THY1	Ianevski, A., Giri, A. K. & Aittokallio, T. Fully-automated and ultra-fast cell-type identification using specific marker combinations from single-cell transcriptomic data. Nat Commun 13, 1246 (2022).
Kidney	Cancer stem cells	EPCAM	Ianevski, A., Giri, A. K. & Aittokallio, T. Fully-automated and ultra-fast cell-type identification using specific marker combinations from single-cell transcriptomic data. Nat Commun 13, 1246 (2022).
Heart	Adipocytes	GPAM,FASN,ADIPOQ,LEP,PLIN1,ACACB	Ianevski, A., Giri, A. K. & Aittokallio, T. Fully-automated and ultra-fast cell-type identification using specific marker combinations from single-cell transcriptomic data. Nat Commun 13, 1246 (2022).
Heart	Atrial cardiomyocytes	NPPA,MYL7,MYL4,SLN,Tnni3,Tnnt2,Actn2,Myh6,Nr2f1,Nr2f2,Gja5	Ianevski, A., Giri, A. K. & Aittokallio, T. Fully-automated and ultra-fast cell-type identification using specific marker combinations from single-cell transcriptomic data. Nat Commun 13, 1246 (2022).
Heart	Fibroblasts	DCN,GSN,PDGFRA,COL1A1,C7,LUM,Tcf21,Pdgfra	Ianevski, A., Giri, A. K. & Aittokallio, T. Fully-automated and ultra-fast cell-type identification using specific marker combinations from single-cell transcriptomic data. Nat Commun 13, 1246 (2022).
Heart	Pericytes	RGS5,ABCC9,KCNJ8,PDGFRB	Ianevski, A., Giri, A. K. & Aittokallio, T. Fully-automated and ultra-fast cell-type identification using specific marker combinations from single-cell transcriptomic data. Nat Commun 13, 1246 (2022).
Heart	Smooth Muscle cells	MYH11,TAGLN,ACTA2,CALD1	Ianevski, A., Giri, A. K. & Aittokallio, T. Fully-automated and ultra-fast cell-type identification using specific marker combinations from single-cell transcriptomic data. Nat Commun 13, 1246 (2022).
Heart	Immune cells	CD8A,IL7R,CD3,CD4,CD14,C1QA,CD68,PTPRC,Csf1r	Ianevski, A., Giri, A. K. & Aittokallio, T. Fully-automated and ultra-fast cell-type identification using specific marker combinations from single-cell transcriptomic data. Nat Commun 13, 1246 (2022).
Heart	Mesothelial cells	MSLN,WT1,BNC1	Ianevski, A., Giri, A. K. & Aittokallio, T. Fully-automated and ultra-fast cell-type identification using specific marker combinations from single-cell transcriptomic data. Nat Commun 13, 1246 (2022).
Heart	Neuronal cells	PLP1,NRXN1,NRXN3,NEXN1	Ianevski, A., Giri, A. K. & Aittokallio, T. Fully-automated and ultra-fast cell-type identification using specific marker combinations from single-cell transcriptomic data. Nat Commun 13, 1246 (2022).
Heart	Ventricular cardiomyocytes	MYH7,MYL2,FHL2,MYL3,Tnni3,Tnnt2,Actn2,Hey2,Gja1	Ianevski, A., Giri, A. K. & Aittokallio, T. Fully-automated and ultra-fast cell-type identification using specific marker combinations from single-cell transcriptomic data. Nat Commun 13, 1246 (2022).
Heart	Endothelial cells	VWF,PECAM1,CDH5,FABP4,AQP7,Npr3,Plvap,Kdr	Ianevski, A., Giri, A. K. & Aittokallio, T. Fully-automated and ultra-fast cell-type identification using specific marker combinations from single-cell transcriptomic data. Nat Commun 13, 1246 (2022).
Heart	Nodal	Hcn4,Hcn1,Kcne1,Tbx3,Cacna2d2,Cacna1g	Ianevski, A., Giri, A. K. & Aittokallio, T. Fully-automated and ultra-fast cell-type identification using specific marker combinations from single-cell transcriptomic data. Nat Commun 13, 1246 (2022).
Ovary	Oocytes	GDF9,ZP3,FIGLA,OOSP2,SYCP3	Ianevski, A., Giri, A. K. & Aittokallio, T. Fully-automated and ultra-fast cell-type identification using specific marker combinations from single-cell transcriptomic data. Nat Commun 13, 1246 (2022).
Ovary	Immune cells	CD69,ITGB2,CD2,CD3G,CD8A,CD14,HLA-DRA,B2M,HLA-DQB1	Ianevski, A., Giri, A. K. & Aittokallio, T. Fully-automated and ultra-fast cell-type identification using specific marker combinations from single-cell transcriptomic data. Nat Commun 13, 1246 (2022).
Ovary	Endothelial cells	CD34,VWF,CDH5,FLI1,ERG	Ianevski, A., Giri, A. K. & Aittokallio, T. Fully-automated and ultra-fast cell-type identification using specific marker combinations from single-cell transcriptomic data. Nat Commun 13, 1246 (2022).
Ovary	Granulosa cells	AMH,FOXL2,BEX1,FST,NR5A2	Ianevski, A., Giri, A. K. & Aittokallio, T. Fully-automated and ultra-fast cell-type identification using specific marker combinations from single-cell transcriptomic data. Nat Commun 13, 1246 (2022).
Ovary	Perivascular cells	MYH11,MCAM,RGS5,RERGL,TAGLN	Ianevski, A., Giri, A. K. & Aittokallio, T. Fully-automated and ultra-fast cell-type identification using specific marker combinations from single-cell transcriptomic data. Nat Commun 13, 1246 (2022).
Ovary	Stromal cells	PDGFRA,DCN,APOE,FHL2,TCF21,STAR,COL1A2	Ianevski, A., Giri, A. K. & Aittokallio, T. Fully-automated and ultra-fast cell-type identification using specific marker combinations from single-cell transcriptomic data. Nat Commun 13, 1246 (2022).
Ovary	Smooth Muscle cells	DES,RARB,ACTA2	Ianevski, A., Giri, A. K. & Aittokallio, T. Fully-automated and ultra-fast cell-type identification using specific marker combinations from single-cell transcriptomic data. Nat Commun 13, 1246 (2022).
Testis	Immune cells	CD69,ITGB2,CD2,CD3G,CD3E,CD8A,CD14,HLA-DRA,B2M,HLA-DQB1,PTPRC	Ianevski, A., Giri, A. K. & Aittokallio, T. Fully-automated and ultra-fast cell-type identification using specific marker combinations from single-cell transcriptomic data. Nat Commun 13, 1246 (2022).
Testis	Sertoli cells	SOX9,WT1,AMH,CITED1	Ianevski, A., Giri, A. K. & Aittokallio, T. Fully-automated and ultra-fast cell-type identification using specific marker combinations from single-cell transcriptomic data. Nat Commun 13, 1246 (2022).
Testis	Endothelial cells	VWF,CA4,PECAM1,PALMD,NOSTRIN	Ianevski, A., Giri, A. K. & Aittokallio, T. Fully-automated and ultra-fast cell-type identification using specific marker combinations from single-cell transcriptomic data. Nat Commun 13, 1246 (2022).
Testis	Spermatogonia	DDX4,MAGEA4,FGFR3,UTF1,SOHLH1	Ianevski, A., Giri, A. K. & Aittokallio, T. Fully-automated and ultra-fast cell-type identification using specific marker combinations from single-cell transcriptomic data. Nat Commun 13, 1246 (2022).
Testis	Spermatocytes	EML5,MME,DUSP16,DDX4,MAGEA4,SYCP3,ZPBP,DAZL,BRCA1,DMC1,SYCP1	Ianevski, A., Giri, A. K. & Aittokallio, T. Fully-automated and ultra-fast cell-type identification using specific marker combinations from single-cell transcriptomic data. Nat Commun 13, 1246 (2022).
Testis	Spermatids	PHGDH,BMI1,ABHD4,DDX4,ZPBP,PRM3,SOX5,SOX30,HOOK1,SPATA12	Ianevski, A., Giri, A. K. & Aittokallio, T. Fully-automated and ultra-fast cell-type identification using specific marker combinations from single-cell transcriptomic data. Nat Commun 13, 1246 (2022).
Testis	Leydig cells	EBF1,PENK,ACTA2,IGF1,DLK1	Ianevski, A., Giri, A. K. & Aittokallio, T. Fully-automated and ultra-fast cell-type identification using specific marker combinations from single-cell transcriptomic data. Nat Commun 13, 1246 (2022).
Testis	Smooth Muscle cells	NOTCH3,RGS5	Ianevski, A., Giri, A. K. & Aittokallio, T. Fully-automated and ultra-fast cell-type identification using specific marker combinations from single-cell transcriptomic data. Nat Commun 13, 1246 (2022).
White adipose tissue	Adipocytes	GPAM,PDE3B,ACACB,SORBS1,PLIN1,TRHDE-AS1,TRHDE,KCNIP2-AS1,DIRC3,PCDH9,LRP1B,Adipoq,Ghr,Tenm4,Car3,Acsl1	Ianevski, A., Giri, A. K. & Aittokallio, T. Fully-automated and ultra-fast cell-type identification using specific marker combinations from single-cell transcriptomic data. Nat Commun 13, 1246 (2022).
White adipose tissue	Adipose progenitor cells	CXCL14,NEGR1,DCN,LAMA2,APOD,DCLK1,COL1A2,KAZN,ROBO2,COL6A3,Pdgfra,Fbn1,Lama2,Opcml,Nova1,Ebf2	Ianevski, A., Giri, A. K. & Aittokallio, T. Fully-automated and ultra-fast cell-type identification using specific marker combinations from single-cell transcriptomic data. Nat Commun 13, 1246 (2022).
White adipose tissue	Smooth Muscle cells	ADGRL3,RCAN2,MYH11,KCNAB1,RGS6,CARMN,ACTA2,CACNA1C,INPP4B,SYNPO2,RYR2,AC012409.2,NR2F2-AS1,TEX41,AC131025.2,Myocd,Ctnna3,Dgkb,Dmd,Myh11,Cacna1c,Gm38048	Ianevski, A., Giri, A. K. & Aittokallio, T. Fully-automated and ultra-fast cell-type identification using specific marker combinations from single-cell transcriptomic data. Nat Commun 13, 1246 (2022).
White adipose tissue	Pericytes	COL25A1,RGS6,KCNAB1,THSD7B,MYO1B,DLC1,AC003991.1,STEAP4,POSTN,PDE1C,RGS5,ADGRB3,EBF2,Cacna1c,Abcc9,Lin7a,Myo1b,Stac,Notch3,Sgip1	Ianevski, A., Giri, A. K. & Aittokallio, T. Fully-automated and ultra-fast cell-type identification using specific marker combinations from single-cell transcriptomic data. Nat Commun 13, 1246 (2022).
White adipose tissue	Endothelial cells	MECOM,PTPRB,VWF,ANO2,BTNL9,EMCN,CADM2,LDB2,ADGRL4,PLCB4,ARL15,KIAA1217,FLT1,CYYR1,PECAM1,Jam2,Mecom,Ptprb,Pecam1,Cdh13	Ianevski, A., Giri, A. K. & Aittokallio, T. Fully-automated and ultra-fast cell-type identification using specific marker combinations from single-cell transcriptomic data. Nat Commun 13, 1246 (2022).
White adipose tissue	Lymphatic Endothelial cells	MMRN1,AL357507.1,LINC02147,NRG3,RELN,CCL21,PROX1,STOX2,TFPI,PPFIBP1,MPP7,PTPRE,PGM5,SNTG2,ST6GALNAC3,PDE1A,AC007319.1,GPM6A,RHOJ,SMAD1,Reln,Mmrn1,Galnt18,Sema6a	Ianevski, A., Giri, A. K. & Aittokallio, T. Fully-automated and ultra-fast cell-type identification using specific marker combinations from single-cell transcriptomic data. Nat Commun 13, 1246 (2022).
White adipose tissue	Mesothelial cells	AP000561.1,AC005699.1,PKHD1L1,LINC02360,AC103876.1,KCTD8,THSD4,FAM155A,PTPRQ,COL8A1,BNC1,SOX6,Msln	Ianevski, A., Giri, A. K. & Aittokallio, T. Fully-automated and ultra-fast cell-type identification using specific marker combinations from single-cell transcriptomic data. Nat Commun 13, 1246 (2022).
White adipose tissue	Endometrium	KCNIP4,ADAMTS19,DPP6,AC008591.1,PGR,ESR1,PRLR,SYT1,PALLD,SDK1,RORB,MITF,LRFN5	Ianevski, A., Giri, A. K. & Aittokallio, T. Fully-automated and ultra-fast cell-type identification using specific marker combinations from single-cell transcriptomic data. Nat Commun 13, 1246 (2022).
White adipose tissue	Immune cells	IGKC,CSF3R,CPA3,BANK1,GNLY,KIT,HPGD,RIPOR2,HLA-DRB1,EPHB1,HLA-DRA,SORL1,BACH2,F13A1,NTM,IGLC3,CD247,SLC24A3,TPSB2,HLA-DPB1,IL18R1,CD74,IGHM,MS4A2,SKAP1,HLA-DQA1,FCRL1,HDC,STX3	Ianevski, A., Giri, A. K. & Aittokallio, T. Fully-automated and ultra-fast cell-type identification using specific marker combinations from single-cell transcriptomic data. Nat Commun 13, 1246 (2022).
White adipose tissue	Epithelial cells	Dcdc2a,Ccdc129,Adcy8,RMST-1,Erbb4,Ank3,Pkhd1,Dlg2,Prlr,Adgrg2,Esrrg,Wnt5b,Adgrl3,Dnah12,BC006965,Grip1,Ntng1,Agbl4,Csmd1,Slc25a21,Trps1,Npas3,Thsd4,Kit,Dnah11,Bmpr1b	Ianevski, A., Giri, A. K. & Aittokallio, T. Fully-automated and ultra-fast cell-type identification using specific marker combinations from single-cell transcriptomic data. Nat Commun 13, 1246 (2022).
Teeth	Mesenchymal stem cells	FRZB,NOTCH3,THY1,MYH11,COL3A1,TM4SF1	Ianevski, A., Giri, A. K. & Aittokallio, T. Fully-automated and ultra-fast cell-type identification using specific marker combinations from single-cell transcriptomic data. Nat Commun 13, 1246 (2022).
Teeth	Fibroblasts	COL1A1,MDK,CXCL14,PTN,CTNNB1,COL3A1,RGS5,ACTA2	Ianevski, A., Giri, A. K. & Aittokallio, T. Fully-automated and ultra-fast cell-type identification using specific marker combinations from single-cell transcriptomic data. Nat Commun 13, 1246 (2022).
Teeth	Odontoblasts	DSPP,DMP1,SMOC2,COL1A1,FGF3,S100A13,SALL1,PTN,OMD,APOE,SPOCK3,INTS6	Ianevski, A., Giri, A. K. & Aittokallio, T. Fully-automated and ultra-fast cell-type identification using specific marker combinations from single-cell transcriptomic data. Nat Commun 13, 1246 (2022).
Teeth	Endothelial cells	EDN1,CLDN5,ACKR1,CD234,INSR,RGCC,CTNNB1,CLDN5,ACKR1,SELE,TM4SF1	Ianevski, A., Giri, A. K. & Aittokallio, T. Fully-automated and ultra-fast cell-type identification using specific marker combinations from single-cell transcriptomic data. Nat Commun 13, 1246 (2022).
Teeth	Immune cells	CD69,ITGB2,CD2,CD3G,CD3E,CD8A,CD14,HLA-DRA,B2M,HLA-DQB1,PTPRC,HBB	Ianevski, A., Giri, A. K. & Aittokallio, T. Fully-automated and ultra-fast cell-type identification using specific marker combinations from single-cell transcriptomic data. Nat Commun 13, 1246 (2022).
Teeth	Glial cells	SOX10,MBP,GFRA3,SOX2,PLP1,SOX10,SCN7A,KCNA2,GFRA3,GJC3,LGI4	Ianevski, A., Giri, A. K. & Aittokallio, T. Fully-automated and ultra-fast cell-type identification using specific marker combinations from single-cell transcriptomic data. Nat Commun 13, 1246 (2022).
Teeth	Epithelial cells	KRT14,ODAM,WNT10A,IL1A,IL1B,KRT5,SFN,FDCSP,SLPI,CDH1,DSC3	Ianevski, A., Giri, A. K. & Aittokallio, T. Fully-automated and ultra-fast cell-type identification using specific marker combinations from single-cell transcriptomic data. Nat Commun 13, 1246 (2022).

## Sheet: literature
species	official gene symbol	cell type	reference
Hs	SOX17	Biliary tree stem-like	Cardinale, V. et al. Multipotent stem/progenitor cells in human biliary tree give rise to hepatocytes, cholangiocytes, and pancreatic islets. Hepatology 54, 2159–2172 (2011).
Hs	PROX1	Biliary tree stem-like	Cardinale, V. et al. Multipotent stem/progenitor cells in human biliary tree give rise to hepatocytes, cholangiocytes, and pancreatic islets. Hepatology 54, 2159–2172 (2011).
Hs	FOXA2	Biliary tree stem-like	Cardinale, V. et al. Multipotent stem/progenitor cells in human biliary tree give rise to hepatocytes, cholangiocytes, and pancreatic islets. Hepatology 54, 2159–2172 (2011).
Hs	NGN3	Biliary tree stem-like	Cardinale, V. et al. Multipotent stem/progenitor cells in human biliary tree give rise to hepatocytes, cholangiocytes, and pancreatic islets. Hepatology 54, 2159–2172 (2011).
Hs	KRT19	Cholangiocyte-like	MacParland, S. A. et al. Single cell RNA sequencing of human liver reveals distinct intrahepatic macrophage populations. Nat Commun 9, 4383 (2018).
Hs	KRT7	Cholangiocyte-like	MacParland, S. A. et al. Single cell RNA sequencing of human liver reveals distinct intrahepatic macrophage populations. Nat Commun 9, 4383 (2018).
Hs	SOX9	Cholangiocyte-like	MacParland, S. A. et al. Single cell RNA sequencing of human liver reveals distinct intrahepatic macrophage populations. Nat Commun 9, 4383 (2018).
Hs	EPCAM	Cholangiocyte-like	MacParland, S. A. et al. Single cell RNA sequencing of human liver reveals distinct intrahepatic macrophage populations. Nat Commun 9, 4383 (2018).
Hs	ELF3	Cholangiocyte-like	MacParland, S. A. et al. Single cell RNA sequencing of human liver reveals distinct intrahepatic macrophage populations. Nat Commun 9, 4383 (2018).
Hs	FXYD2	Cholangiocyte-like	MacParland, S. A. et al. Single cell RNA sequencing of human liver reveals distinct intrahepatic macrophage populations. Nat Commun 9, 4383 (2018).
Hs	CLDN4	Cholangiocyte-like	MacParland, S. A. et al. Single cell RNA sequencing of human liver reveals distinct intrahepatic macrophage populations. Nat Commun 9, 4383 (2018).
Hs	CD24	Cholangiocyte-like	MacParland, S. A. et al. Single cell RNA sequencing of human liver reveals distinct intrahepatic macrophage populations. Nat Commun 9, 4383 (2018).
Hs	SPP1	Cholangiocyte-like	MacParland, S. A. et al. Single cell RNA sequencing of human liver reveals distinct intrahepatic macrophage populations. Nat Commun 9, 4383 (2018).
Hs	TOP2A	Cycling	Nielsen, C. F., Zhang, T., Barisic, M., Kalitsis, P. & Hudson, D. F. Topoisomerase IIα is essential for maintenance of mitotic chromosome structure. Proceedings of the National Academy of Sciences 117, 12131–12142 (2020).
Hs	CDK1	Cycling	Diril M. Kasim et al. Cyclin-dependent kinase 1 (Cdk1) is essential for cell division and suppression of DNA re-replication but not for liver regeneration. Proceedings of the National Academy of Sciences 109, 3826–3831 (2012).
Hs	RRM2	Cycling	Chabes, A. & Thelander, L. Controlled Protein Degradation Regulates Ribonucleotide Reductase Activity in Proliferating Mammalian Cells during the Normal Cell Cycle and in Response to DNA Damage and Replication Blocks*. Journal of Biological Chemistry 275, 17747–17753 (2000).
Hs	CCNB1	Cycling	Wang, Z. et al. Cyclin B1/Cdk1 Coordinates Mitochondrial Respiration for Cell-Cycle G2/M Progression. Developmental Cell 29, 217–232 (2014).
Hs	NANOG	Embryonic stem cell-like	Kashyap, V. et al. Regulation of Stem Cell Pluripotency and Differentiation Involves a Mutual Regulatory Circuit of the Nanog, OCT4, and SOX2 Pluripotency Transcription Factors With Polycomb Repressive Complexes and Stem Cell microRNAs. Stem Cells and Development 18, 1093–1108 (2009).
Hs	POU5F1	Embryonic stem cell-like	Kashyap, V. et al. Regulation of Stem Cell Pluripotency and Differentiation Involves a Mutual Regulatory Circuit of the Nanog, OCT4, and SOX2 Pluripotency Transcription Factors With Polycomb Repressive Complexes and Stem Cell microRNAs. Stem Cells and Development 18, 1093–1108 (2009).
Hs	SOX2	Embryonic stem cell-like	Kashyap, V. et al. Regulation of Stem Cell Pluripotency and Differentiation Involves a Mutual Regulatory Circuit of the Nanog, OCT4, and SOX2 Pluripotency Transcription Factors With Polycomb Repressive Complexes and Stem Cell microRNAs. Stem Cells and Development 18, 1093–1108 (2009).
Hs	UTF1	Embryonic stem cell-like	Okuda, A. et al. UTF1, a novel transcriptional coactivator expressed in pluripotent embryonic stem cells and extra-embryonic cells. EMBO Journal 17, 2019–2032 (1998).
Hs	FGFR2	Hepatic-progenitor-like	Segal, J. M. et al. Single cell analysis of human foetal liver captures the transcriptional profile of hepatobiliary hybrid progenitors. Nature Communications 10, (2019).
Hs	GPRC5B	Hepatic-progenitor-like	Segal, J. M. et al. Single cell analysis of human foetal liver captures the transcriptional profile of hepatobiliary hybrid progenitors. Nature Communications 10, (2019).
Hs	SLC12A2	Hepatic-progenitor-like	Segal, J. M. et al. Single cell analysis of human foetal liver captures the transcriptional profile of hepatobiliary hybrid progenitors. Nature Communications 10, (2019).
Hs	PROM1	Hepatic-progenitor-like	Segal, J. M. et al. Single cell analysis of human foetal liver captures the transcriptional profile of hepatobiliary hybrid progenitors. Nature Communications 10, (2019).
Hs	SOX9	Hepatic-progenitor-like	Segal, J. M. et al. Single cell analysis of human foetal liver captures the transcriptional profile of hepatobiliary hybrid progenitors. Nature Communications 10, (2019).
Hs	CTNND2	Hepatic-progenitor-like	Segal, J. M. et al. Single cell analysis of human foetal liver captures the transcriptional profile of hepatobiliary hybrid progenitors. Nature Communications 10, (2019).
Hs	MCAM	Hepatic-progenitor-like	Segal, J. M. et al. Single cell analysis of human foetal liver captures the transcriptional profile of hepatobiliary hybrid progenitors. Nature Communications 10, (2019).
Hs	CDH6	Hepatic-progenitor-like	Segal, J. M. et al. Single cell analysis of human foetal liver captures the transcriptional profile of hepatobiliary hybrid progenitors. Nature Communications 10, (2019).
Hs	CXCL2	Hepatic-progenitor-like	Segal, J. M. et al. Single cell analysis of human foetal liver captures the transcriptional profile of hepatobiliary hybrid progenitors. Nature Communications 10, (2019).
Hs	ABCB9	Hepatic-progenitor-like	Segal, J. M. et al. Single cell analysis of human foetal liver captures the transcriptional profile of hepatobiliary hybrid progenitors. Nature Communications 10, (2019).
Hs	HHEX	Hepato-pancreatic-progenitor-like	Gao, X., Yourick, J. J. & Sprando, R. L. Chapter 7 - Differentiation of human induced pluripotent stem cells to hepatocyte-like cells for toxicological applications: recent advances using small molecule approaches. in Current Progress in iPSC-derived Cell Types (ed. Birbrair, A.) vol. 10 149–179 (Academic Press, 2021).
Hs	PDX1	Hepato-pancreatic-progenitor-like	Gao, X., Yourick, J. J. & Sprando, R. L. Chapter 7 - Differentiation of human induced pluripotent stem cells to hepatocyte-like cells for toxicological applications: recent advances using small molecule approaches. in Current Progress in iPSC-derived Cell Types (ed. Birbrair, A.) vol. 10 149–179 (Academic Press, 2021).
Hs	GATA	Hepato-pancreatic-progenitor-like	Gao, X., Yourick, J. J. & Sprando, R. L. Chapter 7 - Differentiation of human induced pluripotent stem cells to hepatocyte-like cells for toxicological applications: recent advances using small molecule approaches. in Current Progress in iPSC-derived Cell Types (ed. Birbrair, A.) vol. 10 149–179 (Academic Press, 2021).
Hs	AMBP	Hepatocyte-like	The human protein atlas (Single cell type). Accessed 2022-JUL- 09 via: https://www.proteinatlas.org/. Uhlén, M. et al. Proteomics. Tissue-based map of the human proteome. Science 347, 1260419 (2015).
Hs	ALB	Hepatocyte-like	The human protein atlas (Single cell type). Accessed 2022-JUL- 09 via: https://www.proteinatlas.org/. Uhlén, M. et al. Proteomics. Tissue-based map of the human proteome. Science 347, 1260419 (2015).
Hs	CYP3A7	Hepatocyte-like	The human protein atlas (Single cell type). Accessed 2022-JUL- 09 via: https://www.proteinatlas.org/. Uhlén, M. et al. Proteomics. Tissue-based map of the human proteome. Science 347, 1260419 (2015).
Hs	APOA2	Hepatocyte-like	The human protein atlas (Single cell type). Accessed 2022-JUL- 09 via: https://www.proteinatlas.org/. Uhlén, M. et al. Proteomics. Tissue-based map of the human proteome. Science 347, 1260419 (2015).
Hs	AFP	Hepatocyte-like	The human protein atlas (Single cell type). Accessed 2022-JUL- 09 via: https://www.proteinatlas.org/. Uhlén, M. et al. Proteomics. Tissue-based map of the human proteome. Science 347, 1260419 (2015).
Hs	APOA1	Hepatocyte-like	The human protein atlas (Single cell type). Accessed 2022-JUL- 09 via: https://www.proteinatlas.org/. Uhlén, M. et al. Proteomics. Tissue-based map of the human proteome. Science 347, 1260419 (2015).
Hs	SPINK1	Hepatocyte-like	The human protein atlas (Single cell type). Accessed 2022-JUL- 09 via: https://www.proteinatlas.org/. Uhlén, M. et al. Proteomics. Tissue-based map of the human proteome. Science 347, 1260419 (2015).
Hs	S100A11	Hepatocyte-like	Wesley, B. T. et al. Single-cell atlas of human liver development reveals pathways directing hepatic cell fates. bioRxiv 2022.03.08.482299 (2022) doi:10.1101/2022.03.08.482299.
Hs	S100A4	Hepatocyte-like	Wesley, B. T. et al. Single-cell atlas of human liver development reveals pathways directing hepatic cell fates. bioRxiv 2022.03.08.482299 (2022) doi:10.1101/2022.03.08.482299.
Hs	DLK1	Hepatocyte-like	Segal, J. M. et al. Single cell analysis of human foetal liver captures the transcriptional profile of hepatobiliary hybrid progenitors. Nature Communications 10, (2019).
Hs	APOE	Hepatocyte-like	Aizarani, N. et al. A human liver cell atlas reveals heterogeneity and epithelial progenitors. Nature 572, 199–204 (2019).
Hs	ASGR1	Hepatocyte-like	Aizarani, N. et al. A human liver cell atlas reveals heterogeneity and epithelial progenitors. Nature 572, 199–204 (2019).
Hs	HNF4A	Hepatocyte-like	Aizarani, N. et al. A human liver cell atlas reveals heterogeneity and epithelial progenitors. Nature 572, 199–204 (2019).
Hs	TF	Hepatocyte-like	Aizarani, N. et al. A human liver cell atlas reveals heterogeneity and epithelial progenitors. Nature 572, 199–204 (2019).
Hs	ORM1	Hepatocyte-like	Segal, J. M. et al. Single cell analysis of human foetal liver captures the transcriptional profile of hepatobiliary hybrid progenitors. Nature Communications 10, (2019).
Hs	AHSG	Hepatocyte-like	Segal, J. M. et al. Single cell analysis of human foetal liver captures the transcriptional profile of hepatobiliary hybrid progenitors. Nature Communications 10, (2019).
Hs	APOC3	Hepatocyte-like	Segal, J. M. et al. Single cell analysis of human foetal liver captures the transcriptional profile of hepatobiliary hybrid progenitors. Nature Communications 10, (2019).
Hs	FGL1	Hepatocyte-like	Segal, J. M. et al. Single cell analysis of human foetal liver captures the transcriptional profile of hepatobiliary hybrid progenitors. Nature Communications 10, (2019).
Hs	CEBPA	Hepatocyte-like	Tao, L.-L. et al. The role of C/EBP-α expression in human liver and liver fibrosis and its relationship with autophagy. Int J Clin Exp Pathol 8, 13102–13107 (2015)
Hs	FGB	Hepatocyte-like	Fish, R. J. & Neerman-Arbez, M. Fibrinogen gene regulation. Thromb Haemost 108, 419–426 (2012).
Hs	S100A16	HSC-activated-like	De Minicis, S. et al. Gene Expression Profiles During Hepatic Stellate Cell Activation in Culture and In Vivo. Gastroenterology 132, 1937–1946 (2007).
Hs	ITGB1	HSC-activated-like	De Minicis, S. et al. Gene Expression Profiles During Hepatic Stellate Cell Activation in Culture and In Vivo. Gastroenterology 132, 1937–1946 (2007).
Hs	ITGAV	HSC-activated-like	De Minicis, S. et al. Gene Expression Profiles During Hepatic Stellate Cell Activation in Culture and In Vivo. Gastroenterology 132, 1937–1946 (2007).
Hs	ACTA2	HSC-activated-like	Tsuchida, T. & Friedman, S. L. Mechanisms of hepatic stellate cell activation. Nat Rev Gastroenterol Hepatol 14, 397–411 (2017).
Hs	TGFBRI	HSC-activated-like	Tsuchida, T. & Friedman, S. L. Mechanisms of hepatic stellate cell activation. Nat Rev Gastroenterol Hepatol 14, 397–411 (2017).
Hs	TIMP1	HSC-activated-like	Tsuchida, T. & Friedman, S. L. Mechanisms of hepatic stellate cell activation. Nat Rev Gastroenterol Hepatol 14, 397–411 (2017).
Hs	CD95	HSC-activated-like	Tsuchida, T. & Friedman, S. L. Mechanisms of hepatic stellate cell activation. Nat Rev Gastroenterol Hepatol 14, 397–411 (2017).
Hs	TNFR1	HSC-activated-like	Tsuchida, T. & Friedman, S. L. Mechanisms of hepatic stellate cell activation. Nat Rev Gastroenterol Hepatol 14, 397–411 (2017).
Hs	TAGLN	HSC-activated-like	Yang, W. et al. Single-Cell Transcriptomic Analysis Reveals a Hepatic Stellate Cell–Activation Roadmap and Myofibroblast Origin During Liver Fibrosis in Mice. Hepatology 74, 2774–2790 (2021).
Hs	IL32	HSC-activated-like	Baselli, G. A. et al. Liver transcriptomics highlights interleukin-32 as novel NAFLD-related cytokine and candidate biomarker. Gut 69, 1855–1866 (2020)
Hs	VIM	HSC-like	Uyama, N. et al. Fascin, a novel marker of human hepatic stellate cells, may regulate their proliferation, migration, and collagen gene expression through the FAK-PI3K-Akt pathway. Lab Invest 92, 57–71 (2012).
Hs	SPARC	HSC-like	MacParland, S. A. et al. Single cell RNA sequencing of human liver reveals distinct intrahepatic macrophage populations. Nat Commun 9, 4383 (2018).
Hs	COL1A1	HSC-like	MacParland, S. A. et al. Single cell RNA sequencing of human liver reveals distinct intrahepatic macrophage populations. Nat Commun 9, 4383 (2018).
Hs	COL3A1	HSC-like	MacParland, S. A. et al. Single cell RNA sequencing of human liver reveals distinct intrahepatic macrophage populations. Nat Commun 9, 4383 (2018).
Hs	RBP1	HSC-like	MacParland, S. A. et al. Single cell RNA sequencing of human liver reveals distinct intrahepatic macrophage populations. Nat Commun 9, 4383 (2018).
Hs	ADFP	HSC-like	Tsuchida, T. & Friedman, S. L. Mechanisms of hepatic stellate cell activation. Nat Rev Gastroenterol Hepatol 14, 397–411 (2017).
Hs	ADIPOR1	HSC-like	Tsuchida, T. & Friedman, S. L. Mechanisms of hepatic stellate cell activation. Nat Rev Gastroenterol Hepatol 14, 397–411 (2017).
Hs	GFAP	HSC-like	Tsuchida, T. & Friedman, S. L. Mechanisms of hepatic stellate cell activation. Nat Rev Gastroenterol Hepatol 14, 397–411 (2017).
Hs	CD64	Liver-macrophage-like	Blériot, C. & Ginhoux, F. Understanding the Heterogeneity of Resident Liver Macrophages. Frontiers in Immunology 10, (2019).
Hs	CLEC4F	Liver-macrophage-like	Blériot, C. & Ginhoux, F. Understanding the Heterogeneity of Resident Liver Macrophages. Frontiers in Immunology 10, (2019).
Hs	CD11	Liver-macrophage-like	Blériot, C. & Ginhoux, F. Understanding the Heterogeneity of Resident Liver Macrophages. Frontiers in Immunology 10, (2019).
Hs	CD32	Liver-macrophage-like	Blériot, C. & Ginhoux, F. Understanding the Heterogeneity of Resident Liver Macrophages. Frontiers in Immunology 10, (2019).

## Sheet: wesley_pairwise
species	official gene symbol	cell type	reference	ubiquitousness index
Hs	ADAD2	HB1	Wesley, B. T. et al. Single-cell atlas of human liver development reveals pathways directing hepatic cell fates. Nat Cell Biol 1–12 (2022) doi:10.1038/s41556-022-00989-7.
Hs	CRYBB2	HB1	Wesley, B. T. et al. Single-cell atlas of human liver development reveals pathways directing hepatic cell fates. Nat Cell Biol 1–12 (2022) doi:10.1038/s41556-022-00989-7.
Hs	MTRNR2L1	HB1	Wesley, B. T. et al. Single-cell atlas of human liver development reveals pathways directing hepatic cell fates. Nat Cell Biol 1–12 (2022) doi:10.1038/s41556-022-00989-7.
Hs	RP11-511B23.1	HB1	Wesley, B. T. et al. Single-cell atlas of human liver development reveals pathways directing hepatic cell fates. Nat Cell Biol 1–12 (2022) doi:10.1038/s41556-022-00989-7.
Hs	PGC	HB1	Wesley, B. T. et al. Single-cell atlas of human liver development reveals pathways directing hepatic cell fates. Nat Cell Biol 1–12 (2022) doi:10.1038/s41556-022-00989-7.
Hs	TMC4	HB1	Wesley, B. T. et al. Single-cell atlas of human liver development reveals pathways directing hepatic cell fates. Nat Cell Biol 1–12 (2022) doi:10.1038/s41556-022-00989-7.
Hs	RP11-817J15.3	HB1	Wesley, B. T. et al. Single-cell atlas of human liver development reveals pathways directing hepatic cell fates. Nat Cell Biol 1–12 (2022) doi:10.1038/s41556-022-00989-7.
Hs	SPINK4	HB1	Wesley, B. T. et al. Single-cell atlas of human liver development reveals pathways directing hepatic cell fates. Nat Cell Biol 1–12 (2022) doi:10.1038/s41556-022-00989-7.
Hs	BAIAP2L2	HB1	Wesley, B. T. et al. Single-cell atlas of human liver development reveals pathways directing hepatic cell fates. Nat Cell Biol 1–12 (2022) doi:10.1038/s41556-022-00989-7.
Hs	FAM99A	HB1	Wesley, B. T. et al. Single-cell atlas of human liver development reveals pathways directing hepatic cell fates. Nat Cell Biol 1–12 (2022) doi:10.1038/s41556-022-00989-7.
Hs	TNNI2	HB1	Wesley, B. T. et al. Single-cell atlas of human liver development reveals pathways directing hepatic cell fates. Nat Cell Biol 1–12 (2022) doi:10.1038/s41556-022-00989-7.
Hs	NPTX2	HB1	Wesley, B. T. et al. Single-cell atlas of human liver development reveals pathways directing hepatic cell fates. Nat Cell Biol 1–12 (2022) doi:10.1038/s41556-022-00989-7.
Hs	HAMP	HB1	Wesley, B. T. et al. Single-cell atlas of human liver development reveals pathways directing hepatic cell fates. Nat Cell Biol 1–12 (2022) doi:10.1038/s41556-022-00989-7.
Hs	S100A9	HB1	Wesley, B. T. et al. Single-cell atlas of human liver development reveals pathways directing hepatic cell fates. Nat Cell Biol 1–12 (2022) doi:10.1038/s41556-022-00989-7.
Hs	SLC6A19	HB1	Wesley, B. T. et al. Single-cell atlas of human liver development reveals pathways directing hepatic cell fates. Nat Cell Biol 1–12 (2022) doi:10.1038/s41556-022-00989-7.
Hs	OLFM2	HB1	Wesley, B. T. et al. Single-cell atlas of human liver development reveals pathways directing hepatic cell fates. Nat Cell Biol 1–12 (2022) doi:10.1038/s41556-022-00989-7.
Hs	UCHL1	HB1	Wesley, B. T. et al. Single-cell atlas of human liver development reveals pathways directing hepatic cell fates. Nat Cell Biol 1–12 (2022) doi:10.1038/s41556-022-00989-7.
Hs	FABP2	HB1	Wesley, B. T. et al. Single-cell atlas of human liver development reveals pathways directing hepatic cell fates. Nat Cell Biol 1–12 (2022) doi:10.1038/s41556-022-00989-7.
Hs	CITED4	HB1	Wesley, B. T. et al. Single-cell atlas of human liver development reveals pathways directing hepatic cell fates. Nat Cell Biol 1–12 (2022) doi:10.1038/s41556-022-00989-7.
Hs	HTRA3	HB1	Wesley, B. T. et al. Single-cell atlas of human liver development reveals pathways directing hepatic cell fates. Nat Cell Biol 1–12 (2022) doi:10.1038/s41556-022-00989-7.
Hs	CDK2AP1	HB1	Wesley, B. T. et al. Single-cell atlas of human liver development reveals pathways directing hepatic cell fates. Nat Cell Biol 1–12 (2022) doi:10.1038/s41556-022-00989-7.
Hs	MYCN	HB1	Wesley, B. T. et al. Single-cell atlas of human liver development reveals pathways directing hepatic cell fates. Nat Cell Biol 1–12 (2022) doi:10.1038/s41556-022-00989-7.
Hs	C1orf64	HB1	Wesley, B. T. et al. Single-cell atlas of human liver development reveals pathways directing hepatic cell fates. Nat Cell Biol 1–12 (2022) doi:10.1038/s41556-022-00989-7.
Hs	S100P	HB1	Wesley, B. T. et al. Single-cell atlas of human liver development reveals pathways directing hepatic cell fates. Nat Cell Biol 1–12 (2022) doi:10.1038/s41556-022-00989-7.
Hs	XRRA1	HB1	Wesley, B. T. et al. Single-cell atlas of human liver development reveals pathways directing hepatic cell fates. Nat Cell Biol 1–12 (2022) doi:10.1038/s41556-022-00989-7.
Hs	BASP1	HB1	Wesley, B. T. et al. Single-cell atlas of human liver development reveals pathways directing hepatic cell fates. Nat Cell Biol 1–12 (2022) doi:10.1038/s41556-022-00989-7.
Hs	ALOX5AP	HB1	Wesley, B. T. et al. Single-cell atlas of human liver development reveals pathways directing hepatic cell fates. Nat Cell Biol 1–12 (2022) doi:10.1038/s41556-022-00989-7.
Hs	RDH12	HB1	Wesley, B. T. et al. Single-cell atlas of human liver development reveals pathways directing hepatic cell fates. Nat Cell Biol 1–12 (2022) doi:10.1038/s41556-022-00989-7.
Hs	LFNG	HB1	Wesley, B. T. et al. Single-cell atlas of human liver development reveals pathways directing hepatic cell fates. Nat Cell Biol 1–12 (2022) doi:10.1038/s41556-022-00989-7.
Hs	F8A1	HB1	Wesley, B. T. et al. Single-cell atlas of human liver development reveals pathways directing hepatic cell fates. Nat Cell Biol 1–12 (2022) doi:10.1038/s41556-022-00989-7.
Hs	UGT2B7	HB1	Wesley, B. T. et al. Single-cell atlas of human liver development reveals pathways directing hepatic cell fates. Nat Cell Biol 1–12 (2022) doi:10.1038/s41556-022-00989-7.
Hs	BEX5	HB1	Wesley, B. T. et al. Single-cell atlas of human liver development reveals pathways directing hepatic cell fates. Nat Cell Biol 1–12 (2022) doi:10.1038/s41556-022-00989-7.
Hs	PRSS2	HB1	Wesley, B. T. et al. Single-cell atlas of human liver development reveals pathways directing hepatic cell fates. Nat Cell Biol 1–12 (2022) doi:10.1038/s41556-022-00989-7.
Hs	MROH8	HB1	Wesley, B. T. et al. Single-cell atlas of human liver development reveals pathways directing hepatic cell fates. Nat Cell Biol 1–12 (2022) doi:10.1038/s41556-022-00989-7.
Hs	KLF2	HB1	Wesley, B. T. et al. Single-cell atlas of human liver development reveals pathways directing hepatic cell fates. Nat Cell Biol 1–12 (2022) doi:10.1038/s41556-022-00989-7.
Hs	CTU1	HB1	Wesley, B. T. et al. Single-cell atlas of human liver development reveals pathways directing hepatic cell fates. Nat Cell Biol 1–12 (2022) doi:10.1038/s41556-022-00989-7.
Hs	FRAT2	HB1	Wesley, B. T. et al. Single-cell atlas of human liver development reveals pathways directing hepatic cell fates. Nat Cell Biol 1–12 (2022) doi:10.1038/s41556-022-00989-7.
Hs	RP11-10A14.4	HB1	Wesley, B. T. et al. Single-cell atlas of human liver development reveals pathways directing hepatic cell fates. Nat Cell Biol 1–12 (2022) doi:10.1038/s41556-022-00989-7.
Hs	SOX18	HB1	Wesley, B. T. et al. Single-cell atlas of human liver development reveals pathways directing hepatic cell fates. Nat Cell Biol 1–12 (2022) doi:10.1038/s41556-022-00989-7.
Hs	SGIP1	HB1	Wesley, B. T. et al. Single-cell atlas of human liver development reveals pathways directing hepatic cell fates. Nat Cell Biol 1–12 (2022) doi:10.1038/s41556-022-00989-7.
Hs	FRAT1	HB1	Wesley, B. T. et al. Single-cell atlas of human liver development reveals pathways directing hepatic cell fates. Nat Cell Biol 1–12 (2022) doi:10.1038/s41556-022-00989-7.
Hs	NME2	HB1	Wesley, B. T. et al. Single-cell atlas of human liver development reveals pathways directing hepatic cell fates. Nat Cell Biol 1–12 (2022) doi:10.1038/s41556-022-00989-7.
Hs	ZNF124	HB1	Wesley, B. T. et al. Single-cell atlas of human liver development reveals pathways directing hepatic cell fates. Nat Cell Biol 1–12 (2022) doi:10.1038/s41556-022-00989-7.
Hs	METRN	HB1	Wesley, B. T. et al. Single-cell atlas of human liver development reveals pathways directing hepatic cell fates. Nat Cell Biol 1–12 (2022) doi:10.1038/s41556-022-00989-7.
Hs	TRIM61	HB1	Wesley, B. T. et al. Single-cell atlas of human liver development reveals pathways directing hepatic cell fates. Nat Cell Biol 1–12 (2022) doi:10.1038/s41556-022-00989-7.
Hs	SLC9A3R2	HB1	Wesley, B. T. et al. Single-cell atlas of human liver development reveals pathways directing hepatic cell fates. Nat Cell Biol 1–12 (2022) doi:10.1038/s41556-022-00989-7.
Hs	FBXL6	HB1	Wesley, B. T. et al. Single-cell atlas of human liver development reveals pathways directing hepatic cell fates. Nat Cell Biol 1–12 (2022) doi:10.1038/s41556-022-00989-7.
Hs	TRNP1	HB1	Wesley, B. T. et al. Single-cell atlas of human liver development reveals pathways directing hepatic cell fates. Nat Cell Biol 1–12 (2022) doi:10.1038/s41556-022-00989-7.
Hs	RGMB-AS1	HB1	Wesley, B. T. et al. Single-cell atlas of human liver development reveals pathways directing hepatic cell fates. Nat Cell Biol 1–12 (2022) doi:10.1038/s41556-022-00989-7.
Hs	EFHD2	HB1	Wesley, B. T. et al. Single-cell atlas of human liver development reveals pathways directing hepatic cell fates. Nat Cell Biol 1–12 (2022) doi:10.1038/s41556-022-00989-7.
Hs	FCF1	HB1	Wesley, B. T. et al. Single-cell atlas of human liver development reveals pathways directing hepatic cell fates. Nat Cell Biol 1–12 (2022) doi:10.1038/s41556-022-00989-7.
Hs	RP11-706C16.7	HB1	Wesley, B. T. et al. Single-cell atlas of human liver development reveals pathways directing hepatic cell fates. Nat Cell Biol 1–12 (2022) doi:10.1038/s41556-022-00989-7.
Hs	MAP2K2	HB1	Wesley, B. T. et al. Single-cell atlas of human liver development reveals pathways directing hepatic cell fates. Nat Cell Biol 1–12 (2022) doi:10.1038/s41556-022-00989-7.
Hs	SPTY2D1	HB1	Wesley, B. T. et al. Single-cell atlas of human liver development reveals pathways directing hepatic cell fates. Nat Cell Biol 1–12 (2022) doi:10.1038/s41556-022-00989-7.
Hs	SPRY1	HB1	Wesley, B. T. et al. Single-cell atlas of human liver development reveals pathways directing hepatic cell fates. Nat Cell Biol 1–12 (2022) doi:10.1038/s41556-022-00989-7.
Hs	CCZ1	HB1	Wesley, B. T. et al. Single-cell atlas of human liver development reveals pathways directing hepatic cell fates. Nat Cell Biol 1–12 (2022) doi:10.1038/s41556-022-00989-7.
Hs	CYP3A7-CYP3A51P	HB2	Wesley, B. T. et al. Single-cell atlas of human liver development reveals pathways directing hepatic cell fates. Nat Cell Biol 1–12 (2022) doi:10.1038/s41556-022-00989-7.
Hs	ADD2	HB2	Wesley, B. T. et al. Single-cell atlas of human liver development reveals pathways directing hepatic cell fates. Nat Cell Biol 1–12 (2022) doi:10.1038/s41556-022-00989-7.
Hs	SPTA1	HB2	Wesley, B. T. et al. Single-cell atlas of human liver development reveals pathways directing hepatic cell fates. Nat Cell Biol 1–12 (2022) doi:10.1038/s41556-022-00989-7.
Hs	SLC38A5	HB2	Wesley, B. T. et al. Single-cell atlas of human liver development reveals pathways directing hepatic cell fates. Nat Cell Biol 1–12 (2022) doi:10.1038/s41556-022-00989-7.
Hs	ICAM4	HB2	Wesley, B. T. et al. Single-cell atlas of human liver development reveals pathways directing hepatic cell fates. Nat Cell Biol 1–12 (2022) doi:10.1038/s41556-022-00989-7.
Hs	AC104389.1	HB2	Wesley, B. T. et al. Single-cell atlas of human liver development reveals pathways directing hepatic cell fates. Nat Cell Biol 1–12 (2022) doi:10.1038/s41556-022-00989-7.
Hs	ANK1	HB2	Wesley, B. T. et al. Single-cell atlas of human liver development reveals pathways directing hepatic cell fates. Nat Cell Biol 1–12 (2022) doi:10.1038/s41556-022-00989-7.
Hs	GYPE	HB2	Wesley, B. T. et al. Single-cell atlas of human liver development reveals pathways directing hepatic cell fates. Nat Cell Biol 1–12 (2022) doi:10.1038/s41556-022-00989-7.
Hs	FAM178B	HB2	Wesley, B. T. et al. Single-cell atlas of human liver development reveals pathways directing hepatic cell fates. Nat Cell Biol 1–12 (2022) doi:10.1038/s41556-022-00989-7.
Hs	GATA1	HB2	Wesley, B. T. et al. Single-cell atlas of human liver development reveals pathways directing hepatic cell fates. Nat Cell Biol 1–12 (2022) doi:10.1038/s41556-022-00989-7.
Hs	GFI1B	HB2	Wesley, B. T. et al. Single-cell atlas of human liver development reveals pathways directing hepatic cell fates. Nat Cell Biol 1–12 (2022) doi:10.1038/s41556-022-00989-7.
Hs	ACOT1	HB2	Wesley, B. T. et al. Single-cell atlas of human liver development reveals pathways directing hepatic cell fates. Nat Cell Biol 1–12 (2022) doi:10.1038/s41556-022-00989-7.
Hs	RGCC	HB2	Wesley, B. T. et al. Single-cell atlas of human liver development reveals pathways directing hepatic cell fates. Nat Cell Biol 1–12 (2022) doi:10.1038/s41556-022-00989-7.
Hs	GABRE	HB2	Wesley, B. T. et al. Single-cell atlas of human liver development reveals pathways directing hepatic cell fates. Nat Cell Biol 1–12 (2022) doi:10.1038/s41556-022-00989-7.
Hs	NFE2	HB2	Wesley, B. T. et al. Single-cell atlas of human liver development reveals pathways directing hepatic cell fates. Nat Cell Biol 1–12 (2022) doi:10.1038/s41556-022-00989-7.
Hs	KCNH2	HB2	Wesley, B. T. et al. Single-cell atlas of human liver development reveals pathways directing hepatic cell fates. Nat Cell Biol 1–12 (2022) doi:10.1038/s41556-022-00989-7.
Hs	PRDM6	HB2	Wesley, B. T. et al. Single-cell atlas of human liver development reveals pathways directing hepatic cell fates. Nat Cell Biol 1–12 (2022) doi:10.1038/s41556-022-00989-7.
Hs	BBOX1	HB2	Wesley, B. T. et al. Single-cell atlas of human liver development reveals pathways directing hepatic cell fates. Nat Cell Biol 1–12 (2022) doi:10.1038/s41556-022-00989-7.
Hs	CFI	HB2	Wesley, B. T. et al. Single-cell atlas of human liver development reveals pathways directing hepatic cell fates. Nat Cell Biol 1–12 (2022) doi:10.1038/s41556-022-00989-7.
Hs	GSTT2B	HB2	Wesley, B. T. et al. Single-cell atlas of human liver development reveals pathways directing hepatic cell fates. Nat Cell Biol 1–12 (2022) doi:10.1038/s41556-022-00989-7.
Hs	KLKB1	HB2	Wesley, B. T. et al. Single-cell atlas of human liver development reveals pathways directing hepatic cell fates. Nat Cell Biol 1–12 (2022) doi:10.1038/s41556-022-00989-7.
Hs	TAL1	HB2	Wesley, B. T. et al. Single-cell atlas of human liver development reveals pathways directing hepatic cell fates. Nat Cell Biol 1–12 (2022) doi:10.1038/s41556-022-00989-7.
Hs	PF4	HB2	Wesley, B. T. et al. Single-cell atlas of human liver development reveals pathways directing hepatic cell fates. Nat Cell Biol 1–12 (2022) doi:10.1038/s41556-022-00989-7.
Hs	SLC51A	HB2	Wesley, B. T. et al. Single-cell atlas of human liver development reveals pathways directing hepatic cell fates. Nat Cell Biol 1–12 (2022) doi:10.1038/s41556-022-00989-7.
Hs	HSPA6	HB2	Wesley, B. T. et al. Single-cell atlas of human liver development reveals pathways directing hepatic cell fates. Nat Cell Biol 1–12 (2022) doi:10.1038/s41556-022-00989-7.
Hs	DONSON	HB2	Wesley, B. T. et al. Single-cell atlas of human liver development reveals pathways directing hepatic cell fates. Nat Cell Biol 1–12 (2022) doi:10.1038/s41556-022-00989-7.
Hs	MT1HL1	HB2	Wesley, B. T. et al. Single-cell atlas of human liver development reveals pathways directing hepatic cell fates. Nat Cell Biol 1–12 (2022) doi:10.1038/s41556-022-00989-7.
Hs	RP11-386G11.10	HB2	Wesley, B. T. et al. Single-cell atlas of human liver development reveals pathways directing hepatic cell fates. Nat Cell Biol 1–12 (2022) doi:10.1038/s41556-022-00989-7.
Hs	LPA	HB2	Wesley, B. T. et al. Single-cell atlas of human liver development reveals pathways directing hepatic cell fates. Nat Cell Biol 1–12 (2022) doi:10.1038/s41556-022-00989-7.
Hs	CDHR5	HB2	Wesley, B. T. et al. Single-cell atlas of human liver development reveals pathways directing hepatic cell fates. Nat Cell Biol 1–12 (2022) doi:10.1038/s41556-022-00989-7.
Hs	BAAT	HB2	Wesley, B. T. et al. Single-cell atlas of human liver development reveals pathways directing hepatic cell fates. Nat Cell Biol 1–12 (2022) doi:10.1038/s41556-022-00989-7.
Hs	RFESD	HB2	Wesley, B. T. et al. Single-cell atlas of human liver development reveals pathways directing hepatic cell fates. Nat Cell Biol 1–12 (2022) doi:10.1038/s41556-022-00989-7.
Hs	S100A4	HB2	Wesley, B. T. et al. Single-cell atlas of human liver development reveals pathways directing hepatic cell fates. Nat Cell Biol 1–12 (2022) doi:10.1038/s41556-022-00989-7.
Hs	KANSL1-AS1	HB2	Wesley, B. T. et al. Single-cell atlas of human liver development reveals pathways directing hepatic cell fates. Nat Cell Biol 1–12 (2022) doi:10.1038/s41556-022-00989-7.
Hs	CYP4F12	HB2	Wesley, B. T. et al. Single-cell atlas of human liver development reveals pathways directing hepatic cell fates. Nat Cell Biol 1–12 (2022) doi:10.1038/s41556-022-00989-7.
Hs	APOA4	HB2	Wesley, B. T. et al. Single-cell atlas of human liver development reveals pathways directing hepatic cell fates. Nat Cell Biol 1–12 (2022) doi:10.1038/s41556-022-00989-7.
Hs	TCP10L	HB2	Wesley, B. T. et al. Single-cell atlas of human liver development reveals pathways directing hepatic cell fates. Nat Cell Biol 1–12 (2022) doi:10.1038/s41556-022-00989-7.
Hs	FETUB	HB2	Wesley, B. T. et al. Single-cell atlas of human liver development reveals pathways directing hepatic cell fates. Nat Cell Biol 1–12 (2022) doi:10.1038/s41556-022-00989-7.
Hs	FOS	HB2	Wesley, B. T. et al. Single-cell atlas of human liver development reveals pathways directing hepatic cell fates. Nat Cell Biol 1–12 (2022) doi:10.1038/s41556-022-00989-7.
Hs	HK1	HB2	Wesley, B. T. et al. Single-cell atlas of human liver development reveals pathways directing hepatic cell fates. Nat Cell Biol 1–12 (2022) doi:10.1038/s41556-022-00989-7.
Hs	DNAJA4	HB2	Wesley, B. T. et al. Single-cell atlas of human liver development reveals pathways directing hepatic cell fates. Nat Cell Biol 1–12 (2022) doi:10.1038/s41556-022-00989-7.
Hs	TFRC	HB2	Wesley, B. T. et al. Single-cell atlas of human liver development reveals pathways directing hepatic cell fates. Nat Cell Biol 1–12 (2022) doi:10.1038/s41556-022-00989-7.
Hs	HSPA1B	HB2	Wesley, B. T. et al. Single-cell atlas of human liver development reveals pathways directing hepatic cell fates. Nat Cell Biol 1–12 (2022) doi:10.1038/s41556-022-00989-7.
Hs	SLC1A2	HB2	Wesley, B. T. et al. Single-cell atlas of human liver development reveals pathways directing hepatic cell fates. Nat Cell Biol 1–12 (2022) doi:10.1038/s41556-022-00989-7.
Hs	MLLT3	HB2	Wesley, B. T. et al. Single-cell atlas of human liver development reveals pathways directing hepatic cell fates. Nat Cell Biol 1–12 (2022) doi:10.1038/s41556-022-00989-7.
Hs	MT1B	HB2	Wesley, B. T. et al. Single-cell atlas of human liver development reveals pathways directing hepatic cell fates. Nat Cell Biol 1–12 (2022) doi:10.1038/s41556-022-00989-7.
Hs	PIM1	HB2	Wesley, B. T. et al. Single-cell atlas of human liver development reveals pathways directing hepatic cell fates. Nat Cell Biol 1–12 (2022) doi:10.1038/s41556-022-00989-7.
Hs	EPOR	HB2	Wesley, B. T. et al. Single-cell atlas of human liver development reveals pathways directing hepatic cell fates. Nat Cell Biol 1–12 (2022) doi:10.1038/s41556-022-00989-7.
Hs	G6PC	HB2	Wesley, B. T. et al. Single-cell atlas of human liver development reveals pathways directing hepatic cell fates. Nat Cell Biol 1–12 (2022) doi:10.1038/s41556-022-00989-7.
Hs	GLS2	HB2	Wesley, B. T. et al. Single-cell atlas of human liver development reveals pathways directing hepatic cell fates. Nat Cell Biol 1–12 (2022) doi:10.1038/s41556-022-00989-7.
Hs	LYL1	HB2	Wesley, B. T. et al. Single-cell atlas of human liver development reveals pathways directing hepatic cell fates. Nat Cell Biol 1–12 (2022) doi:10.1038/s41556-022-00989-7.
Hs	LECT2	HB2	Wesley, B. T. et al. Single-cell atlas of human liver development reveals pathways directing hepatic cell fates. Nat Cell Biol 1–12 (2022) doi:10.1038/s41556-022-00989-7.
Hs	GC	HB2	Wesley, B. T. et al. Single-cell atlas of human liver development reveals pathways directing hepatic cell fates. Nat Cell Biol 1–12 (2022) doi:10.1038/s41556-022-00989-7.
Hs	SLC2A1	HB2	Wesley, B. T. et al. Single-cell atlas of human liver development reveals pathways directing hepatic cell fates. Nat Cell Biol 1–12 (2022) doi:10.1038/s41556-022-00989-7.
Hs	GSTA1	HB2	Wesley, B. T. et al. Single-cell atlas of human liver development reveals pathways directing hepatic cell fates. Nat Cell Biol 1–12 (2022) doi:10.1038/s41556-022-00989-7.
Hs	CYP4A11	HB2	Wesley, B. T. et al. Single-cell atlas of human liver development reveals pathways directing hepatic cell fates. Nat Cell Biol 1–12 (2022) doi:10.1038/s41556-022-00989-7.
Hs	ERMAP	HB2	Wesley, B. T. et al. Single-cell atlas of human liver development reveals pathways directing hepatic cell fates. Nat Cell Biol 1–12 (2022) doi:10.1038/s41556-022-00989-7.
Hs	SLCO1B3	HB2	Wesley, B. T. et al. Single-cell atlas of human liver development reveals pathways directing hepatic cell fates. Nat Cell Biol 1–12 (2022) doi:10.1038/s41556-022-00989-7.
Hs	LXN	HB2	Wesley, B. T. et al. Single-cell atlas of human liver development reveals pathways directing hepatic cell fates. Nat Cell Biol 1–12 (2022) doi:10.1038/s41556-022-00989-7.
Hs	IL32	HB2	Wesley, B. T. et al. Single-cell atlas of human liver development reveals pathways directing hepatic cell fates. Nat Cell Biol 1–12 (2022) doi:10.1038/s41556-022-00989-7.
Hs	CLEC4M	HB2	Wesley, B. T. et al. Single-cell atlas of human liver development reveals pathways directing hepatic cell fates. Nat Cell Biol 1–12 (2022) doi:10.1038/s41556-022-00989-7.
Hs	PPBP	HB2	Wesley, B. T. et al. Single-cell atlas of human liver development reveals pathways directing hepatic cell fates. Nat Cell Biol 1–12 (2022) doi:10.1038/s41556-022-00989-7.
Hs	MBOAT2	HB2	Wesley, B. T. et al. Single-cell atlas of human liver development reveals pathways directing hepatic cell fates. Nat Cell Biol 1–12 (2022) doi:10.1038/s41556-022-00989-7.
Hs	SERPINI1	HB2	Wesley, B. T. et al. Single-cell atlas of human liver development reveals pathways directing hepatic cell fates. Nat Cell Biol 1–12 (2022) doi:10.1038/s41556-022-00989-7.
Hs	SLC22A7	HB2	Wesley, B. T. et al. Single-cell atlas of human liver development reveals pathways directing hepatic cell fates. Nat Cell Biol 1–12 (2022) doi:10.1038/s41556-022-00989-7.
Hs	NR1I3	HB2	Wesley, B. T. et al. Single-cell atlas of human liver development reveals pathways directing hepatic cell fates. Nat Cell Biol 1–12 (2022) doi:10.1038/s41556-022-00989-7.
Hs	FMO1	HB2	Wesley, B. T. et al. Single-cell atlas of human liver development reveals pathways directing hepatic cell fates. Nat Cell Biol 1–12 (2022) doi:10.1038/s41556-022-00989-7.
Hs	CH507-154B10.1	HB2	Wesley, B. T. et al. Single-cell atlas of human liver development reveals pathways directing hepatic cell fates. Nat Cell Biol 1–12 (2022) doi:10.1038/s41556-022-00989-7.
Hs	C1R	HB2	Wesley, B. T. et al. Single-cell atlas of human liver development reveals pathways directing hepatic cell fates. Nat Cell Biol 1–12 (2022) doi:10.1038/s41556-022-00989-7.
Hs	GYLTL1B	HB2	Wesley, B. T. et al. Single-cell atlas of human liver development reveals pathways directing hepatic cell fates. Nat Cell Biol 1–12 (2022) doi:10.1038/s41556-022-00989-7.
Hs	FECH	HB2	Wesley, B. T. et al. Single-cell atlas of human liver development reveals pathways directing hepatic cell fates. Nat Cell Biol 1–12 (2022) doi:10.1038/s41556-022-00989-7.
Hs	C3	HB2	Wesley, B. T. et al. Single-cell atlas of human liver development reveals pathways directing hepatic cell fates. Nat Cell Biol 1–12 (2022) doi:10.1038/s41556-022-00989-7.
Hs	CFB	HB2	Wesley, B. T. et al. Single-cell atlas of human liver development reveals pathways directing hepatic cell fates. Nat Cell Biol 1–12 (2022) doi:10.1038/s41556-022-00989-7.
Hs	PHKG1	HB2	Wesley, B. T. et al. Single-cell atlas of human liver development reveals pathways directing hepatic cell fates. Nat Cell Biol 1–12 (2022) doi:10.1038/s41556-022-00989-7.
Hs	PPP1R15A	HB2	Wesley, B. T. et al. Single-cell atlas of human liver development reveals pathways directing hepatic cell fates. Nat Cell Biol 1–12 (2022) doi:10.1038/s41556-022-00989-7.
Hs	PCK1	HB2	Wesley, B. T. et al. Single-cell atlas of human liver development reveals pathways directing hepatic cell fates. Nat Cell Biol 1–12 (2022) doi:10.1038/s41556-022-00989-7.
Hs	CNRIP1	HB2	Wesley, B. T. et al. Single-cell atlas of human liver development reveals pathways directing hepatic cell fates. Nat Cell Biol 1–12 (2022) doi:10.1038/s41556-022-00989-7.
Hs	HSPA1A	HB2	Wesley, B. T. et al. Single-cell atlas of human liver development reveals pathways directing hepatic cell fates. Nat Cell Biol 1–12 (2022) doi:10.1038/s41556-022-00989-7.
Hs	ASPG	HB2	Wesley, B. T. et al. Single-cell atlas of human liver development reveals pathways directing hepatic cell fates. Nat Cell Biol 1–12 (2022) doi:10.1038/s41556-022-00989-7.
Hs	SLC6A12	HB2	Wesley, B. T. et al. Single-cell atlas of human liver development reveals pathways directing hepatic cell fates. Nat Cell Biol 1–12 (2022) doi:10.1038/s41556-022-00989-7.
Hs	ZFP36	HB2	Wesley, B. T. et al. Single-cell atlas of human liver development reveals pathways directing hepatic cell fates. Nat Cell Biol 1–12 (2022) doi:10.1038/s41556-022-00989-7.
Hs	ADH4	HB2	Wesley, B. T. et al. Single-cell atlas of human liver development reveals pathways directing hepatic cell fates. Nat Cell Biol 1–12 (2022) doi:10.1038/s41556-022-00989-7.
Hs	MTRNR2L12	HB2	Wesley, B. T. et al. Single-cell atlas of human liver development reveals pathways directing hepatic cell fates. Nat Cell Biol 1–12 (2022) doi:10.1038/s41556-022-00989-7.
Hs	BTG2	HB2	Wesley, B. T. et al. Single-cell atlas of human liver development reveals pathways directing hepatic cell fates. Nat Cell Biol 1–12 (2022) doi:10.1038/s41556-022-00989-7.
Hs	CCND3	HB2	Wesley, B. T. et al. Single-cell atlas of human liver development reveals pathways directing hepatic cell fates. Nat Cell Biol 1–12 (2022) doi:10.1038/s41556-022-00989-7.
Hs	DUSP1	HB2	Wesley, B. T. et al. Single-cell atlas of human liver development reveals pathways directing hepatic cell fates. Nat Cell Biol 1–12 (2022) doi:10.1038/s41556-022-00989-7.
Hs	BHLHE40	HB2	Wesley, B. T. et al. Single-cell atlas of human liver development reveals pathways directing hepatic cell fates. Nat Cell Biol 1–12 (2022) doi:10.1038/s41556-022-00989-7.
Hs	ACSL5	HB2	Wesley, B. T. et al. Single-cell atlas of human liver development reveals pathways directing hepatic cell fates. Nat Cell Biol 1–12 (2022) doi:10.1038/s41556-022-00989-7.
Hs	SLCO1B1	HB2	Wesley, B. T. et al. Single-cell atlas of human liver development reveals pathways directing hepatic cell fates. Nat Cell Biol 1–12 (2022) doi:10.1038/s41556-022-00989-7.
Hs	GSTA2	HB2	Wesley, B. T. et al. Single-cell atlas of human liver development reveals pathways directing hepatic cell fates. Nat Cell Biol 1–12 (2022) doi:10.1038/s41556-022-00989-7.
Hs	TRIM8	HB2	Wesley, B. T. et al. Single-cell atlas of human liver development reveals pathways directing hepatic cell fates. Nat Cell Biol 1–12 (2022) doi:10.1038/s41556-022-00989-7.
Hs	UGT2B10	HB2	Wesley, B. T. et al. Single-cell atlas of human liver development reveals pathways directing hepatic cell fates. Nat Cell Biol 1–12 (2022) doi:10.1038/s41556-022-00989-7.
Hs	BHMT	HB2	Wesley, B. T. et al. Single-cell atlas of human liver development reveals pathways directing hepatic cell fates. Nat Cell Biol 1–12 (2022) doi:10.1038/s41556-022-00989-7.
Hs	SLC25A37	HB2	Wesley, B. T. et al. Single-cell atlas of human liver development reveals pathways directing hepatic cell fates. Nat Cell Biol 1–12 (2022) doi:10.1038/s41556-022-00989-7.
Hs	DIO1	HB2	Wesley, B. T. et al. Single-cell atlas of human liver development reveals pathways directing hepatic cell fates. Nat Cell Biol 1–12 (2022) doi:10.1038/s41556-022-00989-7.
Hs	PYROXD2	HB2	Wesley, B. T. et al. Single-cell atlas of human liver development reveals pathways directing hepatic cell fates. Nat Cell Biol 1–12 (2022) doi:10.1038/s41556-022-00989-7.
Hs	BEST1	HB2	Wesley, B. T. et al. Single-cell atlas of human liver development reveals pathways directing hepatic cell fates. Nat Cell Biol 1–12 (2022) doi:10.1038/s41556-022-00989-7.
Hs	RHBG	HB2	Wesley, B. T. et al. Single-cell atlas of human liver development reveals pathways directing hepatic cell fates. Nat Cell Biol 1–12 (2022) doi:10.1038/s41556-022-00989-7.
Hs	CAPG	HB2	Wesley, B. T. et al. Single-cell atlas of human liver development reveals pathways directing hepatic cell fates. Nat Cell Biol 1–12 (2022) doi:10.1038/s41556-022-00989-7.
Hs	ACVR2B	HB2	Wesley, B. T. et al. Single-cell atlas of human liver development reveals pathways directing hepatic cell fates. Nat Cell Biol 1–12 (2022) doi:10.1038/s41556-022-00989-7.
Hs	TUBB6	HB2	Wesley, B. T. et al. Single-cell atlas of human liver development reveals pathways directing hepatic cell fates. Nat Cell Biol 1–12 (2022) doi:10.1038/s41556-022-00989-7.
Hs	CCZ1B	HB2	Wesley, B. T. et al. Single-cell atlas of human liver development reveals pathways directing hepatic cell fates. Nat Cell Biol 1–12 (2022) doi:10.1038/s41556-022-00989-7.
Hs	UROC1	HB2	Wesley, B. T. et al. Single-cell atlas of human liver development reveals pathways directing hepatic cell fates. Nat Cell Biol 1–12 (2022) doi:10.1038/s41556-022-00989-7.
Hs	FMO5	HB2	Wesley, B. T. et al. Single-cell atlas of human liver development reveals pathways directing hepatic cell fates. Nat Cell Biol 1–12 (2022) doi:10.1038/s41556-022-00989-7.
Hs	PRAP1	HB2	Wesley, B. T. et al. Single-cell atlas of human liver development reveals pathways directing hepatic cell fates. Nat Cell Biol 1–12 (2022) doi:10.1038/s41556-022-00989-7.
Hs	HGFAC	HB2	Wesley, B. T. et al. Single-cell atlas of human liver development reveals pathways directing hepatic cell fates. Nat Cell Biol 1–12 (2022) doi:10.1038/s41556-022-00989-7.
Hs	ENPP7	HB2	Wesley, B. T. et al. Single-cell atlas of human liver development reveals pathways directing hepatic cell fates. Nat Cell Biol 1–12 (2022) doi:10.1038/s41556-022-00989-7.
Hs	FBXO2	HB2	Wesley, B. T. et al. Single-cell atlas of human liver development reveals pathways directing hepatic cell fates. Nat Cell Biol 1–12 (2022) doi:10.1038/s41556-022-00989-7.
Hs	KCNJ8	HB2	Wesley, B. T. et al. Single-cell atlas of human liver development reveals pathways directing hepatic cell fates. Nat Cell Biol 1–12 (2022) doi:10.1038/s41556-022-00989-7.
Hs	ALX1	FH1	Wesley, B. T. et al. Single-cell atlas of human liver development reveals pathways directing hepatic cell fates. Nat Cell Biol 1–12 (2022) doi:10.1038/s41556-022-00989-7.
Hs	CD69	FH1	Wesley, B. T. et al. Single-cell atlas of human liver development reveals pathways directing hepatic cell fates. Nat Cell Biol 1–12 (2022) doi:10.1038/s41556-022-00989-7.
Hs	S100A8	FH1	Wesley, B. T. et al. Single-cell atlas of human liver development reveals pathways directing hepatic cell fates. Nat Cell Biol 1–12 (2022) doi:10.1038/s41556-022-00989-7.
Hs	PRTN3	FH1	Wesley, B. T. et al. Single-cell atlas of human liver development reveals pathways directing hepatic cell fates. Nat Cell Biol 1–12 (2022) doi:10.1038/s41556-022-00989-7.
Hs	MPO	FH1	Wesley, B. T. et al. Single-cell atlas of human liver development reveals pathways directing hepatic cell fates. Nat Cell Biol 1–12 (2022) doi:10.1038/s41556-022-00989-7.
Hs	AZU1	FH1	Wesley, B. T. et al. Single-cell atlas of human liver development reveals pathways directing hepatic cell fates. Nat Cell Biol 1–12 (2022) doi:10.1038/s41556-022-00989-7.
Hs	CTD-3252C9.4	FH1	Wesley, B. T. et al. Single-cell atlas of human liver development reveals pathways directing hepatic cell fates. Nat Cell Biol 1–12 (2022) doi:10.1038/s41556-022-00989-7.
Hs	ATF3	FH1	Wesley, B. T. et al. Single-cell atlas of human liver development reveals pathways directing hepatic cell fates. Nat Cell Biol 1–12 (2022) doi:10.1038/s41556-022-00989-7.
Hs	FOSB	FH1	Wesley, B. T. et al. Single-cell atlas of human liver development reveals pathways directing hepatic cell fates. Nat Cell Biol 1–12 (2022) doi:10.1038/s41556-022-00989-7.
Hs	PON1	FH1	Wesley, B. T. et al. Single-cell atlas of human liver development reveals pathways directing hepatic cell fates. Nat Cell Biol 1–12 (2022) doi:10.1038/s41556-022-00989-7.
Hs	CXCL2	FH1	Wesley, B. T. et al. Single-cell atlas of human liver development reveals pathways directing hepatic cell fates. Nat Cell Biol 1–12 (2022) doi:10.1038/s41556-022-00989-7.
Hs	HAMP	FH1	Wesley, B. T. et al. Single-cell atlas of human liver development reveals pathways directing hepatic cell fates. Nat Cell Biol 1–12 (2022) doi:10.1038/s41556-022-00989-7.
Hs	CXCL3	FH1	Wesley, B. T. et al. Single-cell atlas of human liver development reveals pathways directing hepatic cell fates. Nat Cell Biol 1–12 (2022) doi:10.1038/s41556-022-00989-7.
Hs	CYP4A22	FH1	Wesley, B. T. et al. Single-cell atlas of human liver development reveals pathways directing hepatic cell fates. Nat Cell Biol 1–12 (2022) doi:10.1038/s41556-022-00989-7.
Hs	RP11-817J15.3	FH1	Wesley, B. T. et al. Single-cell atlas of human liver development reveals pathways directing hepatic cell fates. Nat Cell Biol 1–12 (2022) doi:10.1038/s41556-022-00989-7.
Hs	PRSS57	FH1	Wesley, B. T. et al. Single-cell atlas of human liver development reveals pathways directing hepatic cell fates. Nat Cell Biol 1–12 (2022) doi:10.1038/s41556-022-00989-7.
Hs	IGLL1	FH1	Wesley, B. T. et al. Single-cell atlas of human liver development reveals pathways directing hepatic cell fates. Nat Cell Biol 1–12 (2022) doi:10.1038/s41556-022-00989-7.
Hs	AZGP1	FH1	Wesley, B. T. et al. Single-cell atlas of human liver development reveals pathways directing hepatic cell fates. Nat Cell Biol 1–12 (2022) doi:10.1038/s41556-022-00989-7.
Hs	DUSP4	FH1	Wesley, B. T. et al. Single-cell atlas of human liver development reveals pathways directing hepatic cell fates. Nat Cell Biol 1–12 (2022) doi:10.1038/s41556-022-00989-7.
Hs	CFH	FH1	Wesley, B. T. et al. Single-cell atlas of human liver development reveals pathways directing hepatic cell fates. Nat Cell Biol 1–12 (2022) doi:10.1038/s41556-022-00989-7.
Hs	MTRNR2L1	FH1	Wesley, B. T. et al. Single-cell atlas of human liver development reveals pathways directing hepatic cell fates. Nat Cell Biol 1–12 (2022) doi:10.1038/s41556-022-00989-7.
Hs	MATK	FH1	Wesley, B. T. et al. Single-cell atlas of human liver development reveals pathways directing hepatic cell fates. Nat Cell Biol 1–12 (2022) doi:10.1038/s41556-022-00989-7.
Hs	SLC17A4	FH1	Wesley, B. T. et al. Single-cell atlas of human liver development reveals pathways directing hepatic cell fates. Nat Cell Biol 1–12 (2022) doi:10.1038/s41556-022-00989-7.
Hs	GNA15	FH1	Wesley, B. T. et al. Single-cell atlas of human liver development reveals pathways directing hepatic cell fates. Nat Cell Biol 1–12 (2022) doi:10.1038/s41556-022-00989-7.
Hs	GP9	FH1	Wesley, B. T. et al. Single-cell atlas of human liver development reveals pathways directing hepatic cell fates. Nat Cell Biol 1–12 (2022) doi:10.1038/s41556-022-00989-7.
Hs	FAM178B	FH1	Wesley, B. T. et al. Single-cell atlas of human liver development reveals pathways directing hepatic cell fates. Nat Cell Biol 1–12 (2022) doi:10.1038/s41556-022-00989-7.
Hs	AFM	FH1	Wesley, B. T. et al. Single-cell atlas of human liver development reveals pathways directing hepatic cell fates. Nat Cell Biol 1–12 (2022) doi:10.1038/s41556-022-00989-7.
Hs	FOS	FH1	Wesley, B. T. et al. Single-cell atlas of human liver development reveals pathways directing hepatic cell fates. Nat Cell Biol 1–12 (2022) doi:10.1038/s41556-022-00989-7.
Hs	C21orf33	FH1	Wesley, B. T. et al. Single-cell atlas of human liver development reveals pathways directing hepatic cell fates. Nat Cell Biol 1–12 (2022) doi:10.1038/s41556-022-00989-7.
Hs	RP11-254I22.3	FH1	Wesley, B. T. et al. Single-cell atlas of human liver development reveals pathways directing hepatic cell fates. Nat Cell Biol 1–12 (2022) doi:10.1038/s41556-022-00989-7.
Hs	PNMT	FH1	Wesley, B. T. et al. Single-cell atlas of human liver development reveals pathways directing hepatic cell fates. Nat Cell Biol 1–12 (2022) doi:10.1038/s41556-022-00989-7.
Hs	ITGB2	FH1	Wesley, B. T. et al. Single-cell atlas of human liver development reveals pathways directing hepatic cell fates. Nat Cell Biol 1–12 (2022) doi:10.1038/s41556-022-00989-7.
Hs	HSPA6	FH1	Wesley, B. T. et al. Single-cell atlas of human liver development reveals pathways directing hepatic cell fates. Nat Cell Biol 1–12 (2022) doi:10.1038/s41556-022-00989-7.
Hs	CYTL1	FH1	Wesley, B. T. et al. Single-cell atlas of human liver development reveals pathways directing hepatic cell fates. Nat Cell Biol 1–12 (2022) doi:10.1038/s41556-022-00989-7.
Hs	SPP2	FH1	Wesley, B. T. et al. Single-cell atlas of human liver development reveals pathways directing hepatic cell fates. Nat Cell Biol 1–12 (2022) doi:10.1038/s41556-022-00989-7.
Hs	PLGLB2	FH1	Wesley, B. T. et al. Single-cell atlas of human liver development reveals pathways directing hepatic cell fates. Nat Cell Biol 1–12 (2022) doi:10.1038/s41556-022-00989-7.
Hs	CMTM5	FH1	Wesley, B. T. et al. Single-cell atlas of human liver development reveals pathways directing hepatic cell fates. Nat Cell Biol 1–12 (2022) doi:10.1038/s41556-022-00989-7.
Hs	HLA-DRA	FH1	Wesley, B. T. et al. Single-cell atlas of human liver development reveals pathways directing hepatic cell fates. Nat Cell Biol 1–12 (2022) doi:10.1038/s41556-022-00989-7.
Hs	PLGLB1	FH1	Wesley, B. T. et al. Single-cell atlas of human liver development reveals pathways directing hepatic cell fates. Nat Cell Biol 1–12 (2022) doi:10.1038/s41556-022-00989-7.
Hs	GATA2	FH1	Wesley, B. T. et al. Single-cell atlas of human liver development reveals pathways directing hepatic cell fates. Nat Cell Biol 1–12 (2022) doi:10.1038/s41556-022-00989-7.
Hs	LAT	FH1	Wesley, B. T. et al. Single-cell atlas of human liver development reveals pathways directing hepatic cell fates. Nat Cell Biol 1–12 (2022) doi:10.1038/s41556-022-00989-7.
Hs	JUNB	FH1	Wesley, B. T. et al. Single-cell atlas of human liver development reveals pathways directing hepatic cell fates. Nat Cell Biol 1–12 (2022) doi:10.1038/s41556-022-00989-7.
Hs	PVT1	FH1	Wesley, B. T. et al. Single-cell atlas of human liver development reveals pathways directing hepatic cell fates. Nat Cell Biol 1–12 (2022) doi:10.1038/s41556-022-00989-7.
Hs	PTPN7	FH1	Wesley, B. T. et al. Single-cell atlas of human liver development reveals pathways directing hepatic cell fates. Nat Cell Biol 1–12 (2022) doi:10.1038/s41556-022-00989-7.
Hs	MYB	FH1	Wesley, B. T. et al. Single-cell atlas of human liver development reveals pathways directing hepatic cell fates. Nat Cell Biol 1–12 (2022) doi:10.1038/s41556-022-00989-7.
Hs	CRYM	FH1	Wesley, B. T. et al. Single-cell atlas of human liver development reveals pathways directing hepatic cell fates. Nat Cell Biol 1–12 (2022) doi:10.1038/s41556-022-00989-7.
Hs	NR4A1	FH1	Wesley, B. T. et al. Single-cell atlas of human liver development reveals pathways directing hepatic cell fates. Nat Cell Biol 1–12 (2022) doi:10.1038/s41556-022-00989-7.
Hs	XXbac-BPG252P9.9	FH1	Wesley, B. T. et al. Single-cell atlas of human liver development reveals pathways directing hepatic cell fates. Nat Cell Biol 1–12 (2022) doi:10.1038/s41556-022-00989-7.
Hs	SLC3A1	FH1	Wesley, B. T. et al. Single-cell atlas of human liver development reveals pathways directing hepatic cell fates. Nat Cell Biol 1–12 (2022) doi:10.1038/s41556-022-00989-7.
Hs	ERICH5	FH1	Wesley, B. T. et al. Single-cell atlas of human liver development reveals pathways directing hepatic cell fates. Nat Cell Biol 1–12 (2022) doi:10.1038/s41556-022-00989-7.
Hs	GADD45B	FH1	Wesley, B. T. et al. Single-cell atlas of human liver development reveals pathways directing hepatic cell fates. Nat Cell Biol 1–12 (2022) doi:10.1038/s41556-022-00989-7.
Hs	SLC51A	FH1	Wesley, B. T. et al. Single-cell atlas of human liver development reveals pathways directing hepatic cell fates. Nat Cell Biol 1–12 (2022) doi:10.1038/s41556-022-00989-7.
Hs	NFKBIZ	FH1	Wesley, B. T. et al. Single-cell atlas of human liver development reveals pathways directing hepatic cell fates. Nat Cell Biol 1–12 (2022) doi:10.1038/s41556-022-00989-7.
Hs	GPLD1	FH1	Wesley, B. T. et al. Single-cell atlas of human liver development reveals pathways directing hepatic cell fates. Nat Cell Biol 1–12 (2022) doi:10.1038/s41556-022-00989-7.
Hs	ITGA2B	FH1	Wesley, B. T. et al. Single-cell atlas of human liver development reveals pathways directing hepatic cell fates. Nat Cell Biol 1–12 (2022) doi:10.1038/s41556-022-00989-7.
Hs	PPP1R15A	FH1	Wesley, B. T. et al. Single-cell atlas of human liver development reveals pathways directing hepatic cell fates. Nat Cell Biol 1–12 (2022) doi:10.1038/s41556-022-00989-7.
Hs	PPP2R2B	FH1	Wesley, B. T. et al. Single-cell atlas of human liver development reveals pathways directing hepatic cell fates. Nat Cell Biol 1–12 (2022) doi:10.1038/s41556-022-00989-7.
Hs	RP5-940J5.9	FH1	Wesley, B. T. et al. Single-cell atlas of human liver development reveals pathways directing hepatic cell fates. Nat Cell Biol 1–12 (2022) doi:10.1038/s41556-022-00989-7.
Hs	PPBP	FH1	Wesley, B. T. et al. Single-cell atlas of human liver development reveals pathways directing hepatic cell fates. Nat Cell Biol 1–12 (2022) doi:10.1038/s41556-022-00989-7.
Hs	PRG4	FH1	Wesley, B. T. et al. Single-cell atlas of human liver development reveals pathways directing hepatic cell fates. Nat Cell Biol 1–12 (2022) doi:10.1038/s41556-022-00989-7.
Hs	IRF1	FH1	Wesley, B. T. et al. Single-cell atlas of human liver development reveals pathways directing hepatic cell fates. Nat Cell Biol 1–12 (2022) doi:10.1038/s41556-022-00989-7.
Hs	SPN	FH1	Wesley, B. T. et al. Single-cell atlas of human liver development reveals pathways directing hepatic cell fates. Nat Cell Biol 1–12 (2022) doi:10.1038/s41556-022-00989-7.
Hs	CD9	FH1	Wesley, B. T. et al. Single-cell atlas of human liver development reveals pathways directing hepatic cell fates. Nat Cell Biol 1–12 (2022) doi:10.1038/s41556-022-00989-7.
Hs	LPA	FH1	Wesley, B. T. et al. Single-cell atlas of human liver development reveals pathways directing hepatic cell fates. Nat Cell Biol 1–12 (2022) doi:10.1038/s41556-022-00989-7.
Hs	PLEK	FH1	Wesley, B. T. et al. Single-cell atlas of human liver development reveals pathways directing hepatic cell fates. Nat Cell Biol 1–12 (2022) doi:10.1038/s41556-022-00989-7.
Hs	UGT2B10	FH1	Wesley, B. T. et al. Single-cell atlas of human liver development reveals pathways directing hepatic cell fates. Nat Cell Biol 1–12 (2022) doi:10.1038/s41556-022-00989-7.
Hs	ABCA6	FH1	Wesley, B. T. et al. Single-cell atlas of human liver development reveals pathways directing hepatic cell fates. Nat Cell Biol 1–12 (2022) doi:10.1038/s41556-022-00989-7.
Hs	LGI4	FH1	Wesley, B. T. et al. Single-cell atlas of human liver development reveals pathways directing hepatic cell fates. Nat Cell Biol 1–12 (2022) doi:10.1038/s41556-022-00989-7.
Hs	KLF2	FH1	Wesley, B. T. et al. Single-cell atlas of human liver development reveals pathways directing hepatic cell fates. Nat Cell Biol 1–12 (2022) doi:10.1038/s41556-022-00989-7.
Hs	PF4	FH1	Wesley, B. T. et al. Single-cell atlas of human liver development reveals pathways directing hepatic cell fates. Nat Cell Biol 1–12 (2022) doi:10.1038/s41556-022-00989-7.
Hs	GLS2	FH1	Wesley, B. T. et al. Single-cell atlas of human liver development reveals pathways directing hepatic cell fates. Nat Cell Biol 1–12 (2022) doi:10.1038/s41556-022-00989-7.
Hs	SRGN	FH1	Wesley, B. T. et al. Single-cell atlas of human liver development reveals pathways directing hepatic cell fates. Nat Cell Biol 1–12 (2022) doi:10.1038/s41556-022-00989-7.
Hs	NRGN	FH1	Wesley, B. T. et al. Single-cell atlas of human liver development reveals pathways directing hepatic cell fates. Nat Cell Biol 1–12 (2022) doi:10.1038/s41556-022-00989-7.
Hs	SLC22A25	FH1	Wesley, B. T. et al. Single-cell atlas of human liver development reveals pathways directing hepatic cell fates. Nat Cell Biol 1–12 (2022) doi:10.1038/s41556-022-00989-7.
Hs	C17orf99	FH1	Wesley, B. T. et al. Single-cell atlas of human liver development reveals pathways directing hepatic cell fates. Nat Cell Biol 1–12 (2022) doi:10.1038/s41556-022-00989-7.
Hs	ELF3	FH1	Wesley, B. T. et al. Single-cell atlas of human liver development reveals pathways directing hepatic cell fates. Nat Cell Biol 1–12 (2022) doi:10.1038/s41556-022-00989-7.
Hs	BEST1	FH1	Wesley, B. T. et al. Single-cell atlas of human liver development reveals pathways directing hepatic cell fates. Nat Cell Biol 1–12 (2022) doi:10.1038/s41556-022-00989-7.
Hs	SLC17A1	FH1	Wesley, B. T. et al. Single-cell atlas of human liver development reveals pathways directing hepatic cell fates. Nat Cell Biol 1–12 (2022) doi:10.1038/s41556-022-00989-7.
Hs	GADD45G	FH1	Wesley, B. T. et al. Single-cell atlas of human liver development reveals pathways directing hepatic cell fates. Nat Cell Biol 1–12 (2022) doi:10.1038/s41556-022-00989-7.
Hs	G6PC	FH1	Wesley, B. T. et al. Single-cell atlas of human liver development reveals pathways directing hepatic cell fates. Nat Cell Biol 1–12 (2022) doi:10.1038/s41556-022-00989-7.
Hs	KLKB1	FH1	Wesley, B. T. et al. Single-cell atlas of human liver development reveals pathways directing hepatic cell fates. Nat Cell Biol 1–12 (2022) doi:10.1038/s41556-022-00989-7.
Hs	ACOT12	FH1	Wesley, B. T. et al. Single-cell atlas of human liver development reveals pathways directing hepatic cell fates. Nat Cell Biol 1–12 (2022) doi:10.1038/s41556-022-00989-7.
Hs	RGS2	FH1	Wesley, B. T. et al. Single-cell atlas of human liver development reveals pathways directing hepatic cell fates. Nat Cell Biol 1–12 (2022) doi:10.1038/s41556-022-00989-7.
Hs	SLCO1B1	FH1	Wesley, B. T. et al. Single-cell atlas of human liver development reveals pathways directing hepatic cell fates. Nat Cell Biol 1–12 (2022) doi:10.1038/s41556-022-00989-7.
Hs	BAAT	FH1	Wesley, B. T. et al. Single-cell atlas of human liver development reveals pathways directing hepatic cell fates. Nat Cell Biol 1–12 (2022) doi:10.1038/s41556-022-00989-7.
Hs	KEL	FH1	Wesley, B. T. et al. Single-cell atlas of human liver development reveals pathways directing hepatic cell fates. Nat Cell Biol 1–12 (2022) doi:10.1038/s41556-022-00989-7.
Hs	EGR1	FH1	Wesley, B. T. et al. Single-cell atlas of human liver development reveals pathways directing hepatic cell fates. Nat Cell Biol 1–12 (2022) doi:10.1038/s41556-022-00989-7.
Hs	ICAM4	FH1	Wesley, B. T. et al. Single-cell atlas of human liver development reveals pathways directing hepatic cell fates. Nat Cell Biol 1–12 (2022) doi:10.1038/s41556-022-00989-7.
Hs	RP11-386G11.10	FH1	Wesley, B. T. et al. Single-cell atlas of human liver development reveals pathways directing hepatic cell fates. Nat Cell Biol 1–12 (2022) doi:10.1038/s41556-022-00989-7.
Hs	ALOX15B	FH1	Wesley, B. T. et al. Single-cell atlas of human liver development reveals pathways directing hepatic cell fates. Nat Cell Biol 1–12 (2022) doi:10.1038/s41556-022-00989-7.
Hs	FGL1	FH1	Wesley, B. T. et al. Single-cell atlas of human liver development reveals pathways directing hepatic cell fates. Nat Cell Biol 1–12 (2022) doi:10.1038/s41556-022-00989-7.
Hs	SGIP1	FH1	Wesley, B. T. et al. Single-cell atlas of human liver development reveals pathways directing hepatic cell fates. Nat Cell Biol 1–12 (2022) doi:10.1038/s41556-022-00989-7.
Hs	CISH	FH1	Wesley, B. T. et al. Single-cell atlas of human liver development reveals pathways directing hepatic cell fates. Nat Cell Biol 1–12 (2022) doi:10.1038/s41556-022-00989-7.
Hs	S100A4	FH1	Wesley, B. T. et al. Single-cell atlas of human liver development reveals pathways directing hepatic cell fates. Nat Cell Biol 1–12 (2022) doi:10.1038/s41556-022-00989-7.
Hs	FETUB	FH1	Wesley, B. T. et al. Single-cell atlas of human liver development reveals pathways directing hepatic cell fates. Nat Cell Biol 1–12 (2022) doi:10.1038/s41556-022-00989-7.
Hs	CFI	FH1	Wesley, B. T. et al. Single-cell atlas of human liver development reveals pathways directing hepatic cell fates. Nat Cell Biol 1–12 (2022) doi:10.1038/s41556-022-00989-7.
Hs	F13B	FH1	Wesley, B. T. et al. Single-cell atlas of human liver development reveals pathways directing hepatic cell fates. Nat Cell Biol 1–12 (2022) doi:10.1038/s41556-022-00989-7.
Hs	LEPR	FH1	Wesley, B. T. et al. Single-cell atlas of human liver development reveals pathways directing hepatic cell fates. Nat Cell Biol 1–12 (2022) doi:10.1038/s41556-022-00989-7.
Hs	NFE2	FH1	Wesley, B. T. et al. Single-cell atlas of human liver development reveals pathways directing hepatic cell fates. Nat Cell Biol 1–12 (2022) doi:10.1038/s41556-022-00989-7.
Hs	TSPAN32	FH1	Wesley, B. T. et al. Single-cell atlas of human liver development reveals pathways directing hepatic cell fates. Nat Cell Biol 1–12 (2022) doi:10.1038/s41556-022-00989-7.
Hs	ITGA4	FH1	Wesley, B. T. et al. Single-cell atlas of human liver development reveals pathways directing hepatic cell fates. Nat Cell Biol 1–12 (2022) doi:10.1038/s41556-022-00989-7.
Hs	GATA1	FH1	Wesley, B. T. et al. Single-cell atlas of human liver development reveals pathways directing hepatic cell fates. Nat Cell Biol 1–12 (2022) doi:10.1038/s41556-022-00989-7.
Hs	LBP	FH1	Wesley, B. T. et al. Single-cell atlas of human liver development reveals pathways directing hepatic cell fates. Nat Cell Biol 1–12 (2022) doi:10.1038/s41556-022-00989-7.
Hs	PON3	FH1	Wesley, B. T. et al. Single-cell atlas of human liver development reveals pathways directing hepatic cell fates. Nat Cell Biol 1–12 (2022) doi:10.1038/s41556-022-00989-7.
Hs	VNN3	FH1	Wesley, B. T. et al. Single-cell atlas of human liver development reveals pathways directing hepatic cell fates. Nat Cell Biol 1–12 (2022) doi:10.1038/s41556-022-00989-7.
Hs	GFI1B	FH1	Wesley, B. T. et al. Single-cell atlas of human liver development reveals pathways directing hepatic cell fates. Nat Cell Biol 1–12 (2022) doi:10.1038/s41556-022-00989-7.
Hs	CYP4A11	FH1	Wesley, B. T. et al. Single-cell atlas of human liver development reveals pathways directing hepatic cell fates. Nat Cell Biol 1–12 (2022) doi:10.1038/s41556-022-00989-7.
Hs	DPP7	FH1	Wesley, B. T. et al. Single-cell atlas of human liver development reveals pathways directing hepatic cell fates. Nat Cell Biol 1–12 (2022) doi:10.1038/s41556-022-00989-7.
Hs	CFHR1	FH1	Wesley, B. T. et al. Single-cell atlas of human liver development reveals pathways directing hepatic cell fates. Nat Cell Biol 1–12 (2022) doi:10.1038/s41556-022-00989-7.
Hs	SAA4	FH1	Wesley, B. T. et al. Single-cell atlas of human liver development reveals pathways directing hepatic cell fates. Nat Cell Biol 1–12 (2022) doi:10.1038/s41556-022-00989-7.
Hs	IER2	FH1	Wesley, B. T. et al. Single-cell atlas of human liver development reveals pathways directing hepatic cell fates. Nat Cell Biol 1–12 (2022) doi:10.1038/s41556-022-00989-7.
Hs	SOCS2	FH1	Wesley, B. T. et al. Single-cell atlas of human liver development reveals pathways directing hepatic cell fates. Nat Cell Biol 1–12 (2022) doi:10.1038/s41556-022-00989-7.
Hs	TSC22D3	FH1	Wesley, B. T. et al. Single-cell atlas of human liver development reveals pathways directing hepatic cell fates. Nat Cell Biol 1–12 (2022) doi:10.1038/s41556-022-00989-7.
Hs	CDHR5	FH1	Wesley, B. T. et al. Single-cell atlas of human liver development reveals pathways directing hepatic cell fates. Nat Cell Biol 1–12 (2022) doi:10.1038/s41556-022-00989-7.
Hs	DNAJA4	FH1	Wesley, B. T. et al. Single-cell atlas of human liver development reveals pathways directing hepatic cell fates. Nat Cell Biol 1–12 (2022) doi:10.1038/s41556-022-00989-7.
Hs	CSRNP1	FH1	Wesley, B. T. et al. Single-cell atlas of human liver development reveals pathways directing hepatic cell fates. Nat Cell Biol 1–12 (2022) doi:10.1038/s41556-022-00989-7.
Hs	BTG2	FH1	Wesley, B. T. et al. Single-cell atlas of human liver development reveals pathways directing hepatic cell fates. Nat Cell Biol 1–12 (2022) doi:10.1038/s41556-022-00989-7.
Hs	CYP3A7-CYP3A51P	FH1	Wesley, B. T. et al. Single-cell atlas of human liver development reveals pathways directing hepatic cell fates. Nat Cell Biol 1–12 (2022) doi:10.1038/s41556-022-00989-7.
Hs	SMPDL3A	FH1	Wesley, B. T. et al. Single-cell atlas of human liver development reveals pathways directing hepatic cell fates. Nat Cell Biol 1–12 (2022) doi:10.1038/s41556-022-00989-7.
Hs	CYP4F12	FH1	Wesley, B. T. et al. Single-cell atlas of human liver development reveals pathways directing hepatic cell fates. Nat Cell Biol 1–12 (2022) doi:10.1038/s41556-022-00989-7.
Hs	ACTRT3	FH1	Wesley, B. T. et al. Single-cell atlas of human liver development reveals pathways directing hepatic cell fates. Nat Cell Biol 1–12 (2022) doi:10.1038/s41556-022-00989-7.
Hs	FERMT3	FH1	Wesley, B. T. et al. Single-cell atlas of human liver development reveals pathways directing hepatic cell fates. Nat Cell Biol 1–12 (2022) doi:10.1038/s41556-022-00989-7.
Hs	MBL2	FH1	Wesley, B. T. et al. Single-cell atlas of human liver development reveals pathways directing hepatic cell fates. Nat Cell Biol 1–12 (2022) doi:10.1038/s41556-022-00989-7.
Hs	THBS1	FH1	Wesley, B. T. et al. Single-cell atlas of human liver development reveals pathways directing hepatic cell fates. Nat Cell Biol 1–12 (2022) doi:10.1038/s41556-022-00989-7.
Hs	TCEAL5	FH1	Wesley, B. T. et al. Single-cell atlas of human liver development reveals pathways directing hepatic cell fates. Nat Cell Biol 1–12 (2022) doi:10.1038/s41556-022-00989-7.
Hs	LAPTM5	FH1	Wesley, B. T. et al. Single-cell atlas of human liver development reveals pathways directing hepatic cell fates. Nat Cell Biol 1–12 (2022) doi:10.1038/s41556-022-00989-7.
Hs	CTH	FH1	Wesley, B. T. et al. Single-cell atlas of human liver development reveals pathways directing hepatic cell fates. Nat Cell Biol 1–12 (2022) doi:10.1038/s41556-022-00989-7.
Hs	APOF	FH1	Wesley, B. T. et al. Single-cell atlas of human liver development reveals pathways directing hepatic cell fates. Nat Cell Biol 1–12 (2022) doi:10.1038/s41556-022-00989-7.
Hs	ASPG	FH1	Wesley, B. T. et al. Single-cell atlas of human liver development reveals pathways directing hepatic cell fates. Nat Cell Biol 1–12 (2022) doi:10.1038/s41556-022-00989-7.
Hs	RP11-620J15.3	FH1	Wesley, B. T. et al. Single-cell atlas of human liver development reveals pathways directing hepatic cell fates. Nat Cell Biol 1–12 (2022) doi:10.1038/s41556-022-00989-7.
Hs	KCNH2	FH1	Wesley, B. T. et al. Single-cell atlas of human liver development reveals pathways directing hepatic cell fates. Nat Cell Biol 1–12 (2022) doi:10.1038/s41556-022-00989-7.
Hs	LINC00152	FH1	Wesley, B. T. et al. Single-cell atlas of human liver development reveals pathways directing hepatic cell fates. Nat Cell Biol 1–12 (2022) doi:10.1038/s41556-022-00989-7.
Hs	SHMT1	FH1	Wesley, B. T. et al. Single-cell atlas of human liver development reveals pathways directing hepatic cell fates. Nat Cell Biol 1–12 (2022) doi:10.1038/s41556-022-00989-7.
Hs	CNRIP1	FH1	Wesley, B. T. et al. Single-cell atlas of human liver development reveals pathways directing hepatic cell fates. Nat Cell Biol 1–12 (2022) doi:10.1038/s41556-022-00989-7.
Hs	SPTA1	FH1	Wesley, B. T. et al. Single-cell atlas of human liver development reveals pathways directing hepatic cell fates. Nat Cell Biol 1–12 (2022) doi:10.1038/s41556-022-00989-7.
Hs	RP11-360F5.1	FH2	Wesley, B. T. et al. Single-cell atlas of human liver development reveals pathways directing hepatic cell fates. Nat Cell Biol 1–12 (2022) doi:10.1038/s41556-022-00989-7.
Hs	SLC6A1	FH2	Wesley, B. T. et al. Single-cell atlas of human liver development reveals pathways directing hepatic cell fates. Nat Cell Biol 1–12 (2022) doi:10.1038/s41556-022-00989-7.
Hs	USP9Y	FH2	Wesley, B. T. et al. Single-cell atlas of human liver development reveals pathways directing hepatic cell fates. Nat Cell Biol 1–12 (2022) doi:10.1038/s41556-022-00989-7.
Hs	DDX3Y	FH2	Wesley, B. T. et al. Single-cell atlas of human liver development reveals pathways directing hepatic cell fates. Nat Cell Biol 1–12 (2022) doi:10.1038/s41556-022-00989-7.
Hs	CDR1-AS	FH2	Wesley, B. T. et al. Single-cell atlas of human liver development reveals pathways directing hepatic cell fates. Nat Cell Biol 1–12 (2022) doi:10.1038/s41556-022-00989-7.
Hs	TTTY14	FH2	Wesley, B. T. et al. Single-cell atlas of human liver development reveals pathways directing hepatic cell fates. Nat Cell Biol 1–12 (2022) doi:10.1038/s41556-022-00989-7.
Hs	RPS4Y1	FH2	Wesley, B. T. et al. Single-cell atlas of human liver development reveals pathways directing hepatic cell fates. Nat Cell Biol 1–12 (2022) doi:10.1038/s41556-022-00989-7.
Hs	UTY	FH2	Wesley, B. T. et al. Single-cell atlas of human liver development reveals pathways directing hepatic cell fates. Nat Cell Biol 1–12 (2022) doi:10.1038/s41556-022-00989-7.
Hs	EIF1AY	FH2	Wesley, B. T. et al. Single-cell atlas of human liver development reveals pathways directing hepatic cell fates. Nat Cell Biol 1–12 (2022) doi:10.1038/s41556-022-00989-7.
Hs	ABCB11	FH2	Wesley, B. T. et al. Single-cell atlas of human liver development reveals pathways directing hepatic cell fates. Nat Cell Biol 1–12 (2022) doi:10.1038/s41556-022-00989-7.
Hs	GYS2	FH2	Wesley, B. T. et al. Single-cell atlas of human liver development reveals pathways directing hepatic cell fates. Nat Cell Biol 1–12 (2022) doi:10.1038/s41556-022-00989-7.
Hs	AFM	FH2	Wesley, B. T. et al. Single-cell atlas of human liver development reveals pathways directing hepatic cell fates. Nat Cell Biol 1–12 (2022) doi:10.1038/s41556-022-00989-7.
Hs	TNNI2	FH2	Wesley, B. T. et al. Single-cell atlas of human liver development reveals pathways directing hepatic cell fates. Nat Cell Biol 1–12 (2022) doi:10.1038/s41556-022-00989-7.
Hs	FRRS1	FH2	Wesley, B. T. et al. Single-cell atlas of human liver development reveals pathways directing hepatic cell fates. Nat Cell Biol 1–12 (2022) doi:10.1038/s41556-022-00989-7.
Hs	PRG4	FH2	Wesley, B. T. et al. Single-cell atlas of human liver development reveals pathways directing hepatic cell fates. Nat Cell Biol 1–12 (2022) doi:10.1038/s41556-022-00989-7.
Hs	AC004556.1	FH2	Wesley, B. T. et al. Single-cell atlas of human liver development reveals pathways directing hepatic cell fates. Nat Cell Biol 1–12 (2022) doi:10.1038/s41556-022-00989-7.
Hs	CFH	FH2	Wesley, B. T. et al. Single-cell atlas of human liver development reveals pathways directing hepatic cell fates. Nat Cell Biol 1–12 (2022) doi:10.1038/s41556-022-00989-7.
Hs	ADIRF	FH2	Wesley, B. T. et al. Single-cell atlas of human liver development reveals pathways directing hepatic cell fates. Nat Cell Biol 1–12 (2022) doi:10.1038/s41556-022-00989-7.
Hs	UGT2A3	FH2	Wesley, B. T. et al. Single-cell atlas of human liver development reveals pathways directing hepatic cell fates. Nat Cell Biol 1–12 (2022) doi:10.1038/s41556-022-00989-7.
Hs	F9	FH2	Wesley, B. T. et al. Single-cell atlas of human liver development reveals pathways directing hepatic cell fates. Nat Cell Biol 1–12 (2022) doi:10.1038/s41556-022-00989-7.
Hs	SEPHS2	FH2	Wesley, B. T. et al. Single-cell atlas of human liver development reveals pathways directing hepatic cell fates. Nat Cell Biol 1–12 (2022) doi:10.1038/s41556-022-00989-7.
Hs	HIST1H1E	FH2	Wesley, B. T. et al. Single-cell atlas of human liver development reveals pathways directing hepatic cell fates. Nat Cell Biol 1–12 (2022) doi:10.1038/s41556-022-00989-7.
Hs	CFHR4	FH2	Wesley, B. T. et al. Single-cell atlas of human liver development reveals pathways directing hepatic cell fates. Nat Cell Biol 1–12 (2022) doi:10.1038/s41556-022-00989-7.
Hs	KCNT2	FH2	Wesley, B. T. et al. Single-cell atlas of human liver development reveals pathways directing hepatic cell fates. Nat Cell Biol 1–12 (2022) doi:10.1038/s41556-022-00989-7.
Hs	CFHR2	FH2	Wesley, B. T. et al. Single-cell atlas of human liver development reveals pathways directing hepatic cell fates. Nat Cell Biol 1–12 (2022) doi:10.1038/s41556-022-00989-7.
Hs	SNHG24	FH2	Wesley, B. T. et al. Single-cell atlas of human liver development reveals pathways directing hepatic cell fates. Nat Cell Biol 1–12 (2022) doi:10.1038/s41556-022-00989-7.
Hs	PSD3	FH2	Wesley, B. T. et al. Single-cell atlas of human liver development reveals pathways directing hepatic cell fates. Nat Cell Biol 1–12 (2022) doi:10.1038/s41556-022-00989-7.
Hs	AZGP1	FH2	Wesley, B. T. et al. Single-cell atlas of human liver development reveals pathways directing hepatic cell fates. Nat Cell Biol 1–12 (2022) doi:10.1038/s41556-022-00989-7.
Hs	NRG1	FH2	Wesley, B. T. et al. Single-cell atlas of human liver development reveals pathways directing hepatic cell fates. Nat Cell Biol 1–12 (2022) doi:10.1038/s41556-022-00989-7.
Hs	GREM2	FH2	Wesley, B. T. et al. Single-cell atlas of human liver development reveals pathways directing hepatic cell fates. Nat Cell Biol 1–12 (2022) doi:10.1038/s41556-022-00989-7.
Hs	SLCO1B1	FH2	Wesley, B. T. et al. Single-cell atlas of human liver development reveals pathways directing hepatic cell fates. Nat Cell Biol 1–12 (2022) doi:10.1038/s41556-022-00989-7.
Hs	MYO1E	FH2	Wesley, B. T. et al. Single-cell atlas of human liver development reveals pathways directing hepatic cell fates. Nat Cell Biol 1–12 (2022) doi:10.1038/s41556-022-00989-7.
Hs	AC240274.1	FH2	Wesley, B. T. et al. Single-cell atlas of human liver development reveals pathways directing hepatic cell fates. Nat Cell Biol 1–12 (2022) doi:10.1038/s41556-022-00989-7.
Hs	HIST1H1D	FH2	Wesley, B. T. et al. Single-cell atlas of human liver development reveals pathways directing hepatic cell fates. Nat Cell Biol 1–12 (2022) doi:10.1038/s41556-022-00989-7.
Hs	ENO3	FH2	Wesley, B. T. et al. Single-cell atlas of human liver development reveals pathways directing hepatic cell fates. Nat Cell Biol 1–12 (2022) doi:10.1038/s41556-022-00989-7.
Hs	PON1	FH2	Wesley, B. T. et al. Single-cell atlas of human liver development reveals pathways directing hepatic cell fates. Nat Cell Biol 1–12 (2022) doi:10.1038/s41556-022-00989-7.
Hs	RAB3B	FH2	Wesley, B. T. et al. Single-cell atlas of human liver development reveals pathways directing hepatic cell fates. Nat Cell Biol 1–12 (2022) doi:10.1038/s41556-022-00989-7.
Hs	HAO1	FH2	Wesley, B. T. et al. Single-cell atlas of human liver development reveals pathways directing hepatic cell fates. Nat Cell Biol 1–12 (2022) doi:10.1038/s41556-022-00989-7.
Hs	S100A14	FH2	Wesley, B. T. et al. Single-cell atlas of human liver development reveals pathways directing hepatic cell fates. Nat Cell Biol 1–12 (2022) doi:10.1038/s41556-022-00989-7.
Hs	SERPINE1	FH2	Wesley, B. T. et al. Single-cell atlas of human liver development reveals pathways directing hepatic cell fates. Nat Cell Biol 1–12 (2022) doi:10.1038/s41556-022-00989-7.
Hs	CPT1A	FH2	Wesley, B. T. et al. Single-cell atlas of human liver development reveals pathways directing hepatic cell fates. Nat Cell Biol 1–12 (2022) doi:10.1038/s41556-022-00989-7.
Hs	UGT2B7	FH2	Wesley, B. T. et al. Single-cell atlas of human liver development reveals pathways directing hepatic cell fates. Nat Cell Biol 1–12 (2022) doi:10.1038/s41556-022-00989-7.
Hs	CTH	FH2	Wesley, B. T. et al. Single-cell atlas of human liver development reveals pathways directing hepatic cell fates. Nat Cell Biol 1–12 (2022) doi:10.1038/s41556-022-00989-7.
Hs	ABCA6	FH2	Wesley, B. T. et al. Single-cell atlas of human liver development reveals pathways directing hepatic cell fates. Nat Cell Biol 1–12 (2022) doi:10.1038/s41556-022-00989-7.
Hs	CMYA5	FH2	Wesley, B. T. et al. Single-cell atlas of human liver development reveals pathways directing hepatic cell fates. Nat Cell Biol 1–12 (2022) doi:10.1038/s41556-022-00989-7.
Hs	LGI4	FH2	Wesley, B. T. et al. Single-cell atlas of human liver development reveals pathways directing hepatic cell fates. Nat Cell Biol 1–12 (2022) doi:10.1038/s41556-022-00989-7.
Hs	CYP51A1	FH2	Wesley, B. T. et al. Single-cell atlas of human liver development reveals pathways directing hepatic cell fates. Nat Cell Biol 1–12 (2022) doi:10.1038/s41556-022-00989-7.
Hs	RP11-254I22.3	FH2	Wesley, B. T. et al. Single-cell atlas of human liver development reveals pathways directing hepatic cell fates. Nat Cell Biol 1–12 (2022) doi:10.1038/s41556-022-00989-7.
Hs	G6PC	FH2	Wesley, B. T. et al. Single-cell atlas of human liver development reveals pathways directing hepatic cell fates. Nat Cell Biol 1–12 (2022) doi:10.1038/s41556-022-00989-7.
Hs	RNF152	FH2	Wesley, B. T. et al. Single-cell atlas of human liver development reveals pathways directing hepatic cell fates. Nat Cell Biol 1–12 (2022) doi:10.1038/s41556-022-00989-7.
Hs	CCAT1	FH2	Wesley, B. T. et al. Single-cell atlas of human liver development reveals pathways directing hepatic cell fates. Nat Cell Biol 1–12 (2022) doi:10.1038/s41556-022-00989-7.
Hs	NFIC	FH2	Wesley, B. T. et al. Single-cell atlas of human liver development reveals pathways directing hepatic cell fates. Nat Cell Biol 1–12 (2022) doi:10.1038/s41556-022-00989-7.
Hs	PPARGC1A	FH2	Wesley, B. T. et al. Single-cell atlas of human liver development reveals pathways directing hepatic cell fates. Nat Cell Biol 1–12 (2022) doi:10.1038/s41556-022-00989-7.
Hs	ANGPTL8	FH2	Wesley, B. T. et al. Single-cell atlas of human liver development reveals pathways directing hepatic cell fates. Nat Cell Biol 1–12 (2022) doi:10.1038/s41556-022-00989-7.
Hs	SLC22A25	FH2	Wesley, B. T. et al. Single-cell atlas of human liver development reveals pathways directing hepatic cell fates. Nat Cell Biol 1–12 (2022) doi:10.1038/s41556-022-00989-7.
Hs	MBNL2	FH2	Wesley, B. T. et al. Single-cell atlas of human liver development reveals pathways directing hepatic cell fates. Nat Cell Biol 1–12 (2022) doi:10.1038/s41556-022-00989-7.
Hs	RAPH1	FH2	Wesley, B. T. et al. Single-cell atlas of human liver development reveals pathways directing hepatic cell fates. Nat Cell Biol 1–12 (2022) doi:10.1038/s41556-022-00989-7.
Hs	RNF19A	FH2	Wesley, B. T. et al. Single-cell atlas of human liver development reveals pathways directing hepatic cell fates. Nat Cell Biol 1–12 (2022) doi:10.1038/s41556-022-00989-7.
Hs	IL1RN	FH2	Wesley, B. T. et al. Single-cell atlas of human liver development reveals pathways directing hepatic cell fates. Nat Cell Biol 1–12 (2022) doi:10.1038/s41556-022-00989-7.
Hs	RP11-817J15.3	FH2	Wesley, B. T. et al. Single-cell atlas of human liver development reveals pathways directing hepatic cell fates. Nat Cell Biol 1–12 (2022) doi:10.1038/s41556-022-00989-7.
Hs	SGK2	FH2	Wesley, B. T. et al. Single-cell atlas of human liver development reveals pathways directing hepatic cell fates. Nat Cell Biol 1–12 (2022) doi:10.1038/s41556-022-00989-7.
Hs	GRK5	FH2	Wesley, B. T. et al. Single-cell atlas of human liver development reveals pathways directing hepatic cell fates. Nat Cell Biol 1–12 (2022) doi:10.1038/s41556-022-00989-7.
Hs	PPP1R3B	FH2	Wesley, B. T. et al. Single-cell atlas of human liver development reveals pathways directing hepatic cell fates. Nat Cell Biol 1–12 (2022) doi:10.1038/s41556-022-00989-7.
Hs	NEDD9	FH2	Wesley, B. T. et al. Single-cell atlas of human liver development reveals pathways directing hepatic cell fates. Nat Cell Biol 1–12 (2022) doi:10.1038/s41556-022-00989-7.
Hs	LINC00844	AH	Wesley, B. T. et al. Single-cell atlas of human liver development reveals pathways directing hepatic cell fates. Nat Cell Biol 1–12 (2022) doi:10.1038/s41556-022-00989-7.
Hs	HSD11B1	AH	Wesley, B. T. et al. Single-cell atlas of human liver development reveals pathways directing hepatic cell fates. Nat Cell Biol 1–12 (2022) doi:10.1038/s41556-022-00989-7.
Hs	CYP2B6	AH	Wesley, B. T. et al. Single-cell atlas of human liver development reveals pathways directing hepatic cell fates. Nat Cell Biol 1–12 (2022) doi:10.1038/s41556-022-00989-7.
Hs	AQP9	AH	Wesley, B. T. et al. Single-cell atlas of human liver development reveals pathways directing hepatic cell fates. Nat Cell Biol 1–12 (2022) doi:10.1038/s41556-022-00989-7.
Hs	RP11-403I13.5	AH	Wesley, B. T. et al. Single-cell atlas of human liver development reveals pathways directing hepatic cell fates. Nat Cell Biol 1–12 (2022) doi:10.1038/s41556-022-00989-7.
Hs	MFSD2A	AH	Wesley, B. T. et al. Single-cell atlas of human liver development reveals pathways directing hepatic cell fates. Nat Cell Biol 1–12 (2022) doi:10.1038/s41556-022-00989-7.
Hs	LINC01554	AH	Wesley, B. T. et al. Single-cell atlas of human liver development reveals pathways directing hepatic cell fates. Nat Cell Biol 1–12 (2022) doi:10.1038/s41556-022-00989-7.
Hs	UGT1A1	AH	Wesley, B. T. et al. Single-cell atlas of human liver development reveals pathways directing hepatic cell fates. Nat Cell Biol 1–12 (2022) doi:10.1038/s41556-022-00989-7.
Hs	CYP2A7	AH	Wesley, B. T. et al. Single-cell atlas of human liver development reveals pathways directing hepatic cell fates. Nat Cell Biol 1–12 (2022) doi:10.1038/s41556-022-00989-7.
Hs	THRSP	AH	Wesley, B. T. et al. Single-cell atlas of human liver development reveals pathways directing hepatic cell fates. Nat Cell Biol 1–12 (2022) doi:10.1038/s41556-022-00989-7.
Hs	CYP1A2	AH	Wesley, B. T. et al. Single-cell atlas of human liver development reveals pathways directing hepatic cell fates. Nat Cell Biol 1–12 (2022) doi:10.1038/s41556-022-00989-7.
Hs	LAMA5-AS1	AH	Wesley, B. T. et al. Single-cell atlas of human liver development reveals pathways directing hepatic cell fates. Nat Cell Biol 1–12 (2022) doi:10.1038/s41556-022-00989-7.
Hs	FLJ22763	AH	Wesley, B. T. et al. Single-cell atlas of human liver development reveals pathways directing hepatic cell fates. Nat Cell Biol 1–12 (2022) doi:10.1038/s41556-022-00989-7.
Hs	NAT2	AH	Wesley, B. T. et al. Single-cell atlas of human liver development reveals pathways directing hepatic cell fates. Nat Cell Biol 1–12 (2022) doi:10.1038/s41556-022-00989-7.
Hs	LGALS4	AH	Wesley, B. T. et al. Single-cell atlas of human liver development reveals pathways directing hepatic cell fates. Nat Cell Biol 1–12 (2022) doi:10.1038/s41556-022-00989-7.
Hs	ESR1	AH	Wesley, B. T. et al. Single-cell atlas of human liver development reveals pathways directing hepatic cell fates. Nat Cell Biol 1–12 (2022) doi:10.1038/s41556-022-00989-7.
Hs	AKR1B10	AH	Wesley, B. T. et al. Single-cell atlas of human liver development reveals pathways directing hepatic cell fates. Nat Cell Biol 1–12 (2022) doi:10.1038/s41556-022-00989-7.
Hs	CITED4	AH	Wesley, B. T. et al. Single-cell atlas of human liver development reveals pathways directing hepatic cell fates. Nat Cell Biol 1–12 (2022) doi:10.1038/s41556-022-00989-7.
Hs	RP1-232P20.1	AH	Wesley, B. T. et al. Single-cell atlas of human liver development reveals pathways directing hepatic cell fates. Nat Cell Biol 1–12 (2022) doi:10.1038/s41556-022-00989-7.
Hs	SULT1B1	AH	Wesley, B. T. et al. Single-cell atlas of human liver development reveals pathways directing hepatic cell fates. Nat Cell Biol 1–12 (2022) doi:10.1038/s41556-022-00989-7.
Hs	SLC28A1	AH	Wesley, B. T. et al. Single-cell atlas of human liver development reveals pathways directing hepatic cell fates. Nat Cell Biol 1–12 (2022) doi:10.1038/s41556-022-00989-7.
Hs	IGHA1	AH	Wesley, B. T. et al. Single-cell atlas of human liver development reveals pathways directing hepatic cell fates. Nat Cell Biol 1–12 (2022) doi:10.1038/s41556-022-00989-7.
Hs	CHI3L1	AH	Wesley, B. T. et al. Single-cell atlas of human liver development reveals pathways directing hepatic cell fates. Nat Cell Biol 1–12 (2022) doi:10.1038/s41556-022-00989-7.
Hs	ATOH8	AH	Wesley, B. T. et al. Single-cell atlas of human liver development reveals pathways directing hepatic cell fates. Nat Cell Biol 1–12 (2022) doi:10.1038/s41556-022-00989-7.
Hs	PIGR	AH	Wesley, B. T. et al. Single-cell atlas of human liver development reveals pathways directing hepatic cell fates. Nat Cell Biol 1–12 (2022) doi:10.1038/s41556-022-00989-7.
Hs	AC004540.4	AH	Wesley, B. T. et al. Single-cell atlas of human liver development reveals pathways directing hepatic cell fates. Nat Cell Biol 1–12 (2022) doi:10.1038/s41556-022-00989-7.
Hs	CYP2E1	AH	Wesley, B. T. et al. Single-cell atlas of human liver development reveals pathways directing hepatic cell fates. Nat Cell Biol 1–12 (2022) doi:10.1038/s41556-022-00989-7.
Hs	C9	AH	Wesley, B. T. et al. Single-cell atlas of human liver development reveals pathways directing hepatic cell fates. Nat Cell Biol 1–12 (2022) doi:10.1038/s41556-022-00989-7.
Hs	SAA1	AH	Wesley, B. T. et al. Single-cell atlas of human liver development reveals pathways directing hepatic cell fates. Nat Cell Biol 1–12 (2022) doi:10.1038/s41556-022-00989-7.
Hs	SPINK1	AH	Wesley, B. T. et al. Single-cell atlas of human liver development reveals pathways directing hepatic cell fates. Nat Cell Biol 1–12 (2022) doi:10.1038/s41556-022-00989-7.
Hs	SAA2	AH	Wesley, B. T. et al. Single-cell atlas of human liver development reveals pathways directing hepatic cell fates. Nat Cell Biol 1–12 (2022) doi:10.1038/s41556-022-00989-7.
Hs	NNMT	AH	Wesley, B. T. et al. Single-cell atlas of human liver development reveals pathways directing hepatic cell fates. Nat Cell Biol 1–12 (2022) doi:10.1038/s41556-022-00989-7.
Hs	DEFB1	AH	Wesley, B. T. et al. Single-cell atlas of human liver development reveals pathways directing hepatic cell fates. Nat Cell Biol 1–12 (2022) doi:10.1038/s41556-022-00989-7.
Hs	RP11-434D9.1	AH	Wesley, B. T. et al. Single-cell atlas of human liver development reveals pathways directing hepatic cell fates. Nat Cell Biol 1–12 (2022) doi:10.1038/s41556-022-00989-7.
Hs	IGF1	AH	Wesley, B. T. et al. Single-cell atlas of human liver development reveals pathways directing hepatic cell fates. Nat Cell Biol 1–12 (2022) doi:10.1038/s41556-022-00989-7.
Hs	CYP2C9	AH	Wesley, B. T. et al. Single-cell atlas of human liver development reveals pathways directing hepatic cell fates. Nat Cell Biol 1–12 (2022) doi:10.1038/s41556-022-00989-7.
Hs	TAT-AS1	AH	Wesley, B. T. et al. Single-cell atlas of human liver development reveals pathways directing hepatic cell fates. Nat Cell Biol 1–12 (2022) doi:10.1038/s41556-022-00989-7.
Hs	LINC01485	AH	Wesley, B. T. et al. Single-cell atlas of human liver development reveals pathways directing hepatic cell fates. Nat Cell Biol 1–12 (2022) doi:10.1038/s41556-022-00989-7.
Hs	ABCC9	AH	Wesley, B. T. et al. Single-cell atlas of human liver development reveals pathways directing hepatic cell fates. Nat Cell Biol 1–12 (2022) doi:10.1038/s41556-022-00989-7.
Hs	RP11-115C10.1	AH	Wesley, B. T. et al. Single-cell atlas of human liver development reveals pathways directing hepatic cell fates. Nat Cell Biol 1–12 (2022) doi:10.1038/s41556-022-00989-7.
Hs	CES1	AH	Wesley, B. T. et al. Single-cell atlas of human liver development reveals pathways directing hepatic cell fates. Nat Cell Biol 1–12 (2022) doi:10.1038/s41556-022-00989-7.
Hs	LINC01018	AH	Wesley, B. T. et al. Single-cell atlas of human liver development reveals pathways directing hepatic cell fates. Nat Cell Biol 1–12 (2022) doi:10.1038/s41556-022-00989-7.
Hs	CYP2C8	AH	Wesley, B. T. et al. Single-cell atlas of human liver development reveals pathways directing hepatic cell fates. Nat Cell Biol 1–12 (2022) doi:10.1038/s41556-022-00989-7.
Hs	CYP2A6	AH	Wesley, B. T. et al. Single-cell atlas of human liver development reveals pathways directing hepatic cell fates. Nat Cell Biol 1–12 (2022) doi:10.1038/s41556-022-00989-7.
Hs	UGT3A1	AH	Wesley, B. T. et al. Single-cell atlas of human liver development reveals pathways directing hepatic cell fates. Nat Cell Biol 1–12 (2022) doi:10.1038/s41556-022-00989-7.
Hs	ADH1C	AH	Wesley, B. T. et al. Single-cell atlas of human liver development reveals pathways directing hepatic cell fates. Nat Cell Biol 1–12 (2022) doi:10.1038/s41556-022-00989-7.
Hs	SLPI	AH	Wesley, B. T. et al. Single-cell atlas of human liver development reveals pathways directing hepatic cell fates. Nat Cell Biol 1–12 (2022) doi:10.1038/s41556-022-00989-7.
Hs	CRP	AH	Wesley, B. T. et al. Single-cell atlas of human liver development reveals pathways directing hepatic cell fates. Nat Cell Biol 1–12 (2022) doi:10.1038/s41556-022-00989-7.
Hs	PRR34-AS1	AH	Wesley, B. T. et al. Single-cell atlas of human liver development reveals pathways directing hepatic cell fates. Nat Cell Biol 1–12 (2022) doi:10.1038/s41556-022-00989-7.
Hs	HSD17B13	AH	Wesley, B. T. et al. Single-cell atlas of human liver development reveals pathways directing hepatic cell fates. Nat Cell Biol 1–12 (2022) doi:10.1038/s41556-022-00989-7.
Hs	CYP2C18	AH	Wesley, B. T. et al. Single-cell atlas of human liver development reveals pathways directing hepatic cell fates. Nat Cell Biol 1–12 (2022) doi:10.1038/s41556-022-00989-7.
Hs	AVPR1A	AH	Wesley, B. T. et al. Single-cell atlas of human liver development reveals pathways directing hepatic cell fates. Nat Cell Biol 1–12 (2022) doi:10.1038/s41556-022-00989-7.
Hs	CYP3A4	AH	Wesley, B. T. et al. Single-cell atlas of human liver development reveals pathways directing hepatic cell fates. Nat Cell Biol 1–12 (2022) doi:10.1038/s41556-022-00989-7.
Hs	PLA2G2A	AH	Wesley, B. T. et al. Single-cell atlas of human liver development reveals pathways directing hepatic cell fates. Nat Cell Biol 1–12 (2022) doi:10.1038/s41556-022-00989-7.
Hs	CNDP1	AH	Wesley, B. T. et al. Single-cell atlas of human liver development reveals pathways directing hepatic cell fates. Nat Cell Biol 1–12 (2022) doi:10.1038/s41556-022-00989-7.
Hs	GPR153	AH	Wesley, B. T. et al. Single-cell atlas of human liver development reveals pathways directing hepatic cell fates. Nat Cell Biol 1–12 (2022) doi:10.1038/s41556-022-00989-7.
Hs	LINC01093	AH	Wesley, B. T. et al. Single-cell atlas of human liver development reveals pathways directing hepatic cell fates. Nat Cell Biol 1–12 (2022) doi:10.1038/s41556-022-00989-7.
Hs	ALPL	AH	Wesley, B. T. et al. Single-cell atlas of human liver development reveals pathways directing hepatic cell fates. Nat Cell Biol 1–12 (2022) doi:10.1038/s41556-022-00989-7.
Hs	TPRG1-AS1	AH	Wesley, B. T. et al. Single-cell atlas of human liver development reveals pathways directing hepatic cell fates. Nat Cell Biol 1–12 (2022) doi:10.1038/s41556-022-00989-7.
Hs	AOX1	AH	Wesley, B. T. et al. Single-cell atlas of human liver development reveals pathways directing hepatic cell fates. Nat Cell Biol 1–12 (2022) doi:10.1038/s41556-022-00989-7.
Hs	HSD17B6	AH	Wesley, B. T. et al. Single-cell atlas of human liver development reveals pathways directing hepatic cell fates. Nat Cell Biol 1–12 (2022) doi:10.1038/s41556-022-00989-7.
Hs	HTRA1	AH	Wesley, B. T. et al. Single-cell atlas of human liver development reveals pathways directing hepatic cell fates. Nat Cell Biol 1–12 (2022) doi:10.1038/s41556-022-00989-7.
Hs	RP11-328K4.1	AH	Wesley, B. T. et al. Single-cell atlas of human liver development reveals pathways directing hepatic cell fates. Nat Cell Biol 1–12 (2022) doi:10.1038/s41556-022-00989-7.
Hs	CES3	AH	Wesley, B. T. et al. Single-cell atlas of human liver development reveals pathways directing hepatic cell fates. Nat Cell Biol 1–12 (2022) doi:10.1038/s41556-022-00989-7.
Hs	CHRDL2	AH	Wesley, B. T. et al. Single-cell atlas of human liver development reveals pathways directing hepatic cell fates. Nat Cell Biol 1–12 (2022) doi:10.1038/s41556-022-00989-7.
Hs	TRPM8	AH	Wesley, B. T. et al. Single-cell atlas of human liver development reveals pathways directing hepatic cell fates. Nat Cell Biol 1–12 (2022) doi:10.1038/s41556-022-00989-7.
Hs	GPX2	AH	Wesley, B. T. et al. Single-cell atlas of human liver development reveals pathways directing hepatic cell fates. Nat Cell Biol 1–12 (2022) doi:10.1038/s41556-022-00989-7.
Hs	ANO1	AH	Wesley, B. T. et al. Single-cell atlas of human liver development reveals pathways directing hepatic cell fates. Nat Cell Biol 1–12 (2022) doi:10.1038/s41556-022-00989-7.
Hs	SLC1A1	AH	Wesley, B. T. et al. Single-cell atlas of human liver development reveals pathways directing hepatic cell fates. Nat Cell Biol 1–12 (2022) doi:10.1038/s41556-022-00989-7.
Hs	CHRNA4	AH	Wesley, B. T. et al. Single-cell atlas of human liver development reveals pathways directing hepatic cell fates. Nat Cell Biol 1–12 (2022) doi:10.1038/s41556-022-00989-7.
Hs	AKR7A3	AH	Wesley, B. T. et al. Single-cell atlas of human liver development reveals pathways directing hepatic cell fates. Nat Cell Biol 1–12 (2022) doi:10.1038/s41556-022-00989-7.
Hs	SHD	AH	Wesley, B. T. et al. Single-cell atlas of human liver development reveals pathways directing hepatic cell fates. Nat Cell Biol 1–12 (2022) doi:10.1038/s41556-022-00989-7.
Hs	HORMAD2-AS1	AH	Wesley, B. T. et al. Single-cell atlas of human liver development reveals pathways directing hepatic cell fates. Nat Cell Biol 1–12 (2022) doi:10.1038/s41556-022-00989-7.
Hs	SLC22A1	AH	Wesley, B. T. et al. Single-cell atlas of human liver development reveals pathways directing hepatic cell fates. Nat Cell Biol 1–12 (2022) doi:10.1038/s41556-022-00989-7.
Hs	RTP3	AH	Wesley, B. T. et al. Single-cell atlas of human liver development reveals pathways directing hepatic cell fates. Nat Cell Biol 1–12 (2022) doi:10.1038/s41556-022-00989-7.
Hs	TMPRSS2	AH	Wesley, B. T. et al. Single-cell atlas of human liver development reveals pathways directing hepatic cell fates. Nat Cell Biol 1–12 (2022) doi:10.1038/s41556-022-00989-7.
Hs	APOL1	AH	Wesley, B. T. et al. Single-cell atlas of human liver development reveals pathways directing hepatic cell fates. Nat Cell Biol 1–12 (2022) doi:10.1038/s41556-022-00989-7.
Hs	SAMD5	AH	Wesley, B. T. et al. Single-cell atlas of human liver development reveals pathways directing hepatic cell fates. Nat Cell Biol 1–12 (2022) doi:10.1038/s41556-022-00989-7.
Hs	ADH1B	AH	Wesley, B. T. et al. Single-cell atlas of human liver development reveals pathways directing hepatic cell fates. Nat Cell Biol 1–12 (2022) doi:10.1038/s41556-022-00989-7.
Hs	SYNPO	AH	Wesley, B. T. et al. Single-cell atlas of human liver development reveals pathways directing hepatic cell fates. Nat Cell Biol 1–12 (2022) doi:10.1038/s41556-022-00989-7.
Hs	AKR1C4	AH	Wesley, B. T. et al. Single-cell atlas of human liver development reveals pathways directing hepatic cell fates. Nat Cell Biol 1–12 (2022) doi:10.1038/s41556-022-00989-7.
Hs	FMO3	AH	Wesley, B. T. et al. Single-cell atlas of human liver development reveals pathways directing hepatic cell fates. Nat Cell Biol 1–12 (2022) doi:10.1038/s41556-022-00989-7.
Hs	IRF6	AH	Wesley, B. T. et al. Single-cell atlas of human liver development reveals pathways directing hepatic cell fates. Nat Cell Biol 1–12 (2022) doi:10.1038/s41556-022-00989-7.
Hs	CYP2D6	AH	Wesley, B. T. et al. Single-cell atlas of human liver development reveals pathways directing hepatic cell fates. Nat Cell Biol 1–12 (2022) doi:10.1038/s41556-022-00989-7.
Hs	APCS	AH	Wesley, B. T. et al. Single-cell atlas of human liver development reveals pathways directing hepatic cell fates. Nat Cell Biol 1–12 (2022) doi:10.1038/s41556-022-00989-7.
Hs	CUX2	AH	Wesley, B. T. et al. Single-cell atlas of human liver development reveals pathways directing hepatic cell fates. Nat Cell Biol 1–12 (2022) doi:10.1038/s41556-022-00989-7.
Hs	BCO2	AH	Wesley, B. T. et al. Single-cell atlas of human liver development reveals pathways directing hepatic cell fates. Nat Cell Biol 1–12 (2022) doi:10.1038/s41556-022-00989-7.
Hs	AC004862.6	AH	Wesley, B. T. et al. Single-cell atlas of human liver development reveals pathways directing hepatic cell fates. Nat Cell Biol 1–12 (2022) doi:10.1038/s41556-022-00989-7.
Hs	MOGAT2	AH	Wesley, B. T. et al. Single-cell atlas of human liver development reveals pathways directing hepatic cell fates. Nat Cell Biol 1–12 (2022) doi:10.1038/s41556-022-00989-7.
Hs	RP11-393N21.2	AH	Wesley, B. T. et al. Single-cell atlas of human liver development reveals pathways directing hepatic cell fates. Nat Cell Biol 1–12 (2022) doi:10.1038/s41556-022-00989-7.
Hs	FAM99A	AH	Wesley, B. T. et al. Single-cell atlas of human liver development reveals pathways directing hepatic cell fates. Nat Cell Biol 1–12 (2022) doi:10.1038/s41556-022-00989-7.
Hs	RP11-290F5.1	AH	Wesley, B. T. et al. Single-cell atlas of human liver development reveals pathways directing hepatic cell fates. Nat Cell Biol 1–12 (2022) doi:10.1038/s41556-022-00989-7.
Hs	C8G	AH	Wesley, B. T. et al. Single-cell atlas of human liver development reveals pathways directing hepatic cell fates. Nat Cell Biol 1–12 (2022) doi:10.1038/s41556-022-00989-7.
Hs	SEPT4	AH	Wesley, B. T. et al. Single-cell atlas of human liver development reveals pathways directing hepatic cell fates. Nat Cell Biol 1–12 (2022) doi:10.1038/s41556-022-00989-7.
Hs	C4BPA	AH	Wesley, B. T. et al. Single-cell atlas of human liver development reveals pathways directing hepatic cell fates. Nat Cell Biol 1–12 (2022) doi:10.1038/s41556-022-00989-7.
Hs	RP3-394A18.1	AH	Wesley, B. T. et al. Single-cell atlas of human liver development reveals pathways directing hepatic cell fates. Nat Cell Biol 1–12 (2022) doi:10.1038/s41556-022-00989-7.
Hs	ADCY1	AH	Wesley, B. T. et al. Single-cell atlas of human liver development reveals pathways directing hepatic cell fates. Nat Cell Biol 1–12 (2022) doi:10.1038/s41556-022-00989-7.
Hs	MME	AH	Wesley, B. T. et al. Single-cell atlas of human liver development reveals pathways directing hepatic cell fates. Nat Cell Biol 1–12 (2022) doi:10.1038/s41556-022-00989-7.
Hs	HPGD	AH	Wesley, B. T. et al. Single-cell atlas of human liver development reveals pathways directing hepatic cell fates. Nat Cell Biol 1–12 (2022) doi:10.1038/s41556-022-00989-7.
Hs	RP13-650J16.1	AH	Wesley, B. T. et al. Single-cell atlas of human liver development reveals pathways directing hepatic cell fates. Nat Cell Biol 1–12 (2022) doi:10.1038/s41556-022-00989-7.
Hs	UGT2B15	AH	Wesley, B. T. et al. Single-cell atlas of human liver development reveals pathways directing hepatic cell fates. Nat Cell Biol 1–12 (2022) doi:10.1038/s41556-022-00989-7.
Hs	CSTA	AH	Wesley, B. T. et al. Single-cell atlas of human liver development reveals pathways directing hepatic cell fates. Nat Cell Biol 1–12 (2022) doi:10.1038/s41556-022-00989-7.
Hs	CXCL2	AH	Wesley, B. T. et al. Single-cell atlas of human liver development reveals pathways directing hepatic cell fates. Nat Cell Biol 1–12 (2022) doi:10.1038/s41556-022-00989-7.
Hs	GDA	AH	Wesley, B. T. et al. Single-cell atlas of human liver development reveals pathways directing hepatic cell fates. Nat Cell Biol 1–12 (2022) doi:10.1038/s41556-022-00989-7.
Hs	CYP4F11	AH	Wesley, B. T. et al. Single-cell atlas of human liver development reveals pathways directing hepatic cell fates. Nat Cell Biol 1–12 (2022) doi:10.1038/s41556-022-00989-7.
Hs	CYR61	AH	Wesley, B. T. et al. Single-cell atlas of human liver development reveals pathways directing hepatic cell fates. Nat Cell Biol 1–12 (2022) doi:10.1038/s41556-022-00989-7.
Hs	LINC00869	AH	Wesley, B. T. et al. Single-cell atlas of human liver development reveals pathways directing hepatic cell fates. Nat Cell Biol 1–12 (2022) doi:10.1038/s41556-022-00989-7.
Hs	DAO	AH	Wesley, B. T. et al. Single-cell atlas of human liver development reveals pathways directing hepatic cell fates. Nat Cell Biol 1–12 (2022) doi:10.1038/s41556-022-00989-7.
Hs	KCND3	AH	Wesley, B. T. et al. Single-cell atlas of human liver development reveals pathways directing hepatic cell fates. Nat Cell Biol 1–12 (2022) doi:10.1038/s41556-022-00989-7.
Hs	MFAP3L	AH	Wesley, B. T. et al. Single-cell atlas of human liver development reveals pathways directing hepatic cell fates. Nat Cell Biol 1–12 (2022) doi:10.1038/s41556-022-00989-7.
Hs	HLA-F	AH	Wesley, B. T. et al. Single-cell atlas of human liver development reveals pathways directing hepatic cell fates. Nat Cell Biol 1–12 (2022) doi:10.1038/s41556-022-00989-7.
Hs	MAN1C1	AH	Wesley, B. T. et al. Single-cell atlas of human liver development reveals pathways directing hepatic cell fates. Nat Cell Biol 1–12 (2022) doi:10.1038/s41556-022-00989-7.
Hs	ABCC3	AH	Wesley, B. T. et al. Single-cell atlas of human liver development reveals pathways directing hepatic cell fates. Nat Cell Biol 1–12 (2022) doi:10.1038/s41556-022-00989-7.
Hs	SLC41A2	AH	Wesley, B. T. et al. Single-cell atlas of human liver development reveals pathways directing hepatic cell fates. Nat Cell Biol 1–12 (2022) doi:10.1038/s41556-022-00989-7.
Hs	AR	AH	Wesley, B. T. et al. Single-cell atlas of human liver development reveals pathways directing hepatic cell fates. Nat Cell Biol 1–12 (2022) doi:10.1038/s41556-022-00989-7.
Hs	FITM1	AH	Wesley, B. T. et al. Single-cell atlas of human liver development reveals pathways directing hepatic cell fates. Nat Cell Biol 1–12 (2022) doi:10.1038/s41556-022-00989-7.
Hs	RORC	AH	Wesley, B. T. et al. Single-cell atlas of human liver development reveals pathways directing hepatic cell fates. Nat Cell Biol 1–12 (2022) doi:10.1038/s41556-022-00989-7.
Hs	TTC36	AH	Wesley, B. T. et al. Single-cell atlas of human liver development reveals pathways directing hepatic cell fates. Nat Cell Biol 1–12 (2022) doi:10.1038/s41556-022-00989-7.
Hs	RP11-130L8.2	AH	Wesley, B. T. et al. Single-cell atlas of human liver development reveals pathways directing hepatic cell fates. Nat Cell Biol 1–12 (2022) doi:10.1038/s41556-022-00989-7.
Hs	CCL16	AH	Wesley, B. T. et al. Single-cell atlas of human liver development reveals pathways directing hepatic cell fates. Nat Cell Biol 1–12 (2022) doi:10.1038/s41556-022-00989-7.
Hs	UPB1	AH	Wesley, B. T. et al. Single-cell atlas of human liver development reveals pathways directing hepatic cell fates. Nat Cell Biol 1–12 (2022) doi:10.1038/s41556-022-00989-7.
Hs	TSKU	AH	Wesley, B. T. et al. Single-cell atlas of human liver development reveals pathways directing hepatic cell fates. Nat Cell Biol 1–12 (2022) doi:10.1038/s41556-022-00989-7.
Hs	MYLK	AH	Wesley, B. T. et al. Single-cell atlas of human liver development reveals pathways directing hepatic cell fates. Nat Cell Biol 1–12 (2022) doi:10.1038/s41556-022-00989-7.
Hs	CCDC71L	AH	Wesley, B. T. et al. Single-cell atlas of human liver development reveals pathways directing hepatic cell fates. Nat Cell Biol 1–12 (2022) doi:10.1038/s41556-022-00989-7.
Hs	TPGS1	AH	Wesley, B. T. et al. Single-cell atlas of human liver development reveals pathways directing hepatic cell fates. Nat Cell Biol 1–12 (2022) doi:10.1038/s41556-022-00989-7.
Hs	FKBP5	AH	Wesley, B. T. et al. Single-cell atlas of human liver development reveals pathways directing hepatic cell fates. Nat Cell Biol 1–12 (2022) doi:10.1038/s41556-022-00989-7.
Hs	GNMT	AH	Wesley, B. T. et al. Single-cell atlas of human liver development reveals pathways directing hepatic cell fates. Nat Cell Biol 1–12 (2022) doi:10.1038/s41556-022-00989-7.
Hs	HAO2	AH	Wesley, B. T. et al. Single-cell atlas of human liver development reveals pathways directing hepatic cell fates. Nat Cell Biol 1–12 (2022) doi:10.1038/s41556-022-00989-7.
Hs	G0S2	AH	Wesley, B. T. et al. Single-cell atlas of human liver development reveals pathways directing hepatic cell fates. Nat Cell Biol 1–12 (2022) doi:10.1038/s41556-022-00989-7.
Hs	KDM8	AH	Wesley, B. T. et al. Single-cell atlas of human liver development reveals pathways directing hepatic cell fates. Nat Cell Biol 1–12 (2022) doi:10.1038/s41556-022-00989-7.
Hs	KLF9	AH	Wesley, B. T. et al. Single-cell atlas of human liver development reveals pathways directing hepatic cell fates. Nat Cell Biol 1–12 (2022) doi:10.1038/s41556-022-00989-7.
Hs	CAV2	AH	Wesley, B. T. et al. Single-cell atlas of human liver development reveals pathways directing hepatic cell fates. Nat Cell Biol 1–12 (2022) doi:10.1038/s41556-022-00989-7.
Hs	ACSM5	AH	Wesley, B. T. et al. Single-cell atlas of human liver development reveals pathways directing hepatic cell fates. Nat Cell Biol 1–12 (2022) doi:10.1038/s41556-022-00989-7.
Hs	RDH16	AH	Wesley, B. T. et al. Single-cell atlas of human liver development reveals pathways directing hepatic cell fates. Nat Cell Biol 1–12 (2022) doi:10.1038/s41556-022-00989-7.
Hs	CHCHD10	AH	Wesley, B. T. et al. Single-cell atlas of human liver development reveals pathways directing hepatic cell fates. Nat Cell Biol 1–12 (2022) doi:10.1038/s41556-022-00989-7.
Hs	CYP8B1	AH	Wesley, B. T. et al. Single-cell atlas of human liver development reveals pathways directing hepatic cell fates. Nat Cell Biol 1–12 (2022) doi:10.1038/s41556-022-00989-7.
Hs	SDS	AH	Wesley, B. T. et al. Single-cell atlas of human liver development reveals pathways directing hepatic cell fates. Nat Cell Biol 1–12 (2022) doi:10.1038/s41556-022-00989-7.
Hs	GADD45G	AH	Wesley, B. T. et al. Single-cell atlas of human liver development reveals pathways directing hepatic cell fates. Nat Cell Biol 1–12 (2022) doi:10.1038/s41556-022-00989-7.
Hs	ACACB	AH	Wesley, B. T. et al. Single-cell atlas of human liver development reveals pathways directing hepatic cell fates. Nat Cell Biol 1–12 (2022) doi:10.1038/s41556-022-00989-7.
Hs	CD81	AH	Wesley, B. T. et al. Single-cell atlas of human liver development reveals pathways directing hepatic cell fates. Nat Cell Biol 1–12 (2022) doi:10.1038/s41556-022-00989-7.
Hs	FAM134B	AH	Wesley, B. T. et al. Single-cell atlas of human liver development reveals pathways directing hepatic cell fates. Nat Cell Biol 1–12 (2022) doi:10.1038/s41556-022-00989-7.
Hs	ABCB4	AH	Wesley, B. T. et al. Single-cell atlas of human liver development reveals pathways directing hepatic cell fates. Nat Cell Biol 1–12 (2022) doi:10.1038/s41556-022-00989-7.
Hs	HOMER2	AH	Wesley, B. T. et al. Single-cell atlas of human liver development reveals pathways directing hepatic cell fates. Nat Cell Biol 1–12 (2022) doi:10.1038/s41556-022-00989-7.
Hs	CFHR5	AH	Wesley, B. T. et al. Single-cell atlas of human liver development reveals pathways directing hepatic cell fates. Nat Cell Biol 1–12 (2022) doi:10.1038/s41556-022-00989-7.
Hs	NUDT8	AH	Wesley, B. T. et al. Single-cell atlas of human liver development reveals pathways directing hepatic cell fates. Nat Cell Biol 1–12 (2022) doi:10.1038/s41556-022-00989-7.
Hs	METRN	AH	Wesley, B. T. et al. Single-cell atlas of human liver development reveals pathways directing hepatic cell fates. Nat Cell Biol 1–12 (2022) doi:10.1038/s41556-022-00989-7.
Hs	SRD5A1	AH	Wesley, B. T. et al. Single-cell atlas of human liver development reveals pathways directing hepatic cell fates. Nat Cell Biol 1–12 (2022) doi:10.1038/s41556-022-00989-7.
Hs	TAT	AH	Wesley, B. T. et al. Single-cell atlas of human liver development reveals pathways directing hepatic cell fates. Nat Cell Biol 1–12 (2022) doi:10.1038/s41556-022-00989-7.
Hs	GPT	AH	Wesley, B. T. et al. Single-cell atlas of human liver development reveals pathways directing hepatic cell fates. Nat Cell Biol 1–12 (2022) doi:10.1038/s41556-022-00989-7.
Hs	VNN1	AH	Wesley, B. T. et al. Single-cell atlas of human liver development reveals pathways directing hepatic cell fates. Nat Cell Biol 1–12 (2022) doi:10.1038/s41556-022-00989-7.
Hs	IGKC	AH	Wesley, B. T. et al. Single-cell atlas of human liver development reveals pathways directing hepatic cell fates. Nat Cell Biol 1–12 (2022) doi:10.1038/s41556-022-00989-7.
Hs	SLC10A1	AH	Wesley, B. T. et al. Single-cell atlas of human liver development reveals pathways directing hepatic cell fates. Nat Cell Biol 1–12 (2022) doi:10.1038/s41556-022-00989-7.
Hs	RARRES3	AH	Wesley, B. T. et al. Single-cell atlas of human liver development reveals pathways directing hepatic cell fates. Nat Cell Biol 1–12 (2022) doi:10.1038/s41556-022-00989-7.
Hs	APOA5	AH	Wesley, B. T. et al. Single-cell atlas of human liver development reveals pathways directing hepatic cell fates. Nat Cell Biol 1–12 (2022) doi:10.1038/s41556-022-00989-7.
Hs	LPIN3	AH	Wesley, B. T. et al. Single-cell atlas of human liver development reveals pathways directing hepatic cell fates. Nat Cell Biol 1–12 (2022) doi:10.1038/s41556-022-00989-7.
Hs	C1R	AH	Wesley, B. T. et al. Single-cell atlas of human liver development reveals pathways directing hepatic cell fates. Nat Cell Biol 1–12 (2022) doi:10.1038/s41556-022-00989-7.
Hs	CYP4F2	AH	Wesley, B. T. et al. Single-cell atlas of human liver development reveals pathways directing hepatic cell fates. Nat Cell Biol 1–12 (2022) doi:10.1038/s41556-022-00989-7.
Hs	ABHD2	AH	Wesley, B. T. et al. Single-cell atlas of human liver development reveals pathways directing hepatic cell fates. Nat Cell Biol 1–12 (2022) doi:10.1038/s41556-022-00989-7.
Hs	CEBPB	AH	Wesley, B. T. et al. Single-cell atlas of human liver development reveals pathways directing hepatic cell fates. Nat Cell Biol 1–12 (2022) doi:10.1038/s41556-022-00989-7.
Hs	F9	AH	Wesley, B. T. et al. Single-cell atlas of human liver development reveals pathways directing hepatic cell fates. Nat Cell Biol 1–12 (2022) doi:10.1038/s41556-022-00989-7.
Hs	NENF	AH	Wesley, B. T. et al. Single-cell atlas of human liver development reveals pathways directing hepatic cell fates. Nat Cell Biol 1–12 (2022) doi:10.1038/s41556-022-00989-7.
Hs	LGALS1	AH	Wesley, B. T. et al. Single-cell atlas of human liver development reveals pathways directing hepatic cell fates. Nat Cell Biol 1–12 (2022) doi:10.1038/s41556-022-00989-7.
Hs	HP	AH	Wesley, B. T. et al. Single-cell atlas of human liver development reveals pathways directing hepatic cell fates. Nat Cell Biol 1–12 (2022) doi:10.1038/s41556-022-00989-7.
Hs	SEC14L2	AH	Wesley, B. T. et al. Single-cell atlas of human liver development reveals pathways directing hepatic cell fates. Nat Cell Biol 1–12 (2022) doi:10.1038/s41556-022-00989-7.
Hs	CES2	AH	Wesley, B. T. et al. Single-cell atlas of human liver development reveals pathways directing hepatic cell fates. Nat Cell Biol 1–12 (2022) doi:10.1038/s41556-022-00989-7.
Hs	FNDC4	AH	Wesley, B. T. et al. Single-cell atlas of human liver development reveals pathways directing hepatic cell fates. Nat Cell Biol 1–12 (2022) doi:10.1038/s41556-022-00989-7.
Hs	SLC46A3	AH	Wesley, B. T. et al. Single-cell atlas of human liver development reveals pathways directing hepatic cell fates. Nat Cell Biol 1–12 (2022) doi:10.1038/s41556-022-00989-7.
Hs	MGLL	AH	Wesley, B. T. et al. Single-cell atlas of human liver development reveals pathways directing hepatic cell fates. Nat Cell Biol 1–12 (2022) doi:10.1038/s41556-022-00989-7.
Hs	GLYAT	AH	Wesley, B. T. et al. Single-cell atlas of human liver development reveals pathways directing hepatic cell fates. Nat Cell Biol 1–12 (2022) doi:10.1038/s41556-022-00989-7.
Hs	SERPINA3	AH	Wesley, B. T. et al. Single-cell atlas of human liver development reveals pathways directing hepatic cell fates. Nat Cell Biol 1–12 (2022) doi:10.1038/s41556-022-00989-7.
Hs	OGDHL	AH	Wesley, B. T. et al. Single-cell atlas of human liver development reveals pathways directing hepatic cell fates. Nat Cell Biol 1–12 (2022) doi:10.1038/s41556-022-00989-7.
Hs	NFIB	AH	Wesley, B. T. et al. Single-cell atlas of human liver development reveals pathways directing hepatic cell fates. Nat Cell Biol 1–12 (2022) doi:10.1038/s41556-022-00989-7.
Hs	CDKN1A	AH	Wesley, B. T. et al. Single-cell atlas of human liver development reveals pathways directing hepatic cell fates. Nat Cell Biol 1–12 (2022) doi:10.1038/s41556-022-00989-7.
Hs	CFHR3	AH	Wesley, B. T. et al. Single-cell atlas of human liver development reveals pathways directing hepatic cell fates. Nat Cell Biol 1–12 (2022) doi:10.1038/s41556-022-00989-7.
Hs	BST2	AH	Wesley, B. T. et al. Single-cell atlas of human liver development reveals pathways directing hepatic cell fates. Nat Cell Biol 1–12 (2022) doi:10.1038/s41556-022-00989-7.
Hs	GRB14	AH	Wesley, B. T. et al. Single-cell atlas of human liver development reveals pathways directing hepatic cell fates. Nat Cell Biol 1–12 (2022) doi:10.1038/s41556-022-00989-7.
Hs	SLC9A3R2	AH	Wesley, B. T. et al. Single-cell atlas of human liver development reveals pathways directing hepatic cell fates. Nat Cell Biol 1–12 (2022) doi:10.1038/s41556-022-00989-7.
Hs	ECHDC3	AH	Wesley, B. T. et al. Single-cell atlas of human liver development reveals pathways directing hepatic cell fates. Nat Cell Biol 1–12 (2022) doi:10.1038/s41556-022-00989-7.
Hs	NFIA	AH	Wesley, B. T. et al. Single-cell atlas of human liver development reveals pathways directing hepatic cell fates. Nat Cell Biol 1–12 (2022) doi:10.1038/s41556-022-00989-7.
Hs	MAT1A	AH	Wesley, B. T. et al. Single-cell atlas of human liver development reveals pathways directing hepatic cell fates. Nat Cell Biol 1–12 (2022) doi:10.1038/s41556-022-00989-7.
Hs	PHLDA1	AH	Wesley, B. T. et al. Single-cell atlas of human liver development reveals pathways directing hepatic cell fates. Nat Cell Biol 1–12 (2022) doi:10.1038/s41556-022-00989-7.
Hs	IFITM2	AH	Wesley, B. T. et al. Single-cell atlas of human liver development reveals pathways directing hepatic cell fates. Nat Cell Biol 1–12 (2022) doi:10.1038/s41556-022-00989-7.
Hs	RHOB	AH	Wesley, B. T. et al. Single-cell atlas of human liver development reveals pathways directing hepatic cell fates. Nat Cell Biol 1–12 (2022) doi:10.1038/s41556-022-00989-7.
Hs	LRG1	AH	Wesley, B. T. et al. Single-cell atlas of human liver development reveals pathways directing hepatic cell fates. Nat Cell Biol 1–12 (2022) doi:10.1038/s41556-022-00989-7.
Hs	LY6E	AH	Wesley, B. T. et al. Single-cell atlas of human liver development reveals pathways directing hepatic cell fates. Nat Cell Biol 1–12 (2022) doi:10.1038/s41556-022-00989-7.
Hs	C10orf10	AH	Wesley, B. T. et al. Single-cell atlas of human liver development reveals pathways directing hepatic cell fates. Nat Cell Biol 1–12 (2022) doi:10.1038/s41556-022-00989-7.
Hs	UGT2B7	AH	Wesley, B. T. et al. Single-cell atlas of human liver development reveals pathways directing hepatic cell fates. Nat Cell Biol 1–12 (2022) doi:10.1038/s41556-022-00989-7.
Hs	GHR	AH	Wesley, B. T. et al. Single-cell atlas of human liver development reveals pathways directing hepatic cell fates. Nat Cell Biol 1–12 (2022) doi:10.1038/s41556-022-00989-7.
Hs	ESRRA	AH	Wesley, B. T. et al. Single-cell atlas of human liver development reveals pathways directing hepatic cell fates. Nat Cell Biol 1–12 (2022) doi:10.1038/s41556-022-00989-7.
Hs	ABRACL	AH	Wesley, B. T. et al. Single-cell atlas of human liver development reveals pathways directing hepatic cell fates. Nat Cell Biol 1–12 (2022) doi:10.1038/s41556-022-00989-7.
Hs	NTHL1	AH	Wesley, B. T. et al. Single-cell atlas of human liver development reveals pathways directing hepatic cell fates. Nat Cell Biol 1–12 (2022) doi:10.1038/s41556-022-00989-7.
Hs	SAA4	AH	Wesley, B. T. et al. Single-cell atlas of human liver development reveals pathways directing hepatic cell fates. Nat Cell Biol 1–12 (2022) doi:10.1038/s41556-022-00989-7.
Hs	AZGP1	AH	Wesley, B. T. et al. Single-cell atlas of human liver development reveals pathways directing hepatic cell fates. Nat Cell Biol 1–12 (2022) doi:10.1038/s41556-022-00989-7.
Hs	GBP1	AH	Wesley, B. T. et al. Single-cell atlas of human liver development reveals pathways directing hepatic cell fates. Nat Cell Biol 1–12 (2022) doi:10.1038/s41556-022-00989-7.
Hs	PPP1R1A	AH	Wesley, B. T. et al. Single-cell atlas of human liver development reveals pathways directing hepatic cell fates. Nat Cell Biol 1–12 (2022) doi:10.1038/s41556-022-00989-7.
Hs	C1S	AH	Wesley, B. T. et al. Single-cell atlas of human liver development reveals pathways directing hepatic cell fates. Nat Cell Biol 1–12 (2022) doi:10.1038/s41556-022-00989-7.
Hs	ENDOG	AH	Wesley, B. T. et al. Single-cell atlas of human liver development reveals pathways directing hepatic cell fates. Nat Cell Biol 1–12 (2022) doi:10.1038/s41556-022-00989-7.
Hs	ADH4	AH	Wesley, B. T. et al. Single-cell atlas of human liver development reveals pathways directing hepatic cell fates. Nat Cell Biol 1–12 (2022) doi:10.1038/s41556-022-00989-7.
Hs	APOF	AH	Wesley, B. T. et al. Single-cell atlas of human liver development reveals pathways directing hepatic cell fates. Nat Cell Biol 1–12 (2022) doi:10.1038/s41556-022-00989-7.
Hs	TBC1D2B	AH	Wesley, B. T. et al. Single-cell atlas of human liver development reveals pathways directing hepatic cell fates. Nat Cell Biol 1–12 (2022) doi:10.1038/s41556-022-00989-7.
Hs	AC013461.1	AH	Wesley, B. T. et al. Single-cell atlas of human liver development reveals pathways directing hepatic cell fates. Nat Cell Biol 1–12 (2022) doi:10.1038/s41556-022-00989-7.
Hs	LITAF	AH	Wesley, B. T. et al. Single-cell atlas of human liver development reveals pathways directing hepatic cell fates. Nat Cell Biol 1–12 (2022) doi:10.1038/s41556-022-00989-7.
Hs	RP11-160E2.6	AH	Wesley, B. T. et al. Single-cell atlas of human liver development reveals pathways directing hepatic cell fates. Nat Cell Biol 1–12 (2022) doi:10.1038/s41556-022-00989-7.
Hs	APOL6	AH	Wesley, B. T. et al. Single-cell atlas of human liver development reveals pathways directing hepatic cell fates. Nat Cell Biol 1–12 (2022) doi:10.1038/s41556-022-00989-7.
Hs	APOL2	AH	Wesley, B. T. et al. Single-cell atlas of human liver development reveals pathways directing hepatic cell fates. Nat Cell Biol 1–12 (2022) doi:10.1038/s41556-022-00989-7.
Hs	C6	AH	Wesley, B. T. et al. Single-cell atlas of human liver development reveals pathways directing hepatic cell fates. Nat Cell Biol 1–12 (2022) doi:10.1038/s41556-022-00989-7.
Hs	CPEB3	AH	Wesley, B. T. et al. Single-cell atlas of human liver development reveals pathways directing hepatic cell fates. Nat Cell Biol 1–12 (2022) doi:10.1038/s41556-022-00989-7.
Hs	CDA	AH	Wesley, B. T. et al. Single-cell atlas of human liver development reveals pathways directing hepatic cell fates. Nat Cell Biol 1–12 (2022) doi:10.1038/s41556-022-00989-7.
Hs	GNE	AH	Wesley, B. T. et al. Single-cell atlas of human liver development reveals pathways directing hepatic cell fates. Nat Cell Biol 1–12 (2022) doi:10.1038/s41556-022-00989-7.
Hs	MT-ATP8	AH	Wesley, B. T. et al. Single-cell atlas of human liver development reveals pathways directing hepatic cell fates. Nat Cell Biol 1–12 (2022) doi:10.1038/s41556-022-00989-7.
Hs	ADGRA3	AH	Wesley, B. T. et al. Single-cell atlas of human liver development reveals pathways directing hepatic cell fates. Nat Cell Biol 1–12 (2022) doi:10.1038/s41556-022-00989-7.
Hs	PDK4	AH	Wesley, B. T. et al. Single-cell atlas of human liver development reveals pathways directing hepatic cell fates. Nat Cell Biol 1–12 (2022) doi:10.1038/s41556-022-00989-7.
Hs	LIPG	AH	Wesley, B. T. et al. Single-cell atlas of human liver development reveals pathways directing hepatic cell fates. Nat Cell Biol 1–12 (2022) doi:10.1038/s41556-022-00989-7.
Hs	ACSM2A	AH	Wesley, B. T. et al. Single-cell atlas of human liver development reveals pathways directing hepatic cell fates. Nat Cell Biol 1–12 (2022) doi:10.1038/s41556-022-00989-7.
Hs	ASB13	AH	Wesley, B. T. et al. Single-cell atlas of human liver development reveals pathways directing hepatic cell fates. Nat Cell Biol 1–12 (2022) doi:10.1038/s41556-022-00989-7.
Hs	LBP	AH	Wesley, B. T. et al. Single-cell atlas of human liver development reveals pathways directing hepatic cell fates. Nat Cell Biol 1–12 (2022) doi:10.1038/s41556-022-00989-7.
Hs	MTRNR2L8	AH	Wesley, B. T. et al. Single-cell atlas of human liver development reveals pathways directing hepatic cell fates. Nat Cell Biol 1–12 (2022) doi:10.1038/s41556-022-00989-7.
Hs	ABLIM3	AH	Wesley, B. T. et al. Single-cell atlas of human liver development reveals pathways directing hepatic cell fates. Nat Cell Biol 1–12 (2022) doi:10.1038/s41556-022-00989-7.
Hs	FCF1	AH	Wesley, B. T. et al. Single-cell atlas of human liver development reveals pathways directing hepatic cell fates. Nat Cell Biol 1–12 (2022) doi:10.1038/s41556-022-00989-7.
Hs	SELO	AH	Wesley, B. T. et al. Single-cell atlas of human liver development reveals pathways directing hepatic cell fates. Nat Cell Biol 1–12 (2022) doi:10.1038/s41556-022-00989-7.
Hs	TYMP	AH	Wesley, B. T. et al. Single-cell atlas of human liver development reveals pathways directing hepatic cell fates. Nat Cell Biol 1–12 (2022) doi:10.1038/s41556-022-00989-7.
Hs	GCKR	AH	Wesley, B. T. et al. Single-cell atlas of human liver development reveals pathways directing hepatic cell fates. Nat Cell Biol 1–12 (2022) doi:10.1038/s41556-022-00989-7.
Hs	CCDC57	AH	Wesley, B. T. et al. Single-cell atlas of human liver development reveals pathways directing hepatic cell fates. Nat Cell Biol 1–12 (2022) doi:10.1038/s41556-022-00989-7.

## Sheet: macparland
species	official gene symbol	cell type	referemce
Hs	SCD	Periportal_C5	MacParland, S. A. et al. Single cell RNA sequencing of human liver reveals distinct intrahepatic macrophage populations. Nat Commun 9, 4383 (2018).
Hs	HMGCS1	Periportal_C5	MacParland, S. A. et al. Single cell RNA sequencing of human liver reveals distinct intrahepatic macrophage populations. Nat Commun 9, 4383 (2018).
Hs	ACSS2	Periportal_C5	MacParland, S. A. et al. Single cell RNA sequencing of human liver reveals distinct intrahepatic macrophage populations. Nat Commun 9, 4383 (2018).
Hs	TM7SF2	Periportal_C5	MacParland, S. A. et al. Single cell RNA sequencing of human liver reveals distinct intrahepatic macrophage populations. Nat Commun 9, 4383 (2018).
Hs	TMEM97	Periportal_C5	MacParland, S. A. et al. Single cell RNA sequencing of human liver reveals distinct intrahepatic macrophage populations. Nat Commun 9, 4383 (2018).
Hs	CFHR3	Periportal_C5	MacParland, S. A. et al. Single cell RNA sequencing of human liver reveals distinct intrahepatic macrophage populations. Nat Commun 9, 4383 (2018).
Hs	CP	Periportal_C5	MacParland, S. A. et al. Single cell RNA sequencing of human liver reveals distinct intrahepatic macrophage populations. Nat Commun 9, 4383 (2018).
Hs	CRP	Periportal_C5	MacParland, S. A. et al. Single cell RNA sequencing of human liver reveals distinct intrahepatic macrophage populations. Nat Commun 9, 4383 (2018).
Hs	SLPI	Periportal_C5	MacParland, S. A. et al. Single cell RNA sequencing of human liver reveals distinct intrahepatic macrophage populations. Nat Commun 9, 4383 (2018).
Hs	C2orf82	Periportal_C5	MacParland, S. A. et al. Single cell RNA sequencing of human liver reveals distinct intrahepatic macrophage populations. Nat Commun 9, 4383 (2018).
Hs	ACAT2	Periportal_C5	MacParland, S. A. et al. Single cell RNA sequencing of human liver reveals distinct intrahepatic macrophage populations. Nat Commun 9, 4383 (2018).
Hs	TM4SF5	Periportal_C5	MacParland, S. A. et al. Single cell RNA sequencing of human liver reveals distinct intrahepatic macrophage populations. Nat Commun 9, 4383 (2018).
Hs	MSMO1	Periportal_C5	MacParland, S. A. et al. Single cell RNA sequencing of human liver reveals distinct intrahepatic macrophage populations. Nat Commun 9, 4383 (2018).
Hs	LEPR	Periportal_C5	MacParland, S. A. et al. Single cell RNA sequencing of human liver reveals distinct intrahepatic macrophage populations. Nat Commun 9, 4383 (2018).
Hs	DHCR7	Periportal_C5	MacParland, S. A. et al. Single cell RNA sequencing of human liver reveals distinct intrahepatic macrophage populations. Nat Commun 9, 4383 (2018).
Hs	EBP	Periportal_C5	MacParland, S. A. et al. Single cell RNA sequencing of human liver reveals distinct intrahepatic macrophage populations. Nat Commun 9, 4383 (2018).
Hs	MVD	Periportal_C5	MacParland, S. A. et al. Single cell RNA sequencing of human liver reveals distinct intrahepatic macrophage populations. Nat Commun 9, 4383 (2018).
Hs	FDFT1	Periportal_C5	MacParland, S. A. et al. Single cell RNA sequencing of human liver reveals distinct intrahepatic macrophage populations. Nat Commun 9, 4383 (2018).
Hs	SQLE	Periportal_C5	MacParland, S. A. et al. Single cell RNA sequencing of human liver reveals distinct intrahepatic macrophage populations. Nat Commun 9, 4383 (2018).
Hs	SAA2	Periportal_C5	MacParland, S. A. et al. Single cell RNA sequencing of human liver reveals distinct intrahepatic macrophage populations. Nat Commun 9, 4383 (2018).
Hs	HSD17B7	Periportal_C5	MacParland, S. A. et al. Single cell RNA sequencing of human liver reveals distinct intrahepatic macrophage populations. Nat Commun 9, 4383 (2018).
Hs	CD81	Periportal_C5	MacParland, S. A. et al. Single cell RNA sequencing of human liver reveals distinct intrahepatic macrophage populations. Nat Commun 9, 4383 (2018).
Hs	SC5D	Periportal_C5	MacParland, S. A. et al. Single cell RNA sequencing of human liver reveals distinct intrahepatic macrophage populations. Nat Commun 9, 4383 (2018).
Hs	ANGPTL8	Periportal_C5	MacParland, S. A. et al. Single cell RNA sequencing of human liver reveals distinct intrahepatic macrophage populations. Nat Commun 9, 4383 (2018).
Hs	KLB	Periportal_C5	MacParland, S. A. et al. Single cell RNA sequencing of human liver reveals distinct intrahepatic macrophage populations. Nat Commun 9, 4383 (2018).
Hs	SCARB1	Periportal_C5	MacParland, S. A. et al. Single cell RNA sequencing of human liver reveals distinct intrahepatic macrophage populations. Nat Commun 9, 4383 (2018).
Hs	SLC5A6	Periportal_C5	MacParland, S. A. et al. Single cell RNA sequencing of human liver reveals distinct intrahepatic macrophage populations. Nat Commun 9, 4383 (2018).
Hs	LSS	Periportal_C5	MacParland, S. A. et al. Single cell RNA sequencing of human liver reveals distinct intrahepatic macrophage populations. Nat Commun 9, 4383 (2018).
Hs	A2M	Periportal_C5	MacParland, S. A. et al. Single cell RNA sequencing of human liver reveals distinct intrahepatic macrophage populations. Nat Commun 9, 4383 (2018).
Hs	SERPINA10	Periportal_C5	MacParland, S. A. et al. Single cell RNA sequencing of human liver reveals distinct intrahepatic macrophage populations. Nat Commun 9, 4383 (2018).
Hs	IFITM2	Periportal_C5	MacParland, S. A. et al. Single cell RNA sequencing of human liver reveals distinct intrahepatic macrophage populations. Nat Commun 9, 4383 (2018).
Hs	ENO3	Periportal_C5	MacParland, S. A. et al. Single cell RNA sequencing of human liver reveals distinct intrahepatic macrophage populations. Nat Commun 9, 4383 (2018).
Hs	SLC39A14	Periportal_C5	MacParland, S. A. et al. Single cell RNA sequencing of human liver reveals distinct intrahepatic macrophage populations. Nat Commun 9, 4383 (2018).
Hs	ATF5	Periportal_C5	MacParland, S. A. et al. Single cell RNA sequencing of human liver reveals distinct intrahepatic macrophage populations. Nat Commun 9, 4383 (2018).
Hs	LBP	Periportal_C5	MacParland, S. A. et al. Single cell RNA sequencing of human liver reveals distinct intrahepatic macrophage populations. Nat Commun 9, 4383 (2018).
Hs	ITIH4	Periportal_C5	MacParland, S. A. et al. Single cell RNA sequencing of human liver reveals distinct intrahepatic macrophage populations. Nat Commun 9, 4383 (2018).
Hs	PUM1	Periportal_C5	MacParland, S. A. et al. Single cell RNA sequencing of human liver reveals distinct intrahepatic macrophage populations. Nat Commun 9, 4383 (2018).
Hs	CYB5R3	Periportal_C5	MacParland, S. A. et al. Single cell RNA sequencing of human liver reveals distinct intrahepatic macrophage populations. Nat Commun 9, 4383 (2018).
Hs	HTRA1	Periportal_C5	MacParland, S. A. et al. Single cell RNA sequencing of human liver reveals distinct intrahepatic macrophage populations. Nat Commun 9, 4383 (2018).
Hs	ITIH3	Periportal_C5	MacParland, S. A. et al. Single cell RNA sequencing of human liver reveals distinct intrahepatic macrophage populations. Nat Commun 9, 4383 (2018).
Hs	ALDOC	Periportal_C5	MacParland, S. A. et al. Single cell RNA sequencing of human liver reveals distinct intrahepatic macrophage populations. Nat Commun 9, 4383 (2018).
Hs	TGM2	Periportal_C5	MacParland, S. A. et al. Single cell RNA sequencing of human liver reveals distinct intrahepatic macrophage populations. Nat Commun 9, 4383 (2018).
Hs	CFHR1	Periportal_C5	MacParland, S. A. et al. Single cell RNA sequencing of human liver reveals distinct intrahepatic macrophage populations. Nat Commun 9, 4383 (2018).
Hs	CHI3L1	Periportal_C5	MacParland, S. A. et al. Single cell RNA sequencing of human liver reveals distinct intrahepatic macrophage populations. Nat Commun 9, 4383 (2018).
Hs	PLA2G2A	Periportal_C5	MacParland, S. A. et al. Single cell RNA sequencing of human liver reveals distinct intrahepatic macrophage populations. Nat Commun 9, 4383 (2018).
Hs	LRG1	Periportal_C5	MacParland, S. A. et al. Single cell RNA sequencing of human liver reveals distinct intrahepatic macrophage populations. Nat Commun 9, 4383 (2018).
Hs	C3	Periportal_C5	MacParland, S. A. et al. Single cell RNA sequencing of human liver reveals distinct intrahepatic macrophage populations. Nat Commun 9, 4383 (2018).
Hs	GLDC	Periportal_C5	MacParland, S. A. et al. Single cell RNA sequencing of human liver reveals distinct intrahepatic macrophage populations. Nat Commun 9, 4383 (2018).
Hs	SLC25A1	Periportal_C5	MacParland, S. A. et al. Single cell RNA sequencing of human liver reveals distinct intrahepatic macrophage populations. Nat Commun 9, 4383 (2018).
Hs	STARD4	Periportal_C5	MacParland, S. A. et al. Single cell RNA sequencing of human liver reveals distinct intrahepatic macrophage populations. Nat Commun 9, 4383 (2018).
Hs	PCOLCE	Periportal_C5	MacParland, S. A. et al. Single cell RNA sequencing of human liver reveals distinct intrahepatic macrophage populations. Nat Commun 9, 4383 (2018).
Hs	SPINK1	Periportal_C5	MacParland, S. A. et al. Single cell RNA sequencing of human liver reveals distinct intrahepatic macrophage populations. Nat Commun 9, 4383 (2018).
Hs	FAM213A	Periportal_C5	MacParland, S. A. et al. Single cell RNA sequencing of human liver reveals distinct intrahepatic macrophage populations. Nat Commun 9, 4383 (2018).
Hs	DCAF7	Periportal_C5	MacParland, S. A. et al. Single cell RNA sequencing of human liver reveals distinct intrahepatic macrophage populations. Nat Commun 9, 4383 (2018).
Hs	GOT1	Periportal_C5	MacParland, S. A. et al. Single cell RNA sequencing of human liver reveals distinct intrahepatic macrophage populations. Nat Commun 9, 4383 (2018).
Hs	CYP51A1	Periportal_C5	MacParland, S. A. et al. Single cell RNA sequencing of human liver reveals distinct intrahepatic macrophage populations. Nat Commun 9, 4383 (2018).
Hs	FASN	Periportal_C5	MacParland, S. A. et al. Single cell RNA sequencing of human liver reveals distinct intrahepatic macrophage populations. Nat Commun 9, 4383 (2018).
Hs	MYLK	Periportal_C5	MacParland, S. A. et al. Single cell RNA sequencing of human liver reveals distinct intrahepatic macrophage populations. Nat Commun 9, 4383 (2018).
Hs	P4HB	Periportal_C5	MacParland, S. A. et al. Single cell RNA sequencing of human liver reveals distinct intrahepatic macrophage populations. Nat Commun 9, 4383 (2018).
Hs	MST1	Periportal_C5	MacParland, S. A. et al. Single cell RNA sequencing of human liver reveals distinct intrahepatic macrophage populations. Nat Commun 9, 4383 (2018).
Hs	ZYX	Periportal_C5	MacParland, S. A. et al. Single cell RNA sequencing of human liver reveals distinct intrahepatic macrophage populations. Nat Commun 9, 4383 (2018).
Hs	SMPD1	Periportal_C5	MacParland, S. A. et al. Single cell RNA sequencing of human liver reveals distinct intrahepatic macrophage populations. Nat Commun 9, 4383 (2018).
Hs	GPX3	Periportal_C5	MacParland, S. A. et al. Single cell RNA sequencing of human liver reveals distinct intrahepatic macrophage populations. Nat Commun 9, 4383 (2018).
Hs	HRG	Periportal_C5	MacParland, S. A. et al. Single cell RNA sequencing of human liver reveals distinct intrahepatic macrophage populations. Nat Commun 9, 4383 (2018).
Hs	CYP8B1	Periportal_C5	MacParland, S. A. et al. Single cell RNA sequencing of human liver reveals distinct intrahepatic macrophage populations. Nat Commun 9, 4383 (2018).
Hs	F5	Periportal_C5	MacParland, S. A. et al. Single cell RNA sequencing of human liver reveals distinct intrahepatic macrophage populations. Nat Commun 9, 4383 (2018).
Hs	THRSP	Periportal_C5	MacParland, S. A. et al. Single cell RNA sequencing of human liver reveals distinct intrahepatic macrophage populations. Nat Commun 9, 4383 (2018).
Hs	TRIB3	Periportal_C5	MacParland, S. A. et al. Single cell RNA sequencing of human liver reveals distinct intrahepatic macrophage populations. Nat Commun 9, 4383 (2018).
Hs	PLS3	Periportal_C5	MacParland, S. A. et al. Single cell RNA sequencing of human liver reveals distinct intrahepatic macrophage populations. Nat Commun 9, 4383 (2018).
Hs	SLC43A3	Periportal_C5	MacParland, S. A. et al. Single cell RNA sequencing of human liver reveals distinct intrahepatic macrophage populations. Nat Commun 9, 4383 (2018).
Hs	PRRC2C	Periportal_C5	MacParland, S. A. et al. Single cell RNA sequencing of human liver reveals distinct intrahepatic macrophage populations. Nat Commun 9, 4383 (2018).
Hs	MVK	Periportal_C5	MacParland, S. A. et al. Single cell RNA sequencing of human liver reveals distinct intrahepatic macrophage populations. Nat Commun 9, 4383 (2018).
Hs	ABAT	Periportal_C5	MacParland, S. A. et al. Single cell RNA sequencing of human liver reveals distinct intrahepatic macrophage populations. Nat Commun 9, 4383 (2018).
Hs	NAMPT	Periportal_C5	MacParland, S. A. et al. Single cell RNA sequencing of human liver reveals distinct intrahepatic macrophage populations. Nat Commun 9, 4383 (2018).
Hs	HABP2	Periportal_C5	MacParland, S. A. et al. Single cell RNA sequencing of human liver reveals distinct intrahepatic macrophage populations. Nat Commun 9, 4383 (2018).
Hs	DHCR24	Periportal_C5	MacParland, S. A. et al. Single cell RNA sequencing of human liver reveals distinct intrahepatic macrophage populations. Nat Commun 9, 4383 (2018).
Hs	SPRN	Periportal_C5	MacParland, S. A. et al. Single cell RNA sequencing of human liver reveals distinct intrahepatic macrophage populations. Nat Commun 9, 4383 (2018).
Hs	SERPINA1	Periportal_C5	MacParland, S. A. et al. Single cell RNA sequencing of human liver reveals distinct intrahepatic macrophage populations. Nat Commun 9, 4383 (2018).
Hs	ANPEP	Periportal_C5	MacParland, S. A. et al. Single cell RNA sequencing of human liver reveals distinct intrahepatic macrophage populations. Nat Commun 9, 4383 (2018).
Hs	VWA1	Periportal_C5	MacParland, S. A. et al. Single cell RNA sequencing of human liver reveals distinct intrahepatic macrophage populations. Nat Commun 9, 4383 (2018).
Hs	PROS1	Periportal_C5	MacParland, S. A. et al. Single cell RNA sequencing of human liver reveals distinct intrahepatic macrophage populations. Nat Commun 9, 4383 (2018).
Hs	ESRRA	Periportal_C5	MacParland, S. A. et al. Single cell RNA sequencing of human liver reveals distinct intrahepatic macrophage populations. Nat Commun 9, 4383 (2018).
Hs	MT1A	Periportal_C5	MacParland, S. A. et al. Single cell RNA sequencing of human liver reveals distinct intrahepatic macrophage populations. Nat Commun 9, 4383 (2018).
Hs	HSD17B12	Periportal_C5	MacParland, S. A. et al. Single cell RNA sequencing of human liver reveals distinct intrahepatic macrophage populations. Nat Commun 9, 4383 (2018).
Hs	IFITM3	Periportal_C5	MacParland, S. A. et al. Single cell RNA sequencing of human liver reveals distinct intrahepatic macrophage populations. Nat Commun 9, 4383 (2018).
Hs	PCSK6	Periportal_C5	MacParland, S. A. et al. Single cell RNA sequencing of human liver reveals distinct intrahepatic macrophage populations. Nat Commun 9, 4383 (2018).
Hs	F2	Periportal_C5	MacParland, S. A. et al. Single cell RNA sequencing of human liver reveals distinct intrahepatic macrophage populations. Nat Commun 9, 4383 (2018).
Hs	FNDC4	Periportal_C5	MacParland, S. A. et al. Single cell RNA sequencing of human liver reveals distinct intrahepatic macrophage populations. Nat Commun 9, 4383 (2018).
Hs	FGL1	Periportal_C5	MacParland, S. A. et al. Single cell RNA sequencing of human liver reveals distinct intrahepatic macrophage populations. Nat Commun 9, 4383 (2018).
Hs	TNFRSF1A	Periportal_C5	MacParland, S. A. et al. Single cell RNA sequencing of human liver reveals distinct intrahepatic macrophage populations. Nat Commun 9, 4383 (2018).
Hs	APOF	Periportal_C5	MacParland, S. A. et al. Single cell RNA sequencing of human liver reveals distinct intrahepatic macrophage populations. Nat Commun 9, 4383 (2018).
Hs	HAL	Periportal_C5	MacParland, S. A. et al. Single cell RNA sequencing of human liver reveals distinct intrahepatic macrophage populations. Nat Commun 9, 4383 (2018).
Hs	RPL39L	Periportal_C5	MacParland, S. A. et al. Single cell RNA sequencing of human liver reveals distinct intrahepatic macrophage populations. Nat Commun 9, 4383 (2018).
Hs	CTNNB1	Periportal_C5	MacParland, S. A. et al. Single cell RNA sequencing of human liver reveals distinct intrahepatic macrophage populations. Nat Commun 9, 4383 (2018).
Hs	PRG4	Periportal_C5	MacParland, S. A. et al. Single cell RNA sequencing of human liver reveals distinct intrahepatic macrophage populations. Nat Commun 9, 4383 (2018).
Hs	CSTB	Periportal_C5	MacParland, S. A. et al. Single cell RNA sequencing of human liver reveals distinct intrahepatic macrophage populations. Nat Commun 9, 4383 (2018).
Hs	TMPO	Periportal_C5	MacParland, S. A. et al. Single cell RNA sequencing of human liver reveals distinct intrahepatic macrophage populations. Nat Commun 9, 4383 (2018).
Hs	H6PD	Periportal_C5	MacParland, S. A. et al. Single cell RNA sequencing of human liver reveals distinct intrahepatic macrophage populations. Nat Commun 9, 4383 (2018).
Hs	RPRD1B	Periportal_C5	MacParland, S. A. et al. Single cell RNA sequencing of human liver reveals distinct intrahepatic macrophage populations. Nat Commun 9, 4383 (2018).
Hs	ASS1	Periportal_C5	MacParland, S. A. et al. Single cell RNA sequencing of human liver reveals distinct intrahepatic macrophage populations. Nat Commun 9, 4383 (2018).
Hs	CYP2A7	Periportal_C14	MacParland, S. A. et al. Single cell RNA sequencing of human liver reveals distinct intrahepatic macrophage populations. Nat Commun 9, 4383 (2018).
Hs	ENTPD5	Periportal_C14	MacParland, S. A. et al. Single cell RNA sequencing of human liver reveals distinct intrahepatic macrophage populations. Nat Commun 9, 4383 (2018).
Hs	CYP3A7	Periportal_C14	MacParland, S. A. et al. Single cell RNA sequencing of human liver reveals distinct intrahepatic macrophage populations. Nat Commun 9, 4383 (2018).
Hs	CYP2A6	Periportal_C14	MacParland, S. A. et al. Single cell RNA sequencing of human liver reveals distinct intrahepatic macrophage populations. Nat Commun 9, 4383 (2018).
Hs	C4B	Periportal_C14	MacParland, S. A. et al. Single cell RNA sequencing of human liver reveals distinct intrahepatic macrophage populations. Nat Commun 9, 4383 (2018).
Hs	EID2	Periportal_C14	MacParland, S. A. et al. Single cell RNA sequencing of human liver reveals distinct intrahepatic macrophage populations. Nat Commun 9, 4383 (2018).
Hs	TP53INP2	Periportal_C14	MacParland, S. A. et al. Single cell RNA sequencing of human liver reveals distinct intrahepatic macrophage populations. Nat Commun 9, 4383 (2018).
Hs	SULT1A1	Periportal_C14	MacParland, S. A. et al. Single cell RNA sequencing of human liver reveals distinct intrahepatic macrophage populations. Nat Commun 9, 4383 (2018).
Hs	ATIC	Periportal_C14	MacParland, S. A. et al. Single cell RNA sequencing of human liver reveals distinct intrahepatic macrophage populations. Nat Commun 9, 4383 (2018).
Hs	SERPINH1	Periportal_C14	MacParland, S. A. et al. Single cell RNA sequencing of human liver reveals distinct intrahepatic macrophage populations. Nat Commun 9, 4383 (2018).
Hs	SAMD5	Periportal_C14	MacParland, S. A. et al. Single cell RNA sequencing of human liver reveals distinct intrahepatic macrophage populations. Nat Commun 9, 4383 (2018).
Hs	GRB14	Periportal_C14	MacParland, S. A. et al. Single cell RNA sequencing of human liver reveals distinct intrahepatic macrophage populations. Nat Commun 9, 4383 (2018).
Hs	WDR55	Periportal_C14	MacParland, S. A. et al. Single cell RNA sequencing of human liver reveals distinct intrahepatic macrophage populations. Nat Commun 9, 4383 (2018).
Hs	C19orf53	Periportal_C14	MacParland, S. A. et al. Single cell RNA sequencing of human liver reveals distinct intrahepatic macrophage populations. Nat Commun 9, 4383 (2018).
Hs	SLC30A9	Periportal_C14	MacParland, S. A. et al. Single cell RNA sequencing of human liver reveals distinct intrahepatic macrophage populations. Nat Commun 9, 4383 (2018).
Hs	HSD17B13	Periportal_C14	MacParland, S. A. et al. Single cell RNA sequencing of human liver reveals distinct intrahepatic macrophage populations. Nat Commun 9, 4383 (2018).
Hs	SLC22A23	Periportal_C14	MacParland, S. A. et al. Single cell RNA sequencing of human liver reveals distinct intrahepatic macrophage populations. Nat Commun 9, 4383 (2018).
Hs	NPW	Periportal_C14	MacParland, S. A. et al. Single cell RNA sequencing of human liver reveals distinct intrahepatic macrophage populations. Nat Commun 9, 4383 (2018).
Hs	CHPF2	Periportal_C14	MacParland, S. A. et al. Single cell RNA sequencing of human liver reveals distinct intrahepatic macrophage populations. Nat Commun 9, 4383 (2018).
Hs	PTGES2	Periportal_C14	MacParland, S. A. et al. Single cell RNA sequencing of human liver reveals distinct intrahepatic macrophage populations. Nat Commun 9, 4383 (2018).
Hs	PYROXD1	Periportal_C14	MacParland, S. A. et al. Single cell RNA sequencing of human liver reveals distinct intrahepatic macrophage populations. Nat Commun 9, 4383 (2018).
Hs	LCN2	Periportal_C14	MacParland, S. A. et al. Single cell RNA sequencing of human liver reveals distinct intrahepatic macrophage populations. Nat Commun 9, 4383 (2018).
Hs	PSMA2	Periportal_C14	MacParland, S. A. et al. Single cell RNA sequencing of human liver reveals distinct intrahepatic macrophage populations. Nat Commun 9, 4383 (2018).
Hs	ZNRF2	Periportal_C14	MacParland, S. A. et al. Single cell RNA sequencing of human liver reveals distinct intrahepatic macrophage populations. Nat Commun 9, 4383 (2018).
Hs	FCN3	Periportal_C14	MacParland, S. A. et al. Single cell RNA sequencing of human liver reveals distinct intrahepatic macrophage populations. Nat Commun 9, 4383 (2018).
Hs	LAMB2	Periportal_C14	MacParland, S. A. et al. Single cell RNA sequencing of human liver reveals distinct intrahepatic macrophage populations. Nat Commun 9, 4383 (2018).
Hs	GLS2	Periportal_C14	MacParland, S. A. et al. Single cell RNA sequencing of human liver reveals distinct intrahepatic macrophage populations. Nat Commun 9, 4383 (2018).
Hs	PPP2R2D	Periportal_C14	MacParland, S. A. et al. Single cell RNA sequencing of human liver reveals distinct intrahepatic macrophage populations. Nat Commun 9, 4383 (2018).
Hs	KEAP1	Periportal_C14	MacParland, S. A. et al. Single cell RNA sequencing of human liver reveals distinct intrahepatic macrophage populations. Nat Commun 9, 4383 (2018).
Hs	ARL4D	Periportal_C14	MacParland, S. A. et al. Single cell RNA sequencing of human liver reveals distinct intrahepatic macrophage populations. Nat Commun 9, 4383 (2018).
Hs	GGCT	Periportal_C14	MacParland, S. A. et al. Single cell RNA sequencing of human liver reveals distinct intrahepatic macrophage populations. Nat Commun 9, 4383 (2018).
Hs	SLCO1B1	Periportal_C14	MacParland, S. A. et al. Single cell RNA sequencing of human liver reveals distinct intrahepatic macrophage populations. Nat Commun 9, 4383 (2018).
Hs	SLC22A7	Periportal_C14	MacParland, S. A. et al. Single cell RNA sequencing of human liver reveals distinct intrahepatic macrophage populations. Nat Commun 9, 4383 (2018).
Hs	SAFB	Periportal_C14	MacParland, S. A. et al. Single cell RNA sequencing of human liver reveals distinct intrahepatic macrophage populations. Nat Commun 9, 4383 (2018).
Hs	MRPS27	Periportal_C14	MacParland, S. A. et al. Single cell RNA sequencing of human liver reveals distinct intrahepatic macrophage populations. Nat Commun 9, 4383 (2018).
Hs	CLCN3	Periportal_C14	MacParland, S. A. et al. Single cell RNA sequencing of human liver reveals distinct intrahepatic macrophage populations. Nat Commun 9, 4383 (2018).
Hs	VNN1	Periportal_C14	MacParland, S. A. et al. Single cell RNA sequencing of human liver reveals distinct intrahepatic macrophage populations. Nat Commun 9, 4383 (2018).
Hs	FOXN2	Periportal_C14	MacParland, S. A. et al. Single cell RNA sequencing of human liver reveals distinct intrahepatic macrophage populations. Nat Commun 9, 4383 (2018).
Hs	NSFL1C	Periportal_C14	MacParland, S. A. et al. Single cell RNA sequencing of human liver reveals distinct intrahepatic macrophage populations. Nat Commun 9, 4383 (2018).
Hs	TMEM177	Periportal_C14	MacParland, S. A. et al. Single cell RNA sequencing of human liver reveals distinct intrahepatic macrophage populations. Nat Commun 9, 4383 (2018).
Hs	HCFC1R1	Periportal_C14	MacParland, S. A. et al. Single cell RNA sequencing of human liver reveals distinct intrahepatic macrophage populations. Nat Commun 9, 4383 (2018).
Hs	NUDT2	Periportal_C14	MacParland, S. A. et al. Single cell RNA sequencing of human liver reveals distinct intrahepatic macrophage populations. Nat Commun 9, 4383 (2018).
Hs	PSMG3	Periportal_C14	MacParland, S. A. et al. Single cell RNA sequencing of human liver reveals distinct intrahepatic macrophage populations. Nat Commun 9, 4383 (2018).
Hs	CDK11B	Periportal_C14	MacParland, S. A. et al. Single cell RNA sequencing of human liver reveals distinct intrahepatic macrophage populations. Nat Commun 9, 4383 (2018).
Hs	CLDN3	Periportal_C14	MacParland, S. A. et al. Single cell RNA sequencing of human liver reveals distinct intrahepatic macrophage populations. Nat Commun 9, 4383 (2018).
Hs	GALM	Periportal_C14	MacParland, S. A. et al. Single cell RNA sequencing of human liver reveals distinct intrahepatic macrophage populations. Nat Commun 9, 4383 (2018).
Hs	BIRC6	Periportal_C14	MacParland, S. A. et al. Single cell RNA sequencing of human liver reveals distinct intrahepatic macrophage populations. Nat Commun 9, 4383 (2018).
Hs	GPX2	Periportal_C14	MacParland, S. A. et al. Single cell RNA sequencing of human liver reveals distinct intrahepatic macrophage populations. Nat Commun 9, 4383 (2018).
Hs	ICE2	Periportal_C14	MacParland, S. A. et al. Single cell RNA sequencing of human liver reveals distinct intrahepatic macrophage populations. Nat Commun 9, 4383 (2018).
Hs	RBM26	Periportal_C14	MacParland, S. A. et al. Single cell RNA sequencing of human liver reveals distinct intrahepatic macrophage populations. Nat Commun 9, 4383 (2018).
Hs	ERF	Periportal_C14	MacParland, S. A. et al. Single cell RNA sequencing of human liver reveals distinct intrahepatic macrophage populations. Nat Commun 9, 4383 (2018).
Hs	SLC27A3	Periportal_C14	MacParland, S. A. et al. Single cell RNA sequencing of human liver reveals distinct intrahepatic macrophage populations. Nat Commun 9, 4383 (2018).
Hs	RPL7L1	Periportal_C14	MacParland, S. A. et al. Single cell RNA sequencing of human liver reveals distinct intrahepatic macrophage populations. Nat Commun 9, 4383 (2018).
Hs	BNIP2	Periportal_C14	MacParland, S. A. et al. Single cell RNA sequencing of human liver reveals distinct intrahepatic macrophage populations. Nat Commun 9, 4383 (2018).
Hs	MARC2	Periportal_C14	MacParland, S. A. et al. Single cell RNA sequencing of human liver reveals distinct intrahepatic macrophage populations. Nat Commun 9, 4383 (2018).
Hs	NRBF2	Periportal_C14	MacParland, S. A. et al. Single cell RNA sequencing of human liver reveals distinct intrahepatic macrophage populations. Nat Commun 9, 4383 (2018).
Hs	SLC25A18	Periportal_C14	MacParland, S. A. et al. Single cell RNA sequencing of human liver reveals distinct intrahepatic macrophage populations. Nat Commun 9, 4383 (2018).
Hs	OSBPL9	Periportal_C14	MacParland, S. A. et al. Single cell RNA sequencing of human liver reveals distinct intrahepatic macrophage populations. Nat Commun 9, 4383 (2018).
Hs	NOP58	Periportal_C14	MacParland, S. A. et al. Single cell RNA sequencing of human liver reveals distinct intrahepatic macrophage populations. Nat Commun 9, 4383 (2018).
Hs	COMMD3	Periportal_C14	MacParland, S. A. et al. Single cell RNA sequencing of human liver reveals distinct intrahepatic macrophage populations. Nat Commun 9, 4383 (2018).
Hs	CREB3L3	Periportal_C14	MacParland, S. A. et al. Single cell RNA sequencing of human liver reveals distinct intrahepatic macrophage populations. Nat Commun 9, 4383 (2018).
Hs	RBMS1	Periportal_C14	MacParland, S. A. et al. Single cell RNA sequencing of human liver reveals distinct intrahepatic macrophage populations. Nat Commun 9, 4383 (2018).
Hs	PPP1R2	Periportal_C14	MacParland, S. A. et al. Single cell RNA sequencing of human liver reveals distinct intrahepatic macrophage populations. Nat Commun 9, 4383 (2018).
Hs	C11orf31	Periportal_C14	MacParland, S. A. et al. Single cell RNA sequencing of human liver reveals distinct intrahepatic macrophage populations. Nat Commun 9, 4383 (2018).
Hs	PHKA2	Periportal_C14	MacParland, S. A. et al. Single cell RNA sequencing of human liver reveals distinct intrahepatic macrophage populations. Nat Commun 9, 4383 (2018).
Hs	SDF2	Periportal_C14	MacParland, S. A. et al. Single cell RNA sequencing of human liver reveals distinct intrahepatic macrophage populations. Nat Commun 9, 4383 (2018).
Hs	ABCA6	Periportal_C14	MacParland, S. A. et al. Single cell RNA sequencing of human liver reveals distinct intrahepatic macrophage populations. Nat Commun 9, 4383 (2018).
Hs	DPYD	Periportal_C14	MacParland, S. A. et al. Single cell RNA sequencing of human liver reveals distinct intrahepatic macrophage populations. Nat Commun 9, 4383 (2018).
Hs	IDH3G	Periportal_C14	MacParland, S. A. et al. Single cell RNA sequencing of human liver reveals distinct intrahepatic macrophage populations. Nat Commun 9, 4383 (2018).
Hs	CYP4F2	Periportal_C14	MacParland, S. A. et al. Single cell RNA sequencing of human liver reveals distinct intrahepatic macrophage populations. Nat Commun 9, 4383 (2018).
Hs	NDUFAB1	Periportal_C14	MacParland, S. A. et al. Single cell RNA sequencing of human liver reveals distinct intrahepatic macrophage populations. Nat Commun 9, 4383 (2018).
Hs	EPAS1	Periportal_C14	MacParland, S. A. et al. Single cell RNA sequencing of human liver reveals distinct intrahepatic macrophage populations. Nat Commun 9, 4383 (2018).
Hs	SRP19	Periportal_C14	MacParland, S. A. et al. Single cell RNA sequencing of human liver reveals distinct intrahepatic macrophage populations. Nat Commun 9, 4383 (2018).
Hs	IFT27	Periportal_C14	MacParland, S. A. et al. Single cell RNA sequencing of human liver reveals distinct intrahepatic macrophage populations. Nat Commun 9, 4383 (2018).
Hs	NSMCE1	Periportal_C14	MacParland, S. A. et al. Single cell RNA sequencing of human liver reveals distinct intrahepatic macrophage populations. Nat Commun 9, 4383 (2018).
Hs	SLC25A38	Periportal_C14	MacParland, S. A. et al. Single cell RNA sequencing of human liver reveals distinct intrahepatic macrophage populations. Nat Commun 9, 4383 (2018).
Hs	EDEM1	Periportal_C14	MacParland, S. A. et al. Single cell RNA sequencing of human liver reveals distinct intrahepatic macrophage populations. Nat Commun 9, 4383 (2018).
Hs	DMGDH	Periportal_C14	MacParland, S. A. et al. Single cell RNA sequencing of human liver reveals distinct intrahepatic macrophage populations. Nat Commun 9, 4383 (2018).
Hs	MTSS1	Periportal_C14	MacParland, S. A. et al. Single cell RNA sequencing of human liver reveals distinct intrahepatic macrophage populations. Nat Commun 9, 4383 (2018).
Hs	TCP1	Periportal_C14	MacParland, S. A. et al. Single cell RNA sequencing of human liver reveals distinct intrahepatic macrophage populations. Nat Commun 9, 4383 (2018).
Hs	IFI6	Periportal_C14	MacParland, S. A. et al. Single cell RNA sequencing of human liver reveals distinct intrahepatic macrophage populations. Nat Commun 9, 4383 (2018).
Hs	IGFBP2	Periportal_C14	MacParland, S. A. et al. Single cell RNA sequencing of human liver reveals distinct intrahepatic macrophage populations. Nat Commun 9, 4383 (2018).
Hs	CHCHD1	Periportal_C14	MacParland, S. A. et al. Single cell RNA sequencing of human liver reveals distinct intrahepatic macrophage populations. Nat Commun 9, 4383 (2018).
Hs	DARS	Periportal_C14	MacParland, S. A. et al. Single cell RNA sequencing of human liver reveals distinct intrahepatic macrophage populations. Nat Commun 9, 4383 (2018).
Hs	SZRD1	Periportal_C14	MacParland, S. A. et al. Single cell RNA sequencing of human liver reveals distinct intrahepatic macrophage populations. Nat Commun 9, 4383 (2018).
Hs	SEC14L1	Periportal_C14	MacParland, S. A. et al. Single cell RNA sequencing of human liver reveals distinct intrahepatic macrophage populations. Nat Commun 9, 4383 (2018).
Hs	PHKG1	Periportal_C14	MacParland, S. A. et al. Single cell RNA sequencing of human liver reveals distinct intrahepatic macrophage populations. Nat Commun 9, 4383 (2018).
Hs	MRPL4	Periportal_C14	MacParland, S. A. et al. Single cell RNA sequencing of human liver reveals distinct intrahepatic macrophage populations. Nat Commun 9, 4383 (2018).
Hs	CCDC28A	Periportal_C14	MacParland, S. A. et al. Single cell RNA sequencing of human liver reveals distinct intrahepatic macrophage populations. Nat Commun 9, 4383 (2018).
Hs	ETFDH	Periportal_C14	MacParland, S. A. et al. Single cell RNA sequencing of human liver reveals distinct intrahepatic macrophage populations. Nat Commun 9, 4383 (2018).
Hs	SLC10A1	Periportal_C14	MacParland, S. A. et al. Single cell RNA sequencing of human liver reveals distinct intrahepatic macrophage populations. Nat Commun 9, 4383 (2018).
Hs	AGL	Periportal_C14	MacParland, S. A. et al. Single cell RNA sequencing of human liver reveals distinct intrahepatic macrophage populations. Nat Commun 9, 4383 (2018).
Hs	KLF13	Periportal_C14	MacParland, S. A. et al. Single cell RNA sequencing of human liver reveals distinct intrahepatic macrophage populations. Nat Commun 9, 4383 (2018).
Hs	HLF	Periportal_C14	MacParland, S. A. et al. Single cell RNA sequencing of human liver reveals distinct intrahepatic macrophage populations. Nat Commun 9, 4383 (2018).
Hs	SEPT9	Periportal_C14	MacParland, S. A. et al. Single cell RNA sequencing of human liver reveals distinct intrahepatic macrophage populations. Nat Commun 9, 4383 (2018).
Hs	PHGDH	Periportal_C14	MacParland, S. A. et al. Single cell RNA sequencing of human liver reveals distinct intrahepatic macrophage populations. Nat Commun 9, 4383 (2018).
Hs	HNRNPL	Periportal_C14	MacParland, S. A. et al. Single cell RNA sequencing of human liver reveals distinct intrahepatic macrophage populations. Nat Commun 9, 4383 (2018).
Hs	MTPN	Periportal_C14	MacParland, S. A. et al. Single cell RNA sequencing of human liver reveals distinct intrahepatic macrophage populations. Nat Commun 9, 4383 (2018).
Hs	GPX3	Periportal_C14	MacParland, S. A. et al. Single cell RNA sequencing of human liver reveals distinct intrahepatic macrophage populations. Nat Commun 9, 4383 (2018).
Hs	COL18A1	Periportal_C14	MacParland, S. A. et al. Single cell RNA sequencing of human liver reveals distinct intrahepatic macrophage populations. Nat Commun 9, 4383 (2018).
Hs	SEC16B	Periportal_C6	MacParland, S. A. et al. Single cell RNA sequencing of human liver reveals distinct intrahepatic macrophage populations. Nat Commun 9, 4383 (2018).
Hs	SLBP	Periportal_C6	MacParland, S. A. et al. Single cell RNA sequencing of human liver reveals distinct intrahepatic macrophage populations. Nat Commun 9, 4383 (2018).
Hs	RND3	Periportal_C6	MacParland, S. A. et al. Single cell RNA sequencing of human liver reveals distinct intrahepatic macrophage populations. Nat Commun 9, 4383 (2018).
Hs	ABCD3	Periportal_C6	MacParland, S. A. et al. Single cell RNA sequencing of human liver reveals distinct intrahepatic macrophage populations. Nat Commun 9, 4383 (2018).
Hs	RHOB	Periportal_C6	MacParland, S. A. et al. Single cell RNA sequencing of human liver reveals distinct intrahepatic macrophage populations. Nat Commun 9, 4383 (2018).
Hs	EPB41L4B	Periportal_C6	MacParland, S. A. et al. Single cell RNA sequencing of human liver reveals distinct intrahepatic macrophage populations. Nat Commun 9, 4383 (2018).
Hs	GPAT4	Periportal_C6	MacParland, S. A. et al. Single cell RNA sequencing of human liver reveals distinct intrahepatic macrophage populations. Nat Commun 9, 4383 (2018).
Hs	SPTBN1	Periportal_C6	MacParland, S. A. et al. Single cell RNA sequencing of human liver reveals distinct intrahepatic macrophage populations. Nat Commun 9, 4383 (2018).
Hs	SDC2	Periportal_C6	MacParland, S. A. et al. Single cell RNA sequencing of human liver reveals distinct intrahepatic macrophage populations. Nat Commun 9, 4383 (2018).
Hs	PHLDA1	Periportal_C6	MacParland, S. A. et al. Single cell RNA sequencing of human liver reveals distinct intrahepatic macrophage populations. Nat Commun 9, 4383 (2018).
Hs	WTAP	Periportal_C6	MacParland, S. A. et al. Single cell RNA sequencing of human liver reveals distinct intrahepatic macrophage populations. Nat Commun 9, 4383 (2018).
Hs	ACADM	Periportal_C6	MacParland, S. A. et al. Single cell RNA sequencing of human liver reveals distinct intrahepatic macrophage populations. Nat Commun 9, 4383 (2018).
Hs	FOXA2	Periportal_C6	MacParland, S. A. et al. Single cell RNA sequencing of human liver reveals distinct intrahepatic macrophage populations. Nat Commun 9, 4383 (2018).
Hs	MYO1B	Periportal_C6	MacParland, S. A. et al. Single cell RNA sequencing of human liver reveals distinct intrahepatic macrophage populations. Nat Commun 9, 4383 (2018).
Hs	FAM99A	Periportal_C6	MacParland, S. A. et al. Single cell RNA sequencing of human liver reveals distinct intrahepatic macrophage populations. Nat Commun 9, 4383 (2018).
Hs	SLC22A3	Periportal_C6	MacParland, S. A. et al. Single cell RNA sequencing of human liver reveals distinct intrahepatic macrophage populations. Nat Commun 9, 4383 (2018).
Hs	ABCC3	Periportal_C6	MacParland, S. A. et al. Single cell RNA sequencing of human liver reveals distinct intrahepatic macrophage populations. Nat Commun 9, 4383 (2018).
Hs	ERRFI1	Periportal_C6	MacParland, S. A. et al. Single cell RNA sequencing of human liver reveals distinct intrahepatic macrophage populations. Nat Commun 9, 4383 (2018).
Hs	FAH	Periportal_C6	MacParland, S. A. et al. Single cell RNA sequencing of human liver reveals distinct intrahepatic macrophage populations. Nat Commun 9, 4383 (2018).
Hs	KDM8	Periportal_C6	MacParland, S. A. et al. Single cell RNA sequencing of human liver reveals distinct intrahepatic macrophage populations. Nat Commun 9, 4383 (2018).
Hs	SUCLG2	Periportal_C6	MacParland, S. A. et al. Single cell RNA sequencing of human liver reveals distinct intrahepatic macrophage populations. Nat Commun 9, 4383 (2018).
Hs	HAO1	Periportal_C6	MacParland, S. A. et al. Single cell RNA sequencing of human liver reveals distinct intrahepatic macrophage populations. Nat Commun 9, 4383 (2018).
Hs	UGT1A1	Periportal_C6	MacParland, S. A. et al. Single cell RNA sequencing of human liver reveals distinct intrahepatic macrophage populations. Nat Commun 9, 4383 (2018).
Hs	CHMP2A	Periportal_C6	MacParland, S. A. et al. Single cell RNA sequencing of human liver reveals distinct intrahepatic macrophage populations. Nat Commun 9, 4383 (2018).
Hs	GBE1	Periportal_C6	MacParland, S. A. et al. Single cell RNA sequencing of human liver reveals distinct intrahepatic macrophage populations. Nat Commun 9, 4383 (2018).
Hs	AOX1	Periportal_C6	MacParland, S. A. et al. Single cell RNA sequencing of human liver reveals distinct intrahepatic macrophage populations. Nat Commun 9, 4383 (2018).
Hs	PNISR	Periportal_C6	MacParland, S. A. et al. Single cell RNA sequencing of human liver reveals distinct intrahepatic macrophage populations. Nat Commun 9, 4383 (2018).
Hs	DST	Periportal_C6	MacParland, S. A. et al. Single cell RNA sequencing of human liver reveals distinct intrahepatic macrophage populations. Nat Commun 9, 4383 (2018).
Hs	KLF6	Periportal_C6	MacParland, S. A. et al. Single cell RNA sequencing of human liver reveals distinct intrahepatic macrophage populations. Nat Commun 9, 4383 (2018).
Hs	OCIAD2	Periportal_C6	MacParland, S. A. et al. Single cell RNA sequencing of human liver reveals distinct intrahepatic macrophage populations. Nat Commun 9, 4383 (2018).
Hs	CYP2B6	Periportal_C6	MacParland, S. A. et al. Single cell RNA sequencing of human liver reveals distinct intrahepatic macrophage populations. Nat Commun 9, 4383 (2018).
Hs	FMO5	Periportal_C6	MacParland, S. A. et al. Single cell RNA sequencing of human liver reveals distinct intrahepatic macrophage populations. Nat Commun 9, 4383 (2018).
Hs	SH3PXD2A	Periportal_C6	MacParland, S. A. et al. Single cell RNA sequencing of human liver reveals distinct intrahepatic macrophage populations. Nat Commun 9, 4383 (2018).
Hs	NSUN6	Periportal_C6	MacParland, S. A. et al. Single cell RNA sequencing of human liver reveals distinct intrahepatic macrophage populations. Nat Commun 9, 4383 (2018).
Hs	SORD	Periportal_C6	MacParland, S. A. et al. Single cell RNA sequencing of human liver reveals distinct intrahepatic macrophage populations. Nat Commun 9, 4383 (2018).
Hs	CYP39A1	Periportal_C6	MacParland, S. A. et al. Single cell RNA sequencing of human liver reveals distinct intrahepatic macrophage populations. Nat Commun 9, 4383 (2018).
Hs	ST6GAL1	Periportal_C6	MacParland, S. A. et al. Single cell RNA sequencing of human liver reveals distinct intrahepatic macrophage populations. Nat Commun 9, 4383 (2018).
Hs	KLF9	Periportal_C6	MacParland, S. A. et al. Single cell RNA sequencing of human liver reveals distinct intrahepatic macrophage populations. Nat Commun 9, 4383 (2018).
Hs	PPP2R5E	Periportal_C6	MacParland, S. A. et al. Single cell RNA sequencing of human liver reveals distinct intrahepatic macrophage populations. Nat Commun 9, 4383 (2018).
Hs	ADH6	Periportal_C6	MacParland, S. A. et al. Single cell RNA sequencing of human liver reveals distinct intrahepatic macrophage populations. Nat Commun 9, 4383 (2018).
Hs	ATF7IP	Periportal_C6	MacParland, S. A. et al. Single cell RNA sequencing of human liver reveals distinct intrahepatic macrophage populations. Nat Commun 9, 4383 (2018).
Hs	CRIP2	Periportal_C6	MacParland, S. A. et al. Single cell RNA sequencing of human liver reveals distinct intrahepatic macrophage populations. Nat Commun 9, 4383 (2018).
Hs	ARHGEF10L	Periportal_C6	MacParland, S. A. et al. Single cell RNA sequencing of human liver reveals distinct intrahepatic macrophage populations. Nat Commun 9, 4383 (2018).
Hs	PCK1	Periportal_C6	MacParland, S. A. et al. Single cell RNA sequencing of human liver reveals distinct intrahepatic macrophage populations. Nat Commun 9, 4383 (2018).
Hs	LDLR	Periportal_C6	MacParland, S. A. et al. Single cell RNA sequencing of human liver reveals distinct intrahepatic macrophage populations. Nat Commun 9, 4383 (2018).
Hs	PJA2	Periportal_C6	MacParland, S. A. et al. Single cell RNA sequencing of human liver reveals distinct intrahepatic macrophage populations. Nat Commun 9, 4383 (2018).
Hs	SLC23A2	Periportal_C6	MacParland, S. A. et al. Single cell RNA sequencing of human liver reveals distinct intrahepatic macrophage populations. Nat Commun 9, 4383 (2018).
Hs	SSBP4	Periportal_C6	MacParland, S. A. et al. Single cell RNA sequencing of human liver reveals distinct intrahepatic macrophage populations. Nat Commun 9, 4383 (2018).
Hs	CYP4A11	Periportal_C6	MacParland, S. A. et al. Single cell RNA sequencing of human liver reveals distinct intrahepatic macrophage populations. Nat Commun 9, 4383 (2018).
Hs	CAB39	Periportal_C6	MacParland, S. A. et al. Single cell RNA sequencing of human liver reveals distinct intrahepatic macrophage populations. Nat Commun 9, 4383 (2018).
Hs	C6	Periportal_C6	MacParland, S. A. et al. Single cell RNA sequencing of human liver reveals distinct intrahepatic macrophage populations. Nat Commun 9, 4383 (2018).
Hs	HNF4A	Periportal_C6	MacParland, S. A. et al. Single cell RNA sequencing of human liver reveals distinct intrahepatic macrophage populations. Nat Commun 9, 4383 (2018).
Hs	ZNF281	Periportal_C6	MacParland, S. A. et al. Single cell RNA sequencing of human liver reveals distinct intrahepatic macrophage populations. Nat Commun 9, 4383 (2018).
Hs	CYP2C18	Periportal_C6	MacParland, S. A. et al. Single cell RNA sequencing of human liver reveals distinct intrahepatic macrophage populations. Nat Commun 9, 4383 (2018).
Hs	DRG1	Periportal_C6	MacParland, S. A. et al. Single cell RNA sequencing of human liver reveals distinct intrahepatic macrophage populations. Nat Commun 9, 4383 (2018).
Hs	U2SURP	Periportal_C6	MacParland, S. A. et al. Single cell RNA sequencing of human liver reveals distinct intrahepatic macrophage populations. Nat Commun 9, 4383 (2018).
Hs	SSBP3	Periportal_C6	MacParland, S. A. et al. Single cell RNA sequencing of human liver reveals distinct intrahepatic macrophage populations. Nat Commun 9, 4383 (2018).
Hs	KIF5B	Periportal_C6	MacParland, S. A. et al. Single cell RNA sequencing of human liver reveals distinct intrahepatic macrophage populations. Nat Commun 9, 4383 (2018).
Hs	GCGR	Periportal_C6	MacParland, S. A. et al. Single cell RNA sequencing of human liver reveals distinct intrahepatic macrophage populations. Nat Commun 9, 4383 (2018).
Hs	ATP13A3	Periportal_C6	MacParland, S. A. et al. Single cell RNA sequencing of human liver reveals distinct intrahepatic macrophage populations. Nat Commun 9, 4383 (2018).
Hs	HPS1	Periportal_C6	MacParland, S. A. et al. Single cell RNA sequencing of human liver reveals distinct intrahepatic macrophage populations. Nat Commun 9, 4383 (2018).
Hs	ITPR2	Periportal_C6	MacParland, S. A. et al. Single cell RNA sequencing of human liver reveals distinct intrahepatic macrophage populations. Nat Commun 9, 4383 (2018).
Hs	MLXIPL	Periportal_C6	MacParland, S. A. et al. Single cell RNA sequencing of human liver reveals distinct intrahepatic macrophage populations. Nat Commun 9, 4383 (2018).
Hs	SORL1	Periportal_C6	MacParland, S. A. et al. Single cell RNA sequencing of human liver reveals distinct intrahepatic macrophage populations. Nat Commun 9, 4383 (2018).
Hs	RAB11B	Periportal_C6	MacParland, S. A. et al. Single cell RNA sequencing of human liver reveals distinct intrahepatic macrophage populations. Nat Commun 9, 4383 (2018).
Hs	JMJD1C	Periportal_C6	MacParland, S. A. et al. Single cell RNA sequencing of human liver reveals distinct intrahepatic macrophage populations. Nat Commun 9, 4383 (2018).
Hs	STEAP3	Periportal_C6	MacParland, S. A. et al. Single cell RNA sequencing of human liver reveals distinct intrahepatic macrophage populations. Nat Commun 9, 4383 (2018).
Hs	MRPL3	Periportal_C6	MacParland, S. A. et al. Single cell RNA sequencing of human liver reveals distinct intrahepatic macrophage populations. Nat Commun 9, 4383 (2018).
Hs	SIL1	Periportal_C6	MacParland, S. A. et al. Single cell RNA sequencing of human liver reveals distinct intrahepatic macrophage populations. Nat Commun 9, 4383 (2018).
Hs	PTP4A1	Periportal_C6	MacParland, S. A. et al. Single cell RNA sequencing of human liver reveals distinct intrahepatic macrophage populations. Nat Commun 9, 4383 (2018).
Hs	RBPJ	Periportal_C6	MacParland, S. A. et al. Single cell RNA sequencing of human liver reveals distinct intrahepatic macrophage populations. Nat Commun 9, 4383 (2018).
Hs	TJP2	Periportal_C6	MacParland, S. A. et al. Single cell RNA sequencing of human liver reveals distinct intrahepatic macrophage populations. Nat Commun 9, 4383 (2018).
Hs	CHMP2B	Periportal_C6	MacParland, S. A. et al. Single cell RNA sequencing of human liver reveals distinct intrahepatic macrophage populations. Nat Commun 9, 4383 (2018).
Hs	ADGRG6	Periportal_C6	MacParland, S. A. et al. Single cell RNA sequencing of human liver reveals distinct intrahepatic macrophage populations. Nat Commun 9, 4383 (2018).
Hs	IFNAR2	Periportal_C6	MacParland, S. A. et al. Single cell RNA sequencing of human liver reveals distinct intrahepatic macrophage populations. Nat Commun 9, 4383 (2018).
Hs	PAH	Periportal_C6	MacParland, S. A. et al. Single cell RNA sequencing of human liver reveals distinct intrahepatic macrophage populations. Nat Commun 9, 4383 (2018).
Hs	XIST	Periportal_C6	MacParland, S. A. et al. Single cell RNA sequencing of human liver reveals distinct intrahepatic macrophage populations. Nat Commun 9, 4383 (2018).
Hs	CRIPT	Periportal_C6	MacParland, S. A. et al. Single cell RNA sequencing of human liver reveals distinct intrahepatic macrophage populations. Nat Commun 9, 4383 (2018).
Hs	PTBP3	Periportal_C6	MacParland, S. A. et al. Single cell RNA sequencing of human liver reveals distinct intrahepatic macrophage populations. Nat Commun 9, 4383 (2018).
Hs	GGCX	Periportal_C6	MacParland, S. A. et al. Single cell RNA sequencing of human liver reveals distinct intrahepatic macrophage populations. Nat Commun 9, 4383 (2018).
Hs	AADAC	Periportal_C6	MacParland, S. A. et al. Single cell RNA sequencing of human liver reveals distinct intrahepatic macrophage populations. Nat Commun 9, 4383 (2018).
Hs	MBL2	Periportal_C6	MacParland, S. A. et al. Single cell RNA sequencing of human liver reveals distinct intrahepatic macrophage populations. Nat Commun 9, 4383 (2018).
Hs	UGDH	Periportal_C6	MacParland, S. A. et al. Single cell RNA sequencing of human liver reveals distinct intrahepatic macrophage populations. Nat Commun 9, 4383 (2018).
Hs	CPS1	Periportal_C6	MacParland, S. A. et al. Single cell RNA sequencing of human liver reveals distinct intrahepatic macrophage populations. Nat Commun 9, 4383 (2018).
Hs	MYC	Periportal_C6	MacParland, S. A. et al. Single cell RNA sequencing of human liver reveals distinct intrahepatic macrophage populations. Nat Commun 9, 4383 (2018).
Hs	MAD1L1	Periportal_C6	MacParland, S. A. et al. Single cell RNA sequencing of human liver reveals distinct intrahepatic macrophage populations. Nat Commun 9, 4383 (2018).
Hs	SMAD2	Periportal_C6	MacParland, S. A. et al. Single cell RNA sequencing of human liver reveals distinct intrahepatic macrophage populations. Nat Commun 9, 4383 (2018).
Hs	ACADSB	Periportal_C6	MacParland, S. A. et al. Single cell RNA sequencing of human liver reveals distinct intrahepatic macrophage populations. Nat Commun 9, 4383 (2018).
Hs	FOSB	Periportal_C6	MacParland, S. A. et al. Single cell RNA sequencing of human liver reveals distinct intrahepatic macrophage populations. Nat Commun 9, 4383 (2018).
Hs	JUND	Periportal_C6	MacParland, S. A. et al. Single cell RNA sequencing of human liver reveals distinct intrahepatic macrophage populations. Nat Commun 9, 4383 (2018).
Hs	WDR1	Periportal_C6	MacParland, S. A. et al. Single cell RNA sequencing of human liver reveals distinct intrahepatic macrophage populations. Nat Commun 9, 4383 (2018).
Hs	CERS2	Periportal_C6	MacParland, S. A. et al. Single cell RNA sequencing of human liver reveals distinct intrahepatic macrophage populations. Nat Commun 9, 4383 (2018).
Hs	KRT18	Periportal_C6	MacParland, S. A. et al. Single cell RNA sequencing of human liver reveals distinct intrahepatic macrophage populations. Nat Commun 9, 4383 (2018).
Hs	SHARPIN	Periportal_C6	MacParland, S. A. et al. Single cell RNA sequencing of human liver reveals distinct intrahepatic macrophage populations. Nat Commun 9, 4383 (2018).
Hs	PTPRF	Periportal_C6	MacParland, S. A. et al. Single cell RNA sequencing of human liver reveals distinct intrahepatic macrophage populations. Nat Commun 9, 4383 (2018).
Hs	FEZ2	Periportal_C6	MacParland, S. A. et al. Single cell RNA sequencing of human liver reveals distinct intrahepatic macrophage populations. Nat Commun 9, 4383 (2018).
Hs	CLDN1	Periportal_C6	MacParland, S. A. et al. Single cell RNA sequencing of human liver reveals distinct intrahepatic macrophage populations. Nat Commun 9, 4383 (2018).
Hs	HFE2	Periportal_C6	MacParland, S. A. et al. Single cell RNA sequencing of human liver reveals distinct intrahepatic macrophage populations. Nat Commun 9, 4383 (2018).
Hs	PPP4C	Periportal_C6	MacParland, S. A. et al. Single cell RNA sequencing of human liver reveals distinct intrahepatic macrophage populations. Nat Commun 9, 4383 (2018).
Hs	ADH1B	Periportal_C6	MacParland, S. A. et al. Single cell RNA sequencing of human liver reveals distinct intrahepatic macrophage populations. Nat Commun 9, 4383 (2018).
Hs	HPR	Interzonal_C15	MacParland, S. A. et al. Single cell RNA sequencing of human liver reveals distinct intrahepatic macrophage populations. Nat Commun 9, 4383 (2018).
Hs	GSTA2	Interzonal_C15	MacParland, S. A. et al. Single cell RNA sequencing of human liver reveals distinct intrahepatic macrophage populations. Nat Commun 9, 4383 (2018).
Hs	AKR1C1	Interzonal_C15	MacParland, S. A. et al. Single cell RNA sequencing of human liver reveals distinct intrahepatic macrophage populations. Nat Commun 9, 4383 (2018).
Hs	MASP2	Interzonal_C15	MacParland, S. A. et al. Single cell RNA sequencing of human liver reveals distinct intrahepatic macrophage populations. Nat Commun 9, 4383 (2018).
Hs	NNT	Interzonal_C15	MacParland, S. A. et al. Single cell RNA sequencing of human liver reveals distinct intrahepatic macrophage populations. Nat Commun 9, 4383 (2018).
Hs	SAA4	Interzonal_C15	MacParland, S. A. et al. Single cell RNA sequencing of human liver reveals distinct intrahepatic macrophage populations. Nat Commun 9, 4383 (2018).
Hs	MRPS18C	Interzonal_C15	MacParland, S. A. et al. Single cell RNA sequencing of human liver reveals distinct intrahepatic macrophage populations. Nat Commun 9, 4383 (2018).
Hs	OCIAD1	Interzonal_C15	MacParland, S. A. et al. Single cell RNA sequencing of human liver reveals distinct intrahepatic macrophage populations. Nat Commun 9, 4383 (2018).
Hs	APOA5	Interzonal_C15	MacParland, S. A. et al. Single cell RNA sequencing of human liver reveals distinct intrahepatic macrophage populations. Nat Commun 9, 4383 (2018).
Hs	TTR	Interzonal_C15	MacParland, S. A. et al. Single cell RNA sequencing of human liver reveals distinct intrahepatic macrophage populations. Nat Commun 9, 4383 (2018).
Hs	AKR1C2	Interzonal_C15	MacParland, S. A. et al. Single cell RNA sequencing of human liver reveals distinct intrahepatic macrophage populations. Nat Commun 9, 4383 (2018).
Hs	MCEE	Interzonal_C15	MacParland, S. A. et al. Single cell RNA sequencing of human liver reveals distinct intrahepatic macrophage populations. Nat Commun 9, 4383 (2018).
Hs	DAO	Interzonal_C15	MacParland, S. A. et al. Single cell RNA sequencing of human liver reveals distinct intrahepatic macrophage populations. Nat Commun 9, 4383 (2018).
Hs	AFM	Interzonal_C15	MacParland, S. A. et al. Single cell RNA sequencing of human liver reveals distinct intrahepatic macrophage populations. Nat Commun 9, 4383 (2018).
Hs	ADH4	Interzonal_C15	MacParland, S. A. et al. Single cell RNA sequencing of human liver reveals distinct intrahepatic macrophage populations. Nat Commun 9, 4383 (2018).
Hs	PLGLB2	Interzonal_C15	MacParland, S. A. et al. Single cell RNA sequencing of human liver reveals distinct intrahepatic macrophage populations. Nat Commun 9, 4383 (2018).
Hs	HSPE1	Interzonal_C15	MacParland, S. A. et al. Single cell RNA sequencing of human liver reveals distinct intrahepatic macrophage populations. Nat Commun 9, 4383 (2018).
Hs	CLPTM1	Interzonal_C15	MacParland, S. A. et al. Single cell RNA sequencing of human liver reveals distinct intrahepatic macrophage populations. Nat Commun 9, 4383 (2018).
Hs	AKR7A3	Interzonal_C15	MacParland, S. A. et al. Single cell RNA sequencing of human liver reveals distinct intrahepatic macrophage populations. Nat Commun 9, 4383 (2018).
Hs	UQCR10	Interzonal_C15	MacParland, S. A. et al. Single cell RNA sequencing of human liver reveals distinct intrahepatic macrophage populations. Nat Commun 9, 4383 (2018).
Hs	DCXR	Interzonal_C15	MacParland, S. A. et al. Single cell RNA sequencing of human liver reveals distinct intrahepatic macrophage populations. Nat Commun 9, 4383 (2018).
Hs	PFDN6	Interzonal_C15	MacParland, S. A. et al. Single cell RNA sequencing of human liver reveals distinct intrahepatic macrophage populations. Nat Commun 9, 4383 (2018).
Hs	MRPL46	Interzonal_C15	MacParland, S. A. et al. Single cell RNA sequencing of human liver reveals distinct intrahepatic macrophage populations. Nat Commun 9, 4383 (2018).
Hs	NDUFS2	Interzonal_C15	MacParland, S. A. et al. Single cell RNA sequencing of human liver reveals distinct intrahepatic macrophage populations. Nat Commun 9, 4383 (2018).
Hs	SERPINC1	Interzonal_C15	MacParland, S. A. et al. Single cell RNA sequencing of human liver reveals distinct intrahepatic macrophage populations. Nat Commun 9, 4383 (2018).
Hs	RTP3	Interzonal_C15	MacParland, S. A. et al. Single cell RNA sequencing of human liver reveals distinct intrahepatic macrophage populations. Nat Commun 9, 4383 (2018).
Hs	CCL16	Interzonal_C15	MacParland, S. A. et al. Single cell RNA sequencing of human liver reveals distinct intrahepatic macrophage populations. Nat Commun 9, 4383 (2018).
Hs	ASGR1	Interzonal_C15	MacParland, S. A. et al. Single cell RNA sequencing of human liver reveals distinct intrahepatic macrophage populations. Nat Commun 9, 4383 (2018).
Hs	PTGR1	Interzonal_C15	MacParland, S. A. et al. Single cell RNA sequencing of human liver reveals distinct intrahepatic macrophage populations. Nat Commun 9, 4383 (2018).
Hs	ETFB	Interzonal_C15	MacParland, S. A. et al. Single cell RNA sequencing of human liver reveals distinct intrahepatic macrophage populations. Nat Commun 9, 4383 (2018).
Hs	C5orf24	Interzonal_C15	MacParland, S. A. et al. Single cell RNA sequencing of human liver reveals distinct intrahepatic macrophage populations. Nat Commun 9, 4383 (2018).
Hs	CYB5A	Interzonal_C15	MacParland, S. A. et al. Single cell RNA sequencing of human liver reveals distinct intrahepatic macrophage populations. Nat Commun 9, 4383 (2018).
Hs	CCT2	Interzonal_C15	MacParland, S. A. et al. Single cell RNA sequencing of human liver reveals distinct intrahepatic macrophage populations. Nat Commun 9, 4383 (2018).
Hs	VPS4B	Interzonal_C15	MacParland, S. A. et al. Single cell RNA sequencing of human liver reveals distinct intrahepatic macrophage populations. Nat Commun 9, 4383 (2018).
Hs	LCAT	Interzonal_C15	MacParland, S. A. et al. Single cell RNA sequencing of human liver reveals distinct intrahepatic macrophage populations. Nat Commun 9, 4383 (2018).
Hs	CBR1	Interzonal_C15	MacParland, S. A. et al. Single cell RNA sequencing of human liver reveals distinct intrahepatic macrophage populations. Nat Commun 9, 4383 (2018).
Hs	NDUFB9	Interzonal_C15	MacParland, S. A. et al. Single cell RNA sequencing of human liver reveals distinct intrahepatic macrophage populations. Nat Commun 9, 4383 (2018).
Hs	ANG	Interzonal_C15	MacParland, S. A. et al. Single cell RNA sequencing of human liver reveals distinct intrahepatic macrophage populations. Nat Commun 9, 4383 (2018).
Hs	GSTA1	Interzonal_C15	MacParland, S. A. et al. Single cell RNA sequencing of human liver reveals distinct intrahepatic macrophage populations. Nat Commun 9, 4383 (2018).
Hs	AZGP1	Interzonal_C15	MacParland, S. A. et al. Single cell RNA sequencing of human liver reveals distinct intrahepatic macrophage populations. Nat Commun 9, 4383 (2018).
Hs	GJB1	Interzonal_C15	MacParland, S. A. et al. Single cell RNA sequencing of human liver reveals distinct intrahepatic macrophage populations. Nat Commun 9, 4383 (2018).
Hs	MRPL9	Interzonal_C15	MacParland, S. A. et al. Single cell RNA sequencing of human liver reveals distinct intrahepatic macrophage populations. Nat Commun 9, 4383 (2018).
Hs	TXN	Interzonal_C15	MacParland, S. A. et al. Single cell RNA sequencing of human liver reveals distinct intrahepatic macrophage populations. Nat Commun 9, 4383 (2018).
Hs	STAU2	Interzonal_C15	MacParland, S. A. et al. Single cell RNA sequencing of human liver reveals distinct intrahepatic macrophage populations. Nat Commun 9, 4383 (2018).
Hs	COA4	Interzonal_C15	MacParland, S. A. et al. Single cell RNA sequencing of human liver reveals distinct intrahepatic macrophage populations. Nat Commun 9, 4383 (2018).
Hs	PRMT1	Interzonal_C15	MacParland, S. A. et al. Single cell RNA sequencing of human liver reveals distinct intrahepatic macrophage populations. Nat Commun 9, 4383 (2018).
Hs	SLC35B1	Interzonal_C15	MacParland, S. A. et al. Single cell RNA sequencing of human liver reveals distinct intrahepatic macrophage populations. Nat Commun 9, 4383 (2018).
Hs	SOD1	Interzonal_C15	MacParland, S. A. et al. Single cell RNA sequencing of human liver reveals distinct intrahepatic macrophage populations. Nat Commun 9, 4383 (2018).
Hs	DDT	Interzonal_C15	MacParland, S. A. et al. Single cell RNA sequencing of human liver reveals distinct intrahepatic macrophage populations. Nat Commun 9, 4383 (2018).
Hs	CYP3A4	Interzonal_C15	MacParland, S. A. et al. Single cell RNA sequencing of human liver reveals distinct intrahepatic macrophage populations. Nat Commun 9, 4383 (2018).
Hs	TAT-AS1	Interzonal_C15	MacParland, S. A. et al. Single cell RNA sequencing of human liver reveals distinct intrahepatic macrophage populations. Nat Commun 9, 4383 (2018).
Hs	NRBP1	Interzonal_C15	MacParland, S. A. et al. Single cell RNA sequencing of human liver reveals distinct intrahepatic macrophage populations. Nat Commun 9, 4383 (2018).
Hs	UGT2B7	Interzonal_C15	MacParland, S. A. et al. Single cell RNA sequencing of human liver reveals distinct intrahepatic macrophage populations. Nat Commun 9, 4383 (2018).
Hs	SRD5A1	Interzonal_C15	MacParland, S. A. et al. Single cell RNA sequencing of human liver reveals distinct intrahepatic macrophage populations. Nat Commun 9, 4383 (2018).
Hs	AGXT	Interzonal_C15	MacParland, S. A. et al. Single cell RNA sequencing of human liver reveals distinct intrahepatic macrophage populations. Nat Commun 9, 4383 (2018).
Hs	MGST1	Interzonal_C15	MacParland, S. A. et al. Single cell RNA sequencing of human liver reveals distinct intrahepatic macrophage populations. Nat Commun 9, 4383 (2018).
Hs	HINT1	Interzonal_C15	MacParland, S. A. et al. Single cell RNA sequencing of human liver reveals distinct intrahepatic macrophage populations. Nat Commun 9, 4383 (2018).
Hs	ASPDH	Interzonal_C15	MacParland, S. A. et al. Single cell RNA sequencing of human liver reveals distinct intrahepatic macrophage populations. Nat Commun 9, 4383 (2018).
Hs	POLR3GL	Interzonal_C15	MacParland, S. A. et al. Single cell RNA sequencing of human liver reveals distinct intrahepatic macrophage populations. Nat Commun 9, 4383 (2018).
Hs	NR1I3	Interzonal_C15	MacParland, S. A. et al. Single cell RNA sequencing of human liver reveals distinct intrahepatic macrophage populations. Nat Commun 9, 4383 (2018).
Hs	HP	Interzonal_C15	MacParland, S. A. et al. Single cell RNA sequencing of human liver reveals distinct intrahepatic macrophage populations. Nat Commun 9, 4383 (2018).
Hs	FXYD1	Interzonal_C15	MacParland, S. A. et al. Single cell RNA sequencing of human liver reveals distinct intrahepatic macrophage populations. Nat Commun 9, 4383 (2018).
Hs	SLIRP	Interzonal_C15	MacParland, S. A. et al. Single cell RNA sequencing of human liver reveals distinct intrahepatic macrophage populations. Nat Commun 9, 4383 (2018).
Hs	TMEM192	Interzonal_C15	MacParland, S. A. et al. Single cell RNA sequencing of human liver reveals distinct intrahepatic macrophage populations. Nat Commun 9, 4383 (2018).
Hs	QARS	Interzonal_C15	MacParland, S. A. et al. Single cell RNA sequencing of human liver reveals distinct intrahepatic macrophage populations. Nat Commun 9, 4383 (2018).
Hs	C7orf55	Interzonal_C15	MacParland, S. A. et al. Single cell RNA sequencing of human liver reveals distinct intrahepatic macrophage populations. Nat Commun 9, 4383 (2018).
Hs	NFATC3	Interzonal_C15	MacParland, S. A. et al. Single cell RNA sequencing of human liver reveals distinct intrahepatic macrophage populations. Nat Commun 9, 4383 (2018).
Hs	PSMD13	Interzonal_C15	MacParland, S. A. et al. Single cell RNA sequencing of human liver reveals distinct intrahepatic macrophage populations. Nat Commun 9, 4383 (2018).
Hs	ACAT1	Interzonal_C15	MacParland, S. A. et al. Single cell RNA sequencing of human liver reveals distinct intrahepatic macrophage populations. Nat Commun 9, 4383 (2018).
Hs	COPG1	Interzonal_C15	MacParland, S. A. et al. Single cell RNA sequencing of human liver reveals distinct intrahepatic macrophage populations. Nat Commun 9, 4383 (2018).
Hs	APCS	Interzonal_C15	MacParland, S. A. et al. Single cell RNA sequencing of human liver reveals distinct intrahepatic macrophage populations. Nat Commun 9, 4383 (2018).
Hs	RAB8A	Interzonal_C15	MacParland, S. A. et al. Single cell RNA sequencing of human liver reveals distinct intrahepatic macrophage populations. Nat Commun 9, 4383 (2018).
Hs	ANGPTL4	Interzonal_C15	MacParland, S. A. et al. Single cell RNA sequencing of human liver reveals distinct intrahepatic macrophage populations. Nat Commun 9, 4383 (2018).
Hs	SLC38A10	Interzonal_C15	MacParland, S. A. et al. Single cell RNA sequencing of human liver reveals distinct intrahepatic macrophage populations. Nat Commun 9, 4383 (2018).
Hs	ANP32A	Interzonal_C15	MacParland, S. A. et al. Single cell RNA sequencing of human liver reveals distinct intrahepatic macrophage populations. Nat Commun 9, 4383 (2018).
Hs	TMEM141	Interzonal_C15	MacParland, S. A. et al. Single cell RNA sequencing of human liver reveals distinct intrahepatic macrophage populations. Nat Commun 9, 4383 (2018).
Hs	MALSU1	Interzonal_C15	MacParland, S. A. et al. Single cell RNA sequencing of human liver reveals distinct intrahepatic macrophage populations. Nat Commun 9, 4383 (2018).
Hs	ELOVL5	Interzonal_C15	MacParland, S. A. et al. Single cell RNA sequencing of human liver reveals distinct intrahepatic macrophage populations. Nat Commun 9, 4383 (2018).
Hs	GLYATL1	Interzonal_C15	MacParland, S. A. et al. Single cell RNA sequencing of human liver reveals distinct intrahepatic macrophage populations. Nat Commun 9, 4383 (2018).
Hs	PRAP1	Interzonal_C15	MacParland, S. A. et al. Single cell RNA sequencing of human liver reveals distinct intrahepatic macrophage populations. Nat Commun 9, 4383 (2018).
Hs	ETS2	Interzonal_C15	MacParland, S. A. et al. Single cell RNA sequencing of human liver reveals distinct intrahepatic macrophage populations. Nat Commun 9, 4383 (2018).
Hs	LEAP2	Interzonal_C15	MacParland, S. A. et al. Single cell RNA sequencing of human liver reveals distinct intrahepatic macrophage populations. Nat Commun 9, 4383 (2018).
Hs	MAOA	Interzonal_C15	MacParland, S. A. et al. Single cell RNA sequencing of human liver reveals distinct intrahepatic macrophage populations. Nat Commun 9, 4383 (2018).
Hs	NQO2	Interzonal_C15	MacParland, S. A. et al. Single cell RNA sequencing of human liver reveals distinct intrahepatic macrophage populations. Nat Commun 9, 4383 (2018).
Hs	ADH1C	Interzonal_C15	MacParland, S. A. et al. Single cell RNA sequencing of human liver reveals distinct intrahepatic macrophage populations. Nat Commun 9, 4383 (2018).
Hs	NDUFB2	Interzonal_C15	MacParland, S. A. et al. Single cell RNA sequencing of human liver reveals distinct intrahepatic macrophage populations. Nat Commun 9, 4383 (2018).
Hs	LSM1	Interzonal_C15	MacParland, S. A. et al. Single cell RNA sequencing of human liver reveals distinct intrahepatic macrophage populations. Nat Commun 9, 4383 (2018).
Hs	STAU1	Interzonal_C15	MacParland, S. A. et al. Single cell RNA sequencing of human liver reveals distinct intrahepatic macrophage populations. Nat Commun 9, 4383 (2018).
Hs	ZNF207	Interzonal_C15	MacParland, S. A. et al. Single cell RNA sequencing of human liver reveals distinct intrahepatic macrophage populations. Nat Commun 9, 4383 (2018).
Hs	RBP4	Interzonal_C15	MacParland, S. A. et al. Single cell RNA sequencing of human liver reveals distinct intrahepatic macrophage populations. Nat Commun 9, 4383 (2018).
Hs	GPI	Interzonal_C15	MacParland, S. A. et al. Single cell RNA sequencing of human liver reveals distinct intrahepatic macrophage populations. Nat Commun 9, 4383 (2018).
Hs	NDUFA8	Interzonal_C15	MacParland, S. A. et al. Single cell RNA sequencing of human liver reveals distinct intrahepatic macrophage populations. Nat Commun 9, 4383 (2018).
Hs	CISD3	Interzonal_C15	MacParland, S. A. et al. Single cell RNA sequencing of human liver reveals distinct intrahepatic macrophage populations. Nat Commun 9, 4383 (2018).
Hs	BLOC1S1	Interzonal_C15	MacParland, S. A. et al. Single cell RNA sequencing of human liver reveals distinct intrahepatic macrophage populations. Nat Commun 9, 4383 (2018).
Hs	ALDH2	Interzonal_C15	MacParland, S. A. et al. Single cell RNA sequencing of human liver reveals distinct intrahepatic macrophage populations. Nat Commun 9, 4383 (2018).
Hs	HEXB	Interzonal_C15	MacParland, S. A. et al. Single cell RNA sequencing of human liver reveals distinct intrahepatic macrophage populations. Nat Commun 9, 4383 (2018).
Hs	GADD45A	Interzonal_C15	MacParland, S. A. et al. Single cell RNA sequencing of human liver reveals distinct intrahepatic macrophage populations. Nat Commun 9, 4383 (2018).
Hs	TNIP1	Interzonal_C15	MacParland, S. A. et al. Single cell RNA sequencing of human liver reveals distinct intrahepatic macrophage populations. Nat Commun 9, 4383 (2018).
Hs	LSM8	Interzonal_C15	MacParland, S. A. et al. Single cell RNA sequencing of human liver reveals distinct intrahepatic macrophage populations. Nat Commun 9, 4383 (2018).
Hs	FURIN	Interzonal_C15	MacParland, S. A. et al. Single cell RNA sequencing of human liver reveals distinct intrahepatic macrophage populations. Nat Commun 9, 4383 (2018).
Hs	RPP25L	Pericentral_C1	MacParland, S. A. et al. Single cell RNA sequencing of human liver reveals distinct intrahepatic macrophage populations. Nat Commun 9, 4383 (2018).
Hs	HSD11B1	Pericentral_C1	MacParland, S. A. et al. Single cell RNA sequencing of human liver reveals distinct intrahepatic macrophage populations. Nat Commun 9, 4383 (2018).
Hs	HAMP	Pericentral_C1	MacParland, S. A. et al. Single cell RNA sequencing of human liver reveals distinct intrahepatic macrophage populations. Nat Commun 9, 4383 (2018).
Hs	GHR	Pericentral_C1	MacParland, S. A. et al. Single cell RNA sequencing of human liver reveals distinct intrahepatic macrophage populations. Nat Commun 9, 4383 (2018).
Hs	APOM	Pericentral_C1	MacParland, S. A. et al. Single cell RNA sequencing of human liver reveals distinct intrahepatic macrophage populations. Nat Commun 9, 4383 (2018).
Hs	APOC4-APOC2	Pericentral_C1	MacParland, S. A. et al. Single cell RNA sequencing of human liver reveals distinct intrahepatic macrophage populations. Nat Commun 9, 4383 (2018).
Hs	TKFC	Pericentral_C1	MacParland, S. A. et al. Single cell RNA sequencing of human liver reveals distinct intrahepatic macrophage populations. Nat Commun 9, 4383 (2018).
Hs	G6PC	Pericentral_C1	MacParland, S. A. et al. Single cell RNA sequencing of human liver reveals distinct intrahepatic macrophage populations. Nat Commun 9, 4383 (2018).
Hs	G0S2	Pericentral_C1	MacParland, S. A. et al. Single cell RNA sequencing of human liver reveals distinct intrahepatic macrophage populations. Nat Commun 9, 4383 (2018).
Hs	PON3	Pericentral_C1	MacParland, S. A. et al. Single cell RNA sequencing of human liver reveals distinct intrahepatic macrophage populations. Nat Commun 9, 4383 (2018).
Hs	C1orf53	Pericentral_C1	MacParland, S. A. et al. Single cell RNA sequencing of human liver reveals distinct intrahepatic macrophage populations. Nat Commun 9, 4383 (2018).
Hs	TTC36	Pericentral_C1	MacParland, S. A. et al. Single cell RNA sequencing of human liver reveals distinct intrahepatic macrophage populations. Nat Commun 9, 4383 (2018).
Hs	GOLT1A	Pericentral_C1	MacParland, S. A. et al. Single cell RNA sequencing of human liver reveals distinct intrahepatic macrophage populations. Nat Commun 9, 4383 (2018).
Hs	RCAN1	Pericentral_C1	MacParland, S. A. et al. Single cell RNA sequencing of human liver reveals distinct intrahepatic macrophage populations. Nat Commun 9, 4383 (2018).
Hs	RP4-710M16.2	Pericentral_C1	MacParland, S. A. et al. Single cell RNA sequencing of human liver reveals distinct intrahepatic macrophage populations. Nat Commun 9, 4383 (2018).
Hs	FST	Pericentral_C1	MacParland, S. A. et al. Single cell RNA sequencing of human liver reveals distinct intrahepatic macrophage populations. Nat Commun 9, 4383 (2018).
Hs	MCC	Pericentral_C1	MacParland, S. A. et al. Single cell RNA sequencing of human liver reveals distinct intrahepatic macrophage populations. Nat Commun 9, 4383 (2018).
Hs	AQP9	Pericentral_C1	MacParland, S. A. et al. Single cell RNA sequencing of human liver reveals distinct intrahepatic macrophage populations. Nat Commun 9, 4383 (2018).
Hs	PLIN1	Pericentral_C1	MacParland, S. A. et al. Single cell RNA sequencing of human liver reveals distinct intrahepatic macrophage populations. Nat Commun 9, 4383 (2018).
Hs	F10	Pericentral_C1	MacParland, S. A. et al. Single cell RNA sequencing of human liver reveals distinct intrahepatic macrophage populations. Nat Commun 9, 4383 (2018).
Hs	GPD1	Pericentral_C1	MacParland, S. A. et al. Single cell RNA sequencing of human liver reveals distinct intrahepatic macrophage populations. Nat Commun 9, 4383 (2018).
Hs	CTH	Pericentral_C1	MacParland, S. A. et al. Single cell RNA sequencing of human liver reveals distinct intrahepatic macrophage populations. Nat Commun 9, 4383 (2018).
Hs	BCHE	Pericentral_C1	MacParland, S. A. et al. Single cell RNA sequencing of human liver reveals distinct intrahepatic macrophage populations. Nat Commun 9, 4383 (2018).
Hs	ADH1A	Pericentral_C1	MacParland, S. A. et al. Single cell RNA sequencing of human liver reveals distinct intrahepatic macrophage populations. Nat Commun 9, 4383 (2018).
Hs	PROX1	Pericentral_C1	MacParland, S. A. et al. Single cell RNA sequencing of human liver reveals distinct intrahepatic macrophage populations. Nat Commun 9, 4383 (2018).
Hs	ABCC2	Pericentral_C1	MacParland, S. A. et al. Single cell RNA sequencing of human liver reveals distinct intrahepatic macrophage populations. Nat Commun 9, 4383 (2018).
Hs	DSP	Pericentral_C1	MacParland, S. A. et al. Single cell RNA sequencing of human liver reveals distinct intrahepatic macrophage populations. Nat Commun 9, 4383 (2018).
Hs	MRPS35	Pericentral_C1	MacParland, S. A. et al. Single cell RNA sequencing of human liver reveals distinct intrahepatic macrophage populations. Nat Commun 9, 4383 (2018).
Hs	TMEM109	Pericentral_C1	MacParland, S. A. et al. Single cell RNA sequencing of human liver reveals distinct intrahepatic macrophage populations. Nat Commun 9, 4383 (2018).
Hs	RP11-115C10.1	Pericentral_C1	MacParland, S. A. et al. Single cell RNA sequencing of human liver reveals distinct intrahepatic macrophage populations. Nat Commun 9, 4383 (2018).
Hs	TRIOBP	Pericentral_C1	MacParland, S. A. et al. Single cell RNA sequencing of human liver reveals distinct intrahepatic macrophage populations. Nat Commun 9, 4383 (2018).
Hs	USF3	Pericentral_C1	MacParland, S. A. et al. Single cell RNA sequencing of human liver reveals distinct intrahepatic macrophage populations. Nat Commun 9, 4383 (2018).
Hs	GK	Pericentral_C1	MacParland, S. A. et al. Single cell RNA sequencing of human liver reveals distinct intrahepatic macrophage populations. Nat Commun 9, 4383 (2018).
Hs	GCSH	Pericentral_C1	MacParland, S. A. et al. Single cell RNA sequencing of human liver reveals distinct intrahepatic macrophage populations. Nat Commun 9, 4383 (2018).
Hs	C5orf15	Pericentral_C1	MacParland, S. A. et al. Single cell RNA sequencing of human liver reveals distinct intrahepatic macrophage populations. Nat Commun 9, 4383 (2018).
Hs	SLC39A4	Pericentral_C1	MacParland, S. A. et al. Single cell RNA sequencing of human liver reveals distinct intrahepatic macrophage populations. Nat Commun 9, 4383 (2018).
Hs	DHRS1	Pericentral_C1	MacParland, S. A. et al. Single cell RNA sequencing of human liver reveals distinct intrahepatic macrophage populations. Nat Commun 9, 4383 (2018).
Hs	RP1-60O19.1	Pericentral_C1	MacParland, S. A. et al. Single cell RNA sequencing of human liver reveals distinct intrahepatic macrophage populations. Nat Commun 9, 4383 (2018).
Hs	COPS5	Pericentral_C1	MacParland, S. A. et al. Single cell RNA sequencing of human liver reveals distinct intrahepatic macrophage populations. Nat Commun 9, 4383 (2018).
Hs	DCAF6	Pericentral_C1	MacParland, S. A. et al. Single cell RNA sequencing of human liver reveals distinct intrahepatic macrophage populations. Nat Commun 9, 4383 (2018).
Hs	STRN3	Pericentral_C1	MacParland, S. A. et al. Single cell RNA sequencing of human liver reveals distinct intrahepatic macrophage populations. Nat Commun 9, 4383 (2018).
Hs	AK1	Pericentral_C1	MacParland, S. A. et al. Single cell RNA sequencing of human liver reveals distinct intrahepatic macrophage populations. Nat Commun 9, 4383 (2018).
Hs	PLIN2	Pericentral_C1	MacParland, S. A. et al. Single cell RNA sequencing of human liver reveals distinct intrahepatic macrophage populations. Nat Commun 9, 4383 (2018).
Hs	PDHB	Pericentral_C1	MacParland, S. A. et al. Single cell RNA sequencing of human liver reveals distinct intrahepatic macrophage populations. Nat Commun 9, 4383 (2018).
Hs	TMEM126A	Pericentral_C1	MacParland, S. A. et al. Single cell RNA sequencing of human liver reveals distinct intrahepatic macrophage populations. Nat Commun 9, 4383 (2018).
Hs	PEX19	Pericentral_C1	MacParland, S. A. et al. Single cell RNA sequencing of human liver reveals distinct intrahepatic macrophage populations. Nat Commun 9, 4383 (2018).
Hs	SORBS2	Pericentral_C1	MacParland, S. A. et al. Single cell RNA sequencing of human liver reveals distinct intrahepatic macrophage populations. Nat Commun 9, 4383 (2018).
Hs	HSD17B13	Pericentral_C1	MacParland, S. A. et al. Single cell RNA sequencing of human liver reveals distinct intrahepatic macrophage populations. Nat Commun 9, 4383 (2018).
Hs	APOL1	Pericentral_C1	MacParland, S. A. et al. Single cell RNA sequencing of human liver reveals distinct intrahepatic macrophage populations. Nat Commun 9, 4383 (2018).
Hs	TSHZ2	Pericentral_C1	MacParland, S. A. et al. Single cell RNA sequencing of human liver reveals distinct intrahepatic macrophage populations. Nat Commun 9, 4383 (2018).
Hs	MGAT4B	Pericentral_C1	MacParland, S. A. et al. Single cell RNA sequencing of human liver reveals distinct intrahepatic macrophage populations. Nat Commun 9, 4383 (2018).
Hs	LARP4	Pericentral_C1	MacParland, S. A. et al. Single cell RNA sequencing of human liver reveals distinct intrahepatic macrophage populations. Nat Commun 9, 4383 (2018).
Hs	CCT3	Pericentral_C1	MacParland, S. A. et al. Single cell RNA sequencing of human liver reveals distinct intrahepatic macrophage populations. Nat Commun 9, 4383 (2018).
Hs	SURF4	Pericentral_C1	MacParland, S. A. et al. Single cell RNA sequencing of human liver reveals distinct intrahepatic macrophage populations. Nat Commun 9, 4383 (2018).
Hs	PNPLA3	Pericentral_C1	MacParland, S. A. et al. Single cell RNA sequencing of human liver reveals distinct intrahepatic macrophage populations. Nat Commun 9, 4383 (2018).
Hs	MT1A	Pericentral_C1	MacParland, S. A. et al. Single cell RNA sequencing of human liver reveals distinct intrahepatic macrophage populations. Nat Commun 9, 4383 (2018).
Hs	KANK1	Pericentral_C1	MacParland, S. A. et al. Single cell RNA sequencing of human liver reveals distinct intrahepatic macrophage populations. Nat Commun 9, 4383 (2018).
Hs	SPPL2A	Pericentral_C1	MacParland, S. A. et al. Single cell RNA sequencing of human liver reveals distinct intrahepatic macrophage populations. Nat Commun 9, 4383 (2018).
Hs	PSMC6	Pericentral_C1	MacParland, S. A. et al. Single cell RNA sequencing of human liver reveals distinct intrahepatic macrophage populations. Nat Commun 9, 4383 (2018).
Hs	CLIP1	Pericentral_C1	MacParland, S. A. et al. Single cell RNA sequencing of human liver reveals distinct intrahepatic macrophage populations. Nat Commun 9, 4383 (2018).
Hs	PSMD11	Pericentral_C1	MacParland, S. A. et al. Single cell RNA sequencing of human liver reveals distinct intrahepatic macrophage populations. Nat Commun 9, 4383 (2018).
Hs	PAWR	Pericentral_C1	MacParland, S. A. et al. Single cell RNA sequencing of human liver reveals distinct intrahepatic macrophage populations. Nat Commun 9, 4383 (2018).
Hs	CAST	Pericentral_C1	MacParland, S. A. et al. Single cell RNA sequencing of human liver reveals distinct intrahepatic macrophage populations. Nat Commun 9, 4383 (2018).
Hs	TSFM	Pericentral_C1	MacParland, S. A. et al. Single cell RNA sequencing of human liver reveals distinct intrahepatic macrophage populations. Nat Commun 9, 4383 (2018).
Hs	C11orf1	Pericentral_C1	MacParland, S. A. et al. Single cell RNA sequencing of human liver reveals distinct intrahepatic macrophage populations. Nat Commun 9, 4383 (2018).
Hs	SBDS	Pericentral_C1	MacParland, S. A. et al. Single cell RNA sequencing of human liver reveals distinct intrahepatic macrophage populations. Nat Commun 9, 4383 (2018).
Hs	EMC9	Pericentral_C1	MacParland, S. A. et al. Single cell RNA sequencing of human liver reveals distinct intrahepatic macrophage populations. Nat Commun 9, 4383 (2018).
Hs	EBNA1BP2	Pericentral_C1	MacParland, S. A. et al. Single cell RNA sequencing of human liver reveals distinct intrahepatic macrophage populations. Nat Commun 9, 4383 (2018).
Hs	PON2	Pericentral_C1	MacParland, S. A. et al. Single cell RNA sequencing of human liver reveals distinct intrahepatic macrophage populations. Nat Commun 9, 4383 (2018).
Hs	TSC22D2	Pericentral_C1	MacParland, S. A. et al. Single cell RNA sequencing of human liver reveals distinct intrahepatic macrophage populations. Nat Commun 9, 4383 (2018).
Hs	CCDC167	Pericentral_C1	MacParland, S. A. et al. Single cell RNA sequencing of human liver reveals distinct intrahepatic macrophage populations. Nat Commun 9, 4383 (2018).
Hs	MOGAT2	Pericentral_C1	MacParland, S. A. et al. Single cell RNA sequencing of human liver reveals distinct intrahepatic macrophage populations. Nat Commun 9, 4383 (2018).
Hs	PLEKHA1	Pericentral_C1	MacParland, S. A. et al. Single cell RNA sequencing of human liver reveals distinct intrahepatic macrophage populations. Nat Commun 9, 4383 (2018).
Hs	ATP11C	Pericentral_C1	MacParland, S. A. et al. Single cell RNA sequencing of human liver reveals distinct intrahepatic macrophage populations. Nat Commun 9, 4383 (2018).
Hs	TMEM63B	Pericentral_C1	MacParland, S. A. et al. Single cell RNA sequencing of human liver reveals distinct intrahepatic macrophage populations. Nat Commun 9, 4383 (2018).
Hs	RAB13	Pericentral_C1	MacParland, S. A. et al. Single cell RNA sequencing of human liver reveals distinct intrahepatic macrophage populations. Nat Commun 9, 4383 (2018).
Hs	METTL23	Pericentral_C1	MacParland, S. A. et al. Single cell RNA sequencing of human liver reveals distinct intrahepatic macrophage populations. Nat Commun 9, 4383 (2018).
Hs	PANK1	Pericentral_C1	MacParland, S. A. et al. Single cell RNA sequencing of human liver reveals distinct intrahepatic macrophage populations. Nat Commun 9, 4383 (2018).
Hs	HGD	Pericentral_C1	MacParland, S. A. et al. Single cell RNA sequencing of human liver reveals distinct intrahepatic macrophage populations. Nat Commun 9, 4383 (2018).
Hs	ADRM1	Pericentral_C1	MacParland, S. A. et al. Single cell RNA sequencing of human liver reveals distinct intrahepatic macrophage populations. Nat Commun 9, 4383 (2018).
Hs	FAM91A1	Pericentral_C1	MacParland, S. A. et al. Single cell RNA sequencing of human liver reveals distinct intrahepatic macrophage populations. Nat Commun 9, 4383 (2018).
Hs	PNPLA4	Pericentral_C1	MacParland, S. A. et al. Single cell RNA sequencing of human liver reveals distinct intrahepatic macrophage populations. Nat Commun 9, 4383 (2018).
Hs	SLC38A3	Pericentral_C1	MacParland, S. A. et al. Single cell RNA sequencing of human liver reveals distinct intrahepatic macrophage populations. Nat Commun 9, 4383 (2018).
Hs	PIPOX	Pericentral_C1	MacParland, S. A. et al. Single cell RNA sequencing of human liver reveals distinct intrahepatic macrophage populations. Nat Commun 9, 4383 (2018).
Hs	SLC25A47	Pericentral_C1	MacParland, S. A. et al. Single cell RNA sequencing of human liver reveals distinct intrahepatic macrophage populations. Nat Commun 9, 4383 (2018).
Hs	TAF11	Pericentral_C1	MacParland, S. A. et al. Single cell RNA sequencing of human liver reveals distinct intrahepatic macrophage populations. Nat Commun 9, 4383 (2018).
Hs	STAMBP	Pericentral_C1	MacParland, S. A. et al. Single cell RNA sequencing of human liver reveals distinct intrahepatic macrophage populations. Nat Commun 9, 4383 (2018).
Hs	FAHD1	Pericentral_C1	MacParland, S. A. et al. Single cell RNA sequencing of human liver reveals distinct intrahepatic macrophage populations. Nat Commun 9, 4383 (2018).
Hs	PLG	Pericentral_C1	MacParland, S. A. et al. Single cell RNA sequencing of human liver reveals distinct intrahepatic macrophage populations. Nat Commun 9, 4383 (2018).
Hs	ITFG1	Pericentral_C1	MacParland, S. A. et al. Single cell RNA sequencing of human liver reveals distinct intrahepatic macrophage populations. Nat Commun 9, 4383 (2018).
Hs	SEPT4	Pericentral_C1	MacParland, S. A. et al. Single cell RNA sequencing of human liver reveals distinct intrahepatic macrophage populations. Nat Commun 9, 4383 (2018).
Hs	DUSP10	Pericentral_C1	MacParland, S. A. et al. Single cell RNA sequencing of human liver reveals distinct intrahepatic macrophage populations. Nat Commun 9, 4383 (2018).
Hs	POLR2G	Pericentral_C1	MacParland, S. A. et al. Single cell RNA sequencing of human liver reveals distinct intrahepatic macrophage populations. Nat Commun 9, 4383 (2018).
Hs	FAM120A	Pericentral_C1	MacParland, S. A. et al. Single cell RNA sequencing of human liver reveals distinct intrahepatic macrophage populations. Nat Commun 9, 4383 (2018).
Hs	ATRN	Pericentral_C1	MacParland, S. A. et al. Single cell RNA sequencing of human liver reveals distinct intrahepatic macrophage populations. Nat Commun 9, 4383 (2018).
Hs	RFFL	Pericentral_C1	MacParland, S. A. et al. Single cell RNA sequencing of human liver reveals distinct intrahepatic macrophage populations. Nat Commun 9, 4383 (2018).
Hs	TAF7	Pericentral_C1	MacParland, S. A. et al. Single cell RNA sequencing of human liver reveals distinct intrahepatic macrophage populations. Nat Commun 9, 4383 (2018).
Hs	MDN1	Pericentral_C1	MacParland, S. A. et al. Single cell RNA sequencing of human liver reveals distinct intrahepatic macrophage populations. Nat Commun 9, 4383 (2018).
Hs	BCHE	Pericentral_C1	MacParland, S. A. et al. Single cell RNA sequencing of human liver reveals distinct intrahepatic macrophage populations. Nat Commun 9, 4383 (2018).
Hs	G6PC	Pericentral_C1	MacParland, S. A. et al. Single cell RNA sequencing of human liver reveals distinct intrahepatic macrophage populations. Nat Commun 9, 4383 (2018).
Hs	BCHE	Pericentral_C3	MacParland, S. A. et al. Single cell RNA sequencing of human liver reveals distinct intrahepatic macrophage populations. Nat Commun 9, 4383 (2018).
Hs	G6PC	Pericentral_C3	MacParland, S. A. et al. Single cell RNA sequencing of human liver reveals distinct intrahepatic macrophage populations. Nat Commun 9, 4383 (2018).
Hs	GHR	Pericentral_C3	MacParland, S. A. et al. Single cell RNA sequencing of human liver reveals distinct intrahepatic macrophage populations. Nat Commun 9, 4383 (2018).
Hs	ALDH6A1	Pericentral_C3	MacParland, S. A. et al. Single cell RNA sequencing of human liver reveals distinct intrahepatic macrophage populations. Nat Commun 9, 4383 (2018).
Hs	RCAN1	Pericentral_C3	MacParland, S. A. et al. Single cell RNA sequencing of human liver reveals distinct intrahepatic macrophage populations. Nat Commun 9, 4383 (2018).
Hs	AR	Pericentral_C3	MacParland, S. A. et al. Single cell RNA sequencing of human liver reveals distinct intrahepatic macrophage populations. Nat Commun 9, 4383 (2018).
Hs	RP4-710M16.2	Pericentral_C3	MacParland, S. A. et al. Single cell RNA sequencing of human liver reveals distinct intrahepatic macrophage populations. Nat Commun 9, 4383 (2018).
Hs	LINC00261	Pericentral_C3	MacParland, S. A. et al. Single cell RNA sequencing of human liver reveals distinct intrahepatic macrophage populations. Nat Commun 9, 4383 (2018).
Hs	PLIN1	Pericentral_C3	MacParland, S. A. et al. Single cell RNA sequencing of human liver reveals distinct intrahepatic macrophage populations. Nat Commun 9, 4383 (2018).
Hs	RP11-390F4.3	Pericentral_C3	MacParland, S. A. et al. Single cell RNA sequencing of human liver reveals distinct intrahepatic macrophage populations. Nat Commun 9, 4383 (2018).
Hs	RPRD1B	Pericentral_C3	MacParland, S. A. et al. Single cell RNA sequencing of human liver reveals distinct intrahepatic macrophage populations. Nat Commun 9, 4383 (2018).
Hs	SLC39A5	Pericentral_C3	MacParland, S. A. et al. Single cell RNA sequencing of human liver reveals distinct intrahepatic macrophage populations. Nat Commun 9, 4383 (2018).
Hs	SHC1	Pericentral_C3	MacParland, S. A. et al. Single cell RNA sequencing of human liver reveals distinct intrahepatic macrophage populations. Nat Commun 9, 4383 (2018).
Hs	PURA	Pericentral_C3	MacParland, S. A. et al. Single cell RNA sequencing of human liver reveals distinct intrahepatic macrophage populations. Nat Commun 9, 4383 (2018).
Hs	MTTP	Pericentral_C3	MacParland, S. A. et al. Single cell RNA sequencing of human liver reveals distinct intrahepatic macrophage populations. Nat Commun 9, 4383 (2018).
Hs	MRPS6	Pericentral_C3	MacParland, S. A. et al. Single cell RNA sequencing of human liver reveals distinct intrahepatic macrophage populations. Nat Commun 9, 4383 (2018).
Hs	QKI	Pericentral_C3	MacParland, S. A. et al. Single cell RNA sequencing of human liver reveals distinct intrahepatic macrophage populations. Nat Commun 9, 4383 (2018).
Hs	SOCS6	Pericentral_C3	MacParland, S. A. et al. Single cell RNA sequencing of human liver reveals distinct intrahepatic macrophage populations. Nat Commun 9, 4383 (2018).
Hs	TTLL12	Pericentral_C3	MacParland, S. A. et al. Single cell RNA sequencing of human liver reveals distinct intrahepatic macrophage populations. Nat Commun 9, 4383 (2018).
Hs	THOP1	Pericentral_C3	MacParland, S. A. et al. Single cell RNA sequencing of human liver reveals distinct intrahepatic macrophage populations. Nat Commun 9, 4383 (2018).
Hs	TPD52L1	Pericentral_C3	MacParland, S. A. et al. Single cell RNA sequencing of human liver reveals distinct intrahepatic macrophage populations. Nat Commun 9, 4383 (2018).
Hs	ECM2	Pericentral_C3	MacParland, S. A. et al. Single cell RNA sequencing of human liver reveals distinct intrahepatic macrophage populations. Nat Commun 9, 4383 (2018).
Hs	USP22	Pericentral_C3	MacParland, S. A. et al. Single cell RNA sequencing of human liver reveals distinct intrahepatic macrophage populations. Nat Commun 9, 4383 (2018).
Hs	GFRA1	Pericentral_C3	MacParland, S. A. et al. Single cell RNA sequencing of human liver reveals distinct intrahepatic macrophage populations. Nat Commun 9, 4383 (2018).
Hs	LINC00844	Pericentral_C3	MacParland, S. A. et al. Single cell RNA sequencing of human liver reveals distinct intrahepatic macrophage populations. Nat Commun 9, 4383 (2018).
Hs	TRIAP1	Pericentral_C3	MacParland, S. A. et al. Single cell RNA sequencing of human liver reveals distinct intrahepatic macrophage populations. Nat Commun 9, 4383 (2018).
Hs	RP11-290F5.1	Pericentral_C3	MacParland, S. A. et al. Single cell RNA sequencing of human liver reveals distinct intrahepatic macrophage populations. Nat Commun 9, 4383 (2018).
Hs	UBE2G2	Pericentral_C3	MacParland, S. A. et al. Single cell RNA sequencing of human liver reveals distinct intrahepatic macrophage populations. Nat Commun 9, 4383 (2018).
Hs	TXNL4A	Pericentral_C3	MacParland, S. A. et al. Single cell RNA sequencing of human liver reveals distinct intrahepatic macrophage populations. Nat Commun 9, 4383 (2018).
Hs	COQ9	Pericentral_C3	MacParland, S. A. et al. Single cell RNA sequencing of human liver reveals distinct intrahepatic macrophage populations. Nat Commun 9, 4383 (2018).
Hs	GLTPD2	Pericentral_C3	MacParland, S. A. et al. Single cell RNA sequencing of human liver reveals distinct intrahepatic macrophage populations. Nat Commun 9, 4383 (2018).
Hs	PCYOX1	Pericentral_C3	MacParland, S. A. et al. Single cell RNA sequencing of human liver reveals distinct intrahepatic macrophage populations. Nat Commun 9, 4383 (2018).
Hs	TRMT10A	Pericentral_C3	MacParland, S. A. et al. Single cell RNA sequencing of human liver reveals distinct intrahepatic macrophage populations. Nat Commun 9, 4383 (2018).
Hs	RFFL	Pericentral_C3	MacParland, S. A. et al. Single cell RNA sequencing of human liver reveals distinct intrahepatic macrophage populations. Nat Commun 9, 4383 (2018).
Hs	ACSS3	Pericentral_C3	MacParland, S. A. et al. Single cell RNA sequencing of human liver reveals distinct intrahepatic macrophage populations. Nat Commun 9, 4383 (2018).
Hs	CA11	Pericentral_C3	MacParland, S. A. et al. Single cell RNA sequencing of human liver reveals distinct intrahepatic macrophage populations. Nat Commun 9, 4383 (2018).
Hs	MDN1	Pericentral_C3	MacParland, S. A. et al. Single cell RNA sequencing of human liver reveals distinct intrahepatic macrophage populations. Nat Commun 9, 4383 (2018).
Hs	PEX19	Pericentral_C3	MacParland, S. A. et al. Single cell RNA sequencing of human liver reveals distinct intrahepatic macrophage populations. Nat Commun 9, 4383 (2018).
Hs	RPP25L	Pericentral_C3	MacParland, S. A. et al. Single cell RNA sequencing of human liver reveals distinct intrahepatic macrophage populations. Nat Commun 9, 4383 (2018).
Hs	RETSAT	Pericentral_C3	MacParland, S. A. et al. Single cell RNA sequencing of human liver reveals distinct intrahepatic macrophage populations. Nat Commun 9, 4383 (2018).
Hs	ARHGEF26	Pericentral_C3	MacParland, S. A. et al. Single cell RNA sequencing of human liver reveals distinct intrahepatic macrophage populations. Nat Commun 9, 4383 (2018).
Hs	DTX3L	Pericentral_C3	MacParland, S. A. et al. Single cell RNA sequencing of human liver reveals distinct intrahepatic macrophage populations. Nat Commun 9, 4383 (2018).
Hs	GK	Pericentral_C3	MacParland, S. A. et al. Single cell RNA sequencing of human liver reveals distinct intrahepatic macrophage populations. Nat Commun 9, 4383 (2018).
Hs	RABGAP1L	Pericentral_C3	MacParland, S. A. et al. Single cell RNA sequencing of human liver reveals distinct intrahepatic macrophage populations. Nat Commun 9, 4383 (2018).
Hs	LSM12	Pericentral_C3	MacParland, S. A. et al. Single cell RNA sequencing of human liver reveals distinct intrahepatic macrophage populations. Nat Commun 9, 4383 (2018).
Hs	STRN3	Pericentral_C3	MacParland, S. A. et al. Single cell RNA sequencing of human liver reveals distinct intrahepatic macrophage populations. Nat Commun 9, 4383 (2018).
Hs	PNPLA3	Pericentral_C3	MacParland, S. A. et al. Single cell RNA sequencing of human liver reveals distinct intrahepatic macrophage populations. Nat Commun 9, 4383 (2018).
Hs	CCDC57	Pericentral_C3	MacParland, S. A. et al. Single cell RNA sequencing of human liver reveals distinct intrahepatic macrophage populations. Nat Commun 9, 4383 (2018).
Hs	DPYS	Pericentral_C3	MacParland, S. A. et al. Single cell RNA sequencing of human liver reveals distinct intrahepatic macrophage populations. Nat Commun 9, 4383 (2018).
Hs	KLHL24	Pericentral_C3	MacParland, S. A. et al. Single cell RNA sequencing of human liver reveals distinct intrahepatic macrophage populations. Nat Commun 9, 4383 (2018).
Hs	FERMT2	Pericentral_C3	MacParland, S. A. et al. Single cell RNA sequencing of human liver reveals distinct intrahepatic macrophage populations. Nat Commun 9, 4383 (2018).
Hs	ZCCHC6	Pericentral_C3	MacParland, S. A. et al. Single cell RNA sequencing of human liver reveals distinct intrahepatic macrophage populations. Nat Commun 9, 4383 (2018).
Hs	STAT1	Pericentral_C3	MacParland, S. A. et al. Single cell RNA sequencing of human liver reveals distinct intrahepatic macrophage populations. Nat Commun 9, 4383 (2018).
Hs	KPNA1	Pericentral_C3	MacParland, S. A. et al. Single cell RNA sequencing of human liver reveals distinct intrahepatic macrophage populations. Nat Commun 9, 4383 (2018).
Hs	KIF1C	Pericentral_C3	MacParland, S. A. et al. Single cell RNA sequencing of human liver reveals distinct intrahepatic macrophage populations. Nat Commun 9, 4383 (2018).
Hs	FAM195A	Pericentral_C3	MacParland, S. A. et al. Single cell RNA sequencing of human liver reveals distinct intrahepatic macrophage populations. Nat Commun 9, 4383 (2018).
Hs	ADIRF	Pericentral_C3	MacParland, S. A. et al. Single cell RNA sequencing of human liver reveals distinct intrahepatic macrophage populations. Nat Commun 9, 4383 (2018).
Hs	MAGED1	Pericentral_C3	MacParland, S. A. et al. Single cell RNA sequencing of human liver reveals distinct intrahepatic macrophage populations. Nat Commun 9, 4383 (2018).
Hs	PDE4DIP	Pericentral_C3	MacParland, S. A. et al. Single cell RNA sequencing of human liver reveals distinct intrahepatic macrophage populations. Nat Commun 9, 4383 (2018).
Hs	POLD2	Pericentral_C3	MacParland, S. A. et al. Single cell RNA sequencing of human liver reveals distinct intrahepatic macrophage populations. Nat Commun 9, 4383 (2018).
Hs	SLC11A2	Pericentral_C3	MacParland, S. A. et al. Single cell RNA sequencing of human liver reveals distinct intrahepatic macrophage populations. Nat Commun 9, 4383 (2018).
Hs	KLF10	Pericentral_C3	MacParland, S. A. et al. Single cell RNA sequencing of human liver reveals distinct intrahepatic macrophage populations. Nat Commun 9, 4383 (2018).
Hs	KPNA3	Pericentral_C3	MacParland, S. A. et al. Single cell RNA sequencing of human liver reveals distinct intrahepatic macrophage populations. Nat Commun 9, 4383 (2018).
Hs	ZDHHC4	Pericentral_C3	MacParland, S. A. et al. Single cell RNA sequencing of human liver reveals distinct intrahepatic macrophage populations. Nat Commun 9, 4383 (2018).
Hs	IL1RN	Pericentral_C3	MacParland, S. A. et al. Single cell RNA sequencing of human liver reveals distinct intrahepatic macrophage populations. Nat Commun 9, 4383 (2018).
Hs	TMEM63B	Pericentral_C3	MacParland, S. A. et al. Single cell RNA sequencing of human liver reveals distinct intrahepatic macrophage populations. Nat Commun 9, 4383 (2018).
Hs	ZFAND2A	Pericentral_C3	MacParland, S. A. et al. Single cell RNA sequencing of human liver reveals distinct intrahepatic macrophage populations. Nat Commun 9, 4383 (2018).
Hs	BAZ1A	Pericentral_C3	MacParland, S. A. et al. Single cell RNA sequencing of human liver reveals distinct intrahepatic macrophage populations. Nat Commun 9, 4383 (2018).
Hs	TSC22D2	Pericentral_C3	MacParland, S. A. et al. Single cell RNA sequencing of human liver reveals distinct intrahepatic macrophage populations. Nat Commun 9, 4383 (2018).
Hs	TSHZ2	Pericentral_C3	MacParland, S. A. et al. Single cell RNA sequencing of human liver reveals distinct intrahepatic macrophage populations. Nat Commun 9, 4383 (2018).
Hs	SCPEP1	Pericentral_C3	MacParland, S. A. et al. Single cell RNA sequencing of human liver reveals distinct intrahepatic macrophage populations. Nat Commun 9, 4383 (2018).
Hs	MARVELD2	Pericentral_C3	MacParland, S. A. et al. Single cell RNA sequencing of human liver reveals distinct intrahepatic macrophage populations. Nat Commun 9, 4383 (2018).
Hs	PPP2R4	Pericentral_C3	MacParland, S. A. et al. Single cell RNA sequencing of human liver reveals distinct intrahepatic macrophage populations. Nat Commun 9, 4383 (2018).
Hs	FRA10AC1	Pericentral_C3	MacParland, S. A. et al. Single cell RNA sequencing of human liver reveals distinct intrahepatic macrophage populations. Nat Commun 9, 4383 (2018).
Hs	KDSR	Pericentral_C3	MacParland, S. A. et al. Single cell RNA sequencing of human liver reveals distinct intrahepatic macrophage populations. Nat Commun 9, 4383 (2018).
Hs	ARHGAP1	Pericentral_C3	MacParland, S. A. et al. Single cell RNA sequencing of human liver reveals distinct intrahepatic macrophage populations. Nat Commun 9, 4383 (2018).
Hs	COPA	Pericentral_C3	MacParland, S. A. et al. Single cell RNA sequencing of human liver reveals distinct intrahepatic macrophage populations. Nat Commun 9, 4383 (2018).
Hs	PRRG4	Pericentral_C3	MacParland, S. A. et al. Single cell RNA sequencing of human liver reveals distinct intrahepatic macrophage populations. Nat Commun 9, 4383 (2018).
Hs	PLEKHA5	Pericentral_C3	MacParland, S. A. et al. Single cell RNA sequencing of human liver reveals distinct intrahepatic macrophage populations. Nat Commun 9, 4383 (2018).
Hs	CSTF3	Pericentral_C3	MacParland, S. A. et al. Single cell RNA sequencing of human liver reveals distinct intrahepatic macrophage populations. Nat Commun 9, 4383 (2018).
Hs	BRWD1	Pericentral_C3	MacParland, S. A. et al. Single cell RNA sequencing of human liver reveals distinct intrahepatic macrophage populations. Nat Commun 9, 4383 (2018).
Hs	SMOC1	Pericentral_C3	MacParland, S. A. et al. Single cell RNA sequencing of human liver reveals distinct intrahepatic macrophage populations. Nat Commun 9, 4383 (2018).
Hs	FAHD1	Pericentral_C3	MacParland, S. A. et al. Single cell RNA sequencing of human liver reveals distinct intrahepatic macrophage populations. Nat Commun 9, 4383 (2018).
Hs	ACOX2	Pericentral_C3	MacParland, S. A. et al. Single cell RNA sequencing of human liver reveals distinct intrahepatic macrophage populations. Nat Commun 9, 4383 (2018).
Hs	CIDEB	Pericentral_C3	MacParland, S. A. et al. Single cell RNA sequencing of human liver reveals distinct intrahepatic macrophage populations. Nat Commun 9, 4383 (2018).
Hs	RP11-446N19.1	Pericentral_C3	MacParland, S. A. et al. Single cell RNA sequencing of human liver reveals distinct intrahepatic macrophage populations. Nat Commun 9, 4383 (2018).
Hs	RP11-327J17.2	Pericentral_C3	MacParland, S. A. et al. Single cell RNA sequencing of human liver reveals distinct intrahepatic macrophage populations. Nat Commun 9, 4383 (2018).
Hs	EPS8	Pericentral_C3	MacParland, S. A. et al. Single cell RNA sequencing of human liver reveals distinct intrahepatic macrophage populations. Nat Commun 9, 4383 (2018).
Hs	ARCN1	Pericentral_C3	MacParland, S. A. et al. Single cell RNA sequencing of human liver reveals distinct intrahepatic macrophage populations. Nat Commun 9, 4383 (2018).
Hs	FAM91A1	Pericentral_C3	MacParland, S. A. et al. Single cell RNA sequencing of human liver reveals distinct intrahepatic macrophage populations. Nat Commun 9, 4383 (2018).
Hs	WWP1	Pericentral_C3	MacParland, S. A. et al. Single cell RNA sequencing of human liver reveals distinct intrahepatic macrophage populations. Nat Commun 9, 4383 (2018).
Hs	TACO1	Pericentral_C3	MacParland, S. A. et al. Single cell RNA sequencing of human liver reveals distinct intrahepatic macrophage populations. Nat Commun 9, 4383 (2018).
Hs	PRKAB2	Pericentral_C3	MacParland, S. A. et al. Single cell RNA sequencing of human liver reveals distinct intrahepatic macrophage populations. Nat Commun 9, 4383 (2018).
Hs	PSMC6	Pericentral_C3	MacParland, S. A. et al. Single cell RNA sequencing of human liver reveals distinct intrahepatic macrophage populations. Nat Commun 9, 4383 (2018).
Hs	MKKS	Pericentral_C3	MacParland, S. A. et al. Single cell RNA sequencing of human liver reveals distinct intrahepatic macrophage populations. Nat Commun 9, 4383 (2018).
Hs	PRKAA1	Pericentral_C3	MacParland, S. A. et al. Single cell RNA sequencing of human liver reveals distinct intrahepatic macrophage populations. Nat Commun 9, 4383 (2018).
Hs	RAPGEF2	Pericentral_C3	MacParland, S. A. et al. Single cell RNA sequencing of human liver reveals distinct intrahepatic macrophage populations. Nat Commun 9, 4383 (2018).
Hs	CDC14B	Pericentral_C3	MacParland, S. A. et al. Single cell RNA sequencing of human liver reveals distinct intrahepatic macrophage populations. Nat Commun 9, 4383 (2018).
Hs	WDR72	Pericentral_C3	MacParland, S. A. et al. Single cell RNA sequencing of human liver reveals distinct intrahepatic macrophage populations. Nat Commun 9, 4383 (2018).
Hs	FBXO31	Pericentral_C3	MacParland, S. A. et al. Single cell RNA sequencing of human liver reveals distinct intrahepatic macrophage populations. Nat Commun 9, 4383 (2018).
