# Supplementary material for: Single‐cell transcriptomics stratifies organoid models of metabolic dysfunction‐associated steatotic liver disease
Source: EMBO J. 2023 Nov 14;42(24):e113898. doi: 10.15252/embj.2023113898 (PMC10711666; doi:10.15252/embj.2023113898)
Supplement: Supplementary file 3 — Dataset EV2 [file EMBJ-42-e113898-s017.xlsx]

## Sheet: info
Dataset EV2	Ranked cluster-defining genes in ULA-HLOs and OS-HLOs, related to Figures 1 and 2

## Sheet: ULA-HLOs_leiden0.1@sctype
Wilcoxon rank-sum test, gene names ordered by scores
Hepatic stellate cells_0	Cholangiocytes_1	Hepatocytes_2	Embryonic stem cells_3
VIM	WNT6	CKB	POU5F1
SFRP1	ANXA1	SPINK1	NANOS3
PCOLCE	TSTD1	APOA1	PCSK1N
PTN	PDLIM1	SERPINA1	TAC3
CDH11	GABRP	AGR2	ASRGL1
DDR2	KRT7	APOA2	UTF1
COL6A2	ARHGAP29	ONECUT2	RAB15
HMGA2	ANXA2	SERPINB1	PDPN
TWIST1	KRT19	AFP	LINC01356
IFITM3	CD9	ANXA4	PCAT14
PRRX1	EFEMP1	TTR	PLPP1
TMSB15A	SPINT2	GPX2	SOX17
TUBA1A	ISYNA1	FABP1	FNDC4
SOX11	PERP	CD24	PLBD1
COL3A1	CLDN6	C12orf75	AGL
TBX2	TFAP2B	GOLM1	NANOG
EVA1B	TMEM54	VTN	LBH
TMEM98	GATA3	LYZ	ARMT1
MMP2	VAMP8	S100A4	OLFML3
IFITM2	EPCAM	KLF5	SMAGP
TPM2	S100A11	AGPAT2	FAM162B
RBP1	S100A10	STARD10	VWA1
COL1A2	CXCL14	MGST1	GSTP1
CALD1	VTCN1	PCBD1	BICD1
MAP1B	EMP2	S100A16	C9orf135
COL6A3	CDH3	ATP1B1	RNASET2
EMP3	PDGFA	MAL2	SLC16A10
LIX1	RAB25	RAB3B	AC104257.1
FSCN1	KRT18	LGALS3	ITGA6
FXYD6	BCAM	FGB	CD81
LIMD2	CRNDE	MPC2	ITM2C
LRRC17	SLC2A1	MTTP	GSTA2
PDGFRA	ANXA3	VIL1	LINC01198
EDNRA	KRT8	ALDH1A1	PRODH
PCDH18	SLC2A3	TRNP1	NUDT11
DNM3OS	LYPD6B	CST3	ACTG2
GYPC	CLDN4	EPCAM	TFAP2C
CYTL1	ARL4C	FTL	VAMP8
EMILIN1	ARPC2	LDHA	SOCS4
CLMP	DSP	SLC19A3	TMEM178A
COL1A1	EZR	CAMK2N1	IFITM1
DACT3	GPC3	S100A10	GMPR
SCRG1	IRX1	TMEM141	TOMM7
KCNQ2	CAPG	TM4SF4	GSN
TSC22D1	SYNPO2	KRT19	WASL
ZNF428	IRX2	ELF3	MKRN1
FKBP7	LINC02381	AMBP	PYCARD
CDC42EP5	COMT	APOC1	ENO2
ZEB2	IGFBP7	ERBB3	FAM126A
PLEKHO1	CLDN7	TPD52	RAMP1
FN1	MYL12B	HPN	DMD
NNAT	FLRT3	S100A6	L1TD1
MFAP4	FAM3C	CTSH	LY6E
TUBB2B	TM7SF2	APOB	CEBPZ
ANXA6	C5orf38	HMGA1	SLITRK2
NREP	SMPDL3A	ZFP36L2	TMEM64
POSTN	SPINT1	PABPC1	RPUSD3
PRRX2	ARL4A	CLU	RAB3B
ID3	TINAGL1	CDH17	HERC5
TBX2-AS1	CALM1	ATP1A1	FKBP1A
FGFR1	PFN2	TM4SF1	TCEA1
KCTD12	WFDC2	PLIN2	APOC1
MSX1	PEG10	IDH1	COL4A1
MFAP2	TFAP2A	HSD17B11	PDHB
C12orf57	SYTL1	LLGL2	MBP
TGFBI	APOE	LSR	APOE
RAMP2	GRIA4	DBI	SUSD2
DKK1	HES4	S100P	CSTB
BMP4	CYB5A	FOXA1	AC009446.1
HOMER3	DMKN	ETFB	BSG
COL6A1	NPC2	MGST2	NDUFAB1
COTL1	TPM1	TSPAN8	NECAB1
BAMBI	IGFBP6	CIB1	ABHD12B
CPXM1	TSPAN13	RPS12	MRPL18
PDGFRB	KCNG1	TFRC	PRDX1
CCDC88A	DSG2	MMP1	PNP
CPE	DSTN	SPINT2	ITLN2
CENPV	GPR87	TDP2	EFHD1
UNC5B	DHRS3	CXADR	LYPLA1
TPM4	EPAS1	F2	SOX15
EIF4EBP1	PTPRF	ADGRG6	SAMHD1
PGRMC1	IRX3	PRDX1	REST
SDC2	COBLL1	AK4	CXCR4
SERPINE2	FERMT1	NEAT1	SIGIRR
MRC2	SH3GLB2	ENO1	IL6ST
GPC6	DSC2	FAM162A	CYP2S1
COLEC12	ARL6IP5	AC060780.1	IFI16
IFI16	LY6E	NPW	PRDX4
PLPPR3	KCNMA1	ACAA1	UGP2
HLA-A	LRPAP1	KRT18	FUOM
CTSC	SEMA3C	GATM	TUBGCP2
AKAP12	CDH1	PPA1	UACA
PTMS	WNT4	RPLP0	USP28
CNRIP1	STT3B	A1CF	EMB
RGS13	DCN	LAPTM4B	CD9
MMP11	FREM2	EEF2	HLA-B
NR2F1	HPGD	MPST	TNNT1
ANTXR2	AP1M2	TAGLN2	HLA-C
TCF12	VGLL1	S100A14	TMTC1
NFIB	SPARC	PPARG	UQCRC1
THY1	STAP2	NDRG1	UPP1
LSAMP	RAB38	KRT8	RMND1
TSC22D3	BMP7	RPS28	SFRP2
B2M	PRSS8	CLINT1	MLEC
DDAH2	PCSK1N	NR2F6	NETO2
MEIS3	MDK	RPL29	SAT1
S1PR3	NSG1	PERP	AC024940.1
SULF1	SLC39A10	LINC00511	TMEM123
GLT8D2	PPP2R2B	CLDN7	LINC00678
FREM1	FRMD4B	SAT1	RFK
CRABP2	COL18A1	CYSTM1	PHLDA3
LGALS1	SUCO	RPS23	ORAI1
NTM	CD59	TOX3	STOM
NTRK2	LIMA1	SERPINB6	WDR55
SELENOM	CAPN1	RPS19	COL23A1
GNG2	SMAGP	GPRC5C	TIMP1
SERPINH1	PIK3C2G	RBM47	CA2
TMEM119	TMEM106C	RPS27A	FAM20A
BGN	ACBD6	SPATS2L	SUSD3
TWIST2	METTL7A	SPTBN1	LARP6
PLS3	PLD3	HMGCS2	SNX2
HAS2	TMEM40	AGR3	VENTX
BIN1	AMOT	EEF1B2	SGK1
RBMS3	PDPN	ARHGAP18	PIM2
RFLNB	MXRA5	CLIC1	FNBP1L
COL11A1	OXR1	LDHB	IL6R
HEY1	SESN3	RPS6	PROM1
ANGPT1	EVA1A	RPL39	IRX6
LOXL2	LCP1	STX3	TMBIM6
CRMP1	CNDP2	AIG1	PQBP1
CD248	NRK	GCHFR	YPEL2
ITGA1	APLP2	CHPT1	EPB41L2
CFI	SLC25A4	SLC44A1	SERPINB9
PMP22	SINHCAF	AKAP1	TBXT
LUM	SPP1	FBXO2	NRK
FLRT2	ASS1	ARID3A	PTAR1
IGFBP4	ADGRG1	SELENOP	B3GNT2
C1orf54	CTTNBP2	FGFR4	SLC25A16
TMEM45A	ASAP1	RPL28	NKAIN4
MAB21L2	COL21A1	PGK1	MORC4
SMAD9	SPATS2L	CLDN4	PIGX
PCDH10	ITGA6	CYBA	PHTF2
CXCL12	LRP2	ACOT13	DNAJA2
TIMP1	SEMA3D	RPS24	CXADR
TBX5	PRSS22	RPS2	ELOVL6
FZD2	IQGAP1	SOX9	SOD1
HOXD11	ENSA	PRR15L	SYPL1
UBE2L6	BASP1	SRI	MMP2
CNN3	ABRACL	RPL12	ATP8A1
GLIPR2	ZDHHC12	RACK1	COL4A2
DKK2	FZD6	CDH1	KIF1C
IL11RA	HOTAIRM1	VDAC1	DUSP14
FILIP1	AKAP9	H2AFJ	LAMA4
CNTFR	MBD2	HABP2	C12orf75
SNAI1	C1orf21	MFSD10	SLC4A8
ELK3	IGFBP2	RPS27L	IGF1
ETV1	STXBP6	TUBA1C	DEFB1
GNG11	MGAT4C	FCGRT	GPR160
ITPR1	CYBA	TST	SCG5
NPR3	ZNF385A	BNIP3	UBE2Q2
ALX3	AC027031.2	RPL11	WDHD1
EFEMP2	NUDT14	VMP1	ATP11C
OLFML3	AGTRAP	RAB25	TCP1
ZEB1	CTNNAL1	PON2	CDC14B
IL6ST	ANK3	ASPH	BNIP3
PBX3	FOS	RPS5	MYO10
MSRB3	PRRG4	TMEM238	SMARCA2
ADGRA2	DST	HSPD1	AP2M1
FAM229B	SMS	CCNG1	RASD1
FBN1	TECR	RPS21	DNAJB6
GNB4	HSPB1	RPL8	SCGB3A2
DCHS1	HAND1	TMEM37	QPCT
HOXA13	TUSC3	APRT	RPRM
FERMT2	TBCA	TPI1	GSTA4
COL4A2	ALDH7A1	MT-ND2	UQCRH
IGFBP5	HCFC1R1	CDX2	TP53I11
TDO2	MARVELD3	TXN	ARPC1B
PALLD	SNCG	GSTM3	AC136628.4
PDE5A	C5orf30	ACADVL	UBE2B
COL5A2	ANXA11	RPS3	CARHSP1
TMEM88	KIAA1217	RPL7A	CTSL
MSN	PKP3	NQO1	CD63
SNAI2	SLC38A1	RPL23A	SMARCA5
RARRES2	REEP5	MT-ND1	MT2A
CDK6	ANKRD65	SLC9A3R1	SDCBP
TGFB1I1	RDX	ACTN4	SLC7A8
DNAJC12	FMR1	HSP90AB1	KRTCAP3
GPX8	ID1	MT-ND4	FUCA1
IGFBP3	WNT3	TMEM123	SAP18
MDFI	CD55	ERO1A	SUCLA2
MAP3K1	TACSTD2	DMKN	FAM122C
TRPS1	SYNE2	PPP1R14A	TMSB4X
P3H1	GOSR2	RPL41	PRDM1
DPYSL4	DDR1	TXNDC17	EPCAM
PTX3	ATP2B1	GLUL	SPATA6
RGS2	PTS	RPS13	KIT
SH3BGRL	PDGFC	RPL5	H1F0
GNAI1	SLC2A4RG	TMBIM6	APLP2
EN1	STOM	RPS9	TAGLN3
FKBP5	PPCS	SLC25A5	ADM
TSHZ3	GIPC1	COX7C	PALB2
RNF150	KRT23	DECR1	ANXA3
EXTL2	NME3	SPINT1	MT1X
ZFHX4	ERRFI1	PROX1	ENPP1
LINC00632	ERP29	HSD17B4	ALPL
THSD7A	ADAMTS18	TOMM7	CDX1
CHRM2	HOOK2	GOLT1A	SGCB
PSAT1	NTF4	AKAP7	CCNDBP1
HIF3A	LAMA5	CYB5A	UCHL1
IGDCC3	RAB3IP	GSTO1	CLEC4D
MAGED2	IQGAP2	SLC18B1	FGF13
FHL3	PAWR	MT-CO2	CCT3
HOXA10	MRPS6	SHH	SPSB2
CPED1	PTGES	COX4I1	ESAM
SUCNR1	FUT8	FABP5	FKBP4
KIF26B	BID	RBP4	RAB6B
TPST1	CTNNA1	PLOD2	PTPN12
PLAT	FGGY	AHCY	NPC2
HAND2	ARPC3	CXXC5	FXYD6
CMTM3	RHOC	PRELID1	GCNT1
VCAM1	RAD21	DSC2	DTWD2
ZCCHC24	HMGN3	PKM	PLD4
PHF6	BCL11A	TSPAN13	RNPEP
FAP	ZFYVE21	CHCHD10	ETV5
C4orf48	RND3	RPL18A	TBCB
GLRX	TCEAL4	PEBP1	MYL9
DGKH	SYNE4	EIF4B	ZFYVE21
ETS2	MT-CO1	RPLP2	WDR1
INKA1	TIMP3	ZNF703	RASGRP2
PDLIM2	GALNT3	RPL14	LAMP1
SHMT2	PPIC	RPS8	PIFO
BMP5	LMNA	AMD1	AL117378.1
LIMCH1	TMEM167A	RPL36	SLIRP
AEBP1	PKP2	FXYD3	GAL
HDDC2	GAPDH	RPL34	ERVK-28
PGF	COX7C	CLDN1	FRAT2
MLF1	GSTP1	EEF1A1	LINC01612
MME	SH3BP5	RPL18	SDC2
HMCN1	S100A16	MT-CO1	OCLN
LRRC4C	CTSV	RPS29	SPINK2
FHL2	PSME1	ATP11A	ADI1
PRKG1	LAMP1	TFF1	FGFRL1
TPD52L1	NR2F2	CHST9	TFCP2L1
ROR1	ESRP1	PDLIM5	RBM3
FSTL1	TSEN34	SLC12A2	KAZN
CARMN	FOSB	RPL7	SERF2
TSPAN4	ACSL1	IRF2BP2	DOCK2
ARHGEF40	TUBA1C	SNHG7	PINK1
MAFB	SDC1	RPS14	FADS3
PPP2R3C	DCXR	GSTP1	CNIH4
HS3ST1	PKIB	SPOCK2	HSBP1L1
LPAR1	TDRP	IMPA2	MIF
CEP170	HOOK1	ATP5F1A	LRAT
PTCH1	BBX	POLR1D	RBPMS2
ACAT2	STARD10	PAQR8	SAMD11
PXDN	PBX1	RPL3	GABARAPL1
MMP16	PCBD1	UGDH	SLC6A6
FAM92A	GLTP	ACAA2	PRKCI
SRPX	PDGFD	MIF	XRN1
CCDC85B	ZNF706	COX5A	ETV4
UNC5C	RTN3	HSPE1	PRKAR2B
NDNF	IRF6	PGAM1	CTSV
FAM89B	CAST	MT-ATP6	PRRC2B
CSRP2	SH3KBP1	OLA1	PPP1R12A
APLP1	SLC9A3R1	FZD5	ATP6V1G1
PDLIM7	DAG1	ANXA11	ST6GAL1
TCF21	MEST	UQCRH	LAPTM4A
LIX1L	CD151	REEP6	HAGH
PRPH	PART1	KIF21A	A4GALT
TFPI	PRSS12	OCLN	RAB11FIP1
FBN2	PHLDA1	SLC35D2	EPPK1
FKBP10	HRAS	BSG	AKAP12
BST2	MT-ATP6	SCGN	SOWAHD
COL4A1	AHNAK	TPT1	CD38
GPC2	ID4	RPL19	C19orf53
SMARCD3	ARF6	RPS3A	SLC25A29
PTPRD	EFNA1	POLR2H	CD320
DNM1	DGCR6	ASRGL1	HIST3H2A
NFIA	WNT7B	FTH1	DYNLRB1
ANGPTL4	ERP27	SCD	ATP13A2
MOXD1	UGP2	HLA-C	ANGPTL4
BEX3	GALNT6	TM9SF3	FBXO45
HSPA13	IKZF2	GPX3	IRX1
PYCR1	PDCD2	BTF3	PARP1
SLC8A1	ARID3A	BEX1	LDLRAP1
SSBP4	FTH1	PTP4A2	WNT3
IGLON5	CTNNB1	KRTCAP3	TPI1
PDE1A	SLC44A2	MPHOSPH10	RRP9
COL5A1	KREMEN2	ALPK3	PRDX3
SYDE1	CD46	SLC39A5	ARHGEF10
DPYSL2	CRISPLD1	NEDD4L	SCUBE2
PMEL	CHMP2A	PCAT14	NOL7
FOXC2	ME1	HSPG2	ATP11A
ZADH2	GGCT	ETHE1	ACOT13
TCF4	BLVRB	PRR13	GNA14
ADAMTS7	LSR	GCC2	SNX10
TEAD2	CDS1	EZR	SEMA6A
OSR1	C4orf3	DUSP9	SRGAP1
SMARCB1	TMBIM6	AK3	B3GNT4
MLLT11	MIEN1	RPL22	TUBA1C
NRP1	YWHAZ	PLEKHA5	DNAJC15
BCAT1	CERS6	HINT1	AK4
RFTN2	METRNL	RPL10A	SPINT2
CYSLTR2	CDC42SE1	RPL32	SERPINB6
JAM3	AKTIP	PHLDA2	GPAM
TCEAL7	ARRDC1	CMPK1	LARP1B
NLRP1	S100A14	TOMM20	SPTLC2
SLC39A6	KTN1	PTBP3	XACT
MYL6B	GSN	DYNLT3	CDK2AP1
SERPINF1	MT-CO2	RPS15A	ZFP42
TMSB10	SLC16A10	KRAS	CTSD
PCDH11X	STC2	HIGD2A	UXS1
GATA5	MYL6	GSPT1	AC011447.3
PARVA	SOCS1	LAD1	CYB5R3
TCEA2	CITED2	CTSZ	RAB17
ELOVL5	MT-ND3	TOB1	LRRC59
IGF1	ATP6AP2	RPL35A	CRLF1
LEF1	MPZL1	TSPAN6	MINDY2
TMEM132C	NECTIN3	HES1	LRRFIP1
EPS8	MT-CO3	RPL13	TMED5
NTHL1	MT-CYB	DSG2	NRBP1
SYT1	ELOVL1	HEBP1	STMN1
CCDC28B	RNH1	APLP2	IFITM3
NES	SKAP2	PCBP2	TXNDC15
FAT4	SPAG16	CD2AP	ZNF511
RAB31	SSX2IP	RPL37	CBFA2T2
ALDH1A2	WDR86	COA4	RGS10
SRM	TNFRSF12A	MT-ND5	LAMTOR5
PSD3	MSX2	ETNK1	NFE2L3
FHL1	DUBR	GPI	NUDT1
EID1	PATJ	RPSA	PVR
ISL1	SSBP2	MT-ND3	IGSF8
RPS6KA5	RHOD	ATP5IF1	CALM2
DRAP1	C1GALT1	RPS4X	MZT2A
DIXDC1	SPINT1-AS1	TMSB10	PCMT1
CYGB	FAM89A	ASL	FKBP1B
DZIP1	CREG1	C1QBP	IGFBP2
OAF	SH3YL1	MET	ZC3HAV1
NKD1	CD47	DSP	COX17
NR2F1-AS1	LSM4	TMEM256	KIF9
NID2	GATA3-AS1	SUCLG1	ZNF600
JAG1	C16orf74	RPS27	HOMER2
NUDT11	GYG1	GATA6	PIM1
ADAMTS9	CTDSPL	MISP	KANK3
DOK4	AKR7A2	HSDL2	SHISA5
ANTXR1	HINT1	ARPC3	SOSTDC1
GULP1	CSRP1	MRS2	CST3
LTBP4	SYPL1	FOXA2	PSORS1C2
MICU3	MPZL2	ATP5F1B	POLE4
PRAC2	TKT	MRPL14	ARID1B
POLR3GL	ITPR2	XBP1	TSPAN18
RBFOX2	DIAPH3	SLC44A3	PLEKHB2
SSBP3	F11R	CCND1	DERA
SLC9A3R2	MT-ND4	ESPN	TET1
PRAF2	TRAPPC6A	NUDT4	KLRG2
CDH2	ATP6V0E2	PTPRF	PROS1
LNPK	FABP7	CEACAM6	ROGDI
HLX	UTRN	COL27A1	MRPL41
PODXL2	CXXC5	MRPS26	SKIL
ITGA8	RYK	MCRIP2	PPM1N
QKI	GTF2H5	SNX5	SLC29A1
PLAGL1	DHCR24	APOE	GLDC
HOXD13	MOB3B	RPL26	S100A10
MIR503HG	MALAT1	CHMP2B	TSG101
RCN3	FKBP4	LPP	NPTN
S1PR2	RBX1	OCIAD2	PSMD8
MARCKS	RPL12	RPL24	PTBP3
NLGN1	ATP6V1H	ANXA5	TNK2
JAKMIP2	MYO6	CMTM8	CMIP
TRIL	ASAH1	ABHD17C	C15orf65
MRAS	YDJC	RPLP1	GALNT6
AC002454.1	GID8	PRDX6	NMU
COPZ2	ACSF2	RAB4A	PLEKHA1
RSPO4	LITAF	GOLGA4	CHST12
COL13A1	PLP2	HDGF	RNF212
SMYD3	GCNT2	RPL31	CACNA2D2
GAP43	STK24	RIDA	ADAM8
NOVA1	VCAN	ITIH2	OAZ1
CRISPLD2	VPS29	MAN1A1	EPHA7
C1R	SHTN1	PPP1CC	PDXK
AL031058.1	STON2	USH1C	RPS10
FLNC	BEX2	ESRP1	ATP6V0B
CALU	PPL	RPL10	MMP24OS
CCDC3	RSPO3	RPS16	CAP1
LDB2	ADI1	C4orf3	PRNP
LINC02249	HOXB2	RPS10	VSIG10
SLIT3	TRIM24	RPS7	MAP1S
MTHFD2	FBXO2	PROM1	FAM102B
MPPED2	XPR1	SCP2	AC018462.1
GFRA1	ACSM3	RPL4	MYL6
SCPEP1	TMEM159	PFN1	AMER2
MAPK12	MEIS2	IBTK	JPT1
ALDH2	RPL41	B2M	ARL6IP1
SCUBE3	FEZ2	PFKL	CPVL
EBF3	UFL1	RAB11FIP1	NDUFAF7
HOXD10	UCHL3	PROS1	ENSA
ARMH4	ITM2B	RPS11	CSNK1E
RCBTB2	DNAJB1	RPS18	FAM49B
TMEM100	MDH1	PRDX2	TXNL4A
ADAMTS1	LAMP2	CCDC198	CHST2
CYYR1	SVIL	HDHD3	C1GALT1
BAALC	RANBP17	GPR160	FURIN
SOCS3	LINC01503	MT-CO3	TMEM50A
ZNF521	CAPNS1	CBLC	CERS4
PREX2	ATXN10	HSPA8	NT5C3B
PCBP4	MET	GOLIM4	LLGL2
CNTLN	TMEM125	AP1M2	ARRB2
FADS1	OPTN	SQSTM1	STK17A
GPSM3	GCSH	TACC1	DST
CD81	ANXA7	RPL37A	HSP90AA1
NID1	HEBP1	UBB	GYPC
DISP1	JUP	TENT5A	LUC7L3
SIX1	ST6GALNAC3	SMIM14	EIF3K
ITM2C	TRAPPC3	TRIM2	PLCD4
GXYLT2	DSC3	BCL2L1	SNAPC3
TAC1	SLC25A5	TSPAN3	KCNK12
BCL7C	KCNN4	LCOR	COX6A1
TBX3	TMEM179B	PRDX4	KIF3A
CCL2	CADM1	NDUFS2	PEMT
CDC42EP4	STK26	NPM1	HMGB3
KCNIP4	HEBP2	HEPH	C4orf3
NAP1L3	ISOC1	FKBP11	MGLL
TBX5-AS1	VPS35	HIGD1A	FAM169A
RAI14	VWA1	RPS25	ATP1B3
CCDC80	PLEKHN1	TRIM71	VSTM2B
HHIP	MYEF2	MT-CYB	CNTLN
MEX3B	MBP	ZKSCAN1	NSMAF
LMCD1	EGR1	VASP	DR1
FSD1	NENF	CAPN8	YPEL3
LAYN	MMP24OS	ANXA2	RHOC
ALX1	TRMT9B	CSTB	TRIM2
LY6H	LYPD6	GALE	MYBL2
RASSF8	PIP4K2A	RPS26	CKB
HPF1	COMTD1	AFDN	ATP6AP2
NEXN	FAM111A	NACA	ITGB4
RGL1	ATRAID	CPD	FIBP
CFL2	DIAPH2	RPL13A	MYL12A
DAB2	THOC6	HNF4A	PSAP
MAGEH1	GABARAPL1	TMEM63A	ZNF638
MEIS2	LINC00665	CEBPA	SPINT1
NUPR1	EPS8L2	AMN	EDA
PMAIP1	MRPL57	LRPPRC	TBC1D1
MAGOHB	NDUFAF4	FOXP1	EIF4E2
RGS5	S100A13	SERBP1	ATP6V1E1
GRASP	MYOF	IGFBP2	KLHL18
AP1S2	SVIP	AGT	LINC00937
UCHL1	EPB41L3	LGALS3BP	MT-ND5
OLFM2	METTL5	DDAH1	ASS1
CLIP3	SDC4	ALDH2	SLITRK4
DBN1	GAS6	VPS13A	AC092490.1
CNPY4	TMCO3	MGAT4B	TMEM160
BCAS3	TMED10	FRAT2	HUWE1
UBE2E3	LAMB1	RPL30	CALR
HMGB1	MAGEF1	NCOA4	HUS1
ZC2HC1A	DUT	EEF1D	GSTM3
STMN1	PHLDA3	UBA52	YTHDC1
SGCB	STXBP2	ATP5MC3	TMEM238
IFT52	QPRT	THOC2	COX5B
BCO2	PCDH7	MRPS35	UBE2S
C1QTNF4	CLTA	CAMK2D	COLEC12
CBX1	AP1S1	TPM3	TRPC6
COPS8	MAX	IPO7	PLOD1
CLGN	RASSF7	UQCR10	FIBCD1
C20orf96	EIF3H	GLUD1	HK1
TGFB2	TALDO1	FUCA2	ABCA4
KCNE4	SCOC	UQCRB	TIMM17B
SAMD11	ETHE1	SUCLG2	RASSF2
LBH	LTC4S	TGOLN2	CECR2
RNF130	SLK	EML4	KLF7
KCTD17	TP53I3	MAPK13	SPTSSA
NEFM	DUSP14	FAM136A	TSPAN7
SH3BGRL3	CCNDBP1	ELF1	EMC6
DPF1	CRABP2	TRAP1	CAPG
H2AFY2	EXPH5	RPS15	ACTC1
APBA2	OSBPL9	MT-ND6	PGAM1
RECK	PPDPF	MYL12A	TENT5B
MIR99AHG	NMRAL1	PHPT1	SELENOS
DACT1	PDCD4	RPL35	NRBP2
ETS1	MYL9	MYC	TMED9
HNRNPH3	CERCAM	CHDH	TPD52
HOXB9	CEMIP2	TLE2	ARL8A
C14orf132	LIMK2	LRP10	OAT
OSTC	ELF3	CENPV	ARPC3
BDNF	SCD5	RPS6KA3	RNASEH1
PRR16	PLXDC2	CDX1	ATG3
ARHGAP42	TFG	GAPDH	FXYD5
PTBP2	SEM1	HSD17B2	GPAT4
RRAGD	ORMDL2	RPL36AL	PPP1R3B
TSHZ2	MBOAT7	RPL6	MOSPD1
RNF165	SELENOT	COMTD1	S100B
NRXN1	CSTB	CSDE1	SNX8
HOXA11	MT-ND6	SLC39A14	CLDN10
IFIT5	SMIM30	GHITM	CFLAR
WARS	GALNT1	PAPOLA	PRDX6
MCRIP1	ATF3	SERINC5	AP1M2
CRB2	BCAS4	HHEX	GCA
LRP12	PSAP	ETV4	CTTN
ISM1	PTPMT1	CD63	CCDC85B
KCNK2	FAM210B	CRB3	ZFAND6
TIMP2	POPDC3	HSD17B12	UGCG
ITGA5	ELF1	SH3YL1	ANKRD18B
HAND2-AS1	GRHL2	PPP1R16A	PCP4L1
PTPRD-AS1	TES	PPP2R2A	SMIM1
TSHZ1	RBPMS	AKR1A1	APMAP
CORO1A	ATP6V0E1	MRPS36	TMEM51
Z97200.1	SNHG8	KIF12	ARRB1
ARHGAP28	RARB	RPL9	RBM38
ANKRD44	WASF2	KLF3	MFHAS1
GPSM1	ATP5IF1	GMDS	APBB2
PIP4P2	NDUFS8	PPDPF	MXD4
C7	RNPEP	IMPDH2	GSTO2
EZH2	ANAPC16	RPN2	PRLR
HOPX	BCAP31	PLLP	GTF3A
KANK2	RBM3	PCBP1	RPS7
DCX	RUNX1T1	RHOF	IMPA2
P3H3	CYHR1	UGT8	HSPA8
ATP5MC2	RAB14	PNP	HNRNPF
PAFAH1B3	EFNB2	SEC23A	ZBTB44
MAP1LC3A	CLIP1	ADD3	ITFG1
FRZB	WWC3	GRSF1	LDHA
ZNF423	APRT	CAST	MVP
SELENBP1	ITM2A	CANX	C2CD4C
NR3C1	SFN	CD164	ST8SIA6-AS1
FOXF1	KCTD1	AGPS	DEGS1
PITPNC1	NPEPPS	CD320	MBNL3
ENC1	DICER1	MECOM	NDUFB2
GINS4	EMB	FAM135A	BCAP29
FBXL7	GMPR2	PRDX3	MCL1
NT5C3B	GCHFR	CD151	ANAPC4
PELI1	PRKX	SLC25A3	TRAPPC6A
CLUL1	EYA1	ODC1	PRKAB2
GPBAR1	EPHX1	MYL12B	IMPAD1
CHN1	SPATS2	ICA1	TSTD1
SAP30	C7orf50	GALNT7	TEAD4
KCNQ1OT1	SLC2A8	VCAN	GUK1
IGDCC4	SPCS1	SNHG8	RNF214
SYNPO	FIS1	ARFGEF3	PTCHD1
PIK3R3	CAV1	TCF7L2	LRPAP1
PYGO1	ARL3	TFF3	CCDC26
VASH1	MXRA8	PPID	APRT
SVEP1	LEPROT	DCTPP1	RAB11FIP4
ISG15	PDE4D	COX5B	RPL8
RNF24	GUCY1A1	ATP5F1C	BCAP31
ANGPTL1	MT-ND1	COX6A1	MT1F
FLI1	MT-ND2	CLDN3	YWHAZ
GFPT2	TMX4	RNF128	AGPAT2
TLE1	TRAPPC1	MLEC	TMEM189
COL26A1	NAXE	VDAC2	ARFGEF1
DES	SYNGR1	UBE2K	KLRB1
ERCC1	CAPZA2	BAX	RTN3
GATA2	PAXX	HDAC1	AC006333.2
CDIP1	C11orf1	SSR4	NRCAM
TIMM22	ENTPD4	RSL1D1	GNAL
EMCN	KCNJ2	PDXDC1	GSTA1
RBPMS2	PPFIBP1	LRBA	ARHGAP42
CLEC11A	DNAJC21	LRRFIP1	NQO2
MATN3	FGFR2	MARC1	TRIM28
ST6GAL2	TP63	NENF	DCTN5
PTH1R	MPDZ	QSOX1	BIN1
PIMREG	APP	C1orf131	ZSWIM7
BEX1	C1orf35	FRAS1	PPM1G
INAFM1	ERICH1	ATP13A3	C6orf62
CD200	ACKR3	EIF4G2	TTTY14
COLEC10	SNX24	ID1	JUP
LRFN5	STMP1	CTNND1	SERINC3
RASL10B	HAT1	POF1B	AHNAK
CSRNP3	STOX2	RASSF7	ITSN2
HIP1	POLR2L	C12orf49	CYBA
BCHE	EFNA5	EIF4A2	TMEM14A
ZNRD1	SNCA	MRPS25	APP
DSE	UFM1	H1F0	PDCD2
FAM171A2	MINDY2	MRPL23	EPHX4
HTR2B	OAZ1	RAP1B	ATG5
SLC7A3	VGLL4	GUSB	THY1
FEZ1	HSD17B8	SPTSSA	CDCA7
MSANTD2	PPP1R35	PSME1	ABCD4
NCALD	ATIC	ATP5F1D	CYB5R1
ATRNL1	ADGRL2	HNRNPF	ATP6V1C2
FAM162B	PTPN14	FILIP1L	NDUFA2
FBLN2	FAM49A	CASP6	ADCY1
ST6GALNAC4	PRDX5	ROCK2	FAM222B
EBPL	ADAMTS6	COX7A2	PFKL
PDE7B	SRSF5	RRBP1	TMEM170A
TMEM200B	SLC25A11	TIMM13	RPA1
CMSS1	B4GALT1	COMT	DGKD
RNF175	DRAM2	SEMA6A	ITM2B
GLIPR1	JUND	ALDH18A1	TRAPPC2L
BACH2	PLXNA2	STX7	SLC43A1
PDLIM3	GRN	FLNB	F2RL1
JAM2	CMTM6	NRIP1	GRAMD1A
LOXL1	SWAP70	MDH2	PIEZO2
DEGS1	TSPAN6	EIF2A	FKBP2
NLGN4Y	RCSD1	SEMA4G	RNF11
AP3M2	UBXN4	KPNB1	CDH4
GNAI2	PGLS	SLCO2A1	GCHFR
CCDC144NL-AS1	WDSUB1	SDC4	CRYM
TENM3	TNNT2	SERPINA5	RCOR1
PDS5B	EGLN1	SLC4A4	ESCO1
ARF4	ADCK2	ATP5PB	SLC25A35
ATOH8	TRIM55	CD46	ACOT8
C1S	SMDT1	MRPS12	PDK1
VASH2	SCNN1A	IMP3	MTFR1
PKIG	BIK	IGBP1	AMD1
CDK14	TMEM256	CCDC68	CASP10
PEAR1	SPPL3	CLRN3	SELENOW
SEMA3A	MAD2L2	HSP90AA1	ASCC3
NKAIN1	NEDD4	APOM	ADGRA3
PPP1R18	SERINC5	ATP8B1	KMT2C
KIRREL1	CERS4	CISD1	POLR2I
SLFN5	GOLGA4	ECH1	AFDN
PRCD	PDCD10	YWHAZ	NLRP7
WNT5A	ZNF655	CP	PSMB6
CA14	TTLL7	ANXA3	SHH
SOX12	FYN	SYAP1	RBM24
TIAM1	PSMB2	PHGR1	XBP1
CACNA1C	TAGLN	GDE1	USP32
TCEAL5	SMTNL2	NDUFB4	YPEL5
WIF1	TOM1L1	F11R	C1GALT1C1
TUBB6	FBXO17	ATF7IP2	ATL3
UBE2S	FAIM	ABRACL	SCAMP2
TP53I11	ZFP36L2	CDS1	GRB10
AC015522.1	RAB11A	WDR45B	COX7C
TMEM204	TMED3	RPL15	KLF4
IFI44L	RDH11	VEGFA	CRHBP
DOK5	CCDC186	SERP1	RPS28
IL18R1	NIT2	EGFL7	MAN1C1
TMEM59L	SYNGR2	FNIP2	RNF130
TNS2	YBX3	IHH	PXDN
THBS1	MESD	RAB11A	HACD2
HOXD-AS2	WDR34	EIF3E	HABP4
EPHA3	ECH1	SUGT1	CDO1
ELOVL4	YAP1	ZNF581	CLDN7
CHODL	MMADHC	ATP1B3	DRAP1
PRDM8	SLC27A6	GFPT1	DOCK11
PDE10A	PLEKHF2	RPL23	SLC36A4
PRICKLE1	LUM	HOOK1	SIDT2
TMEM158	SELENOW	USO1	SLC35D2
PXMP2	POLR1D	RABL6	LIPH
FIBIN	DPY30	FBL	ST8SIA6
KIF5C	GADD45B	ITPR3	BACE2
MFGE8	PNMT	COX6B1	MPG
NAALAD2	TRIOBP	BCLAF1	PLPP4
BMP1	RNF13	BTG2	FGFR3
LAMA2	NAALADL2	DDX21	ECHDC2
SLF2	ITGB6	CHP1	BTF3L4
HSD17B10	ZDHHC24	ABCD3	MRVI1
TSPAN11	PPA2	SLC26A2	NSD1
FBLL1	CHCHD5	LRRN1	GAS6
FRMD4A	MYH9	C3	PLPP2
LINC01918	ATP6V0D1	TKT	ELOVL4
CDK4	NDUFB1	ETFA	AKAP1
CA8	FNBP1L	CAT	MCRIP2
SMO	MAML2	SLC16A3	TMEM131
NTMT1	COX14	PPP3CA	PDP1
EPB41L2	RPL26	VAPA	METTL16
ETV5	NECTIN4	QPRT	MELTF
HYI	SERINC2	KIF5B	TRAM2
NCAM1	MARVELD2	SOX4	GHITM
COPRS	TFAM	CELF1	RCOR3
SLC16A1-AS1	CHD3	ITGA6	IGSF1
CALHM5	METTL8	SORL1	HINT1
CDKN1C	ARL6IP6	CLCN3	TCL1B
ASXL3	NSD3	GSTK1	NUDT15
PIANP	ZNRF2	TES	DIP2A
P2RY1	RAB29	RFK	UMODL1
B3GALNT1	RNASET2	ATE1	CCPG1
PTPN13	ATP5MC1	NOB1	CASP8
KIF15	ENOPH1	PIK3R1	PGM1
ST8SIA4	EPS8L1	PTBP1	CASC15
MEF2C	YPEL5	PAK2	SBF2-AS1
CASC15	CD2AP	EPS8L2	CANX
PGM5	GPAA1	SCARB2	DIAPH2
STX10	ROGDI	MRPL42	MIEN1
RORA	NAGK	PIK3C2A	DGLUCY
GREM1	TRIP6	SULT1E1	BARD1
CIB2	GCA	TMED5	GAS2L1
CCDC66	SEMA3F	GOLGB1	TUBG1
LRCH2	MAP3K13	HOOK2	BFAR
IFI27L2	MYCL	ZDHHC20	USP22
SETBP1	TXN	INAVA	MGST3
ANGPTL2	PNISR	RDH11	TBC1D23
AKT3	POLR2G	GTF3C6	MRPL14
IFT27	RGS10	MMP15	ACE
IGF2	MXRA7	AKAP9	GABRA3
BLMH	KRT17	FOXQ1	RTL8C
ZNF32	RPS4X	DGAT1	COMTD1
MUC12	MSANTD3	PTTG1IP	NAGA
STAT3	ZNF580	IQGAP1	UROD
CNIH2	SERF2	PKDCC	TMEM63A
GATA2-AS1	TCF25	ST14	CRELD1
RHOQ	HSPA2	TAF1D	GADD45G
FNDC5	JAG2	FLVCR1	ARPP19
FMNL3	MYO1C	UFC1	KDM7A
FAM110D	BRINP1	DNALI1	MAP1B
VAT1	JPT2	CLDN6	SLC44A2
PCOLCE2	BLOC1S2	EIF3A	RPS24
DTNA	PMVK	NEU1	BAX
HECTD2	NDFIP2	HSP90B1	BRWD3
LPAR6	CACUL1	EGFR	KIF21A
AFF3	RALBP1	HGD	RAB29
HUNK	CXADR	ACTG1	CYB561
RERG	LCMT1	MAP2K2	TMEM258
VASN	C16orf87	TYRO3	CCNYL1
FENDRR	PPP1CA	GTF3A	SBNO1
SLC35B1	PPP1R13L	MIR194-2HG	MANEA
CTDSP2	COX17	ZBED3	PGD
SLC22A17	TPD52	ZMYND8	RAB7A
MEIS1	JTB	CALM1	WNT5B
SYNE1	IER2	BZW2	WNT2
DKKL1	TMBIM4	COX7B	RNASEH2C
SARS	COA4	CAPZA2	RUSC1
UTP11	SCP2	LMO7	BCAR3
IFI6	SLC7A5	PGPEP1	PHKB
CREM	MMS22L	ANG	PPIC
NXPE3	COMMD8	GALNT5	CCDC50
CCDC107	COMMD1	CDC42EP1	COX5A
TNS1	DEK	GPRC5A	UNC119
IGF2-AS	RAB9A	SEC11A	WNK2
SH3GLB1	LSM14A	TXNL4A	ELOB
PTP4A3	ARF5	SEC61G	ANOS1
MAGI2	CENPW	CNIH1	CDC25B
CYBRD1	PPIG	PAG1	UBB
FZD10	PLEKHG4B	EPB41L2	PRMT2
KLHL7	ATP6AP1	JUP	PIN4
TMEM131L	EBP	RAD23B	BLVRA
HECW2	KLHL42	CFTR	DPH6
GPR19	TIMMDC1	TUBB4B	NNT-AS1
AASS	ADAMTSL4	E2F5	MPHOSPH8
TRIB2	CUL5	DDX3X	FOXN3
ICAM1	PCDH9	P4HB	KANK1
ZYX	EEA1	TUFM	CLTC
TAF1A	SGPP1	LAMA1	SLC3A2
METTL9	KRR1	MYO1B	WARS
WFDC1	NBDY	CALCOCO2	CPEB1
KAZN	TMED4	CCNI	RAB5A
P4HA2	HES1	CLTC	DESI2
TSPAN18	ERG28	HNRNPC	RPS4X
BOD1	ATP5PB	PAICS	STARD3NL
SPATC1L	CXXC4	PFKFB3	VAV2
MND1	HSP90AA1	RAB17	GUSB
CRY1	BARX2	FNBP1L	RAB11A
AC009041.2	DBI	SLC44A4	WNT2B
RSPO2	HOXA5	NIPSNAP1	CPQ
RFTN1	WDR1	FGG	TSPAN9
BNC2	HHIP-AS1	DNASE1	ARL6IP6
RAB32	NF1	OXA1L	GSTA3
TNNI1	NACA	KDM4B	RNF19A
PITX1	TOMM34	MAP7	AL359924.1
GLI2	LMO7	CALM2	AZIN1
MYOZ3	MZT2A	GALNT3	CAAP1
DUSP15	KDF1	SALL4	RPS23
PRPS1	GAS1	EMC10	TMEM70
NAV3	ESYT2	MRPL50	RAB6A
ZCCHC3	CTSL	METTL26	FXYD3
DOK1	TPMT	KIF13B	PYGB
TTL	DOCK9	TGIF1	ATP6V0E1
SYT11	ABHD11	MRPL13	PIGP
LRRC49	RPL36	ARG2	CCT6A
ARHGEF25	SUMF1	RELN	IL32
LOX	AMOTL1	MZT2A	CHMP2B
DLX5	YY1	EIF3L	F11R
MORN2	ECHS1	GDF15	RNF181
HLA-B	ARPC5	CSNK2A1	CNTNAP2
P3H4	SLC48A1	PSMB5	GNAQ
CDK5	DHRS4L2	SMAP1	SEC63
AAMDC	TEX264	ZNF207	NBL1
CCDC150	PYURF	RPL27A	TMEM132A
FKBP14	REXO2	PAWR	CGGBP1
PSD	CAV2	RPL22L1	SPECC1
EIF1B	RBM47	CFAP97	ATP2A2
RIMS3	RAD23B	EPS8L3	RPS15
MARVELD1	HS6ST2	DNAJC22	ALKBH7
GAPT	DAZAP2	ANXA10	OLFM4
PLPPR2	ACSL3	PRELID3B	CD200
DPP7	RPL22L1	CAP1	DYNLL1
SCUBE1	TRMT112	LGR4	MIR548XHG
GFRA2	RHOU	MAZ	MID1IP1
RNF157	VKORC1	JAGN1	CBR4
RAB27A	DLX2	SF3B1	MSH2
TERF1	ARHGEF19	DNAJC15	AC104461.1
LINC01597	COMMD4	UQCRC2	LRP8
RUNX1T1	SLC35B3	STXBP2	TBC1D14
RHOJ	OSTF1	PLEKHA1	LSR
GATA6	LRRFIP1	CNOT1	WFS1
TPGS1	ACER3	C6orf141	C8orf76
SEMA5A	MRPS34	RALGAPA2	GOLGA4
ADGRB3	HLA-C	PAK1	CD109
WT1	LAMTOR3	NCOR1	RPS6KA2
C8orf88	EIF4A2	LMNA	HIGD2A
PLAUR	PLGRKT	NHSL1	RPP30
HMGN2	FOXO3	TTC3	ULK1
HOXA7	RAB11FIP1	PRSS8	PMVK
SLC16A9	BAIAP2	CASK	MGAT5
SEMA6D	GPC1	FGFR3	SLC25A44
NFIC	RPS7	LMAN1	INPP4A
F2R	PEF1	PTRHD1	CDK2AP2
COL25A1	MDH2	BRI3BP	CALY
SLC2A6	B3GNT2	NDFIP2	TRIM71
LRRN3	RIMKLB	TBL1XR1	RPL18
SCML2	DYNLL1	METAP2	ENO1
RAB3IL1	CARS2	ZFAS1	MAPK6
BICC1	SMARCA2	FAM120A	RPS14
ECM1	RPL8	CARHSP1	BARX1
RAB8B	PPP1R9A	INPP1	PTGR1
STARD4-AS1	PXN	MMD	MMP15
EEPD1	TEAD3	MRPL57	BSPRY
IFITM1	KITLG	ACTR3	LAMB2
NDUFA6	DGKZ	SULT1C2	LINC00665
STX2	TMEM9B	TMBIM1	LINC01139
CNPY3	MCOLN3	STOML2	EPHB4
PDK2	EEF1E1	TOP1	PLCE1
NLGN4X	AIMP1	GGH	RAD23A
HOXD8	PPIA	ECHS1	GNB1
GJC1	PON2	ZBTB7A	COX7A2
HOXD9	TMEM230	ITGA2	MAST2
DUSP6	WEE1	SYNGR2	RPL36AL
STARD9	TIMM17B	NDUFC1	TRIML2
PKDCC	GLB1	MRPL54	ANAPC11
GEM	CLDN3	DARS	CNPY2
TMEM108	YEATS4	QARS	MDFI
TUBB2A	TMEM237	GJB1	EIF2AK2
PABPC5	DHTKD1	C1orf210	TOR3A
RAB33A	ZFP36L1	GNPNAT1	S100Z
B3GLCT	TMEM147	DUSP5	ADRM1
CALCRL	CHURC1	PLD1	CLDN6
EEFSEC	PHLDB2	PYM1	MAP1LC3B
ITGA4	C3orf14	EIF3K	FKBP8
IRF2BPL	LAMC1	G3BP2	REEP5
TMEM109	ZNRF3	CCT8	CBX3
HAUS1	PTHLH	PTGES3	TRMT9B
CSGALNACT2	TMEM9	LMO4	SESTD1
SDC3	PRKCZ	SLC7A2	ARID5B
THRA	EIF3A	GDI2	NMI
TMEM47	UBE4B	GPX4	RPN1
ILK	CAPN2	DHRS11	TUBB2B
EID2B	YIPF2	EIF2S3	AURKAIP1
SRD5A1	RMI2	VPS51	LPCAT1
CGRRF1	ASCL4	EIF1AX	MAPK1IP1L
LINC01116	HSPG2	LYPLA1	SWAP70
CDKN2A	TUBB4B	TMEM59	OST4
ZNF302	CBX6	CTSE	IFNAR1
GNAL	PRSS16	CCT6A	ZNF428
PRICKLE2	HAGH	VAMP8	SEC61G
DCLK2	USP47	CNTNAP2	NPFF
ILF2	MGAT4B	CALB1	GLIPR2
FLYWCH2	DFFA	CNIH4	YIPF6
HLA-DPB1	DNASE2	ASGR2	UBE2H
CCDC136	FAM120AOS	TOR1AIP2	B3GNT7
NEFL	ATP1B1	ERGIC1	OGFRL1
CDO1	MCUB	DHRS7	IL4R
ZNF660	HNRNPH2	EIF4G1	DPPA4
GPX7	SORT1	GRPEL1	LINC00960
RAB34	PLK2	UBXN4	MTA3
DACH1	NAV2	AGMAT	ZNF138
RASSF8-AS1	TLCD1	OAZ1	GON4L
CCDC102A	MAPK13	FASN	HDAC9
TXNDC16	CRYZ	IER3	NFKBIB
SLIT2	GOLGB1	MANSC1	GSTM4
ZNF385D	COX8A	NDUFA5	MAP4
DNAJC18	C1orf56	RAB1A	DDHD1
LIPG	RPL13	YBX1	SNAPC1
MGARP	THOC7	LASP1	GNPTAB
RASA3	GNG5	TCAF1	PRR15
EFNB1	UCHL1	TNIK	SLC7A1
INHBA	ADK	HNRNPK	HEY2
C11orf96	HSD17B14	PDCD6	TRNAU1AP
HS3ST3A1	SPSB3	IARS2	AL162411.1
WDR54	CD164	SPHK2	SNCA
ARMCX1	ATP6V1G1	STEAP1	ZNF770
HSD11B1L	CUTA	UHRF1BP1L	PLAC8
GNG8	TXNL4A	NAA50	CTH
RNF144A	EPB41L4A	NUDT9	ARMCX2
CDK1	CORO1B	SYNJ2BP	SLC35A5
BLVRA	TMEM238	PUM1	STT3B
SPRY4	RPL29	COPA	ARPC1A
CACNA1A	PTK2	HADHA	QDPR
NDN	FJX1	SORD	ZNF66
SULT1C4	MFAP1	NSMCE4A	CLIP1
CACNA2D1	CLU	CMTM4	DPY30
ST8SIA2	APMAP	APPL1	CDC42BPA
L3MBTL3	HS6ST1	SCAF11	NDUFA1
PURG	TPR	PGLS	ATP5MF
PCAT7	RNF217	EIF3B	ZDHHC12
ODC1	MEAF6	RALA	CTNS
METRN	UXT	MPP6	NUDT4
CEP112	CNBP	IPO5	ZNF593
BANF1	PROM2	ADH5	TEC
SAMD14	TLE4	CCT2	EPS15
LINC00960	PRKCH	KDM1A	PON2
POLB	ARHGAP10	PPIA	LUZP2
CENPJ	NUCKS1	FOLR1	PTCD1
ADAMTS10	MAL2	EIF5	AACS
TGFB1	ROCK1	SPTAN1	NRGN
RGS17	SOD1	NUCB1	SNRPG
TYRP1	NT5C	ARL5B	AKAP7
VLDLR-AS1	ABHD8	PDLIM1	CAVIN1
HOXA11-AS	ACADVL	CCDC58	OTUB1
YARS	LAMTOR2	C6orf62	MRPL15
HS3ST3B1	AIMP2	LMAN2	EIF3G
DOK6	UBAC1	USP3	CCDC126
C11orf74	IRX5	BORCS7	TIMM13
BDH2	VEGFB	CD9	ASH2L
SHISA4	MRPL17	TFG	SGF29
EPHA7	CAB39L	RAP1A	YWHAH
HEY2	EPN3	MPZL2	VDAC2
HIC1	SH2D4A	NORAD	DLG3
GPCPD1	CDV3	THRB	RPL39L
NETO2	NDUFA4	NFE2L2	RAB31
TSPAN9	TM7SF3	GALM	DDX6
GATA6-AS1	EID2	GLS	NDUFS6
TOP2B	NIPSNAP3A	MSI2	VPS51
RAB3C	KLF6	ELL2	CHM
IFIT3	HNMT	PKP3	GADD45GIP1
SH3GL3	SOCS2	GMCL1	MYADM
ST8SIA1	C19orf53	ARID5B	NDUFB9
TTYH3	UBE2D2	MYH9	C15orf61
FAM133A	MPG	ACP1	SPAG7
TMEM35A	H1FX	MVP	PHKA1
SCG2	SUMF2	PDXK	SLC16A3
EVL	ATP2B4	IGF2BP2	TAF13
ARMCX4	RPS6	ARHGAP5	REEP6
JPH4	HK1	SOAT1	FLOT1
RILPL2	FDXR	DNPH1	F8A1
ANKRD36C	SAMD5	PPP1R14B	POLK
SLITRK5	DNAJC4	A2M	ZYX
ABHD14A	CHST15	ADAM10	TCP11L1
OSBPL1A	RABGAP1	FGD4	CLEC11A
ST3GAL6	PBDC1	PRKCI	OSBPL3
MAP7D1	PITHD1	RPL27	PTDSS2
SMOX	ITGB4	GCNT3	KIF5B
SOBP	SLC1A3	WSB1	GRK5
SLC8A3	TMEM60	GSDMD	ESRP1
DNAJB4	SLBP	KDM5B	TMEM134
MEST	FBLN1	EIF6	ARL2BP
IL17RD	EBNA1BP2	EIF5A	TMED4
PTPRG	PPP1R3B	HK2	DDOST
RARA	SMUG1	UACA	FAR1
CCDC77	APOBEC3C	SEC11C	CDH3
TENM4	C22orf39	GNA11	FLNB
SPON2	MOB1A	ERGIC3	CA13
BEND5	ENDOD1	DHX15	BAZ1B
RGS3	OFD1	RREB1	RPSA
THEM4	METAP1	SMIM6	NCOA4
SOX4	SRGAP3	MRPS15	NFATC2IP
EXOG	PA2G4	MALAT1	PAFAH1B1
MEOX2	PPP1CB	CNPY2	VPS28
AKAP11	TAGLN2	UQCRC1	TMEM60
CBX2	ECI1	KDM6A	DEPP1
MRAP2	GLI3	FMNL2	LMO2
SGCD	TJP3	GAS2L3	HLA-E
GSTA4	MRPL27	IMMT	WDR27
CHST2	ARPC1A	NOP53	PPIB
ASF1A	ATP1A1	TAC3	MRPS18B
KIAA0586	BCAT2	WFDC2	PHF19
AZI2	AGRN	SDHC	PAIP2B
STXBP1	TNFRSF19	GAMT	POLR2L
NIN	DNAJB14	EPRS	SPTBN1
LAGE3	CCNG2	SND1	RAB14
RPL39L	CDYL	RAC1	CRIP2
XXYLT1	PSMB6	RPL21	SELENOK
CD99L2	ATOX1	DDC	SMDT1
CD1D	TWF1	SCCPDH	TRANK1
ARHGAP33	IVNS1ABP	TMEM258	TBCD
NMU	VAMP3	TMEM181	PAIP1
NR0B1	UBL5	C2orf72	MTUS2
FABP3	CTSD	COBL	MAP4K3
LDLRAD3	HTATIP2	ISCA1	CDC34
PAPSS1	CHRM3	ATRX	MOB1B
CCDC102B	PPP1R2	B4GALT4	RABIF
STIM2	RASAL2	CSNK1D	LEPROTL1
RUNX2	ARPP19	PBDC1	RPL26
IFFO1	MMAB	UQCRFS1	C9orf78
ZNF738	GJB6	INSIG2	MXRA7
ZC4H2	ERGIC2	CCDC47	HEATR5B
ZNF462	HIGD1A	HNF1B	SMARCAD1
DPY19L3	SNHG18	CYC1	ZNF217
FOXF2	CALR	C19orf33	LINC00479
PLPPR5	MRPL28	RPN1	PSEN2
SLC35G1	TCEAL1	PHF3	PSMB1
SHC1	LRRC1	LYPLA2	NRIP3
SLCO3A1	TP53TG1	TMED4	MRPL23
FNDC10	GRAMD2B	MRPL32	ICK
GPM6B	DHRS1	PLEKHA4	ERVH48-1
TSLP	NIPSNAP2	ZNF444	CPLX1
TBPL1	FAM83B	PSAP	DLL3
SLF1	TFAP2C	YY1	FAM98A
ENPP2	TJP1	NDUFC2	TGOLN2
IFT81	BZW2	GLTPD2	WWC2
TMPO	ARHGAP23	G3BP1	PXN
KATNAL1	REPS1	DAZAP2	HSPE1
ST3GAL3	SYDE2	PHB2	CLSTN1
PTGFRN	AKR1B1	CNOT7	RPL7A
MT2A	LMBRD1	ACTR2	GTPBP8
OTULINL	PNKP	MLLT3	ANKRD65
SENP7	FKBP3	EEF1E1	NSG1
ADAM23	MANBAL	FOXP4	SSR1
BLM	TSG101	GNPAT	PHC1
DLC1	RPS18	RNF5	TRNP1
ARAP3	KIF23	BRAF	PMAIP1
HMGB2	GATAD1	DAPK1	VRTN
TANC2	CIRBP	SRP72	ARHGAP1
DOCK11	HOMER1	ATP5ME	RNF213
ARHGEF2	SNRPD3	MORC4	ATP8A2
LAMA4	MYL12A	GNL3	RNF125
CYP27C1	EYA2	TMEM41A	TOM1L1
TMEM218	CTTN	WASL	MRPS11
ZNF771	RAB2A	SMG1	BPHL
MOSPD3	GGNBP2	RIOK3	SSUH2
DSEL	TMEM30A	VPS35	ESYT2
ZDHHC17	CCDC3	SEC31A	PSEN1
WASF1	CPNE3	PCGF5	LCLAT1
NDC80	MPHOSPH8	PRRC2C	CCM2
CACNB2	BRD7	CTNNB1	CENPVL3
RGS16	OVOL2	AGL	FAM214A
PLCG1	SF3B6	SERINC3	FAM184A
NEK6	PNKD	AGFG1	RAB3IP
SLC1A5	SOSTDC1	DDRGK1	MRPL32
ARMC9	NIPAL1	HIPK2	AL390957.1
STK33	RBM25	ATP6V1A	TMEM220
MLLT3	TMEM254	AHR	CENPS
CRIP2	NXN	MRPL33	RGS16
ISLR	PURA	GLG1	YWHAB
HSPB6	PSMA3	SEL1L3	FAAH
TNC	GPRC5A	KIF1C	ADIPOR1
CUEDC2	FAM169A	ATP5PF	ERI1
MIA3	USP25	DST	F12
SCN7A	GM2A	KDELR1	CABYR
LRRC8A	NHLRC3	RBPJ	KCNK13
ENG	MAN1A2	SYNJ2	SCAMP1
AK1	AGAP3	ELOB	RCAN3
AC108134.2	TCEAL8	CEACAM1	MAP3K20
CCDC73	GSS	REC8	PPP1CA
ZNF519	CMAS	SDF4	MIIP
DYNC2H1	SLC29A2	SEC24A	HARS
GOLT1B	OBSL1	FOSL2	PSMC5
CACHD1	PSMD7	MARVELD2	MRPL20
ADAMTS12	TSNAX	TMEM45B	NFKB2
SPIN2A	LRRC42	KIAA1671	ZNF146
FBLN7	SLC25A1	ABCC3	ENDOG
TMEM246	ARAP2	CAPRIN1	MAP4K1
ITGAE	SMIM7	CITED4	ERP29
AC093673.1	CEBPZ	RAMP1	ATP5ME
CREB3L1	IRF3	IER2	ZNF28
TBCB	EPHB2	BFAR	RASGEF1A
CEP135	POP5	SURF4	ADAM19
DDHD1	FLOT2	PLEKHB1	SLC16A2
VLDLR	MGME1	MAN2A1	MGST2
GRIK2	NDUFAF3	NDUFAB1	FUNDC2
FGF2	UBE2G1	TGFBR2	MROH1
GNG3	PODXL	MIDN	RNF126
COLEC11	RAD23A	ZFP36L1	ARL4D
NOTCH2	YWHAB	KLF6	DRG1
TLNRD1	SKA2	TCIM	HYOU1
PCYT1B	MRPS16	SNX3	CDC37L1
HGF	CMIP	PDIA4	RBFA
VPS16	GOPC	FNDC3B	SNX3
MCC	TMSB4X	SBNO1	PPP4R3B
NDUFA12	CNIH4	UXT	UBTD1
CTU2	STUB1	SLC7A7	ZNF608
TANC1	RPL15	MAF	SAV1
KCP	ARL2	ATP5PO	NPDC1
EFNA3	ATP5MC3	RPL36A	PARP4
PDZRN4	NIT1	DCDC2	IGFBPL1
TECRL	CTNND1	SLC25A1	ARHGAP12
SCARF2	PIDD1	FXYD5	RALGAPA2
DRAXIN	PSMA1	ZBTB38	CHD1L
HDGFL3	MANEA	SYNCRIP	NDUFS4
PRDM6	DNPH1	MRPS34	APCDD1
SLC25A37	AC008771.1	SLC25A39	PTPN2
LIFR	SLITRK6	PRSS1	CMTM4
GAREM2	CCSER2	ID2	SLC35A2
CNTRL	DTWD1	RAB3IP	ERC1
BNIP3L	TCTEX1D2	CORO1C	LAGE3
ITPRIPL2	TMEM79	PATJ	TMEM147
CCDC184	MANF	GCNT1	SDHC
LOXL3	ANXA5	TACC2	STX2
LMO3	PIEZO1	EIF3D	PRKAR2A
SRR	RPLP1	DDOST	RIC3
PHC2	AXL	MAPK1	NUTF2
RNF166	ATP5MG	DTX4	TNIP2
ZFP69B	KCNK1	C1orf43	STX3
PDCD5	RBM17	PGM1	DFFA
SLC35F1	M6PR	CCT3	MCUR1
PLAC9	RAB5C	PPP1R9A	ATP6V0E2
LINC00324	NDUFV3	GNG12	MAP4K4
AIF1	BAIAP2L1	SQOR	USP33
DEF8	AASDHPPT	HACD2	HSP90B1
KNL1	AIF1L	GABRA2	REX1BD
RNF2	FAM110A	NDUFS5	ACVR1
PDE3A	TPST2	RHPN2	SNX4
YIPF5	RTL8A	MARVELD3	MIER2
NSMCE3	WNT10A	IFNGR1	NDUFB1
LIPA	ANP32A	TMED3	CEBPZOS
CDK2AP1	MFSD3	NET1	PGP
MOCS2	FAM171B	MYO6	PPP4R2
SESTD1	ZNF83	EPB41L4A-AS1	RPL35A
KLF9	LAMTOR4	SON	RPS6KA5
LRRC20	FUT4	GADD45A	PRDX5
PAMR1	RPL36AL	SLC16A1	PTRHD1
IL1R1	PACSIN2	HNMT	SBNO2
RTL8C	POR	UBE3A	MYL12B
ABCA1	SNX3	TRIM27	RPL11
MAPK10	SRRM1	PTPN12	RAB10
TXNDC15	ARID3B	CASP3	DDX3Y
SIMC1	UNC50	FAM3B	CRIP1
NKD2	VPS13C	JUNB	TUBB2A
ZNF804A	MRPS18B	SULF2	ITPRIPL2
PITX2	HDLBP	MRPS5	GUCA1A
ZEB1-AS1	MRPL51	SSTR2	CBFA2T3
KIF26A	HOXB7	UCP2	TMEM243
TCEAL9	PUF60	CARMIL1	PFDN2
GOLGA7	DENR	RAB10	NCKAP1
RNF152	SNAPC5	NDUFA4	LGALS3
APOO	MGMT	WASF3	UBE2F
CACNB4	ECHDC2	NCKAP1	GRID2
MPC1	MDFIC	EBP	DIAPH1
NPY1R	TK1	ARL1	LSM3
CHSY1	ST3GAL5	MGST3	ORMDL2
NASP	KHDRBS3	NBEAL1	STAG2
GPSM2	OARD1	SRRM2	RCC2
COL23A1	SLC50A1	SLC43A1	CCHCR1
EDN3	FBXO7	SLC51A	FAU
CAMK4	APPL1	IMP4	RPS19BP1
PNMA6A	PSMB1	PCSK5	SUDS3
ADAM19	EMC6	MRPL16	TOB1
AC105383.1	MED19	NSA2	IPMK
NDST3	TMEM170A	CD7	EFR3A
PIP5K1C	GGH	GCA	CDV3
ZNF583	OTUB1	DPP4	ACTN4
CHCHD10	AMOTL2	SORBS2	TMEM165
PCDHGB6	GNB2	BZW1	LACTB
FBXO32	SPTSSA	PVR	NALCN
ZFHX4-AS1	TNKS1BP1	PLP2	NDUFV1
SEMA6C	HNRNPA2B1	SLC20A1	TMEM18
HSF2	SKP1	F2RL1	FTH1
POLR3D	SLC25A17	PGM3	WDFY2
SUGCT	TMEM50A	AK2	B3GAT2
CHIC2	IMMP2L	ARSE	BIK
DUSP12	CDC42EP3	COPS2	FNBP1
SUSD5	SFXN2	CDV3	FER
CRYBG3	ETF1	METAP1	YTHDF1
EBF1	BOC	GATA6-AS1	NPEPL1
DTL	NRXN3	PHYKPL	ATP6V0A4
AC007541.1	BAZ1A	MZT2B	VPS35
SMIM10L1	APH1A	MRPL3	ATP5PD
KIF2C	CRIM1	ZNF587	KIAA0930
ITPRIP	YIPF6	CDH2	RNF115
FAM13C	ABCA5	EIF2AK1	KLF13
LRRC32	AGA	MBNL1	TESMIN
QSER1	PRSS35	TAPBP	ACTR10
IL1RAPL1	OCIAD1	PTPN2	MARCH8
TENM1	TMEM117	MUC1	TFB1M
SLC16A7	MED10	MKNK2	BNIP2
YPEL1	ANKS1A	PRKAA1	HACD4
NAV1	PPM1H	CHD1	CORO1B
RAC3	TPM3	TMEM176A	ARTN
SERTAD4-AS1	NAT14	ATP5MD	USP46
SPSB1	WLS	EPHX2	YWHAE
TSEN15	MVD	LRRC1	PUF60
GAS7	DCP2	SLC35A3	UBQLN1
KEAP1	PLEKHB2	STARD7	ART5
LINGO2	SAP18	DUSP6	RAB11B-AS1
CTSK	VAMP2	TM7SF2	BICDL2
ZNF184	NDUFB5	TRAM1	DSP
CACNA1G	DYRK4	RNASE1	TMEM9B
MPP1	MRPS12	TWF1	IRF7
FAHD2B	LAMTOR1	TC2N	SMIM26
MICAL1	TCF4	TMF1	PNKD
TTC28	YPEL3	LGMN	ARPC5
HIST1H1B	SGCE	SNTB1	RPN2
EFR3B	PRAG1	SPRY2	IFT172
PKIA	WBP4	CDKN1C	ST3GAL4
STARD3NL	TCEAL3	DHCR24	UBFD1
MPHOSPH9	ZNF714	HIBCH	ADIPOR2
CCDC171	RABEP2	RANBP2	CISD3
CACNA1D	KCNJ15	CHCHD7	PITPNC1
LRRC4B	SFT2D1	SOWAHC	CPXM2
SH3PXD2B	TMEM99	ARMC10	EMC10
OSGEPL1	ARPC1B	ZNF593	EDN1
FBXO5	G6PC3	PCYT2	SNAP23
ACTN2	ITGAV	MIA2	PITX1
LDB1	TSPAN3	ZNF395	CCDC12
BTN2A1	PIM3	KTN1	YEATS4
CCNB1IP1	MGST3	EBPL	RPL9
WDR25	CDON	RPS17	KDM3B
GLRX2	STRA6	NONO	ATP5PO
SPSB4	DAZAP1	BAIAP2L1	NEFH
CHRNA5	MAST4	PDCD6IP	ANXA6
TRO	FANCF	WAC	COX4I1
CEP97	SLC38A10	GRB14	HSD17B10
TMEM121	SON	ANKRD17	GREM1
NLGN2	NEDD8	BIRC6	PAK2
TMEM39B	TSR2	TMPRSS4	ACADL
POLR2C	KLK6	FOXA3	LASP1
THAP9-AS1	SLC5A3	HTATIP2	AARD
ATP1B2	ATP5MD	XRCC4	FEZ2
STX18	CYB561	GPBP1L1	PDCD5
FAM228B	PCMT1	SRPK1	KTI12
CLSPN	AIG1	EXOC6	CNMD
KLF7	LPCAT1	PGRMC2	RPS29
RBMS3-AS3	PPP1R7	GSN	TBC1D5
ZBTB46	GSTK1	HNRNPU	GDPD1
KLHL5	TRIT1	CGN	AFAP1
CPT1C	PLXNB2	USP9X	SFT2D1
SERPINB6	RACK1	SPRY1	FAM124B
A2M-AS1	REEP3	UQCR11	ISG20
AC046143.1	SLC3A2	GGNBP2	CALM3
PER1	LPCAT2	PHYH	ECI1
EMX2	UQCRFS1	HIC2	CA8
GLI1	HSBP1L1	CTTN	KIF14
RIN1	NCOA3	AGPAT5	RANGRF
PEMT	GABARAPL2	UBE2L3	GDI1
PDE4B	NDUFA10	MACC1	FRYL
PAPPA	GDF6	LGALS4	R3HDM1
THSD4	KIF3A	KARS	HMOX2
PGBD1	FASN	YME1L1	TENT5C
CENPF	SSR4	C11orf54	TMEM150A
ZNF536	MCUR1	UBE2D3	SCML4
PLXNA4	TLK1	COX20	ATP6AP1
INPP4B	TMEM14A	AHCYL1	MCF2L
PCDHGA10	C5orf15	OTULINL	SHPK
CCDC124	AK2	GAL	UCP2
RFXANK	MFSD14C	SMARCA1	PSMD12
SHISA3	TMEM120A	B4GALT5	LPIN2
CARS	OAT	FAU	ZHX2
GDI1	TMEM14C	HS2ST1	PYDC1
MAP7D3	FAM49B	TOM1L1	CHCHD4
SLC43A3	MNAT1	STK24	RPS15A
PCLAF	AZIN1	PMM1	TMEM63B
ITGB1BP1	LAMTOR5	PLXNB1	INO80D
PHF14	ZNF704	IMPAD1	KIF1BP
EIF2B3	VAPA	C6orf132	PPP1R2
KCTD15	XRCC6	C19orf53	ACTN1
GRIA2	TRAF4	NBR1	PITHD1
DIO3	EDNRB	MT-ND4L	NBAS
EFHD1	PRRG2	MYL6	BEND4
RASL11B	UBE2B	ROMO1	GPRC5B
TNS3	ANKRD49	ANXA13	SLC49A3
AC005224.3	IMPDH2	AFF1	VAMP5
LMNB1	SRSF11	FBXW5	AHSA1
ZSCAN16-AS1	LIMS1	REEP5	NDUFA13
AF165147.1	HDAC1	NOSTRIN	C1orf43
CREB5	SSB	VPS13C	BRI3BP
ZNF569	EIF1AY	GRTP1	DNAH11
ABRAXAS1	RBCK1	ARF6	RBP7
CHAC1	CCDC6	DDX52	TMBIM1
POGLUT1	TTF2	MFHAS1	BCOR
SPEG	SRA1	MYO10	NCBP2
LAPTM4A	TMEM168	UBE2B	ACAP2
ANO4	NYNRIN	USP7	SCAND1
FNDC4	MRPL43	NFE2L3	TMEM179B
DENND5A	ORAI3	PABPC4	MT1E
IGSF10	SLC5A6	SH2D3A	AC092666.1
AR	AAK1	JTB	NAP1L3
NAA38	MB21D2	RAB11FIP4	RPRD1A
OSR2	CCDC91	PFKP	CDCA7L
HMGN5	MRPS7	MIB1	DSTN
SNX21	SGK3	RAB7A	TMEM8A
RFXAP	SRSF8	USP14	DCXR
SYNM	PARD6B	CAPZA1	SC5D
ALDH1L2	DCBLD1	DPYSL2	TRAPPC4
RAMP2-AS1	AP1G2	ECHDC2	SAYSD1
ZMIZ1	DLD	NIT2	AMMECR1
SCX	GRHL1	OXSR1	PMEPA1
GPR161	DPM3	C19orf48	GSKIP
SEMA6B	RBBP8	IREB2	AP2A1
RADIL	VPS4B	SCAND1	POMP
TOX	SAMD12	KLHDC2	CCDC92
PDRG1	XRCC4	PHB	ZBTB8OS
HOXA9	SEC22C	CSNK2B	FAM20C
G0S2	MAP7	ARL6IP1	CTSA
SEC63	MTCH2	ZC3H15	MPV17L
BMPER	PPP1R21	ISOC2	RPRML
PDE6D	JDP2	PRKAR2A	CBR3
UBLCP1	CLDN8	DYNC1H1	EML2
FAM161A	TINCR	IDH2	NEPRO
DOC2B	EDN1	TMED2	ARF5
BCS1L	PIAS1	HDLBP	CENPX
HIVEP3	MLLT10	PRR15	ATP6V1H
IDI1	EIF3D	SDHA	DCPS
LY96	IAH1	VWA1	NPAT
ARMCX2	PRPF40A	FGA	CLDND1
AP001347.1	NUDCD2	SLC27A2	CCT4
NTF3	EIF3J-DT	CCDC25	LRP4
PRSS23	SNAPIN	PDCD10	HPGD
ZNF618	TSC22D2	NCBP2	ETFB
PTGIS	CFAP298	RBMX	DDA1
SH2D3C	HMGN1	LAMTOR5	MCTS1
WDR41	TEX9	NOP10	UBL5
ZNF239	ATG5	MAT2A	PYGL
LPIN1	WDFY2	S100A13	DDRGK1
MAPRE2	MEIS1	NQO2	NSUN5
AUTS2	PRMT2	SLC17A4	MIF4GD
NEGR1	FAT1	RPF2	UBE2A
RHOBTB1	BCKDHB	NCL	NDUFA11
NUDT10	ARSD	SLC6A6	THOC2
AL391807.1	GCLM	CAB39	NUDT8
MTHFD1L	MACROD2	NOL4L	SPTAN1
KCNT2	VPS36	RSL24D1	GRK6
MMD	RPS15	CEBPD	LOXL2
AMH	TXNDC9	GSKIP	CREBL2
PRDX1	PIK3R1	NR6A1	WDR20
INPP5F	ATP5PD	AUP1	PCED1B
TRAPPC3L	CLTB	L1TD1	SMCHD1
APBB1	SAMD4A	COX7A2L	MESP1
ZNF71	PLCB1	YDJC	KCNK1
ZNF775	AC104041.1	POU2F1	TMA7
SLC38A6	STRBP	LARP1	SIPA1
TET1	HSPB11	YIPF6	MYO9A
SRGAP2B	BTG3	RPL38	IMPA1
SPRED1	EMC10	SNX7	CLDN3
SMIM29	CRB3	TFAM	ABI1
MAP3K3	ST3GAL1	SRGAP1	FAM136A
P4HA1	C12orf65	NOP56	TMEM106B
STOML1	PKD2	PNRC2	DCTN1
GSC	TMEM134	DDX18	HAPLN1
CROCC	ARPC5L	MTIF3	SERTAD3
SMOC2	SECISBP2L	IFNGR2	CPT1A
DENND2A	ZNF467	DDIT4	USP12
PPM1K	PPIE	MYO5B	STXBP1
RP9	PCNA	BMP2K	BATF3
CDKN2D	THUMPD3-AS1	FAM114A1	TBL1X
MCHR1	CSTF3	ZNHIT1	NDUFB7
FLT1	DCAKD	RNPEPL1	RPL13
NT5DC1	RRP7A	ARMT1	AC147067.1
ZNF730	PNPLA8	LTA4H	NIPA2
SLC39A13	NKAIN4	PSMA5	TMEM125
USP49	PKP4	SCFD1	GKAP1
NANS	TAX1BP3	RAB27B	RPS21
CAVIN4	SLC25A39	APPL2	CYTH1
CENPVL3	RMND5B	P2RX4	RPL14
DTX3	SDR39U1	TNFRSF10B	PLP1
ARHGAP31	KLC3	CALM3	TSPAN13
TBX4	ARHGAP28	NCLN	RABAC1
SSR2	NDUFA11	EIF4H	PABPC1
AC090673.1	SLC35F2	TRIM25	RABGAP1L
SMIM10	LHFPL6	LRRC75A	DLGAP5
NAP1L5	NPTN	DDB1	PHLDA2
DUSP7	RPL10A	VARS	MYDGF
GRK4	ZC3H12C	PHKA2	GFRA1
BDNF-AS	FOXC1	SLIRP	DMXL1
NUMBL	SH3BGRL2	PLCE1	RANBP2
PSTK	ECI2	SMCO4	ABCC4
CKAP4	BCAT1	DPY30	DCTD
SPC25	TMEM80	PSMG2	PTS
ADAM22	GRHPR	ARF1	OLA1
PAM	RLN2	IGF2BP1	NOP10
NT5M	CCDC80	CCAR1	ABRAXAS1
CERK	MYCBP2	MCFD2	TRABD
DLK2	ALCAM	SULT1B1	MRPL44
SLC29A4	WAC-AS1	AC090204.1	AP2A2
RARRES1	HNRNPA3	PRPF40A	ANLN
DCLK1	NDUFA2	NPEPPS	PUM2
ADAMTSL1	NR1D2	CKAP4	MSN
C19orf57	INSIG1	EGR1	RIF1
IDH2	MRPS33	GOLPH3	NDUFS3
CYP7B1	BCL11B	SOD2	PRPF4B
STAR	TRAPPC4	APEH	TAOK2
ZFP37	RNF144B	DPCD	NDUFB10
CISH	ANKRD12	ABHD3	MLF1
FAM155A	NRP2	DENND4C	FBXL5
ZNF821	MRPL36	EIF4EBP2	PUDP
CLDND1	UQCR10	TMEM53	SALL4
PDZD4	ACTN4	YWHAG	RP1
TYROBP	FKBP8	NDUFB7	CSF3R
AC012368.1	HOXB4	PIGZ	BAG2
FGD1	UTP23	DCAF6	CHP1
SHOX2	RPL9	AFG3L2	C1orf115
AC100830.1	ERBB2	PAFAH1B2	CTSK
SHF	RER1	PIH1D1	STK32B
RALY	LMTK3	PSMA3	BOD1L1
CRLF1	PRR36	RNF149	KCTD6
C9orf16	LTBP1	NARF	USF2
COL9A1	VRK2	IER5L	GPNMB
ALPK1	LDOC1	IP6K2	PNO1
EFNA4	LINC00662	KIF9	ARHGAP22
SIX2	ISCA2	AIMP1	PPP1R14C
FGF19	MIF4GD	POLR2F	ITCH
CXCR4	ST14	COX6C	AQP3
BBS9	TMEM18	CHD1L	TUSC3
NBEA	CKS1B	ACOX1	FAM207A
HTRA1	TSPAN31	VPS29	SLC23A2
CNN1	GINM1	SRSF5	KHDRBS3
KCNJ8	RPS9	RRAS2	CNOT11
ANKRD13B	BPTF	HDAC2	SEC14L1
EBF4	RHOBTB3	RCAN3	KAT7
PLPPR4	COL2A1	HSPA9	POU5F1B
GNG7	MED21	MTHFD2L	GID4
TNRC6C	ITGB5	SFT2D2	GRN
SYNC	EMC9	DNAJC7	RAP1B
TMEM216	LMAN2	SH3D19	CAPN13
TBC1D16	RAC1	CHD7	FXR1
TARID	P4HTM	ENTPD5	DAPK1
CEP19	RAN	F2R	SUCO
ZSCAN26	ROMO1	ERBIN	MRPL34
PREX1	DBNL	IGF2BP3	GALE
PCNX4	MTUS2	AGTR1	GPBP1L1
CSNK1G3	SELENOH	ITPK1	AEN
TCFL5	CTHRC1	FBLIM1	WWC1
SH3RF3	PPP4C	ADAM9	GTF3C1
ELOVL2	VDAC3	PDIA3	KANK2
GPX5	RBM39	ANAPC5	CDH2
SNF8	PLPP1	CREB3L3	H2AFY
ACTL6A	SEMA3A	LPGAT1	YARS2
TMEM44	WWC1	MCCC2	TMEM144
MED13L	PAXIP1-AS1	GDF11	KLHDC2
SLC9A9	EIF3F	ATP2A2	CMYA5
RAD51B	REX1BD	PRKAB2	GOLPH3L
PGM5-AS1	COPZ1	KIF22	CDCA4
ANP32E	NECTIN2	HNF4G	ACOT7
AZIN2	GJB2	VPS4B	RALBP1
C22orf15	PCMTD1	NOA1	NUCB1
OSTM1	NFKBIA	ABLIM1	NEK3
TMEM255B	KRCC1	ENY2	SRA1
IFI27	KRAS	DHX9	LINC02192
SOX5	ARHGEF16	INF2	LETM1
HTR2A	PAK6	SPTLC2	RAP1A
DYRK3	IMPDH1	CCDC6	ADPGK
MPV17L2	CCNC	DLAT	RYBP
HOXA10-AS	PHYHIPL	AGO1	MRPS5
GDF10	PDE7A	QDPR	ZDHHC9
TRAF3	TMEM189	SSB	SYNPR
EPHB3	MACROD1	CTSD	NXN
S1PR5	WNT9B	THUMPD3-AS1	NACAD
NKX3-2	SFXN1	DDX17	AP1B1
MACF1	NCAPD2	BCAP31	FN3K
TP53I13	UBAC2	TOMM70	LMAN2
BTN2A2	TFDP1	WDR60	FABP7
RPP30	SACS	SNRPF	PDIA6
EPOR	OXLD1	AP1S1	KRTCAP2
ZNF70	HID1	GLRX	UNG
AC097534.2	DNAJC19	SIAE	MZT2B
NAA16	CHMP1B	APP	RAF1
ERG	RB1	LRP1	RSU1
CEP57L1	RSRP1	OCEL1	KANSL1-AS1
FBLN5	SLC22A5	WDR43	HEG1
DOCK1	MRPS21	PA2G4	NDUFB8
PIR	CCDC47	NDUFB9	DGCR6
TMEM173	CCBE1	EIF3J	CAPNS1
POFUT2	PDE4DIP	CADPS2	IER5
PIAS3	ZCRB1	LRP6	RIN3
DGKI	JOSD2	TIMM8B	TMEM184B
PTGS2	CYSTM1	SMARCC1	TMEM87A
HVCN1	C20orf194	STXBP6	LONRF1
VEGFD	SLC25A3	CCNC	HMGA1
AC090152.1	ACYP1	AGRN	GLUD1
AMPH	PTK7	TMEM245	PLCB3
SLFN12	MTUS1	DAP	MYO5C
HTRA3	NUDT22	PKN2	SSNA1
AP1M1	AMZ2	PLEKHJ1	FBXO9
LRRTM1	C1GALT1C1	LSM5	TUFT1
EHMT2	MED11	NOP58	HIVEP1
AFF2	ZMYND11	TMOD3	OSGIN2
TBC1D19	PCBP1	PLA2G12A	EZR
GREB1	PKN2	PTPN11	TNRC6C
ADAMTS8	COQ2	MRPL12	PARN
EYA4	NEMF	EVI5	RNF44
ISL2	TMEM245	URAD	CCDC167
ZBTB16	STX17	MNX1	SPG7
HILPDA	SDHC	GUCY2C	RC3H2
DAAM2	PIGP	RDX	TRIM13
FAM216A	CCDC115	NBN	TM2D3
PPFIA3	HNRNPF	ATP5MC1	MALT1
EPB41	RPS3	CFL1	DDX39A
ZMAT5	DCTN6	P4HA1	LINC00294
CTPS1	EAPP	DAG1	MOV10
IL1RL1	FEM1B	PSMB4	ZNF296
MGP	RRAS2	FAM207A	CDKN2AIPNL
KIF21B	RNF167	HES6	NAPG
AC080038.1	RPS15A	HECTD1	SEMA3G
BRIP1	RHNO1	VMA21	PCBD1
UBXN10-AS1	AFDN	PARP4	MMP25
RAB42	PSMD6	PPARA	FNDC10
STMN2	NUP37	SLC25A4	TRIO
LRRIQ1	PRPF38B	STK17A	CST2
CENPH	MITD1	LMBRD1	RBX1
HNRNPA1P48	KIAA0040	MRPS2	HELLS
TBXAS1	DCAF6	SAT2	FRG1
MAD2L1	MCFD2	TMSB4X	TMEM59
CBARP	RGL2	BRI3	PPP1R14A
DPYSL5	PIGT	KCNK1	UBR1
MMP23B	KIF13A	TESC	CGAS
C3AR1	HLA-E	MDM2	EIF3B
COL24A1	TEX30	ECPAS	FAM200B
LMO2	KREMEN1	PDE9A	TIMM8B
ZSCAN1	HSD17B12	ARFGEF1	LYRM4
HEG1	GABRE	STAT3	TSN
PABPC4L	THRAP3	CNOT11	MTSS1
SOX8	FDFT1	DUSP3	RER1
CALHM6	MYO1D	RPS20	VASH1
IRAK3	TPGS2	BNIP3L	SYTL4
HIST2H2AC	SGCG	SLC25A13	SDHB
FAT3	DUSP23	AFF4	PCDH7
TMSB15B-1	IGF2BP3	PTCD3	NRDC
GFOD1	MGST1	TTYH1	PACS1
FST	BVES	MKLN1	LHFPL6
TATDN3	SESN1	KIAA1522	VPS33A
NEIL2	TCF7L1	COX11	OIP5
CHST14	SPPL2B	TRIP12	SHISAL2B
ADA	CLIC3	ESRRA	BDH1
CCDC40	COMMD6	MRPL45	MAFG
CNTN5	TYSND1	BIN1	POMC
ZBTB8A	COQ4	CORO2A	PDE4B
SEC61A2	TMTC3	ALDH3A2	COQ10B
FGFBP3	TIMM8B	MTCH2	ATP1B1
ATP2A1-AS1	AP2S1	FRK	H1FX
LNP1	PLEKHA1	SERINC2	ANKRD13C
SPINDOC	RHEB	PIK3C2B	N4BP2
CHCHD6	KLF5	TALDO1	PPTC7
LIN52	COX5B	PRELID2	HELZ
DCC	EIF2AK1	SPAG9	C5orf24
WDYHV1	PIGV	TRIAP1	SLC26A11
BCL9	BARD1	TM9SF2	DOC2B
TNFAIP3	PHYHD1	RSBN1	AC106864.1
TRIM46	POLD2	MED13	NTNG1
NCS1	RRP36	SH3BGRL2	AIP
GAS2	ARL1	PTMA	PLSCR4
RBL1	BHLHE40	VKORC1L1	TRMT44
CHD9	LYPLA2	TMX1	ANKRD40
BASP1	GAB2	NFKBIZ	MFSD10
COPS4	SNX5	NOL7	SDF2L1
VSIG10L	C1orf122	WWP1	LINC01867
CABLES2	ATP6V1E1	PRSS2	ZNF614
PEX2	LIN7B	DKC1	EIF1AY
EGFLAM	HSD17B7	LEPROTL1	GYG1
MFSD2A	PGAP2	TBCA	KCTD7
SLC6A15	COMMD2	KITLG	AF240627.1
WNK3	RNF141	LINC02381	ZNF90
LRRC75B	PLEKHG1	LSM7	UPF3A
PPP1R12B	MRPL19	KDELR3	TGFBR1
SCCPDH	JUN	PPCS	SMIM12
CHST10	SCRN2	TMED10	OTUD6B
FAM43B	NPDC1	ISX	RNF145
ZFP1	UBA3	ZDHHC9	ASPSCR1
RCBTB1	TTC14	C1GALT1	PACSIN2
OPCML	CACYBP	VEZT	RAB3GAP1
LNPEP	MAP1A	CAMSAP3	SECISBP2L
EVX1	TMEM68	PRSS23	PLXNA2
CBFB	PMPCB	AP3D1	SLC38A11
AL450384.2	TPD52L1	TARDBP	ATP6V1C1
ABCA8	EMG1	MSRB1	SCYL3
AC092807.3	SCYL2	SIPA1L1	CHAMP1
TBKBP1	ATP5F1C	MCU	CRACR2B
DLL3	PRKAG2	PROC	SEZ6L2
ELN	GALNT7	ACO2	PXDC1
LPAR4	NEDD9	THOC7	EHD4
HOXB13	SLFN13	GLIS3	PACSIN3
LINC01224	ABHD12	TRIM31	FBXO28
CEP68	TRAM1	EIF4E	IMP4
UBE2T	H1F0	STAU1	VPS13A
GPATCH11	COA3	GAREM1	POLR2D
ETV2	PLEKHJ1	SLC30A7	MRPL33
VAMP4	NTPCR	PUM2	SNX9
CLDN11	IGSF3	MEP1A	POLR1D
HSDL1	FDPS	PABPN1	FGF18
PRIM1	C15orf41	INO80C	LIN28A
RGS1	NFAT5	CNBP	TOX2
MIIP	ZNF431	CCNL1	PTK2
WIPF1	ADPRHL2	YTHDC1	TMEM11
DNAJB11	POLE4	RTN4	GATA4
PMEPA1	BTBD3	DECR2	AL390728.6
SIAH1	MID1	LAMC2	NCOA2
OLFML1	MTMR1	MDN1	RFC1
CYLD	CLNS1A	MYDGF	PFN1
IFIT1	CNOT7	CDKN1A	SPDL1
KLF2	MT-ND5	TNPO1	PPHLN1
DLX6	HOXC4	KDELR2	TOMM22
ORAI2	SERBP1	PPP1R15A	BTG3
SLC18A3	ZDHHC21	FAT1	POLR3H
GAL3ST3	UPF3B	DERA	ARHGDIA
DHX57	ATP6V1C1	MRPL37	ING2
ZGRF1	EXOSC8	RAN	PTPN1
ATL1	TDG	SMAP2	TMEM199
RANBP1	MLF2	TTC39B	LNCPRESS2
MIAT	CENPN	SLC25A38	TMEM50B
HHIP-AS1	NECTIN1	PPM1G	CHMP2A
ARHGEF17	BLCAP	EIF5B	CD53
MVB12B	GNAS	MOB1A	ZNF644
PTGIR	ERP44	CPNE1	COX8A
ASGR1	SYT10	CHURC1	FRY
AJ011932.1	PCLO	HEXB	SLC2A1
RCOR2	TMEM123	MAPK6	MT1G
RBM22	BCL2	MRPS16	FAM50A
PFDN2	CHCHD1	HUWE1	TRMT112
ELFN1	LRRC41	SMIM26	KIF16B
MAPK7	SSNA1	TNIP1	UBL4A
SHISA2	ZNF219	PFDN5	UQCRB
MIR181A1HG	DERL2	ACIN1	RWDD4
FMN1	ZNF430	BAG6	NDUFA4
ADSSL1	LUZP1	EWSR1	FLII
KCNN3	MACO1	ZMYM2	SH2B2
SEPHS1	TMEM223	GUCY1A2	KIAA0232
OLFM1	LGR4	NIFK	SNX24
SP5	EIF6	DIAPH1	DYNLT3
GRAMD1B	ITSN2	SPG7	SERPINE2
NELL1	RAB7A	MARCKSL1	FAM155A
PSMC3IP	NT5DC2	NIPAL1	COPS9
LINC01315	ZFPM1	TOMM22	PIF1
C1orf216	OCIAD2	MRPL44	SMOC2
FAM43A	MRPL49	HIST1H2AC	NDUFAF3
ACVR1	APEX1	COX17	MRPS26
PCOLCE-AS1	DMAC1	SHC2	TBC1D7
TMEM200C	ISCU	GLO1	TBCA
MAP3K12	FAM241B	DDX3Y	DVL3
ZNF333	MFSD11	SH3PXD2A	H3F3A
NRGN	JPH1	CTNNA1	PDCL3
ZNF624	COX6A1	SRSF9	AFF2
EPN2	PHIP	ZNF148	TIMM50
MN1	MRPS9	EIF3I	MZT1
KIAA0895L	FBXO22	SEPHS2	CCDC117
ZNF250	SYF2	LGALS2	BACE1-AS
RUSC2	USP8	IGF2R	SURF1
TMEM268	RSRC2	ZNF24	SUMO3
SOX18	CPNE2	PNN	TXLNG
GJA1	TNFSF15	AKIRIN1	PLEKHG3
AKR1A1	MTPN	PPP4R2	CHSY1
ACTR10	COA5	ASCC3	RHBDF1
GPR137C	NCKAP1	ECHDC1	RETREG1
LMBR1L	PLAT	SET	BCL7B
TMEM151B	RAB18	ZFR	YRDC
GNB3	FDX1	MRPL17	WAPL
MCAM	MIR210HG	RB1CC1	ENDOV
CDKAL1	ZFAND6	YES1	NAP1L4
PXK	ESD	CUL4B	CALM1
CCDC178	UBE2Z	ZNF195	TEX30
POLE2	PDHB	SNX6	DAP3
IL13RA1	PPP2R1A	KIAA2013	EDEM2
SORCS1	MCCC1	SNX25	UBE2G1
SQLE	CBFA2T3	THRAP3	TMCO3
AL391069.3	PRKAR1A	ZNF664	TMEM150C
CCDC74B	SIL1	FAM107B	GEMIN2
ZFPM2	RPS14	FUNDC1	RETREG2
AC004080.1	SNRNP70	MAPK3	JADE2
RGS19	HOXB5	WFIKKN1	DDX21
PEAK1	SDHAF2	PDX1	MCAM
LINC01914	PCDHA12	YWHAE	RAPGEF2
SH2B3	EDF1	CHCHD1	SORT1
TYMS	H2AFJ	ENOSF1	PTPRU
MAPK8IP2	ARL8A	GPT2	SPRYD4
PARP16	PAQR7	TMEM219	HCCS
HMOX1	TMEM61	EPN1	SPHK1
EFNB3	TAF1B	RXRA	SF3B6
MAPT	SLC39A3	TTC38	MLPH
NKX2-5	DLK1	TMEM246	AKIRIN1
DNMT3B	NGLY1	KLHL23	RPS26
LDLRAD4	RPSA	CHPF	IQGAP1
AC112487.1	FBXO9	ING2	CLTB
IFT46	DEPDC1	CCT5	UVRAG
ROBO3	ARHGDIB	TMC6	MCOLN3
MARCKSL1	DCAF11	BRWD3	NOC2L
FAM124A	ZNF503-AS2	TOB2	KLHL4
STX1B	MRPS15	CS	SLC7A6
PTCH2	INTS6L	OCIAD1	PTPN9
CDK15	HIST3H2A	UCHL3	AC078883.1
BTBD11	PNN	TCAIM	PCDH1
SRSF12	GAN	YBX3	KRT19
NKX3-1	CCT7	SINHCAF	DERL1
E2F7	MTDH	LAMTOR4	RAPGEF1
ZBTB20	UQCRC1	PNRC1	MBOAT2
CFDP1	CNN2	HKDC1	NAF1
CTXN1	HDDC3	BAZ2A	UCHL3
DDX25	CELSR1	EPB41L5	SUMF1
NUAK1	WIPI2	MRPL19	ATP2A3
ASB13	FASTK	WIPF2	AC093673.1
FOXS1	PRRC2C	ATOX1	NDUFB3
CYP2U1	HEXA	PTPN4	TEX264
PCDH9	SENP6	SRPRB	RUFY1
EXTL3	CLEC1A	FAM210A	POLR3K
ZNF280B	TAF1D	CCT4	OSBPL11
TGFB3	SPAG7	TAF9	HSPA4
GINS2	SRP19	CMC1	MBOAT7
AC010524.1	PIN1	PLEKHB2	GALNT17
GHR	TRAPPC2L	ARPC1A	STX7
SMIM32	VPS25	DDX54	DYNC1H1
UBE2C	PARP8	SLC25A23	GPD2
IL2RB	SAC3D1	ZDHHC3	IAH1
NPL	TMEM115	MPG	HACD1
ZNF318	PSTPIP2	PPP1CA	TTC19
ZSWIM6	CCDC85C	INTS6	UBQLN4
NEK1	N4BP2	TCERG1	RBBP7
TUBE1	RPS27A	DDX1	RASGRF2
KLF15	RSF1	NDC1	VTI1B
ARRDC3	DGCR6L	MYH14	NFIB
LPIN2	MRPL24	KDM3A	RAC3
ZNF516	IARS2	SCARB1	POLDIP3
CEP83	FBXW7	RNF7	ELMO1
ANO1	EIF2AK2	CEP350	ANAPC10
HOXA-AS3	MAF1	SLC25A24	RPL29
TRPC3	ST13	ACVR1B	PSMD4
ZNF469	ZBTB4	WDR12	ARMC1
MLXIP	CNOT6L	CMBL	CST4
NEURL1B	PTGES2	RAP2B	RNF187
ADGRL1	DKK3	LYPD1	FOXH1
PLCL1	SMIM26	MTDH	ISCA2
PLA2G4A	CMTR2	NDUFV3	EMC7
LIMK1	CAMSAP2	BPTF	WDR33
S1PR1	BRI3	GGCT	TIPRL
DACT3-AS1	NR2F6	SRD5A3	C4orf48
SENCR	BRIX1	TRIM56	NIT2
MARK1	RCAN3	NAXE	NUP210
USB1	CCT8	CFAP298	PLSCR1
C3orf18	TTC19	CCDC186	ATG4D
HAGLROS	RPL7A	NDUFS1	GTF2A2
NPY5R	NDUFA5	TNFRSF21	NUDCD3
DLK1	RBMS1	SPR	TIMELESS
POLR2M	ATP5MF	ZFHX3	RGS9
LSP1	COMMD10	ELOVL1	PPP1R35
G6PD	EXOC7	KPNA4	UQCC2
NAP1L1	TRADD	FOS	CELF2
TNFAIP6	C6orf226	CYCS	PSMA2
C18orf54	GPR63	TMEM33	USP53
EDIL3	SERTAD2	SRSF4	DARS
SMAD3	DDRGK1	HNRNPA1	JMY
B3GALT5-AS1	RHOA	CHMP3	EIF2B5
CABLES1	PFKL	ARPC5L	SFMBT1
PBX4	TMEM14B	COPB1	CIB1
HFM1	GOSR1	GAL3ST1	DEGS2
ZCCHC18	TENM3	GNB1	ACVR1B
ASIP	C1D	CSPP1	CKAP5
PHGDH	STAMBP	PTGR1	ABRACL
PRAC1	NDUFS6	GLYCTK	CHEK2
NRXN2	TDRD3	MTHFS	HRAS
MAB21L1	GALNT11	UBE4A	IFI27L2
AC090409.1	SNX17	RALGPS2	ITPK1
GNPDA2	TMEM191C	SLC22A18	LUC7L2
FHOD1	TIMM13	PYGL	SGTB
ZNF74	DNAJA2	CAPN1	AC100830.1
CRABP1	TMEM107	DDX24	MGMT
ADAMTS3	OLA1	ZNF608	MSTO1
MOV10L1	RPL35	COPB2	ZNF626
AL392172.1	TPBG	PHACTR4	UQCR11
ROR1-AS1	ZNF620	ARHGEF16	PWWP2A
DPPA4	UBC	MAPK14	B4GALT1
TRANK1	PDCD6	TMEM170A	NTAN1
AC103702.2	SERTAD3	BOLA3	CABIN1
KIF5A	RAP2C	XRN2	GPC1
RASGRF2	RNF181	MRRF	AC245187.2
GVQW3	ARGLU1	SLC25A36	RBM5
CAMK1D	FKBP2	MAGED1	NSF
KAZALD1	BRWD1	CPNE3	AL591030.1
APELA	HECTD4	SF3B2	MICU2
SHROOM3	FZD1	PRMT1	GNB5
DCBLD2	PRODH	ATP5MF	SYT17
GDAP1L1	SRRM2	ATP9A	PHF24
MXD3	NDUFB3	CNOT2	YWHAG
TEK	GRB2	MAGI1	CYP27C1
MLC1	SDHB	COA6	NCOA1
SRGAP2C	CEP85L	STRBP	MRPS2
KIF3C	LETMD1	CHD2	RGCC
NOG	FRMD6	NMD3	TSTA3
TMEFF1	DCTN3	SREK1	RNF8
PRICKLE2-AS1	NSUN7	BCAM	GABARAPL2
AC099518.5	FUCA1	PLA2G12B	TM6SF1
TMSB15B	NISCH	BLOC1S1	ALDH1A3
AC010478.1	PRELID3B	LIN7C	NUDT5
PLEKHH2	UMPS	PRR7	BAG6
LUZP2	DPM2	TMEM176B	PLEC
MIR4435-2HG	PXDNL	AQP3	FZD10
AP001160.2	HPS1	EGLN1	MARCH2
PTGFR	NUDT2	SUMO3	MRPS33
TOX2	CLCN3	SLCO2B1	UBE2D4
ZCCHC12	GALK1	TMEM30A	CEP131
CNTNAP1	RAB20	COQ8A	NME3
NTRK1	OMA1	ATP6V0E1	UBL3
OSTN	SLC12A4	ANKRD9	DMRTA1
NBPF14	MED27	PSMC6	NAV1
NEO1	SPRYD4	IL32	EMID1
L3HYPDH	SDCCAG8	TMEM30B	DOCK6
ZDHHC15	RTKN	GMNN	ADSS
OSMR	PATZ1	CTSA	EPB41L5
SLC25A12	RHBDD2	RHOB	PCMTD2
SF3A3	S100A9	FGD6	DOCK1
IGSF5	HOXA-AS2	SERPING1	PDCL
SAAL1	SUZ12	MTAP	CPPED1
EVX2	WNT2	LAP3	ARSJ
MCM10	ESRP2	CEBPG	TRAPPC9
NFYB	PET100	LAMC1	CASC3
NOS3	TOR1A	PPP2R5A	SENP2
AC233266.2	TMEM59	ASAP2	RAPGEF5
GALNTL6	RPA3	CYB5B	LRTM1
VWCE	PIGC	PAPSS2	DPP6
LRP3	NUBP2	ERRFI1	TCEA3
SIPA1L2	MARCH7	MRPS33	JAM3
ANXA2R	PPP2CA	JMJD1C	ATG10
SPATA6	PLEC	SUZ12	RNF135
C19orf81	ATF6	TRIM28	NUCB2
NECAB2	HADHB	RHOU	LCOR
DDIAS	C11orf58	TMEM125	MYO5A
AP000802.1	PRR13	PLEKHH1	CARD19
RPP25	ATP5PF	EEF1A2	NCEH1
LIFR-AS1	SPCS3	PRKCSH	RPL37A
PALD1	VDAC2	ZNF770	AC022784.2
COL16A1	NDUFS7	STK39	HENMT1
XPOT	CNTN4	SREK1IP1	SLC25A38
PPARD	NRM	NECTIN3	TGIF2
MRGBP	RMDN1	ZMPSTE24	PIGBOS1
DTNB	PSMD8	MAVS	BUD23
GRIN2D	HOXA2	VSIG1	CHURC1
FAM171A1	LSM2	HSPH1	MRPS12
FOXP2	MSH6	RBM33	MTCL1
AC022784.1	CBR4	ANKRD10	FAM20B
NDUFAF2	P2RY6	CRLS1	C6orf132
VOPP1	IFT57	STAP2	EGFR
SLC35E4	MTMR11	FAM234A	ZNF486
KCNN1	SLC10A3	BAG1	NDUFC1
EMX2OS	P2RY2	ATP5MPL	FAM120A
FIGN	RPS27	REPIN1	PNRC2
MYH10	UQCR11	EFNB2	PTGES2
DPY19L1	ARFGEF1	CAPS	ADA2
PLEKHA8	SNRPB	ARID1B	RPS18
ELAVL2	MICU2	TSTD1	DGAT2
KDM4D	CDIPT	FDX1	PPP1R9A
PIF1	BAD	SMS	ATP5F1A
RAP2A	LSM8	TMCO1	RPL37
RHEBL1	CCDC12	ZNF219	RFLNB
RFC4	BTF3	CSNK2A2	PRELID3B
AL355338.1	MAT2B	COA3	TUBB4B
MTMR2	COX6B1	EP300	CEP19
PHC1	IDS	PRRC1	EXOC2
AL096865.1	POLI	SRRM1	GPR153
CDKL5	COPS6	CAPN12	MSH6
FOXL1	KIAA1522	PPP2R5E	UBE2G2
SLC12A7	SDAD1	TMEM92	SLTM
SVIL	EPPK1	SPRED1	TRIM37
LAMC3	SCARA3	RBM7	DLGAP1-AS2
ZNF781	DHX29	CTSB	XRCC6
ADAMTS5	POP4	ALG14	C2orf68
ALMS1	SUDS3	RNF213	HMCES
ASIC1	DPH6	INSR	DNAJC9
TRA2B	TRIQK	ARHGAP12	DNAJC13
POT1-AS1	AURKAIP1	LAMTOR2	AL441992.1
AL139393.2	KLHDC8B	HEBP2	MGAT3
SGIP1	ATP6V1D	TFDP2	UBALD2
BTN3A1	NDUFAF8	APEX1	VKORC1
DGKB	AC023794.3	SIGIRR	CRK
SPART	ARPC4	KHSRP	TWSG1
SALL1	TEAD1	MGAT4A	PAK3
HMGXB3	HSBP1	SMCHD1	NDUFV2
HOXA6	PABPN1	LIPC	MRPL40
GABBR1	FER	GLMP	TMEM87B
SNED1	WDR20	PAM	LINC02387
ZNF362	EFCAB14	ELF3-AS1	ZNF611
FAIM2	EXD3	STAT1	EXOSC5
NNMT	LUC7L3	PDS5A	BRK1
SRGAP2	N4BP2L2	C9orf116	UHRF2
TTC26	KCMF1	CACUL1	VPS37D
ANKRD35	TMF1	TAOK1	ATXN3
LPL	PSPC1	NUMB	RELL1
LYL1	KLHL29	AP1AR	CACYBP
UFSP2	IKBIP	EIF1AY	RBPJ
SCN9A	PSMA4	NDUFA9	FAM221A
GPR85	BSPRY	MFF	PUS7
MYL10	EPHA1	MRPL4	GGNBP2
KCTD16	MRPL37	SOS1	OTUD4
CNIH3	ADSS	SMIM15	MMP9
NKAIN3	AP3D1	MXI1	ASCL2
GUCY1B1	AP2M1	EMC6	TAOK1
NBPF1	HHIP	MED11	PDIA4
FZD4	LYSMD2	B4GALT3	UCKL1
FAHD2A	NFE2L1	GLDC	ACSF2
C17orf82	CISD1	BAG2	AP3B2
PHF21B	ARL8B	GATA4	KLF8
OSBPL5	HMGN2	ATP6V0B	BANCR
AC098487.1	CREB3	UBL5	HAT1
TLN1	ERMP1	ATP7B	TIAM1
ZNF10	VRK1	GALNT2	DBNDD1
PCYOX1L	VEZT	RPL7L1	PPP1CB
UBA7	RND2	CYFIP1	NCBP3
CDH13	PAPOLA	RAB3GAP2	PPP2R5A
FBXO43	NMRK1	LYRM4	ZBTB10
VEGFC	FXR1	DNPEP	RNF38
KCNH1	PHOSPHO2	SNX4	SDHA
PPM1D	CEPT1	UGCG	ABTB1
IFT80	SLC16A4	TPR	KCNMB2-AS1
PRKACA	KLHL36	TPP1	WDR44
BRD3	GNL1	ESRP2	MRPL57
CKLF	PLEKHH3	ECSIT	NECAP2
PSMC3	NDUFA3	SCO1	PPM1K
C20orf27	OST4	SAP18	KCNE5
AC106881.1	VANGL1	PCNP	RPP25
C2orf76	NBEAL1	ATIC	RASL10B
CD83	SRPK1	MXD4	PDCD10
EME1	SOWAHC	SEZ6L2	WBP2
LINC00476	PKMYT1	MGLL	NOP16
TRAF5	ATG10	PICALM	IRF1
PLXNC1	LINC01003	SNCAIP	SLC25A17
C10orf143	AREG	LETMD1	KDM5D
DERL3	RPA1	SMIM20	NEDD8
KHDC1	TULP4	GCN1	EEF1B2
AC108463.3	TPT1	PARM1	OVOL2
NCKAP5L	C9orf16	RAB21	FIGNL2
LRRC8C	STX16	EIF3F	EEA1
H2AFZ	TXN2	RAB40B	CEP192
STRIP1	HACD2	ITPA	TBRG1
FYTTD1	C11orf80	DIS3	ZNF131
ZNF354C	UNG	CLNS1A	EFL1
C17orf49	USP1	CCT7	MTFMT
CHRNA7	POC1A	SSU72	B4GALT5
MIR181A2HG	CTBP2	PLCD3	COBL
ZNF35	HOXB3	LYRM1	KIAA2013
LRRFIP2	C8orf82	MALL	C10orf95
PTGES3L	FSTL1	GUCD1	C1QBP
CRAT	ZMAT2	CDK12	BDP1
SH3GL2	COL4A5	GTF2F2	POLR2F
GGT5	NUDT16L1	ZNF217	PGM2
SENP1	RALGPS2	DEPTOR	BOLA3
C14orf39	DENND1B	EDF1	RBM8A
KIAA1549	PKM	NUS1	DDX5
SACS	FAM177A1	RBM25	LDOC1
PKNOX2	PDE3B	PRKCA	CSNK1D
ISM2	NMT1	TANK	SLC4A11
GLMN	RAB5A	CERS2	LMBRD1
SYN1	WDFY3	RPL17	NCK2
MYLK	PARP1	USP34	GNAI2
TMEM26	SYS1	TARSL2	NLRP2
TMC3-AS1	SNHG7	ZG16	AL157817.1
CA3	CRYL1	YTHDF3	CBL
ZNF25	BNIP2	SHISA5	FGF12
HPSE2	NIPBL	SLC2A2	DNASE1L3
FOXRED2	CAPN6	LRP5	RBFOX1
OLFML2B	TMEM11	DUSP23	ZMIZ1
DYNC1I1	SLC25A13	TRIP10	CLEC2L
AMPD2	SMARCD2	TMEM144	ALG13
ADAMTS20	PDP2	ITGB8	IFI27L1
TUBA1B	ZFAND3	NECTIN2	KPNA4
TRIM16L	CCND3	GANAB	CYP4F26P
ETNK2	SPRR2F	TENT4B	NAA10
AC124016.1	PXDC1	CTNNBIP1	ABHD12
GALNT9	UBE2N	SNU13	LINC02482
PPP1R3C	BIRC2	SUB1	FMN2
HCFC2	PFDN4	SELENOI	CCT5
RASSF4	PHKB	ARF3	CACNA1B
AL358473.1	SNRPD2	MKRN1	FSD1
HOTTIP	KMT2C	PPP4R3A	RPAIN
MDP1	MRPL40	PARD6B	PYM1
DNAJB5	RTL10	RCC1	CYS1
SPIRE1	ADIPOR1	ITGB1	IER2
MYOM2	ANKRD11	FLII	CCNO
LINC01638	VPS26A	PPIG	FRMD6
KIAA0825	MPLKIP	ZNF292	SNU13
TNKS2-AS1	MFSD10	UGP2	MFSD14B
XKR5	MIA2	PLS1	PLXND1
MEX3A	ANAPC5	WDR77	RPS6KB2
SSPN	DNAJB9	M6PR	SLBP
SPOCK3	GADD45GIP1	TCEA1	PITPNA
FOXD1	RPN2	HIST3H2A	MED29
NOTCH4	AC048341.2	ATP5MG	ERCC6L
RNF215	TENT5B	PLSCR1	GALNT2
GTF2A1	COMMD3	SSBP1	HEXA
SLC9A5	GLT8D1	KPNA3	TRIM17
AC008676.1	ABCF1	CCNB1IP1	CHCHD2
HAAO	GORASP2	FIRRE	CDA
MAP4K2	DRG1	POM121	IL17RD
ZNF114	LGALS8	PCYOX1	NISCH
IQCG	TADA3	LMBR1	NCOA7
PAIP2	UBE2V2	PWWP2A	MRPL51
PHACTR1	PACSIN3	SLC35F5	APH1B
PPM1E	ALG12	ATP5F1E	RPL32
NOX4	LYRM9	RPP25L	NIPSNAP2
RILPL1	CCDC33	RPS19BP1	MLXIP
LETM2	GAMT	SERF2	FAM13A
TEX15	HUWE1	RTKN	PIK3CD-AS2
TCF15	OSBPL3	PTPRG	PTDSS1
CDH10	TMEM154	FAM177A1	SMIM10
KCNMB2	HMGCL	PEX13	CPSF2
LINC00311	HOXB-AS3	ERP29	GJA4
CEP162	PGM1	NUDT15	ACTR3B
RELT	MICALL1	TP53	PTPRM
AGPAT4	PRKAA2	MED28	KXD1
TMEM156	TMBIM1	MRPL34	LYG2
CAMK1	RAC3	RRP1B	NUDC
GORAB	DDX27	B4GALT1	RMND5A
PYROXD2	GADD45A	ZNF91	DNAJA1
SEC22B	SCAMP4	NRDC	LIFR
AC002074.1	COASY	BLOC1S4	S100A7
KLHL14	YIPF4	ROCK1	MLX
RPP40	EGFR	SELENOT	GRASP
HOXD3	KIF5B	RIPK2	RHEB
TCEAL2	SPIN1	PRR14L	MYO1C
PDZRN3	CYC1	COCH	UHMK1
LINC01560	WDR45B	ADCY6	CRTAP
CCDC169	SPTLC1	CACYBP	AUH
STKLD1	KIFC2	RTRAF	PKP3
LRP4-AS1	RHOB	ARRDC1	TNFAIP1
SOHLH2	NOTCH1	SLC37A4	POLR2K
MRPS30-DT	FAM200B	SRP14	LARP1
ZNF286A	STK19	ADAP1	BRF2
HNRNPA1	OCLN	EMC8	APBB1
TMEM74B	TRIR	NOP14	MAP1LC3A
PCDHGB7	SP6	MRPS28	EIF3H
C8orf33	SEPHS2	NAB1	KIF22
RAI2	NT5C3A	GLB1	GNMT
PRR3	SREK1	TJP3	AC009055.2
B4GAT1	COPS3	UBE2R2	TSR3
PPP2R5B	GBGT1	RGL3	NDEL1
R3HCC1	SEMA3B	TSPAN14	LINC01108
BCAN	SERINC1	UBA6	SLC35B2
ABI3	LUC7L2	SUPT5H	CALML5
[truncated: 21,744 more rows]

## Sheet: OS-HLOs_leiden0.1@sctype
Wilcoxon rank-sum test, gene names ordered by scores
Hepatocytes_0	Cholangiocytes_1	Hepatic stellate cells_2	Fibroblasts_3
CLU	VIM	COL3A1	ANXA1
SPINK1	S100A11	COL1A2	KRT17
TTR	IGFBP2	TPM2	COL3A1
VTN	PMEPA1	COL1A1	CCDC80
TM4SF4	FN1	LGALS1	CSRP2
AGR2	DSP	COL6A3	ARHGAP29
AMBP	ANXA2	SPARC	CALD1
LYZ	CTSH	CALD1	GABRP
ANXA4	TAGLN2	COL5A2	TPM1
FABP1	ITGAV	COL5A1	WNT6
AFP	TPM1	CDH11	DSC2
KLF5	KRT7	LUM	SFN
CD24	PERP	POSTN	DSC3
HABP2	TMSB4X	EMILIN1	SPARC
ALDH1A1	SPINT2	PCOLCE	TCEAL4
BCAM	IGFBP7	COL6A2	KRT5
TFF3	ITGB1	MFAP4	S100A11
ONECUT2	OCIAD2	MMP2	CD9
CHST9	CLTB	PLAT	PLS3
ZFP36L2	PPP1R14B	VIM	CTSC
SLC4A4	IL32	IFITM3	RDX
NPW	TNFRSF12A	BGN	CTSV
MGST1	CAMK2N1	TAGLN	AMOT
FXYD3	GPC6	PTN	IGFBP3
APOA1	CLDN6	MAP1B	IGFL2
ELF3	EPCAM	MGP	GUCY1A1
TPD52	CDKN2B	TGFBI	RPL36A
TOX3	PON2	THY1	ALCAM
LMO4	RBP1	IGFBP5	KRT7
WFDC2	CD63	PALLD	DSP
ONECUT1	KRT8	CTSC	PTGES
CKB	ARL6IP5	COL4A1	ENDOD1
APOA2	CD59	MYL9	PLAT
CDKN1C	TM4SF1	PDGFRA	CRABP2
FGFR3	SAT1	COL4A2	DSG2
GCHFR	CYBA	IFI16	COL1A2
TTYH1	CLDN7	LRRC17	CAST
SCGN	CALR	UCHL1	GABARAP
TSPAN8	ITGB6	HMGA2	RGS10
C12orf75	APLP2	SULF1	RHOBTB3
CA4	PCSK1N	DCN	IGFL2-AS1
SERPINA1	VCAN	FSTL1	PALLD
PABPC1	MYL12A	FBN1	AHNAK
STARD10	ECE1	EMP3	RPL17
HES1	KRT19	MRC2	GATA3
APOC1	JAK1	NREP	MEST
HPN	SERPINA1	NUPR1	MDK
BTG2	MANF	RPL17	ADAMTS6
PEG10	SKIL	ANXA6	HSPB1
FGB	FBXO2	FKBP5	SESN3
SLC9A3R1	S100A6	TCF4	TLE4
CADPS	TRAM1	GPC3	ITGB6
CEACAM6	HLA-C	NME2	RND3
RAB27B	S100A16	MFAP2	S100A10
SERPINB1	TMED9	SFRP1	EPAS1
LYPD6B	TMBIM6	GYPC	PERP
NTS	CTSB	CSRP2	SUCO
CDH17	PRSS23	SELENOM	BASP1
SMIM22	PPIB	PDGFRB	TFAP2A
RAB3B	PRDX5	IGFBP3	NME2
CFTR	GPX4	EDNRA	RPS21
ARID3A	CD151	EEF1G	GPC3
KIF12	TUBA1A	SCG2	EEF1G
ERBB3	GSN	EVA1B	NPC2
ID2	FKBP2	MT2A	UBE2V1
VEGFA	MYL12B	ACTA2	RNASEK
IER2	LYPD1	FERMT2	CRNDE
NKX6-2	TMEM59	ANXA1	KRT19
EDN3	PDIA6	TBX3	S100A9
PRR15L	CXXC5	PRRX1	SEMA3C
COX7C	GNG5	SERPINF1	PKIB
VIL1	PKIB	COL6A1	CALM1
LINC02381	S100A4	AKAP12	BCAT1
PHGR1	LAMC2	TUBA1A	PLK2
GC	CDH1	BCAT1	SLC2A1
ANXA13	DSC2	NAP1L1	COL5A1
GATM	ATP1B1	FN1	PRRG4
SLC19A3	ARPC2	CCDC80	LY6E
HMGCS2	NES	RPL36A	ATP6V0C
ITIH2	CLDN4	PDLIM2	HIF1A
GPX3	EIF1	COL11A1	ST3GAL5
SFRP5	BTG1	PLS3	PA2G4
S100P	TIMP1	IGFBP4	ANXA2
MYH14	ITM2B	TDO2	PFN2
GPX2	SQSTM1	MMP23B	PEG10
SLC39A5	RABAC1	SPON2	CST6
IDH1	PTTG1IP	FKBP10	YWHAZ
SORD	TXN	RSPO3	CAPG
CLDN3	CFL1	DNM3OS	FABP5
UGT2B15	DYNLL1	CPXM1	RPS17
A1CF	CDC42	SERPINH1	SLC2A3
MUC13	KRT18	MEST	LIMA1
PLD1	ENAH	TPM1	TMEM265
UCP2	INPP4B	NR2F1	ADAMTS9
CCDC198	DPYSL3	NEXN	DSTN
PCBD1	ATP6V1G1	COL12A1	ATP5ME
RPL39	CLIC1	HMGN2	KRT6A
CDX2	PLP2	CRABP2	EMP2
PROX1	TCIM	MXRA5	CD99
HHEX	SRP14	ZFHX4	S100A16
TSTD1	SULF2	ANTXR1	CAPN2
ADGRG6	ATP6V0E1	TUBA1B	YWHAE
UPK1B	PFN1	TMSB15A	ST13
LRRC75A	ARPC3	HAS2	ERRFI1
RPS10	PPP1CB	SRM	PART1
UQCRQ	COL18A1	DDR2	TINCR
AGR3	SH3BGRL3	CD248	LUM
TMEM97	ANXA5	INHBA	EIF4A1
SLC40A1	TESC	GPX8	FTH1
CALML4	TFPI2	TPM4	DYNC1I2
GOLT1A	RHOC	KCNE4	CNN3
RBM47	RTN4	RGS10	SPRR1B
FZD5	DSG2	TWIST1	CXCL14
ETNK1	CDH6	MYH10	MIF
MTTP	DYNLT1	AEBP1	EZR
CALB1	HSP90B1	UNC5B	HEBP2
EZR	VAMP8	PLEKHO1	KIFAP3
TSPAN3	PGM2L1	SNHG18	TMEM54
BEX1	PHLDA2	DKK2	RPL41
CCND1	CAPG	ADGRA2	HDLBP
CXADR	C12orf49	ARHGAP28	HCFC1R1
GJB1	TINAGL1	GABARAP	SDCBP
C11orf54	MYL6	P4HA1	MMP9
CCL20	CNTNAP2	TGFB1I1	LCP1
SULT1E1	BRI3	LOXL2	TCEAL3
GATA6	YWHAZ	PCDH18	VTCN1
DECR1	ARPC5	PCDH10	FRMD6
DNAJC22	AREG	FGFR1	PTN
FOLR1	TMEM165	CDK2AP1	TRAPPC5
MPC2	SARAF	MSN	COL5A2
APOB	S100A10	RAI14	SLC38A1
HMGN3	REEP5	PMP22	SDC1
GPR160	GAL	ELK3	DCXR
TNNC1	TAGLN	NRP2	RPL35
SCTR	HSPA5	IGFBP7	IQGAP1
COL27A1	LOXL4	KANK4	REXO2
CTNND2	PPP1R14C	MXRA8	UPK3BL1
SERPING1	PKM	C1orf54	PRSS12
TFF1	EFHD2	HTRA1	GPR87
TFF2	MMP7	GREM1	RPS8
MUC1	PLXDC2	TBX2	CLIP1
EGR1	ATP6V0B	RPS2	FN1
PDZK1	SELENOK	OLFML3	ANK3
CYB5A	MAP1LC3B	GJA1	LMNA
AKAP7	ATP1A1	GLIPR1	CEBPD
SEMA6A	MGAT4B	PCDH7	RAN
MAGI1	PDLIM7	RPS17	CERCAM
LINC00261	SPCS3	GNB4	DCN
CCL15	ERP29	CCDC3	RPS15
C19orf33	PSMA7	A1BG	TSTD1
HPGD	LAPTM4A	CRTAP	MMADHC
ITM2A	JAG1	KIF26B	RPL36
CLRN3	FLNA	ZEB2	SLITRK6
CPD	MTRNR2L12	FAP	LGALS3
EPS8L2	LSR	ZNF503	PCSK1N
ROMO1	NPC2	CNN2	KIAA1217
AMN	MYDGF	MSRB3	TOMM6
REEP6	SPINT1	THBS1	TAGLN
ONECUT3	DAD1	SLC25A6	FKBP5
PRR13	GSTP1	DEGS1	C1orf21
LAMA1	YWHAB	ID3	COMMD1
USH1C	FTL	NNMT	LPCAT2
SDC4	SLC3A2	ZEB1	AP2S1
AC060780.1	FLRT2	CDC42EP5	RCN1
PSME1	OSTC	HNRNPA1	RPL38
FOXA2	GRN	NPM1	NDUFA13
PAK5	FABP5	IKBIP	KLF6
KCNQ1OT1	KDELR1	CALU	PSMA2
TM7SF2	RHOB	TUBB6	LYPD3
SULT1B1	TGFB1	EIF4EBP1	EFNB2
SEMA4G	DST	MIF	RPS28
C3	BAMBI	CNN3	CLIC3
HSD17B2	IER3	FKBP7	RPL8
F5	ZBTB20	PTK7	CAPNS1
LGALS4	LRPAP1	EHD2	SERBP1
KLF3	SEC11A	RAB31	S100A8
DNASE1	REXO2	LSAMP	TCF4
ADH1C	KLF6	EIF4A1	H1FX
GMNN	JUNB	TSHZ2	TGFBI
ATP2B1	SVIL	PXDN	RPS29
POF1B	MAGED2	ADAMTS6	KRT10
DHCR24	UBXN4	SDC2	TMEM40
TMEM238	MLEC	NME4	MEIS2
SUCLG1	FILIP1L	SMIM3	NSG1
CTSE	PRDX4	TMEM119	SLC44A2
ACAA1	CALU	NFIC	NR3C1
TCN1	HSPG2	LOX	TUBB3
AKAP1	MFSD10	RCN1	UQCRC1
TMEM45B	ADGRG1	IFITM2	EFEMP1
CCDC68	ABRACL	C12orf57	NAGK
RERE	NT5DC2	ITGA1	BARX2
F10	CLTA	MMP11	HK1
FOXA1	ETS2	GLIPR2	ATP5MD
KIF13B	CANX	NME1	RPLP2
GOLM1	TMSB10	HMCN1	RPLP1
PAK1	NUTF2	CCDC85B	ITPR2
HEBP1	SELENOW	CYTL1	IGF2
FOXQ1	AGPAT2	CAVIN1	EIF5B
SOD3	NUDT9	RUNX1T1	ARF6
EPCAM	EDF1	LAMA4	GGCT
TSPAN12	CADM1	RCN3	CFDP1
RBP2	IL18	PTCH1	POLR2L
TLE2	SUMO2	BEX3	RPL37A
NQO1	BCAP31	EFEMP2	OST4
AIG1	CST3	HAND2	SPRR3
S100A14	ITGA2	KANK2	MYL6
LIPC	UBC	NTM	TBX3
HGD	CITED4	RTL8C	COMT
TOB1	SOX4	ACTG1	CCSER2
ATP1A1	OAZ1	RNASEK	MORF4L2
CDHR5	SPATS2L	MEIS3	RPL21
HMGCS1	MORF4L1	TOMM6	PDXDC1
AC020656.1	FURIN	RAMP2	EPB41L3
DAPK1	ZNF706	P3H1	HAND1
AC026462.3	NNMT	CD81	SMARCE1
CAT	GNAS	RPLP1	SEMA3D
GSTA1	DNAJC3	PALM2-AKAP2	SCEL
HNF4A	PRSS22	INAFM1	MALAT1
UGT2A3	CALM2	TIMP1	YWHAQ
ASL	LAMB3	TOMM5	FXR1
SLC17A4	LAPTM4B	KLF2	DDX1
FLVCR1	P4HB	COTL1	ATP2B4
GPRC5C	TPM4	RPL21	GOLGA2
PDX1	MYH9	ADAMTS1	AC027031.2
PLAC8	RAB2A	TSC22D1	NMT1
CEACAM5	CDH2	LINC00632	STMP1
PDCD4	LIMS1	MME	CITED2
TST	RAC1	TIMP2	PSMA6
GATA6-AS1	SPCS2	HHIP	CTTNBP2
FRAS1	TNC	CRMP1	KCNG1
RBMX	TPT1	MDFI	JUN
FXYD2	LAMTOR5	DACT1	RPL37
RASSF7	KTN1	PARVA	SKIL
MMP1	PRDX1	GLI3	MUC16
PFKL	MACF1	COL16A1	TJP2
RELN	HSP90AA1	CFI	ARPC2
ALKAL2	HSD17B11	MAP1A	NACA
SPP1	HOOK3	ARID5B	GNG10
MGST2	RNF7	FBLN5	COPS9
LDLR	TMEM208	CLMP	IDH2
ASRGL1	PDIA3	HIF1A	RPL14
GRB14	EIF5	RPL6	PTK7
NFKBIZ	GNAI2	PKIG	METAP2
RBP4	WWTR1	GAPDH	CD47
TMEM256	CXCL6	ISLR	PBX1
SPIB	EIF4G2	FAT4	VGLL3
CLDN1	PPP4C	TXNDC5	EMP1
TMC4	SEC61B	S1PR3	RPL13A
SULT1C2	AC022075.1	ATP6V0C	MBD2
LGALS2	HLA-A	KCTD12	NDUFA7
REC8	TPM3	PRRX2	KCNMA1
PLCXD1	SRI	TSPO	KRT16
ABCC3	TMEM50A	PDLIM3	NECTIN4
BRI3BP	BASP1	MYL6B	RPL6
TFRC	LINC00511	CLEC11A	IGFBP4
DCDC2	TBCB	NDN	UBE2V2
APPL2	VMP1	TRAPPC5	RPL10A
EPHX2	FNDC3B	GLT8D2	RPS2
SCNN1A	EMP3	RFLNB	RPL12
CXCL2	NKAIN4	LTBP1	MXRA5
MAP7	RHOA	C1R	TOMM5
DHRS11	PSMB6	TIMP3	DYNLL1
RDH11	LAMP2	BASP1	EDN1
DMKN	CD58	WLS	S100A13
GCNT1	TJP1	TNC	PMAIP1
CMTM8	UBE2B	DACT3	SELENOW
ABHD17C	FHOD3	EEF1A1	GALNT6
FBP1	JUP	ST6GAL2	ELK3
APCDD1	CIB1	CCDC88A	HNRNPM
PRDM16	APP	COPZ2	SNHG18
NDRG1	RPL3	PTMS	YBX3
SEZ6L2	YBX3	F2R	MPZL2
ODC1	TMEM123	LOXL1	NSA2
LLGL2	ITGA3	IGF2	MFAP2
SLC25A1	SEMA3C	TSPAN4	KRTCAP2
SMCR5	FAM114A1	GPX7	ANP32A
CHPT1	GUK1	CFDP1	SLC39A10
DUSP5	ACTB	EID1	HMGN2
MISP	ACTG1	BST2	PPP2R2B
DBI	RPS19	METTL7A	VDAC2
SOX6	JTB	COL14A1	PHGDH
EHF	DNAJC10	ITGA11	CERS6
TMEM63A	LMAN1	COPS8	RPS10
SLC18B1	TP53I3	LRP1	PET100
KCNJ16	ARF4	PLK2	NPM1
CEBPA	TMEM167A	RPS8	TALDO1
AK3	RPL15	TUBB	PPDPF
SMIM6	MAL2	HOPX	SEC13
ANXA10	CD47	MRPS24	ST6GALNAC3
NHSL1	COPE	CXCL12	ANO10
TDP2	SDF2L1	TENM3	TIMP3
FRMD4A	CSTB	FBN2	BAIAP2
ISYNA1	AFDN	NEK6	NPEPPS
VSIG1	DDOST	UBE2V1	TMED10
CAPN8	GABRA2	PLTP	PKP3
CDX1	YBX1	SESN3	F3
ESPN	RCN2	PYCR1	RPSA
THRB	ARF1	SNAI2	COPB1
UGT8	SNF8	SLC2A3	CRYBG1
WWC1	ACTR3	C9orf16	DEGS1
ACAA2	BMP1	GUCY1A1	HNRNPK
SLC2A2	ATP6V1F	SH3GLB1	RPL26
C2orf72	SSR4	SMYD3	ACSL3
L1TD1	MGST3	CFL2	SSBP2
CSPP1	CMTM6	MMP14	CD81
MGLL	LAMP1	GNG11	CSRP1
TXNIP	FNBP1L	FKBP14	SARNP
DGAT1	RASSF4	RPL32	RPS15A
GLUL	CAPN2	NID1	EVA1A
PKDCC	ASAP2	ACTG2	SPRR2F
MEP1A	KIF5B	CDK6	TCEAL8
LZTS3	QPCT	TCEAL4	DDIT4
SHTN1	AP2M1	RPL10A	NDUFA11
ATP8B1	RAB10	BNC2	INHBA
FOS	ZFP36L1	LAMA2	SLC38A2
CBLC	PTPRF	SARNP	PDLIM1
PDE3A	EIF4EBP1	PHLDB2	RPL39
SLC38A4	KDELR2	TLE4	AKR1B1
ATF7IP2	MYO6	MRPS6	KRT13
SORBS2	PFDN2	MARVELD1	YIF1A
CRYL1	TMEM30A	NETO2	SLC7A5
SHROOM3	GABARAPL2	PSMA6	RPS7
SMIM14	PPIA	NT5DC2	SLC3A2
GLTPD2	DYNC1H1	RPLP0	MAFB
ECHDC2	RHOD	DLC1	C17orf49
TMPRSS2	RRAS	CTHRC1	MRPS21
CENPV	SMS	TRIL	GPRC5A
MANSC1	SERPINE2	SOCS3	ACTB
MGAT4A	MTDH	P3H3	RPLP0
GP2	ORMDL2	TCEAL7	CDC42EP3
SLC4A7	ERICH5	JAM3	SNRPD2
CFAP221	PPIC	C1S	THOC7
SUCLG2	CDK2AP2	TRIB2	MGAT4C
AGRN	CDKN1A	HDLBP	THBS3
PLS1	GALNT1	PLOD2	PPP1CB
SEMA3B	DYNLRB1	MARCKS	FAM3C
GCNT3	RBX1	LDHB	RBMS1
GLIS3	CAP1	TMEM98	PFDN1
NR0B2	DNAJA1	MRAS	GRIA4
CD302	RAB25	EEF1B2	GJB2
KRT20	ATF3	AK1	BOK
DDAH1	CNIH4	PCDH9	PDLIM4
SLC44A4	MLLT11	TLN1	LAPTM4A
KDM4B	TNFAIP8	ETV1	SCD5
HSD17B4	BRK1	NFIA	DDX39B
NAA38	IFNGR2	RPL19	LCMT1
GFRA3	RAB11FIP1	CKAP4	FZD6
GSTM3	JPT1	CCND2	PPL
HOOK1	TMEM179B	DDX39B	NRK
NR4A1	REEP3	SYNPO	HRAS
TBCA	H3F3B	NR3C1	NHP2
CREB3L3	HES4	NAV1	MAP1B
SPINT1-AS1	ACADVL	RPL14	RPL24
PLXNB1	UBXN1	LY6E	MAML2
SELENOP	LRP10	COL21A1	LPCAT1
COBL	MAP4K4	C11orf96	RPS13
SFTA2	AURKAIP1	C17orf49	TMED3
TMEM37	VASP	SRPX	RPL10
SVIP	CALM1	ZCCHC24	DCBLD1
SERINC5	PLEKHA1	YBX3	SYTL1
BEX2	SERP1	IGLON5	KCTD1
SH3GLB2	PDLIM1	ZYX	NEBL
RNF128	RPS9	MAP7D3	RPL22
SEL1L3	IGF2R	P3H4	CNDP2
OCLN	WFDC2	RPS18	CCDC3
PALM3	CHMP2A	PSMA2	CDYL
FAM3B	DRAP1	CENPW	HMGN1
LYPD6	PTMS	SRPX2	ZNF706
PRSS8	H2AFY	RHOBTB3	SERF2
AL022323.4	PFKFB3	TRPS1	FAM114A1
ANXA3	ATP6V1D	PDLIM7	IRX3
EPS8L3	LMNA	RPL38	C5orf46
CROT	MT-ATP6	PSIP1	PSMA1
PPP1R1A	TGOLN2	DCHS1	DENR
ZNF703	SCARB2	RPL27	ENSA
CTDSPL	LAMTOR2	SERPINE2	PPFIBP1
VSIG2	SERINC2	IL6ST	SLK
HNF4G	TMED2	RPL13A	COPS2
SERPINA4	FAM177A1	FZD2	TPD52L1
FGA	LMAN2	FADS1	RPL19
ZBTB7A	DNAJB11	SEMA5A	RPL32
ID1	DHRS3	CD99	TNKS1BP1
CA2	ARF5	HHIP-AS1	EMP3
PPP1R9A	SF3B6	EMP2	SH3BP5
PAQR8	PDXK	TMEM45A	NDUFA1
VPS13A	BUD31	MAP4	RHOC
TNRC18	PDIA4	RPL13	AP2A2
TSPAN13	RAB11A	ANO4	C4orf3
ARL14	XRCC5	SACS	EEF1D
HIC2	CYSTM1	CMTM3	NDRG2
SALL4	CXCL8	TTC3	C5orf30
HDAC1	RPAIN	IL11RA	MRPS24
APOM	MORF4L2	MAFB	PSMC1
NDUFA3	TNFRSF21	P4HA2	VTI1B
STEAP1	VPS35	EIF3F	TMEM45A
ALB	ACTN4	FOXN3	STT3B
FOXA3	SUMO1	RBFOX2	AIMP1
DAZAP2	ACTN1	CHN1	KNOP1
LINC02532	COX4I1	NRK	RPL35A
GCNT2	VAT1	SERPINE1	ATP5MF
HDHD3	SPCS1	TCEAL3	CFL2
WDR45B	TLN1	HDDC2	VEGFB
MECOM	SELENOS	RUNX1	LIMK2
GUCY1A2	CCPG1	RHOQ	RPS26
APOA4	PMAIP1	FRMD6	HNRNPDL
FUCA2	ST14	LTBP4	TES
SPHK2	SRSF9	MTHFD2	PIK3R1
H1F0	CNPY2	MDFIC	NAP1L4
GALM	PPDPF	CSGALNACT2	ABCF1
CHD7	PTMA	LAYN	METTL7A
C4orf19	DCBLD2	CLIC4	S100A4
PLLP	CCNI	VCL	RPL13
EBP	ARPC5L	RASSF8	EIF3H
ANXA11	CD9	CARMN	CD59
PLCXD2	HERPUD1	CEP170	IER3IP1
STAT1	TGIF1	PLAC9	GJA1
EXOC6	PDCD6	PSD	ANAPC16
MBP	RAB13	DPYSL2	ADI1
TMC5	PSMD8	CNN1	TBCA
AK4	BSG	PBX3	COL1A1
GAS2L3	TMED10	IGFBP6	DDB1
NKX6-1	HTATIP2	TSC22D3	PKM
TJP3	PAWR	PLAGL1	HOTAIRM1
CHDH	HLA-B	GNG10	EIF2S2
TCF7L2	EHBP1	EXTL2	TNFRSF12A
IL2RG	VAPA	FBLN2	TMEM132A
HINT1	SINHCAF	TMEM263	COX16
RHPN2	SRP9	NR2F1-AS1	COX17
PIK3C2A	ACBD3	RPS25	FOS
PIGZ	MARCKSL1	ANTXR2	OXR1
ANKRD9	LRRFIP1	VEGFB	CPNE3
CAMK2D	GSPT1	PPFIBP1	CETN2
GDA	NAGK	SOCS1	MXRA8
SLC44A3	TMED3	ACTB	SFRP2
BLOC1S1	RASEF	POLR3D	PNRC1
CGN	SERPINH1	NGRN	RPL5
TM4SF5	CDKN2A	FHL1	RARS
AC007906.2	TSTA3	RPS21	ARL6IP5
UQCR11	PSMB1	FBXO32	IL1R1
SLC37A4	ARHGAP5	AP2S1	EIF5A
SORL1	APRT	SLC5A3	CLIC4
FRAT2	SSR3	NNAT	TUBA1B
NEURL1	CHMP2B	MMP16	RPL18A
IHH	TFPI	GXYLT2	LAMP1
VILL	YIPF3	BMP4	RPL7A
MYO1B	TAPBP	ARF4	C7orf50
MIR194-2HG	CAMK1D	WNT5A	ANP32B
PTGR1	DDX5	RPL7A	RPL28
HNF1B	RPS18	NPR3	REEP5
ACOT13	YIF1A	ANGPT1	MANBA
FAM83H	TNFRSF10B	PRDX6	RFC1
EML4	RGS3	UTP11	TMOD3
RAB25	UBE2H	SEMA3A	PLD3
XRCC4	TGFBR1	BOC	GIPC1
C1orf131	KHDRBS3	RBM4	TUBB
TP53TG1	DBN1	SSR3	HNRNPA3
SLC26A3	AKAP12	TUBB2B	ATP5MPL
FGD4	PCMT1	HSPD1	IRF6
WWOX	CTNNA1	CAVIN3	ANAPC11
CXCL3	BAX	RGS2	ARL8B
LGALS3	LTB	CEBPD	TOMM7
FABP2	GSTM3	RPL18A	VAMP8
RHOF	CTTN	FSCN1	TRIM29
FGFR4	EGFR	HMGB1	LUC7L2
CAPS	MIR4435-2HG	KDELR2	ARL3
AC005256.1	CSNK1A1	RAB13	ZC3H15
LRG1	SLC39A7	PIEZO2	GADD45B
PLA2G12B	CALD1	CRISPLD1	UQCRB
HEPH	PAIP1	LDHA	C5orf38
ST6GALNAC1	H3F3A	RPL5	EHD2
SYCE1L	NFE2L3	VCAM1	SYNE2
HSPG2	TM9SF3	CBX1	PNMT
DTX4	ELF1	EIF4B	FILIP1L
FER1L6	SDF2	ITGA4	EIF3J
TC2N	SDC4	SEC31A	PPP1R14B
CCNG1	CKAP4	SPRY1	BHLHE40
CAMSAP3	FAM210B	GAS2	PABPC4
DPP4	FAM3C	COLEC12	TCEAL1
HSDL2	SLCO2A1	RPL4	RBM4
SLC35D2	RER1	SEC13	TMEM79
NAALADL2	PLEC	CPE	UBC
AADAC	KRT10	CRABP1	UQCR10
RDH5	DDA1	MYLK	CCT4
VEPH1	SLC39A1	NCL	SRP54
UGT2B17	GADD45A	STARD4-AS1	PCDH7
PPFIBP2	ATP5MC3	SNHG8	ARL6IP4
PRELID2	COPB2	ITGA8	RPL31
IRF2BP2	H2AFZ	CRISPLD2	MRPL1
HSBP1L1	NINJ1	RPL23A	PDCD4
CD68	ENY2	RPSA	KCNN4
PLA2G2A	ARFGAP3	SCUBE3	RAB25
DEGS2	LAMTOR1	LIX1L	RPS24
SMIM24	FSTL3	RPL24	RPL9
TJP2	MTCH1	SNHG9	FXYD5
RALGAPA2	OST4	MAB21L2	RPS25
TSPAN6	GNB1	PHTF2	ANP32E
GAL3ST1	ADRA2C	SSR2	C11orf58
CARMIL1	UBE2I	SYNE1	NEDD8
GIPC2	CRLF1	SYDE1	ZNF503
DKK1	SEC61G	SMARCD3	NDUFB1
SH3BGRL2	FAM50A	OSTC	DAPP1
MARVELD2	HEBP2	PTPN13	RPL30
SIPA1L3	RHOU	IL1R1	RNF217
RAB11FIP1	FIS1	SPSB1	TUSC3
DGAT2	OPTN	PTPRD	ATXN10
FGFR2	B4GALT1	PAPPA	RPL34
WNK2	LBH	RGS5	NYNRIN
KRT19	YWHAQ	IGF1	FAU
ABCD3	CISD2	QKI	CHURC1
APOC3	DDR1	POLR2J3	CALU
GUSB	PTBP3	FHL3	DNAJC21
NEDD4L	FTH1	SMARCE1	WWC3
SREBF2	PFDN5	FLNC	FRG1
SPAG16	PSMA5	CDC42EP3	KLF4
ZKSCAN1	FKBP1A	SPDL1	GDI2
FAM135A	SPTBN1	TUBB3	PGRMC2
SMAGP	PGRMC1	VCAN	SETD3
TOM1L1	EDIL3	PRAF2	YAP1
CFB	TRAPPC1	HILPDA	SMPDL3A
PRTG	ISG15	LZTS1	CREB3L2
LMO7	RHEB	PRICKLE1	ZFHX4
MALRD1	TACSTD2	SMAD9	RHOA
RNF43	LDHA	COL8A1	ARF1
TMPRSS4	MT-ND2	SSR1	GUK1
CAPN6	CLTC	FOXF1	CDK2AP1
TYRO3	ENC1	HOMER3	FERMT2
CDS1	MIEN1	CREB3L1	PSMB5
IGSF9	HDLBP	THBS2	SH3YL1
MAOA	HSBP1	FLNA	DNAJB1
ARFGEF3	GADD45B	LHFPL6	RAB2A
AL138930.1	NEAT1	PTEN	RPL11
LEAP2	TMEM14C	GDI2	TUT4
CYP2W1	BAIAP2L1	ACBD6	VKORC1
PRAP1	NFKBIA	SSC5D	NAV2
SLC46A1	DNPH1	ISCU	ERGIC2
SPTSSB	TMED4	RPL37A	PRPF4B
GMCL1	DYNC1LI2	ANP32E	GPS2
TMEM205	CTSZ	PSD3	RPS3A
F11R	CCDC50	GNG2	SVIL
NAXE	VKORC1	HOXB7	DNAJC1
CLDN10	FERMT1	NFIX	TSPO
GRK3	EMC7	MSX1	CETN3
SDCBP2	SAP18	RFTN1	MT-ND5
GPRIN3	FLNB	RPS3A	MPRIP
BCL2L1	LYPLA2	HS2ST1	RPL27
MNX1	SERPINA5	LY6H	DSG3
C3orf85	LSM1	SLC38A2	IMPDH2
TMEM30B	TM9SF2	LRRC4C	DMKN
FCGRT	UBL5	STAT3	SLC2A4RG
FNIP2	MDFI	SHC1	RBX1
SAMD13	TRBC2	RECQL	KLC3
PLAGL2	HSPA8	PTH1R	GALNT1
KCND2	GALNT3	CXCL14	OSBPL9
STRBP	CREB3	CMSS1	SUGT1
HSPE1	GLRX3	DYRK4	NDN
ALDH3A2	LAMB1	ITGA5	GTF2H5
LGALS3BP	S100A2	ZNF521	NGRN
LINGO1	CD164	RAC3	GLTP
MIR200CHG	S100A3	YBX1	TECR
SLC29A4	YIPF2	PAIP2	JUP
LGR4	GDE1	CLIP3	MME
LRP5	PSAP	ARMCX2	ACSL1
TRIM31	MTPN	STMN2	MRPS6
FMO5	WASF2	RNF24	RPL22L1
PLCE1	TUSC3	SRP72	RBBP4
GGH	ACTR2	CNTLN	KDELR2
SLC7A2	EIF6	MIR503HG	COX8A
LINC01559	CMPK1	HP1BP3	HNRNPA2B1
PRDX2	PSMA3	ARMC9	WBP1
RGN	TTC3	SLIT3	RPL4
UNC5B-AS1	HSPB1	RPLP2	METRNL
HMGA1	PIEZO1	RERG	CADPS2
KRTCAP3	TSPAN13	CCT4	KTN1
PDLIM5	EID1	RACK1	RSRC2
TMEM163	SELENOT	ITPRIPL2	XRCC6
GSKIP	CHMP4B	IARS	OPTN
RPS21	LMCD1	SNHG25	CAPZB
HELLS	TMEM50B	FILIP1	SYNGR1
PHKA2	SSBP1	SEC24D	SYF2
KISS1	CTSD	GEM	LSM4
OLFM4	PAK2	GARS	RAB14
PIK3C2B	HACD3	AP1S2	P2RY6
GUCY2C	RAB5C	OGN	PFDN4
ATP11A	CAPN1	DZIP1	SSBP1
H1FX	UFC1	ARMH4	PCBP1
BMP2	HYOU1	HIST1H1D	PSMB6
DUSP6	TAX1BP1	ARHGEF40	CSNK2B
S100A10	HMGB1	SUGCT	S100A14
CP	GOLGA4	NIN	BRIX1
CHCHD10	TSPAN6	RSL1D1	PSMD8
MRS2	PTGES3	FXYD6	HPF1
NR6A1	C1orf122	DNMT1	ANKLE2
BCAS1	ATP6AP2	NR2F2	ARCN1
CIDEC	CCND1	HIC1	TP53I3
RAB3D	BLOC1S2	UBE2S	TFAP2C
RAB3IP	GTF2A2	SWI5	SEC61G
GALNT12	COMT	FAM98A	MYOF
MARVELD3	PSMD2	PDGFRL	SOCS1
ALDOB	SDF4	AC027031.2	TANC2
PDE9A	CARHSP1	EIF2AK4	TRAPPC1
OARD1	ERP44	SCRG1	DNAJC8
TFDP2	SLC38A1	IMPDH2	MCUB
DEPDC1B	AP1S1	RAN	CCT6A
ARSE	SKP1	DCLK2	UCHL3
TCEA3	DGUOK	GAS1	DDX18
SMIM31	MRPL34	NCAM1	SYT10
DACH1	CDH3	UNC5C	TUSC1
NR1H4	PRMT1	TBX2-AS1	UBE2E3
HMGCR	RPL18A	NEO1	TAF11
STEAP2	PHLDA1	MRFAP1	SIPA1L2
MT-ND6	PSMB2	CILP2	GM2A
MAFF	NECTIN2	UBE2L6	JAK1
NR5A2	NDUFB10	ENTPD1	SKP1
ESRP2	TGFBI	SELENOF	GNB2
SOX9	TRIR	WNT2	DUT
AMACR	MPZL1	AAK1	POLD4
PLEKHA6	ARMC10	SPATC1L	CRISPLD2
ENTPD5	APH1A	OSBPL8	ITGB1BP1
BNIP3	ARPC1A	RANBP1	SNRPB2
LAD1	MYO10	NOVA1	VAPA
BAIAP2L2	LEPROT	DRAP1	TMEM109
SHH	OCIAD1	TEAD1	SRP19
CTNND1	M6PR	NID2	CIR1
ERBB2	WDR1	PRKDC	NDUFC1
UQCR10	PHPT1	ELOVL5	ATP5PD
IMPA2	CTSL	RHOJ	NT5DC2
COBLL1	SEC11C	PDCD5	SERPINB2
TUBB4B	S100A14	SYT1	ARPC1B
RNASE4	H2AFV	RPL22L1	PAICS
NIPAL1	CD2AP	FAM229B	UBASH3B
ARHGAP26	SERINC1	NHP2	RNH1
C1orf210	YWHAH	CERCAM	BMP7
FAM13A	RPN1	DEF8	MAP4K4
LINP1	SERF2	TNS3	ACTG1
GATA4	ERO1A	CHSY1	RPS6
SLC37A1	CHD9	TCEA2	PSMC3
PPP1R16A	RPN2	SLFN5	PSMD6
ACE2	RAB18	PDPN	TIAM1
GUCA2A	POMP	WASF1	RBM8A
UGT2B11	AKR1A1	ATP5MC2	RPS27
TRNP1	ASAH1	NCS1	MDH1
BLNK	CAPZB	VASN	CTNNBIP1
AGMAT	SMAP1	CCDC102B	SAR1A
TRIM71	SLC25A24	HPF1	CCDC6
IST1	YIPF5	RPL10	EEF1B2
ADAM28	MMP14	RPS6	MAX
GKAP1	RAB9A	FLT1	RPS20
LIPH	SRRM2	BOD1	FLNB
GMDS	KRAS	OLFML2B	PYURF
INSR	CCL2	PRSS35	FGGY
EGFL7	PSMB3	INPP5F	GADD45GIP1
PROS1	ID1	HIF3A	RPS14
NMT2	TOMM20	BLVRA	PPIA
KIAA1522	NOP10	ALCAM	ISYNA1
CDC42EP1	RDX	EIF3H	CCT8
FAM162A	PSENEN	ERCC1	CEBPZ
C5	PSMD7	PFN2	HSPA8
ZNF160	LAMA3	SGCB	TRMT112
SCN9A	GNB2	SH3BP5	HDAC2
INSIG1	PDLIM4	DNAJB4	PCDH9
KLHL23	ENO1	JDP2	SLC25A17
DNALI1	UBD	FIBIN	RPL7
ARHGAP35	GIPC1	CDK4	PWP1
SPIRE2	H2AFY2	FJX1	TCF25
SAMD11	CAMTA1	SNCA	TTC37
CDC42EP4	NEDD8	EMCN	MBOAT7
PRKACB	CD46	CNRIP1	RRP7A
RAB17	PAFAH1B1	RBMS3	GPX7
SFMBT1	TPR	GNAI1	APEX1
PEBP1	ADAM9	CYBRD1	TWF1
CYP3A5	SFRP1	SND1	RALBP1
AKR1C2	OS9	SPART	MEAF6
C1orf56	NOL7	SMC4	GYG1
NOSTRIN	HLA-E	HMGB2	HOXB7
MPP6	PRRC2C	GBP1	ACBD6
ETFDH	STRAP	PSAT1	EPN2
C9orf116	WDR83OS	DUT	IRX2
MDK	CYB5A	FRZB	GAPDH
SIAE	S100A13	PHLDA3	EIF4G1
CYS1	CHMP5	TRO	SRRM1
PGPEP1	IDS	EEF1D	RPS18
PET117	SUCO	PRR16	RABAC1
NRCAM	HM13	MLLT11	EIF1
ACSL5	PPP1CA	PLPP4	RUNX1
CAPN12	LAMA5	LXN	CDC42SE1
CD7	NDUFS5	SIX1	GNAI3
KIF1C	NME3	PODNL1	MZT2A
ZFPM1	PARK7	TCF12	BRD7
UTRN	CEMIP2	ZNF771	RAD23B
CYP51A1	SURF4	FMNL3	EAPP
TMEM246	PLD3	PDE4D	TNNT2
SPTLC3	SLC7A5	COL26A1	RASAL2
UGDH	THRAP3	EIF4H	UBE2D3
ZNF91	ANKLE2	RECK	CCDC124
DUOX2	GALNT2	FREM1	PSMD7
GSTM4	TANC2	WBP1	BNIPL
ANKS4B	ROCK1	SGCD	NCL
IPMK	CCT2	COL25A1	BTF3
ABHD11	UFD1	GPNMB	SOCS2
BAAT	LEFTY1	FABP5	IK
FZD3	MAP4	NCOR2	MOB4
KIF9	MT-ND4L	GLI1	MARCH7
PROM1	SH3YL1	MIA3	MSX2
RPL34	STXBP6	ANKRD28	RTF1
TMEM125	PRPF40A	CENPF	SYNGR2
PDGFA	ATP1B3	ADAM12	C8orf33
PARD3B	STUB1	ETS1	HMGB1
ATAD2	NDUFA4	ZSCAN16-AS1	SH3GLB1
PAG1	CLDN1	FAM114A1	KLK6
B3GNT7	PSMD11	CFH	FUT8
PPP1R3B	PACSIN2	MAGOHB	PDHA1
ZBED3	RAB7A	SLC22A17	GID8
ALPK3	AC245297.3	TNS1	COX6C
ZMYND8	TMEM8A	PLOD1	STK26
C1orf116	ONECUT2	ABI2	S100A7
SNAP25	RPS27L	FAAP20	CNBP
PATJ	SSX2IP	MEIS1	PPP1R7
SELENBP1	SNX6	STRA6	ACTR10
PTPN4	SYNE2	CD82	CTNNA1
CASZ1	ADRM1	BCL7C	YPEL5
ACY1	FXYD6	LDB2	CARMIL1
SNX4	GALNT7	PTGDS	FAM49B
C1orf115	NBDY	ADAMTS9	TIMM44
ARHGAP18	RNH1	PCDHGB6	BOC
METAP1	CCT5	HGF	PDE4D
PARD6B	ARL3	ADAMTS12	VPS26A
AL445524.1	ARID4B	SEC63	MAD2L2
NDUFA13	SMOX	EPS8	CAB39L
CIDEB	FAM89B	ZNF106	SKAP2
CMBL	TMOD3	PAICS	LSM3
PDXDC1	PSMB5	DCBLD1	MT1X
ADCY6	PAFAH1B3	PHF19	SNW1
PI3	MT-ND1	ARCN1	ITGAV
CLDN4	SELENOH	MATN2	GAS6
PLEKHG6	FSCN1	ITM2C	MAGED1
ELF3-AS1	TSG101	ZNF428	TMED9
EXOC3L4	GADD45GIP1	PHLDA1	MSL3
ACAT2	C4orf48	GAS7	TSC22D2
PHYH	CSDE1	PDS5B	C19orf53
ISX	LRIG3	SEC61G	SH3GLB2
C2orf15	CAST	AKT3	SRM
KDM6A	C14orf119	KDELR3	MORF4L1
GALNT4	ARPP19	BLMH	HSPD1
VIPR1	B2M	GFPT2	ARAP2
PLCD3	PLPP5	LIX1	RACK1
SH3RF2	SYPL1	PJA2	P4HB
ACVR1B	COL1A1	PDE1A	CCDC34
RFLNA	SMARCA5	BAG2	GJB6
TMEM176A	TPST1	BDNF	METTL26
ANG	ARPC1B	ANOS1	GLI3
VNN2	NORAD	FBXO17	CDON
CBX3	NDUFS8	SSBP4	TUBA4A
GCA	PYCARD	FAM89B	ILF2
LYPD2	CXCL12	SNRNP25	PSMC5
NR2F6	CRELD2	RPS29	ATP6V1G1
MAPK3	GOPC	NET1	CD55
CHCHD5	SEC31A	WDR41	USP14
AP001107.9	NDUFS6	HSPA13	IKZF2
MVP	PGLS	PIK3R3	FYTTD1
RGL3	YY1	NUCKS1	DDX21
ATP10B	FBLN1	ABCA1	TMEM30A
CPM	DHRS7	SLC1A5	GRHL2
SMLR1	PKN2	RSU1	CALM3
PLBD1	BHLHE40	PITX2	KANK1
PROC	RFK	SUCNR1	GRHL1
HKDC1	HYAL2	LARS	LARP7
HID1	DDIT3	C1orf21	SMAGP
LMBRD1	BTF3L4	TSPAN9	RPL23A
LINC01829	UBB	FOXO1	TPM3
TAB3	UBE2Q2	TNS2	GALNT7
MARC1	RPS19BP1	HNRNPM	RER1
BCL7A	SSB	RWDD1	NEK7
ZNF768	NDUFAB1	MRPL11	SNHG25
PPARG	RPL13	NRBP1	TFAP2B
SH2D3A	RTRAF	AARSD1	PPP1R13L
SGK2	TXNDC17	ANGPTL4	PDHB
LRCH4	DDRGK1	FAM89A	ARPC3
CHMP3	ELOB	FST	PDAP1
DNMBP	CCDC186	SOX12	WDR70
RIDA	RAB34	PLPPR3	SON
ACTN4	XBP1	PELO	SLC25A6
LRRC19	PTHLH	SLIT2	CD109
FAM111A	TRMT112	NEFM	PHLDB2
WASF3	VCP	APEX1	PSME1
CYP2C19	RAP1B	ARHGDIB	RTL8C
SCT	FBLIM1	CYP1B1	PDCD5
SULT1A1	DHX32	LIMD2	C1GALT1
SHANK2	NDUFB2	ILF2	TMA7
PAH	ADGRV1	OXCT1	KIF13A
PRSS2	ALG5	RPS10	MARCKS
MMP15	SLC25A3	CPED1	ATP5PB
APOH	COX6A1	ACTN1	AMOTL1
PHIP	SNRPD3	FADS2	COMTD1
PRR7	CHPF	MED13L	KRT18
ITPK1	SLC35B1	PUM3	RNMT
IYD	TMEM92	SERBP1	CCND3
CCDC85C	VPS29	SYMPK	RPP21
ST8SIA3	SLC25A4	RPL26L1	UBA52
TACC2	RPL36AL	ITPR2	PTHLH
TENT5A	TMEM219	TBC1D2B	ATP6V1E1
SLPI	RAB32	SDC3	ADK
ZNF219	NDUFB7	EPB41L2	AGTRAP
RETREG1	TMED1	TSPAN18	ATP5PO
RXRA	C12orf75	TRAF5	NOL7
F2	LEPROTL1	HOXD11	CCND2
FIGNL2	UBE2D3	MAGEH1	LEPROT
ACOX1	ERH	MSH6	PLSCR5
MET	PFKP	UQCRH	SRP68
SYNGR2	RPS6	ITPR1	P3H4
ARHGAP27	AGTRAP	SORBS3	ATG12
NDUFB1	CNN3	METAP2	TBC1D1
ABCC6	ITGA6	RAB8B	NDUFA3
SPATA13	TMEM37	PDGFC	EFS
ATP1B1	RPL27	AXL	TRAPPC3
FDPS	SSNA1	TTC37	WDR41
CCDC88C	PSMA4	UAP1	FSTL1
LRRC7	CDV3	MAML2	NUDT1
ETFB	PTPN11	ENPP1	TNPO1
ERGIC1	RNF181	MIR99AHG	EIF4H
AC007114.2	SLC12A2	PEA15	RAB18
DDC	RALA	CNPY4	BCL11B
PARM1	UBE2L3	ATM	APPL1
GALC	ILF2	ENO1	TIMM17B
ATP7B	CLEC16A	P3H2	BAMBI
CPB2	DYNLT3	YARS	TXN
ACSF2	FRMD4B	UROS	TDRP
ADGRG7	DNAJB6	CDO1	MDFIC
TSPAN1	DNAJA2	NFIB	SLC35F2
LINC00543	ATRAID	EIF3E	ACP1
STXBP2	ICA1	LMCD1	NFKBIA
CCDC25	SNRPB	LRRC32	RPS27A
CCDC24	TXNDC12	SPECC1L	NECTIN3
MTMR12	RPL27A	SF3A3	HIST1H1D
ADRA2A	KDM5B	INKA1	AASDHPPT
ARL6IP1	LRRC59	RPS3	PTK2
AGPAT2	MT-ND4	DDX50	ETHE1
SI	JMJD1C	ERG	PLP2
SLC15A1	ARL4C	PPP1R18	SERP1
RPGR	DMKN	LAMB1	TMED2
VPS37B	ALPK3	ROR1	FAM177A1
CEACAM7	NEU1	NDUFAF2	AP1S1
ALDH1B1	NUCB2	WARS	RTN4
ZC3H12A	ARL6IP4	ECM1	TMEM256
CASR	DNAJC1	CYYR1	PYGL
GSTA2	TIMP2	PAPSS2	ATP5F1E
MYORG	STAP2	RPL27A	RPL36AL
SPINT1	RAP2B	SOX11	LLPH
TMEM144	PBXIP1	NAP1L3	COPZ1
HIST1H1C	EPHB6	HLX	TMEM43
DEFB1	PSMC5	SNRPD2	MRPS34
SOAT1	TMEM51	FYTTD1	KLHDC8B
COQ8A	LAD1	KIRREL1	PRMT2
SLCO2B1	AP1M2	DNM1	NELFE
CFC1	SERINC3	TMEM158	TFG
FGG	BOD1L1	TMEM204	ACADVL
PPCS	TDG	TXLNA	BTG3
BIN1	CCT3	KLF9	PDCD10
PUDP	BAZ1A	OST4	MRPS15
UNC5CL	ARL1	EFS	TUBA1C
SNTB1	EIF4E2	PARK7	ANXA5
DEK	RPL10	SSH1	GPNMB
URAD	HDGF	PRKG1	PIP4K2A
SLC39A4	EFNB2	SYT11	MRPL38
UNC13C	PDE5A	PHF6	PEA15
FRAT1	SKAP2	HK1	UBA2
KCTD3	WAPL	DES	EIF6
SLC15A2	ARL4A	YIPF5	TMEM147
REG4	VEZT	ZNF22	PIK3C2G
MAN1A1	GOLGB1	LRP12	BZW2
DUOXA2	NDUFB4	HOXA10	NDUFA10
PLEKHB1	GTF3A	CYGB	NRBP1
MUC3A	NCF2	CCND3	PALM2-AKAP2
MYO5C	RAN	RNF187	EIF1AX
TPPP3	TMCO1	RIN2	OSBPL1A
KITLG	MRPL17	FNBP1	ARL1
TRIM2	RNF19A	RFC1	HIST1H1E
CETN3	CTTNBP2NL	SNHG19	DBNDD2
ESRP1	PDGFB	TOP2A	WASF2
ICK	LLGL2	RPS23	WDR45B
SLC43A1	TFG	HNRNPA3	TPM4
HIP1R	FGD6	ENPP2	PPP2CA
HSD17B12	SNX3	STK17B	IARS2
RREB1	GPR157	TTL	ETF1
PCYT2	EMC4	GOLT1B	RWDD1
E2F5	EIF5A	GADD45GIP1	PRDX5
RNF208	VDAC2	SSBP2	CAV1
RPS6KA1	LGALS3	CCDC144NL-AS1	MBOAT2
METTL7B	TRIM44	ABCE1	RPS16
MYBPC1	SH3GLB1	COPS9	KDELR1
TRAPPC6A	NUDC	JAKMIP2	MAP4
POR	SOX9	MYOF	PRPF6
OTULINL	MACC1	NUMBL	SPAG7
MAP2K6	CHMP4C	FBL	ARHGDIA
FREM2	ATP5PF	DAB2	CLEC7A
ARRDC4	MT-ND3	MLF1	SYPL1
GK	CHCHD1	CNTN1	TNKS2
ETV4	HAGH	COL9A1	FOSB
TTC38	SSU72	AP2A1	SRSF8
CACNA1H	CEBPB	CD99L2	CPXM2
FOXP4	SBDS	RARRES2	MDH2
HACD2	RHOBTB3	ITGB1BP1	MTCH2
AC011139.1	PGAM1	MCRIP1	MTPN
CELF4	P4HA2	CAND1	MEA1
LINC01836	VPS13C	PCLAF	POLR2J3
SOD2	MRPL14	NXN	BNIP2
LEMD1	CTSE	TKT	METTL5
PAQR5	ACAP2	DLX5	RALA
NRARP	FHL2	TMEM200A	TAF1D
ARHGAP8	CYTOR	LEF1	MEF2A
PRKCD	RAB6A	RPL37	TUBB6
AL162231.1	UBE2M	DNAJC12	SNHG8
HDHD2	TSPO	RPS16	PHLDA3
EFNA2	UBE2D2	FHL2	STUB1
ZNF444	RRBP1	SMARCB1	DICER1
BEX5	POLR1D	SH3BGRL	TUBA1A
PDK4	KDELR3	GUCY1B1	PLIN3
SLC7A7	TAF10	RPS15	TMEM18
IGDCC3	MESD	MAGED2	UFL1
SLC27A2	ANXA3	ZRANB2	SEC31A
PPM1B	HOOK2	MIAT	RAD50
AC104461.1	MRPS26	VPS4A	C9orf16
MOGAT3	KLHL5	RPS20	SPSB1
NDUFC2	HSPH1	MYO9B	ZFYVE21
PTPN18	DERL2	RASSF8-AS1	ESD
AL355102.4	IQGAP1	CAV1	LMAN1
FUT2	PPM1G	VASH1	TNNT1
BRAF	TECR	CCS	DPY30
SLCO4C1	COX7A2L	RPS7	MCTS1
FAM83E	OLFM2	PDZRN3	RPS4X
KISS1R	UFM1	MTHFD1L	ERCC1
ANO3	ELK3	AP2M1	KRT15
MYO18A	MFGE8	HOXB6	CSNK1A1
GALNT5	PIK3AP1	FAM92A	HSPA2
ENTPD8	SLC52A2	PRSS12	NDUFB8
DCX	EMB	PAMR1	DYRK4
DUSP16	ORAI2	APBB2	RNF141
GAREM1	GTF2I	JPH4	SPECC1L
INPP1	SUB1	ABCF2	TMEM258
COCH	CRB3	C20orf27	RNF149
PHKG1	ATRX	PER1	LRRC59
TMEM169	N4BP2L2	SLC16A1	VPS4A
REEP1	PSMB7	TRMT112	FKBP4
ABCA7	TM2D2	STMN3	ABRACL
SPPL2B	MRPL51	COPS6	KANK4
PIP5K1B	DDAH2	MAP3K20	NDUFV3
ANPEP	TWF2	ROBO1	C16orf87
HSD17B8	PLEK2	OSMR	HSP90AB1
NENF	HSPA1A	TMEM173	RPL29
AC010503.4	CXCL1	AKR1B1	PODXL
USF3	CCT6A	AHI1	SEMA5A
YPEL3	ARCN1	LITAF	ZRANB2
NDUFA11	BANF1	RNF150	NDUFB9
IL20RA	CYB5R3	NACA	RPL15
CUX2	RAB14	SLC12A5	ANKHD1
CBX4	PAPSS1	TPX2	SGMS2
NRTN	DESI2	PDE4DIP	GCNT1
TNFAIP8L1	DSTN	TYMS	TDG
ASB9	RTCB	TYRP1	ACBD3
RNF157	SP100	STAG1	CCT7
SH3D19	TMEM160	CDK1	BANF1
RALGPS1	CSRP1	TP53RK	RBM3
MAP3K8	KIF21A	RUNX2	RAB13
HIGD2A	DDX3X	TIMM44	STAG2
FAM169A	ANXA11	IGDCC4	GAS1
NECAB1	NDUFV2	STON1	MRPL51
SLC6A14	DBI	PPT1	SNRPC
CRYBG2	MPG	FOXC1	UBE2D2
ATP9A	SCAND1	SMO	SRSF11
MSMB	WSB1	SLC9A3R2	SMIM5
MCM3	SNU13	MDH1	POLE3
TMCC3	TES	RGS16	TSPAN5
B3GNT3	SFT2D1	BMPR2	PPP2R2A
TMEM53	CAPZA1	BMP5	CASP4
CBX2	HIST1H2AC	CTDSP2	ARL5A
BPNT1	ETFB	KCNQ2	DNMT1
ACSS1	AHNAK2	CSPG4	NFIL3
AMHR2	PTP4A2	NASP	MTURN
RGL2	ZDHHC2	CRNDE	TKT
NFATC3	MED10	DPYSL4	SPTBN2
MYO7B	EMC6	XPOT	METAP1
DHRS7	LIMA1	GLO1	DNAJB6
MED25	DNAJB9	ADSL	CLTB
NCMAP	GTF3C6	SERTAD4-AS1	SF3B2
SCARB1	AP2S1	SELENOH	NCKAP1
CLDN18	ARMCX3	STMN1	ISCU
NSD2	TANK	USP46	DSG1
RASGEF1B	ATP2A2	EN1	NCOA3
RBKS	SSR2	TERF2IP	HP1BP3
RBM23	CCDC107	GPATCH11	FAM133B
CNOT1	RNF5	FBLN1	LBR
SLC35A3	AKAP13	CNIH2	MESD
PLA2G10	SF3B1	TERF1	BMP5
CBLN2	MANCR	THAP12	C12orf29
CLDND2	CDC42SE1	LIMCH1	SPTSSA
MPV17L	AP3S1	AFF3	FAM50A
ENOSF1	ZFAS1	FEZ1	SUN1
SLC44A1	GSTO1	HSPB6	ULK1
RSPH1	SEC61A1	PRKAR2B	ARHGAP10
ATP5MF	MSANTD3	PDCD11	PDGFD
SLC27A3	MRPL20	SEC23A	YIPF2
ELOVL7	STK17A	ATP10D	PRKCH
RAB37	F11R	STAT2	PUM3
PRR15	YWHAE	ZNF580	PACS1
CTDSP1	EZR	SFPQ	SOD1
SPR	RTN3	TWIST2	STK17B
HOTAIRM1	MELTF	MTG1	PRDX6
SRSF6	C1orf43	PSMD9	PCMT1
BCL3	CMTM3	ASAP1	SBDS
SNAP25-AS1	VWA1	BIRC5	COX7A2
MYO1A	HCFC1R1	CAP2	MIA
TSPAN7	PLAUR	S1PR2	ESRP1
GALNT3	CCDC90B	RPL36	MRFAP1
STXBP4	INAVA	CNTN4	SLBP
SCD	TBPL1	SUPT16H	CAP1
LRBA	AKAP9	NLGN2	RPS23
PLSCR4	ADAM19	AC112721.2	VPS4B
SLC22A18	FRAS1	LRFN5	VRK2
PATZ1	POLR2K	CPVL	NENF
MYZAP	TOP1	STRAP	HCAR2
DUSP4	MT-CYB	MORF4L2	PSMD14
RAB40B	TAF7	ISL1	AP2B1
DBNDD2	PLPP2	PLSCR3	ATP5MC1
SPATA7	NUCKS1	TMEM100	FEZ2
SRC	NDUFB9	DGCR6L	SAP30BP
MCU	TXNDC9	RNF130	GDF6
IMMP2L	C11orf58	RPS4Y1	RRAGA
SIM1	RAD23B	TGFB3	PSMB1
LMNB1	PALLD	RPS24	CHMP5
ERP27	SRSF7	SETBP1	SNX6
NINL	CYCS	LIFR	CCT5
SPTBN1	ELOVL1	DCTN4	CRISPLD1
CD300A	TXNL4A	REXO2	RSL1D1
SLC16A7	CTSA	RPL7	DCTN3
GCNT4	EIF1B	DOCK1	RPL26L1
LEFTY1	TMEM132A	RPL26	ARPP19
ATP8A1	LAMC1	AZI2	ELOC
PCGF5	ATP6V0D1	IFT52	C18orf32
SLC16A10	GABARAPL1	NT5C3B	NSRP1
MKI67	TNFRSF11B	PRCP	TCEAL9
ARRDC1	CBY1	PHB2	ELP3
KLC4	NRBF2	SMC6	AAK1
CASP10	MSN	KCNMB4	MTCH1
ADAMTSL5	FCGRT	TSHZ3	HAT1
BCR	EPRS	ADAM23	RAD21
CA8	TRAPPC3	TCEAL5	PPP1R14C
GRTP1	NDFIP1	AVEN	PAIP2
C6orf141	CTNNBIP1	DSE	GNL2
LPAR2	TMEM147	OSR1	CDC123
BCL2L14	NUAK1	NPM3	PLEKHN1
EMID1	TMEM106B	LPIN2	LSM14A
BTNL3	GCC2	CHRM2	TMEM50A
OAS1	EIF3A	RGL1	GARS
AKR1C1	TSTD1	DESI2	C9orf78
TMEM64	MCFD2	NUDT11	HNRNPL
PILRB	WSB2	NAV3	RANBP1
SYK	CPE	VASH2	ETFA
S100A6	SGCB	MPV17	MTSS1
CRACR2B	METTL9	DYNC2H1	CELSR1
FMC1	MT-CO2	SLC16A1-AS1	SNX2
SLC1A1	COPA	PGD	ANKIB1
MTHFS	SNRPN	CEP85L	TMEM106C
PIK3CD-AS2	PRKAR1A	SLITRK6	TNFRSF21
ZNF587	PRELID1	CAPZB	PJA2
KIAA0319L	SRA1	PLPPR2	SARS
PLEKHH1	VPS4B	PAGR1	SEM1
WDR72	MARCKS	KPNA2	TLE3
RAPGEF5	ATP5F1D	MPPED2	ZNF770
CEACAM1	TUBB2B	RPP21	PTOV1
AGTR1	CAPNS1	SMIM10	FIS1
CHKA	ODF2L	SHMT2	EIF2S1
ELL2	PPP4R2	TMEM14C	YPEL3
DPM3	SUDS3	HNRNPH3	NDUFS4
MGAM2	CD24	TLN2	SRP72
SULT1C4	WNT4	AHCY	DDX50
ATP6V0A1	TNKS1BP1	KHDRBS1	SGMS1
WDR6	AGRN	EPHA3	NXN
RTN4R	RACK1	TMEM131L	MNAT1
MLLT6	ACP1	RPL35	GOPC
RPS6KA3	CMTM7	SV2A	PSMD9
SLC12A2	RND1	CYTOR	MRPL3
NPC1L1	IL6ST	ZNF469	BZW1
CASP4	TM2D1	PCDH11X	ABHD5
EPB41L4B	NDUFAF3	NBL1	VPS25
TTC6	NDUFA8	PXK	IDS
KHDRBS2	SORT1	LRRC59	RTRAF
PTGR2	FKBP3	C1QTNF6	COPS8
NBEAL2	ILK	IPO5	VDAC3
SOBP	NDUFB3	ADAM19	GPX8
SPINK5	AUP1	BNIP3L	SREK1IP1
PIGS	FXYD5	FAM13C	UBAC1
ETHE1	TMED7	SOSTDC1	SFPQ
ZNF761	NTAN1	ST3GAL4	SELENOM
HIST1H2BG	SPAG9	ITPRIP	PLSCR3
CLINT1	NARS	RPGRIP1L	FAM89B
ADH1A	DSE	SCX	SLC5A6
PLA2G12A	PPIG	HOXA11	AP001207.3
TM6SF2	HNRNPA2B1	AC112721.1	FKBP14
DMTN	CAPZA2	CCNG1	GAR1
CYP2C8	CAV2	EFEMP1	GNL3
CCDC183	PSMC4	CUEDC2	AKR7A2
SLC51A	GLT8D1	FENDRR	CAND1
ARHGAP12	HIKESHI	NOX4	CWC15
AC023090.1	ARF3	C8orf88	SFRP1
PANK1	EMC3	TMEM109	TXNDC5
CYP2C9	PLK2	SH3PXD2B	HNRNPH3
RRM2	TARS	NSMCE3	UBE2I
GLYCTK	SLC39A10	GTF3C1	CLTC
MUC17	ATG101	HS3ST3A1	UQCR11
PDE1C	CTNNB1	CYP51A1	WBP11
LRRC1	ELOC	PPP3CA	SLC12A5
NUSAP1	ZDHHC12	STX10	CDK6
LETMD1	SET	KCTD10	DGKA
PRKAA2	LSM4	MSX2	SET
CASTOR3	COMTD1	NFATC4	DGKZ
AC092171.3	CARD10	DNAJC8	SNRPF
NEB	SUPT4H1	PFDN2	KRT23
MYEF2	MSRB2	CUX1	FAAP20
KRT18	EMC10	BANF1	AP1S3
FAM149A	METTL5	GABPB1-AS1	SSR3
PRR36	ATP5IF1	TXNDC16	FASN
ALDH9A1	PSMD12	CAMLG	EIF4G2
ARHGEF19	HNRNPR	NXPE3	FAIM
CCNYL1	SEL1L	PABPC4	AKAP9
AVPI1	ADGRF4	RPS14	ARRDC3
PXMP2	MRC2	C6orf120	GTF2F1
ACADS	ANXA7	FSD1	SNRPE
A2M	SLTM	LDB1	LAYN
PCAT7	RAB1A	XYLT1	EIF4A3
MCF2L	RND3	ALYREF	EIF3A
DPYD	PCMTD1	MEF2A	NR2F2
COASY	TMCO3	RBM27	TGFBR2
MSLN	MRPL54	MRPL1	KCNJ15
SLC1A3	GNAI3	SEC61A1	OSTC
IFI30	RPS5	NLRP1	UFM1
CAPN5	PTP4A1	ITGB5	ARPC4
DPEP1	SARS	NES	ATP5MC2
AC096772.1	DAAM1	SYNC	ILF3
TOP2A	TMEM141	MAZ	FAM210B
GRHL1	SELENOF	SMOC2	ST3GAL1
ABHD3	PLCG2	STARD4	CCDC69
ZNF813	MT-CO1	CCDC124	AC245041.2
ERF	USH1C	HOXB5	HNRNPA1
MPZL2	EEF1B2	ACKR3	IER5
B4GALT4	CCDC80	EGLN2	ARF4
SLC28A3	CNPY3	NAT14	WDR61
ANKRD49	CHIC2	LRRC4B	CINP
MTCL1	GPX8	CACHD1	PGLS
CFD	SEMA7A	PRDM6	PGM2
GSAP	GINM1	UBAC1	WNT3
TMEM164	SDCBP	WWC3	RHOV
GPD1	AP3D1	FCHSD2	NUDCD3
JADE1	HNRNPA3	TBX5	PSMD12
ATRN	CHMP4A	BTG3	ANXA3
LPIN3	PTPRK	MAPRE1	SSB
SH3PXD2A	MLXIP	APLP1	POLR2E
PDE3B	MMD	C19orf48	UBE2L3
RAVER2	DAG1	COL8A2	FKBP1A
AL355353.1	LURAP1L	H2AFZ	IRS2
CLIC5	ATF4	C14orf132	F11R
NR1H3	YTHDF2	CBX5	RBMX
CYP2C18	ABHD12	HIST1H1B	HNRNPU
DEPTOR	TMEM87A	EIF3M	EPRS
ECH1	MYO1C	FOXC2	UBL5
GPD2	CD276	FLYWCH2	PSMC2
HNF1A	ABHD2	GMPS	DOCK9
SAPCD2	NUCB1	CHD4	VPS29
SAMD5	FAM214B	RILPL2	USP16
DHX40	CLPTM1L	HOXB2	TARS
RFFL	UQCRH	FBXL7	BRD4
MSI1	STARD3NL	NKD1	AP2M1
MGAT3	PSMD13	ZBTB16	DAZAP1
MIDN	PHB	ESD	SLC1A5
GNB5	GPRC5C	AC002454.1	CUL1
SLFN13	TRNP1	ST6GALNAC6	DYNC1LI1
AC020978.5	PDCD10	GPC4	PDE4DIP
CPT2	EI24	MRPL51	EIF3M
COA5	CENPX	USP18	CCT2
CMTM4	GNG12	SEC22B	CHML
DMBT1	EIF3I	SMIM29	SPTLC1
ALDH5A1	SLC2A12	RFTN2	VBP1
RFX1	FBXW5	HNRNPA1P48	ATP5F1C
PRKCA	PAPOLA	ARMCX4	TMEM14C
PAK4	ARHGAP42	AKT1S1	BIK
JAML	PAFAH1B2	ASPN	OGA
TSEN54	PSME2	TMEFF1	GORASP2
HIST1H3H	PSMD4	SRSF3	SH3KBP1
INAVA	QKI	LLPH	IGF2BP2
FBXW4	MEAF6	TAF11	AP1G1
MBNL3	CDC37	LMNB1	NET1
SYNE4	PIGT	SSPN	MSH6
ARHGEF38	HMGN1	RSL24D1	VGLL1
AC091138.1	MOB1A	KCNG1	DAAM1
EPS8L1	PGRMC2	ARSI	MRPL12
CHP1	PCNP	IRF2BPL	CACYBP
TIMM8B	CD81	ZNF462	PACSIN3
MSI2	SUSD6	BACH2	PSMB3
IDNK	TRAF4	DUSP2	ALYREF
PANCR	PLIN3	ST6GALNAC3	ETS1
MZF1	SRPK1	PSMA1	ZNRF2
CDHR2	RBMS1	GNL3L	MRPS18C
ZNF552	ZFAND6	TRA2B	TCP1
ACOT11	KLF13	NUCB2	MCL1
BDH1	SPPL2A	PIP5K1C	HSBP1L1
MTRNR2L1	UACA	HS6ST1	EIF2B4
NMT1	VEGFB	PTGER2	RBM27
SLC3A1	FARP1	SLF2	WDR83OS
STAT6	JAGN1	NYNRIN	BCAS4
APOL6	SON	DCLK1	POLR2I
ENGASE	TSPAN14	TMEM237	LAGE3
DELE1	ISOC2	ZMAT3	NBDY
GPA33	SLC2A1	SAR1A	MRPS5
SCARA3	SCOC	BOP1	TOM1L2
GDF11	VPS25	C7	SF3B6
RAPGEF4	FRMD6	TTC28	MRPL52
SLC39A10	LYPLA1	RBBP7	TPD52L2
C3orf70	IFRD1	PMAIP1	APOBEC3C
SLC7A4	DCTN2	JCAD	COX7B
KCNK5	BIRC2	FOS	NAT14
AC007364.1	UCHL3	ADAMTS16	NDUFAF3
PRDM1	PTS	LBH	MAP7D1
HIST2H2BE	STT3B	PFKM	ASAP1
SHROOM1	IFNAR1	RASA3	MRPS7
ACMSD	GLRX2	DNAJC18	PAGR1
POU2F1	HNRNPAB	UBFD1	THBS1
NAPEPLD	MMP15	SLC39A13	FABP7
SORBS1	JOSD2	HIST2H2AC	HNRNPH2
PELI2	AMIGO2	DDX19A	VPS35
KALRN	ARHGAP18	ADA	MTRNR2L1
NDFIP2	MLF2	PDHA1	MINDY2
ZDHHC14	RALB	VKORC1	KLC1
RPS13	BAG1	MSC	VAMP3
B3GALT5	PBDC1	SDCBP	NDUFC2
TRABD2A	SELENOM	CACNA2D1	AKTIP
SPRY2	FGD5-AS1	PAM16	CEBPB
AL390719.2	MRPL36	SSRP1	MITD1
LSS	NUDT14	TUBB2A	MRPL37
VSIR	ZNHIT1	STX2	RBFOX2
CCNG2	SUN2	RILPL1	EGLN1
MYO15B	MRPS15	ISOC2	APMAP
MRPL23	NSD3	GLI2	FNTA
PAXIP1-AS1	COMMD6	DNM3	JOSD2
BICDL2	UBA52	TLE1	MLLT11
HK2	IFT57	ENG	RRP15
CYP2S1	ATP5F1B	DOK5	TMEM263
DNMT3A	SLC4A2	PYGO1	PAK2
TNFSF10	PXDN	IFI44L	CLDN7
ABCG2	CLINT1	WDR70	PLPP1
AL354733.3	KDSR	PHB	DDR1
SLC25A36	KRR1	CEP57L1	P4HA1
C1RL	GLRX5	MICU3	CBX3
FABP3	EIF5B	HTRA3	DNTTIP2
CCDC120	SUGT1	TMA16	ECHS1
PCK1	MAGED1	HAND2-AS1	CCDC12
UHRF1BP1L	PLXNB2	PDZD2	TMA16
DHCR7	YPEL5	NEK1	RAB38
APIP	YIPF6	FNDC10	GOT2
GLB1L2	G3BP2	TXNDC15	BCAS2
PCSK9	ANP32A	DENND2A	PSENEN
LINC00907	DHRS2	SHISA4	ZNHIT3
LINC00467	TNFRSF1A	MRPL12	HNRNPAB
ING3	TOX4	CPT1C	MZT2B
VNN3	CASP6	HIP1	MID1
BRSK1	ATP5F1C	POLD4	CHMP4A
SPHK1	GRAMD1A	CAMK4	RGS12
AC004951.1	PRRG4	SLC25A12	P4HA2
TMEM120A	COA4	PKD1	DCTN2
ANKRA2	BMPR2	GCSH	PHB
PNKD	GDF15	TNFAIP6	PGM1
HS6ST2	HRAS	DAAM2	SH3D21
GCOM1	MRPL41	HDGFL3	AL445524.1
FGF9	HINT1	MED8	ENO1
NETO1	SEC62	RCBTB2	UTP11
RDH12	HNRNPH3	RPS15A	NSD3
EAF2	RPS3	RRP1B	DLGAP4
CISD1	SPP1	MEX3B	EIF2A
PHLPP1	TMEM54	GLRX5	PLEKHO1
RAD51AP1	TIMM13	ARHGEF10	MED8
YPEL2	TMEM9B	ATN1	WNT5B
LCT	EIF3K	FAM171A2	DDT
SOX13	CEP170	MRPS17	NDUFS5
CLDN15	GRB10	RAB23	SPRYD7
TMC6	RNF213	RND3	USP15
FRK	ZFAND5	ABL2	LGR4
TM4SF20	RANBP1	LMOD1	RPS11
C21orf62	PAM	RPL39L	AHNAK2
ARHGEF26	EEA1	MEF2C	MPHOSPH8
PPARA	ANAPC16	PIK3R2	PSMB7
PLEKHM3	TMEM65	MYO9A	NDUFB3
IFI35	MRFAP1	ELK1	SELENOH
SMPD3	APOE	MMP9	SWAP70
DCAF7	JPT2	RARS	HTATSF1
CCDC152	BBX	RPL22	MRPL20
SGSM2	GALE	RRAGD	CKAP2
LCN15	PHF23	SLC25A32	SPAG16
DGLUCY	DNAJB1	RUVBL1	MRPL17
CNOT11	GOLIM4	GSTA4	ZNF655
COX16	SMDT1	CDKL5	TTC3
ZNF124	PRSS1	ITGA10	ATOX1
LCOR	AQP3	ZCCHC3	ABHD17A
MLXIPL	TMEM87B	ABL1	TMEM154
PLIN2	GAPDH	NSF	GALK1
KDF1	MAGT1	LDLRAD4	PLEC
AQP7	IKBIP	ISY1	BID
PET100	MPST	PTTG1	PTPN1
LINC01133	SRSF11	COPS3	COPS6
ATP5ME	ERGIC2	MPDZ	GSN
OVOL1	CORO1B	TAF12	TNFRSF19
SYNJ2BP	PIN1	ASF1A	PRRC1
ADAP1	CDC42BPB	SOCS5	MAL
FDFT1	TUBB	ITGAE	SMIM7
ORAI1	FAM204A	NTMT1	RAD23A
STAU2	HNRNPF	NPHP3	GLT8D1
GPAT3	STMN1	LTV1	SCO2
CIB2	LGMN	TNRC6A	PAFAH1B1
SLC22A5	FAM136A	ICE1	LMO7
ABLIM1	PLAU	TSPAN5	UBE2E2
ACSS2	ZMAT2	KIAA1586	MRPS9
C11orf86	PLEKHA3	HOXB-AS3	MCUR1
ADCY2	UBASH3B	ODF2	FMR1
RPL22	OSTF1	PKD2	CHRM3
ZNF562	LITAF	EGFL6	RNF181
ST3GAL6	MRPL52	CTDSPL2	ESYT2
DHX30	PNN	ST3GAL1	MTG1
NRIP1	RIOK3	ATXN10	ACKR3
ZNF431	ACAA2	EVL	SAP18
GSDMD	CASC4	PLAUR	SMARCA2
ADIPOR2	TUSC2	AC015522.1	NUB1
DENND4C	FAF2	MRPL3	TMTC3
ESCO2	USO1	EEF2	NUCB2
TLCD2	SURF1	SVIL	SNX3
CENPE	SYNCRIP	LRRN3	LTA4H
BARD1	GTF2F2	FAHD2A	GOLGA3
BRCA1	SRSF3	MRPL38	USP25
PABPC1L	ATP5F1E	RGS1	B3GNT5
CDH12	SMAD3	TANC1	COPE
LINC02035	F2RL1	SYNPO2	FBXO21
ALG13	PSMC6	PIAS3	THRB
AFTPH	KCMF1	CENPK	SNAI2
PDP1	PPA1	CHCHD3	PDCD6IP
DMAC1	RUNX1	DDX1	IGF1R
NDUFV3	USP14	UACA	DRAP1
MAL2	AHNAK	ASXL3	EIF4E2
HMGN5	HOMER3	TIMM22	MSANTD3
GPR35	STX3	ELN	AP3B1
PHYHIPL	PPP1R12A	HOXB8	CD46
AFMID	MRPS23	ACAT1	TMX4
APEH	UGP2	RGS9	PGAM1
SRY	CTNND1	RABEPK	SYT1
CENPF	CKS1B	CCDC8	RPL18
MFHAS1	HSP90AB1	PTPRN	CRABP1
NOTCH1	CDC26	SEMA6D	EFNA1
COLCA1	SAR1A	HAX1	GPM6A
APOE	VPS41	TCF21	SH3GL1
ACADSB	FAT1	SMCHD1	YY1
TMEM8B	LAMTOR3	LINC01638	NUDT21
LINC01001	COX5B	CLSPN	PLPP3
RAPGEFL1	NECAP2	PODXL2	HADHA
CDKN3	EIF2AK1	RPS4X	FEM1B
POC1B	MBTPS1	PLN	ABI1
NOXA1	ERLEC1	PLCG1	TARSL2
AC008655.1	ARHGDIA	CHST2	SNRNP27
ASGR2	MANBA	AUTS2	SEC61B
SH3TC1	ITPR3	RBBP4	CAPRIN1
OTOP3	GNPTAB	IMPDH1	ZNF750
ARRB2	UPP1	UBE2C	SNX1
AL451165.2	UBE2E3	RPL9	ASS1
AC092171.5	COPS5	ZNF423	RPS4Y1
URGCP	ADAM10	LHFPL2	SWI5
ZNF513	LTBP3	HNRNPR	DARS
ZCCHC10	EIF4A2	FZD1	SIL1
PRKCZ	HIST1H4C	PIANP	EIF3B
DLG3	TRIM8	SNRPA	PIN4
METTL21A	PPP1R2	ETV5	DMAC1
OBSL1	MZT2A	HEYL	KREMEN1
RCAN3	MIER1	ZNF302	GRAMD2B
PNMT	MIA2	ACOT7	IRX1
GBA2	SNRPG	GINS2	SPCS1
FAM110C	PARD3	C8orf33	HSPA5
AC021146.12	TMEM238	SENP5	TPR
AL121929.2	SMIM14	ELOVL4	PSMB2
CDCA8	FHL3	CRELD2	FAM98A
KIAA1671	MOXD1	SLFN12	CAPN1
CNKSR1	FNDC3A	ZADH2	PLXDC2
PRKAR1B	MRPS10	SEMA3E	WDFY2
AP1G2	RBM39	SNRPF	TCTEX1D2
AC006333.2	SURF2	HOXB4	PTPRF
SCAP	SVBP	MATN3	LARP1B
AL591895.1	SHISA5	TWSG1	ARHGEF7
MYCBP	ATP6AP1	TAC1	CALR
CTSZ	PHLDA3	NTHL1	BMP2K
TRAF3IP2	IFI6	TPGS1	MTUS2
PGGHG	EPB41	RBM28	YWHAB
SERPINB6	KDM1A	HSD17B10	WBP4
LINC00685	EIF4A3	ZNF532	PDCD2
ICA1	FUCA1	DIP2C	PIGC
MARC2	ARPC4	NKAIN4	CACUL1
SERPINF2	ARL16	EIF2B3	TOR1AIP2
ABAT	NRDC	CHEK1	RGCC
TMEM220	DDX46	ALDH1L2	NUDT5
C6orf132	ZNF644	CKAP5	STK25
HADH	MTUS1	ST3GAL5	PMPCB
PPP1R13B	RRP36	PNMA8A	XRN2
CA12	ZDHHC20	AIDA	MARVELD3
TMEM177	NCK2	MRVI1	TUBB2A
MYRF	DDX17	ARHGAP10	SSU72
TRHDE	AGT	HMGXB4	TPI1
H3F3A	ARL8B	C11orf74	GALNT3
PKHD1	ADSS	ZBTB8A	CUX1
AJUBA	FKBP10	SNHG15	UBL3
MAPK13	ANKRD11	ARHGEF17	MAPKAP1
LINC02365	FKBP8	ZNF711	SH3BGRL3
BRSK2	HIGD1A	HOXA13	STXBP6
SLC43A2	DNASE2	SGIP1	CLDN9
ANO9	TUT4	FMN1	EIF3E
DNPEP	STX7	ACO1	TSNAX
DOK4	CDC34	PPP1CC	SHOC2
UPK3A	UQCRFS1	RPP30	UBAP2
B3GALT1	DCTN3	ALDH1A2	PPP2R1A
RASSF6	SPAG7	SVEP1	PTGES3
GUCD1	SRP54	GTF2F1	HNRNPR
AC009041.2	GHITM	THRA	ZNF827
PHYKPL	KIDINS220	PGAP1	CHRD
SH3RF1	PPP1R11	FOXF2	RAB1A
RALYL	MRPS16	DEXI	TMEM159
PTPRF	P3H4	TNFRSF10D	MRPL21
CRYZ	DDIT4	PFDN1	ARL4A
ZNF764	FIBP	CWC15	MRPS33
CYSTM1	USP48	ENTPD1-AS1	ENAH
ANKMY2	CHD4	LUC7L2	SUPT5H
AC015912.3	PTK2	CTSK	PLAUR
AFDN-DT	CXADR	TGM2	GLIPR1
SLC16A5	B4GALT5	ANKRD50	ACAD9
TMEM74B	BUD23	KXD1	AGGF1
PBLD	UBE2E1	MIS18BP1	MAGOHB
ARHGEF16	TMEM242	GNPDA2	COPB2
ZNF620	ARHGAP21	CCDC28B	COA3
UHRF1	CDC73	RBMS1	CYC1
NUBP1	MGST2	HTATSF1	METTL8
KIAA1958	MMP2	DDX10	EMD
LYN	UBE2A	ZHX3	ITIH5
REN	RBM8A	CCNB2	ATP6V1F
ZFP36	YWHAG	CTPS1	TRIM24
HIST1H1B	MAP7D1	EPB41L3	REXO4
FAM241A	VDAC1	SULF2	SYTL4
NUP210	RBM3	ARL10	DYNC1H1
HS3ST6	GOLM1	PRR5	RALGPS2
LINC02490	MRPS34	TMPO	FAM171B
PIM3	CCDC82	XXYLT1	AC008771.1
H2AFJ	SMARCC1	DBF4	SERPINB7
VPS51	EIF4G1	NLGN4Y	LNPK
COX17	SPTAN1	EXT1	DNAJC9
ZNF608	BEX4	PPIF	ARL4C
DTX2	EGLN3	DOCK11	ITPKB
CAPN15	MPHOSPH10	ANKRD44	DUSP14
PIAS1	NEDD9	ATP5MC1	PRDM2
TMEM94	NOSIP	LRCH2	TUBB4B
COL2A1	VPS28	NCKAP5L	CRNKL1
SIPA1L1	CCDC167	ZC3H7A	PACSIN2
SERPINA6	CHD3	CCNB1IP1	CCT3
CDCA3	CCDC47	COPB1	RIT1
FOXJ1	CD99	TPD52L2	IST1
AL139246.5	LSM2	CROCC	EXOC6B
CHL1	PGP	OAF	GMPR
FAM221A	VGLL4	SAMD14	RNF145
MNX1-AS1	PNP	POLD2	PPP1R12A
DDI2	TUFM	LPAR4	SNCG
TRPV6	GSPT2	GPCPD1	AK2
CCSER1	GFPT1	SF3B5	GLS
MST1	CD2BP2	ILF3	PDZD11
COL11A2	HDAC2	CDIP1	UBE2F
PKN3	SEM1	PEAK1	DCTN4
IQGAP2	TIMP3	SPRED1	HIF3A
CAMK2G	QPRT	FGF2	UPF3A
ZMYM3	RWDD1	ANGPTL2	PHLDB3
SV2B	PLEKHJ1	PTGS2	TM9SF1
LRRC26	SSR1	GRIA2	TJP1
ALDH1A2	C19orf53	PRPF8	PHF20L1
ELOVL6	SH2D4A	LIMK1	EIF3K
ZNF507	CRELD1	TRIO	TPGS2
SSTR1	TRIO	PAK1IP1	KCNK12
HOXB3	SAMD1	CMC4	CYTH1
C2CD5	PATJ	ANKRD36C	DHRS4L2
PTPRT	PIH1D1	COL24A1	HSPB8
PPL	RBCK1	SLC39A8	ERICH1
CASKIN2	CPNE1	COPA	WDR43
CHRDL1	SRRD	BCL2	WEE1
TBC1D2	ATP6V1E1	GPSM1	GPC1
CLIC6	DNAJC7	SKA2	NEK1
CPA2	TEX264	TMEM35A	UBE4B
WNK4	VPS26A	PSMB5	MXRA7
LRP6	SMIM10L1	TIMM9	PIK3IP1
TOR4A	UGT2A3	NUSAP1	TSR1
TMEM139	BTF3	KLHL4	TSEN34
TPK1	RPL7A	SYNM	NOP58
EIF3L	FAIM	CRTC3	CCDC50
ZNF672	MFSD12	RNASEH1	STMN1
B4GALNT4	COX14	NOP58	CNOT7
FAAH	COPB1	IL27RA	ZC3H7A
PER2	BAD	CSAD	EIF3F
ACVR2A	TERF2IP	ANP32B	PSMC6
ASXL1	CDC42EP1	TACC3	VCL
HOMER1	UBE2Z	CCL2	RAB5A
BMPR1B	XRN2	SAC3D1	GPR155
AGL	BID	RHOA	TRIM16
PCAT14	CHD1	SPATS2	TAX1BP1
FAM184A	TRIP12	LARP6	URI1
SDK1	TCEA1	COX16	KDM1B
ADGRE5	RTF2	FRG1	PPP1CA
NSUN6	RNF149	AP2B1	GABARAPL2
SLC30A10	VCL	HEG1	MYO9A
FGFBP1	JUND	PRICKLE2	EXPH5
BAHCC1	MAP1LC3A	NFE2L1	TEX10
TMEM82	LINC00623	RPS5	CLSTN1
TTC39B	KATNBL1	HRAS	INO80B
TRIM3	NPM1	COMMD1	POLE4
DHRS9	LGALS3BP	CACNA1C	KCNJ2
COL17A1	LUZP1	CC2D2A	DCUN1D5
FHIT	ACP2	ZNF362	GRHPR
DLGAP5	RTKN	BSCL2	NDUFAF4
ROBO2	OSBPL8	SLC12A8	PAXX
SLC25A45	BMF	CALHM5	PTPRZ1
CERS4	TIMMDC1	RPL30	FOXN3
GUCA2B	KLF7	ATP8B2	EPS15
FBRSL1	MRPS12	C1QBP	BLNK
NDUFC1	APMAP	FAM216A	ATMIN
NOL4L	NAA10	CENPU	GLCE
MYLPF	AGFG1	POP7	USP47
RNF138	MRPL47	DIRC3	PABPC1
TDRD7	CTBS	STIM2	SSNA1
TIPARP-AS1	KDM6B	LINC00342	GHITM
AC106707.1	LSM10	SGK1	CDC42EP5
NEK8	UXT	BEND6	PSMA4
TENT4B	TMBIM1	RORB	TRIM55
ADH6	PLSCR1	NLGN4X	DAD1
FAM20A	EIF3H	MPHOSPH9	CRTAP
GLDC	ECHDC1	MBIP	SNX24
SLC29A3	TRIOBP	SEMA6B	TUT7
PTAR1	MYO1E	CCT3	TMEM237
PLEKHA7	BPTF	DGKH	CTNNBL1
FUT9	ITPA	OGFOD1	TPMT
ZNF689	TNFSF15	RPS28	POMP
PPP1R14D	GPAA1	EDNRB	TEAD3
UBE2C	SYNGR2	PHYHD1	MT2A
SLC7A9	PNKP	RAP1GDS1	SACS
KIAA0895	NRG3	IQGAP2	UBE2A
MIER3	PLIN2	SLC46A3	TIMMDC1
IL1RAP	BCAR1	DISP1	POLR2G
SLC22A18AS	ETS1	UBAP2L	GJB5
HHLA2	RSF1	C3AR1	RPS3
SLC35G1	CUTA	BCKDHA	ERCC6
ERICH4	GARS	AL627171.2	EIF4EBP1
CD8B	KIAA0930	ADAMTS5	MRPL40
FABP6	ZBTB8OS	ARHGEF9	ERVK3-1
SLAIN1	MACO1	GCAT	DGCR6L
KBTBD3	TMEM230	G6PC3	HMGN4
ENPP4	NDUFB11	NANS	CLTA
BMP3	TRADD	ZCCHC7	NBEAL2
ELF5	URI1	KCTD17	SSR2
S100A1	P2RX4	TSHZ1	ARHGAP28
AC092279.1	NAA20	TMEM108	BBX
COL28A1	ZDHHC3	OSBPL5	CDS1
MPP5	UBE2K	NSRP1	RPF2
FAM53B	STARD10	B3GNT9	TARDBP
PLCL2	SF3B5	CIZ1	XRN1
SHMT1	LYSMD3	RASL10B	STRN
HIBCH	DLK1	CDC27	CNTN4
AL391056.1	TSC22D1	TNPO1	C22orf39
MAD2L1	ARL2	IRS1	NUCKS1
PCLAF	SLC25A39	ANKHD1	ZCCHC9
LINC01767	COMMD3	AAMDC	AIMP2
CHST13	LSM8	LSP1	ACTR3
TCF7L1	HNRNPU	HSPA8	ANO6
SPATA20	PDGFA	PXMP2	PPCS
MYO3A	EBNA1BP2	AMOTL1	TAF9
ZNF33B	POLR2I	TBC1D16	DDX27
TTLL7	MAP2K2	SRP68	GATAD2A
PNPLA2	ELF3	IMPACT	FKBP8
SYBU	PTGFRN	PHLDB1	EIF4B
EBLN2	QSOX1	GPM6B	L3MBTL4
SGO1	COL4A2	CIRBP	DUSP11
C11orf52	LCOR	PDLIM4	MRPL22
ACYP2	SLC39A6	MTR	MRPL58
DYNLL2	CARD19	NOTCH2	LZIC
ASPHD1	NCKAP1	CHCHD2	CEMIP2
RARRES1	ITGB8	EMD	CYTOR
FTCD	METTL26	NDUFAF8	PEPD
CPT1A	TRAPPC10	STXBP1	NTAN1
ZG16	SNX7	TMX4	DNM1L
GSTK1	TTYH3	OSR2	PITPNB
LNX2	CHORDC1	POFUT2	PCYT1A
CEMIP	TRAPPC4	DHX29	NOTCH3
AL683813.1	SUPT5H	SCO2	H3F3B
LMTK2	IFT20	MKI67	MAPRE1
PPP6R2	DDX27	DDIT4	CAMLG
ANO5	NAP1L4	PTX3	WNT7B
LRP2	PRSS8	MYDGF	COMMD4
AC144831.1	EIF3D	MT1X	MRPS17
TMEM161B	PIK3R1	ARHGEF25	SSR1
ARSD	MFAP1	ZNF286A	SLC39A8
CC2D1A	CER1	RPL31	DLD
PDE8A	FJX1	ZFP91	ITGB3BP
GATAD1	PGK1	GNL3	COPS3
TRIM26	YDJC	POLR3H	COX6B1
RNF223	LIMD2	MRPS11	MFAP1
AUH	LIPH	COPS4	EXOC1
ZNRF2	MBNL2	LDOC1	SECISBP2L
PDE7A	FGFR4	KLHL42	CLNS1A
ZNF618	SMIM12	TMX3	FIP1L1
GCLM	DAB2IP	MPLKIP	KCTD20
ITGA6	H2AFJ	ZMIZ1	SF3B1
KCNJ13	COPZ1	C12orf4	ARL6IP6
RTN4RL1	VAMP3	HAUS1	WNT10A
ATP2C2	DDX52	IDH2	NDUFB2
GCC2	UBE2D1	ARL16	PPP1R13B
ELOVL2	CPNE8	ZNF804A	TP53RK
PPARGC1B	DYNC1I2	ANAPC5	C1orf35
CDC42EP2	BCAP29	MAPKAP1	MRPL28
HSD11B2	MAPK13	PRR11	TTC1
ALDH2	BAG5	CHST14	EPHB3
FAM83F	RNASEH2C	RTL8B	TATDN1
SKP2	RAMP1	SAE1	LHFPL6
ALDH6A1	TRIP11	CUL2	MT-CYB
ABCC2	RAB5A	HS3ST3B1	B3GNT2
TMEM38B	CD44	NOP56	MRPS18B
OXT	ACTL6A	SIGMAR1	HNRNPUL2
DHFR	OLFML2A	METTL1	RPS5
AC016044.1	FDX1	MCMBP	EMC2
FAM111A-DT	DNAJC21	WDYHV1	HMGN3
AC147651.1	REST	SH3GL1	ODAPH
FBN3	RB1CC1	BCCIP	ADNP
CCL14	RPS4X	FAM114A2	R3HDM2
DUSP1	DDX18	HMG20B	VAT1
GOLGA8B	CCT4	SRGAP2	TEN1
AP1M2	CYFIP1	GOSR2	FKBP11
RNF44	UNC50	TULP3	NEDD4
SLC45A4	KIF13B	PRADC1	RPAP3
CA13	COL22A1	NDST3	PRPF18
EPHA7	ARL8A	C5orf24	PNPLA8
DIS3L	CGN	FTH1	OXSR1
CDK18	MDM2	ROR2	MRPL33
IL17RB	WAC-AS1	SLC2A4RG	ATRAID
SCAMP5	CASC15	RNF145	FAM110B
NAT8L	EFNA5	CA11	TRIQK
NADSYN1	TMF1	SYNGR1	CUL3
AC087477.2	PRICKLE1	CDC25B	ZNF83
DCAF6	KIF2A	MYCBP2	FAM83B
SULT1A2	PHAX	SAP30	GCSH
EPOR	MCRIP1	RPS13	KREMEN2
PRSS16	EVA1B	MDP1	PSMD3
PTPN3	C1GALT1C1	AP3S1	MAZ
GCH1	CERS2	PABPC4L	TSR2
SNHG25	DUSP1	SLC25A37	LRRC41
GYG2	GOSR1	RANBP6	UBE2M
TTN	PPP2R2A	TRIM59	N4BP1
AL583810.1	CTBP2	COLEC10	SLIRP
FN3K	TOR1A	ARFGAP1	MRPS31
NDUFA7	ACOT13	MAPK12	MMP2
ABCC4	ARHGEF40	YIF1B	KATNBL1
CISD3	B4GALT7	SPARCL1	ZNHIT1
ALG14	CCDC6	TSPAN11	AURKAIP1
NRDE2	CCNL2	KRTCAP2	SRP14
BIRC3	UBN1	RFC3	MARVELD1
PTER	WEE1	HBS1L	PPP1R2
GREB1	ANAPC11	RRM2	NDUFB6
MAP3K21	STK25	TMEM214	U2SURP
TMPRSS6	NT5C	R3HDM1	HIPK3
RSBN1	BOD1	FZD7	STAP2
NR4A2	NFE2L2	POPDC3	DHX29
FAM111B	CWC15	CACNA1G	EPB41L4A
PKP3	RNF121	NCALD	MED15
PAQR6	ANP32E	FGD1	THRAP3
LCN12	BAG6	HDGFL2	IKBIP
TUBB4A	PDAP1	SUGP2	TIMM17A
NT5C3A	TSPAN15	DCUN1D5	UBE2J1
FOXO4	TNIP1	PGM1	UBTD1
RPS6KA5	RBM17	DYRK3	ANKS1A
ICA1L	EFNA4	HIVEP3	EFNA5
KYAT3	MXRA7	SCARF2	TCEA1
AIF1L	NCSTN	ANKRD11	DCAF13
AQP11	TRPS1	SNCAIP	EIF2AK4
HMOX1	HNRNPC	HACD1	NMRAL1
LIN28B	PTPN12	MFSD14A	ARHGAP8
C2CD4C	EIF3G	TCEAL9	COL4A6
ITPKA	ZBTB1	MRPL9	SNRPG
HIST1H2AE	MATN2	NUDT1	SORT1
GGCT	MRPL32	PSMC3	HOXB2
ASF1B	GRB2	FRA10AC1	RBM17
RAB3C	DENR	UBA5	RBM42
TET1	EPHX1	ADD1	MXD4
LINC00278	PACS1	L3HYPDH	SF3B5
ANK3	MAN1A2	BAALC	AP3S1
RTL10	PCBD1	CCDC184	STN1
ACSL4	TMED5	MCC	MGME1
C2orf88	PHC2	KCTD20	POLR1D
NAPB	RUFY1	RTRAF	SSRP1
ABTB1	GOLT1B	COPS2	OPN3
ZNF117	RRAGA	GGT5	SEMA3A
ELMSAN1	GOLGA3	RAMP1	ATP5F1A
PAIP2B	STK38L	PDCD7	SORBS3
SLC29A2	PICALM	PTGIR	MRPL36
PGAP3	RPL7L1	RAB33A	C15orf61
DENND2D	SHOC2	PRAC2	ADAMTS18
ORM2	SRSF5	RABEP1	HAX1
HMGCL	SLC9A3R2	RPS9	NDUFV2
ELFN1	PPP2R1A	NORAD	ABCE1
SERTAD2	ZC3H13	LPAR1	HNRNPC
TRIM15	ZNF326	TNNI1	SPINT1
MARCH3	USP15	TMEM132C	SVIP
LIPT2	TMEM189	RBM19	CLPP
PTPN2	TMEM134	TSR1	MRFAP1L1
RNF183	CARS	RRM1	KDM1A
ZNF316	FKBP1B	PHACTR2	ARHGAP32
DUSP8	PROX1	PRC1	ADGRL2
CLYBL	MRPL13	IPO9	MT-ATP8
C11orf71	ZBTB38	RPL35A	NKAIN4
CYP4V2	EEF1D	ELP2	ARIH2
REM2	MAF	MAPK10	COX6A1
NSDHL	SLC35B2	AMPD2	RNF152
AC023034.1	SF3B2	BOLA2	GOLGA5
C6	WASL	GPBAR1	CAPNS2
C10orf99	NAT14	FLI1	CHD3
SURF6	PJA2	ADGRL3	BSCL2
AKR1C3	RPS11	ADAMTS4	CENPW
AC007009.1	TUSC1	PCDHGB7	FBL
KCNIP1	ATP5MG	EIF3B	ECH1
SLC51B	NONO	SERTAD4	COPS4
TTC21B	ARG2	SFRP2	FJX1
LPAR3	VOPP1	AR	CSDE1
GATA5	MMP24OS	TIMM17A	FBXL5
SOX2	GMNN	FAH	SUPT16H
RAB4A	ACTR10	TMEM200C	ATP6V1H
TRAP1	TMEM14B	JAM2	PMM2
CRYM	EIF2S2	CCDC86	EIF2AK1
PKP4	MAF1	EPHB3	MRPL57
NPAS1	BTBD10	FGF7	SERTAD4
AL391069.3	ACVR1	CAD	SMTNL2
ANXA9	ARFGEF1	MAP3K3	KRT6B
AC008397.1	FLRT3	SSBP3	ISL1
VPS13D	ATOX1	HSF2	RAB11A
ARNTL2	RAB11FIP4	CCDC74A	SDHC
MCM4	ZSWIM7	AC020916.1	CYFIP1
RABGAP1	TADA3	SHISA2	ATP5MC3
TTC22	MRPL43	ASPM	GOLT1B
GPR153	SMIM15	FKBP11	STX6
HYDIN	CLCN3	GHR	VDAC1
N4BP2L1	COX6B1	APBA2	RNPS1
PTPN6	COMMD4	NAB2	TXNDC9
PECR	TIMM17B	STK3	RIC8A
SSTR3	MAFG	MCM6	MRPL27
TMEM229B	SH3KBP1	ASAP3	NCBP2
RNF186	PSMC2	DENND5A	POLR3D
C11orf95	CHMP1B	METTL9	OLFML3
ALS2	TTC1	NXT1	MED4
TMEM91	GGNBP2	SCYL1	RASSF8
KIF20B	JUN	RAB32	MRPL55
TOB2	IK	WDR36	RPL27A
WDR59	IGF1R	GINS4	CTHRC1
PTBP1	FLOT1	FTO	YIPF5
NUDT15	RPL19	FAN1	STAT2
LPCAT3	BZW1	CENPJ	NDUFB11
PCSK6	REX1BD	MSTO1	IVL
GNAZ	ATG5	IFITM1	SMNDC1
COX7A2	RPLP1	AC009107.2	UGP2
MOK	BOK	DSTYK	MT-CO1
EXPH5	SRP19	ZFHX4-AS1	PPIP5K2
LINC02015	LARP6	MRPL36	STX16
AC020656.2	ERCC1	RARG	HIVEP1
PNMA3	SERPINB6	CREM	OAZ1
AC004816.1	ITFG1	RNF115	CENPU
HNRNPL	CLSTN1	HOXA11-AS	MFSD14A
ALOX5	STXBP2	ATAD3A	FKBP3
AVL9	PLOD3	GLRX	THSD4
ABCB10	PPID	HEY2	EIF3I
MPZ	STOML2	RAB3IL1	NAA15
REXO4	CNBP	CPQ	EVPL
HOGA1	SLC35F2	MCAM	USE1
ZNF714	TAF15	NR2F2-AS1	SLC22A23
PTPRH	CCDC28B	PMPCA	STAMBP
TAC3	MALT1	FAT3	CHMP2A
PALMD	KMT2E	MYBBP1A	PLAU
CHD1L	COX5A	KIZ	SEMA3F
LARP7	FEZ2	ARHGAP31	UQCRH
TINAG	SHC2	REV3L	AKIP1
PTPRA	MXD1	ALX3	PAM16
EGR3	NCOR1	HSPA9	EPHA4
SMIM1	TMEM9	SCMH1	C1D
BOLA2B	BECN1	C11orf58	DFFA
MCM6	NDUFA12	SAAL1	NOP10
RBBP8NL	PSMB4	ALPK2	PLA2G12A
FAM160A2	THUMPD3-AS1	FNDC5	HDGFL2
TNFRSF11A	SNRPA1	MYC	ZBTB1
SSH3	MKRN1	F2RL2	TM9SF2
POLD1	RPL35	TSEN15	DSE
YEATS4	SMIM7	HSD17B14	PKN2
TMPRSS5	DDX24	GDF6	BDNF
IL17RE	DUSP10	COX7A2L	MRPL15
FLVCR1-DT	EHMT1	COPB2	CTSL
PPP1R26	DICER1	IER3IP1	EGLN2
ADAMTSL4	NKTR	ARAP3	GLO1
CDT1	EHD4	NOL12	ATP2C1
WDR90	PDCD5	DIMT1	ING2
GTF2IRD2	SCFD1	FUS	MPV17
SATB1	CAPRIN1	SAMHD1	SRPRA
UBALD2	STMP1	RHOBTB1	ARHGAP1
FMNL2	MTX2	LAGE3	WBP1L
PAFAH2	GNAI1	THAP11	COL12A1
TRIM14	NR2F6	SORCS1	UQCRC2
LRRC31	RAB21	ARL2BP	HSPA9
FA2H	C4orf3	GULP1	RRAS
CBR4	C3orf52	CMTR1	SCAMP3
KIFC1	SLC20A1	NUDT5	BROX
SOWAHA	MRPS7	GOLGA3	WNK1
CNNM1	TIPRL	DPPA4	MRPL9
MCM3AP-AS1	EEF1A1	ADAMTS10	TMEM208
CFH	ITSN2	CNTFR	LSM5
NT5E	NOTCH3	UPK3BL1	MED10
PEX11G	RBM25	GPR183	CERS4
MARF1	MARCH5	PITX1	CMIP
ZFYVE9	C5orf24	SLC16A2	NDEL1
FOXP4-AS1	TIMM17A	DLGAP5	GRHL3
CNNM3	GTF2H5	HNRNPUL2	ZFYVE16
SQOR	FSTL1	PRKD3	BCKDHA
B3GAT2	DCUN1D5	TUT4	FLRT3
AACS	CDC37L1	SRPRB	RAP1B
ERN2	EPS8L2	TET1	CNPY2
ARHGAP24	TSPAN2	DDX39A	TSC22D4
MAVS	SEC13	GAP43	CNN2
TLR4	MRPL18	HIST1H2AH	CARM1
LINC01889	STAU1	ADARB1	WAC-AS1
NEK10	DPH3	B4GAT1	RPUSD3
GAMT	NPDC1	G6PD	STAG1
ZNF28	WNK1	FOXRED2	TRIB2
IGSF23	UQCRB	HOXD-AS2	NDUFA5
FAM117B	GPC4	IFI44	KHDRBS1
SLC25A13	LPP	MRPL15	ECHDC1
PLCH1	UBE2Q1	BLOC1S6	PTPN14
SPNS2	NDUFA5	HMGXB3	TAF1B
AC104958.2	C1GALT1	MOV10L1	NDUFS7
SCCPDH	PNISR	BUB1	SYNPO2
ACBD4	HNRNPA0	PPP3R1	PRICKLE1
S100B	DNAJC15	FBXO5	TOX4
KCNJ3	YES1	MRPS2	NKAP
SYT8	EFR3A	TGFB2	SELENOS
NAB1	SLC25A6	SLCO3A1	ZDHHC12
CHAF1B	ITGB1BP1	PLPP1	BCCIP
GDPD2	ACAA1	GATA2-AS1	CTTN
LRRC66	CDK4	DTYMK	SAR1B
GSTP1	NIPBL	ARF1	PDGFRL
DAB1	TNFAIP1	TCEAL8	ROBO1
MAATS1	AKAP17A	LOXL3	MRPL30
BTD	TMBIM4	RIMKLB	IPO7
BCOR	FAM120AOS	IGFL2	HIGD1A
AC108860.2	BAZ2B	MLLT1	CMC4
AL035661.1	CKLF	MICA	TCP11L1
AK7	SAT2	PPM1F	EYA2
MUC2	MRPS36	TCFL5	RAB7A
SCIN	RCN1	ACLY	AKAP12
SLC25A25-AS1	SLC25A5	EDC4	EIF3G
FAM20C	RALBP1	NRP1	MIR193BHG
ELMO1	NUDT22	GADD45B	SENP5
PPP1R3C	TUBA1C	MRPL55	EI24
MISP3	BLOC1S4	ADAMTS14	BCL7C
AC090204.1	CASK	CRYBG3	UBAP2L
COLCA2	HDHD3	GATA2	ITCH
COX20	RASGRP1	MLST8	ADGRG1
DENND1A	IER5L	R3HCC1	NARS
ZDHHC23	CLN5	STARD9	TENM3
ESRRG	COL4A1	IL17RD	HM13
STXBP3	PCDHB2	TMEM47	HSD17B14
SASS6	RNF170	SRGAP3	KIDINS220
FAM47E	TALDO1	OSBPL10	ATIC
KLK1	PCBP1	RFC4	PTPRA
AC090340.1	TRIM27	FABP3	TRAPPC2L
ZNF69	TNFAIP2	COL15A1	KDM5B
SMOC1	ERRFI1	FAM50A	UBA3
ATG2A	IRF6	THG1L	EIF3D
B3GNT8	UBE3A	SMIM10L1	RBBP7
NAAA	NDUFS2	BCAS3	TMSB10
AL645608.8	FAM49B	NOLC1	MICALL1
ZNF600	WIPI2	MZT2B	PIAS1
CIPC	SPSB1	SMAP2	ZNF703
AFAP1L1	USP34	CKAP2	JAG2
TMEM176B	GLG1	IFT20	SPNS1
SGPP2	IMP3	TMEM35B	HUWE1
CHGA	ZNF561	PHF5A	SNAPIN
CKMT1B	IGF2BP2	RGCC	ARRDC1
RMND5A	TCF3	MAD2L1	HNRNPD
NADK2	DDX6	FGFR1OP2	ACTR1A
PLCB1	NDFIP2	COL6A6	NBEAL1
MCM2	PHF14	SRBD1	NDUFAB1
DZIP3	TBRG1	PPARD	SGSM2
SLC38A5	STT3A	TIAM1	HEBP1
AL450998.2	MKNK2	CRIP2	IMPACT
NFRKB	SRSF4	LIMS2	PLEKHA7
GRK2	FLII	BTBD6	ZFAND3
EML6	SRSF8	MAP7D1	PFDN6
DAGLA	IFT22	PKNOX1	ADRA1B
FANCA	GLS	A2M	PLRG1
CDK20	ATP2B4	SLC25A17	FAM32A
ADH1B	SHMT2	BTF3	VAMP2
TEKT2	EVI5	PPM1K	MYH10
AL391832.2	CBX6	C1orf216	SPINT2
CCDC30	LARS	MKRN2	TMEM41A
UGT2B7	TCF25	PRRT2	CAMSAP2
AC083798.2	DRAM1	GALNT13	PPIE
TCN2	LPGAT1	PPP3CB	ATP11B
SLC38A11	ZNF428	MSH2	MAST4
HIST1H2BH	PUM1	HOXD10	CREG2
HIST1H2BD	SOD1	TSLP	ISY1
L2HGDH	HEXB	NUP188	FUBP1
CYP1A1	SUMF2	ASPH	NDUFB5
CITED2	TMEM263	GPC2	ARMCX2
GABPB2	PFDN4	MYOCD	NFE2L1
ASPM	PPIL4	ST3GAL3	TIPRL
VWA2	TSSC4	SNAPC2	C12orf65
FGD3	PEX13	SNX21	DUBR
AURKA	DDX42	RGS19	USP9Y
LMNTD2	IFI27L2	RPL15	HTT
THRA	SRPK2	RNF144A	TIMM8B
MST1R	YKT6	CCDC171	ARHGAP17
CEP170B	GPR108	STARD13	PCAT6
PPM1L	ZDHHC5	DIAPH3	STX8
AC019117.1	ACTR1A	PINX1	INPP5F
DHRS13	VDAC3	RPF2	CDC37
SP4	EEF2	GTSE1	CCDC59
TARBP1	HSPA4	ADAMTS2	GATB
FBXL19-AS1	DDT	C19orf12	IMMT
LRRN1	CLIP2	KLHDC3	FAM174A
TRIM25	PRDX3	SERTAD1	DIMT1
CDC20	TMEM14A	C11orf68	KRIT1
MORN3	OFD1	SH3BP4	SMURF2
HPDL	RPSA	AGO3	PPP1R21
C21orf58	SENP6	SNUPN	EMG1
RSRC1	EIF2S1	TBC1D5	STK19
ALDH7A1	MICAL3	PDXP	TRAK2
CTNNA3	ISCU	CBLB	DERL1
FXYD1	MAP1B	SAMD11	POP4
AC080129.2	ABR	HCFC1R1	CSE1L
LY75	PYURF	ST5	TRAF5
B4GALT6	RSPRY1	DOK6	EIF2B1
SYT17	GPRC5A	EHD3	EMC6
SPDEF	RAP1A	LONP1	BCAP29
PTPRG	CLIP1	FAM155A	PSMD13
AC006329.1	HMGXB3	GOLGA7	RRP36
LTC4S	MRPL27	ROBO2	HSPA4
STRADB	DNAJB14	BZW1	NES
RIPK4	SS18L2	TSPYL2	SNHG7
TRIP10	KLHL24	ROR1-AS1	EMC4
BIRC5	RPS16	ALKBH2	SOSTDC1
EVL	IWS1	DCAF13	SLC25A11
TIMELESS	C15orf48	SYNCRIP	MYCBP
B3GAT1	RTL8A	GPALPP1	CRIP2
ARHGEF39	C5orf15	CHSY3	PDLIM2
MINDY1	ZYX	EPHA7	C1orf56
DNAAF4	MIR193BHG	HERC2	CPNE1
LRRIQ1	THOC2	THAP5	SMAD2
CNST	ADAM17	IFIT5	ATP5IF1
FAM8A1	EDEM2	GABARAPL1	SLC25A39
FAXDC2	TMX1	CPLANE1	HOPX
POC1B-AS1	BCL2L11	SNX2	ANAPC5
SPEF2	SIGIRR	MARK4	RAC3
NUDT7	RPL12	MN1	ZNF146
DCAF11	GULP1	POLR1E	PARL
CHAF1A	FAM199X	MRPL41	SSC5D
PSCA	INSIG2	HNRNPDL	ZNF385A
BUB1B	C1orf52	TBL2	KCNMB4
DLEU2	TIAM2	LSM10	GTF2E2
ATAD3C	NAV2	DKK3	HMGB3
SUSD1	PPP1R35	DPF2	ARHGDIB
PRSS1	RELB	C1orf122	RTF2
TBC1D30	CSNK2A1	B3GALNT1	SNRPA
STX3	RBFOX2	SPOCD1	CDR2L
CD36	ZNF24	EBF1	UPK2
ZNF774	DUSP23	ZNF581	CPNE2
TFEC	CCDC12	EEF1AKMT2	DEF8
KYNU	SYTL1	FIBP	DEXI
FAM110A	PPP2R5E	MSC-AS1	PLEKHF2
CKMT1A	C1QBP	RRP15	UIMC1
SPA17	MIB1	GAL3ST4	CUL2
CDYL2	EEPD1	FHOD1	HINT1
SNX5	TAOK1	CCNA2	MAPK6
IFNLR1	SLC39A14	RAVER1	SPSB3
MAPK15	WDR33	ARHGAP23	SOCS6
PBK	RAD23A	ANO1	SFXN1
MRPL16	GTF2B	PHGDH	TMEM87A
SYP	ANKRD12	PTGFRN	H2AFZ
WIPF3	NDUFB5	KDR	MTX1
FANCI	EPC1	SRA1	ZDHHC18
GIPR	AKIRIN1	XPO1	MIR210HG
DACT2	COPRS	SGSM3	SEC24D
BRD7	PITPNA	LIN7B	ATP5F1B
KCNE3	KCNK6	CCDC136	PPT1
ENTPD6	PSMD1	S1PR1	RSL24D1
AXDND1	WWP1	DDHD1	RAPGEF5
TBPL2	C9orf16	GSTM2	NAALADL2
E2F8	NAGLU	ANGPTL1	LURAP1L
DOT1L	NDUFA6	ACSL1	CFAP298
NDC1	KIAA1522	COL23A1	ZNF451
[truncated: 21,744 more rows]
