# Supplementary material for: Single‐cell transcriptomics stratifies organoid models of metabolic dysfunction‐associated steatotic liver disease
Source: EMBO J. 2023 Nov 14;42(24):e113898. doi: 10.15252/embj.2023113898 (PMC10711666; doi:10.15252/embj.2023113898)
Supplement: Supplementary file 4 — Dataset EV3 [file EMBJ-42-e113898-s015.xlsx]

## Sheet: info
Dataset EV3	Statistics of the scType database annotations of the scRNA-seq data in this study

## Sheet: ULA-HLOs
Hepatocyte-like
Term	Term	Overlap	P-value	Adjusted P-value	Genes
Hepatocytes	Hepatocytes	18/134	4.88e-06	0.00035624	BNIP3;AFP;A1CF;TM4SF4;APOA1;FOXA1;GLUL;CDH1;KRT18;KRT8;FGB;SPTBN1;TTR;APOA2;APOB;SERPINA1;AMBP;FGFR4
Cholangiocytes	Cholangiocytes	9/41	2.51952e-05	0.000919625	KRT19;CLDN4;ONECUT2;ELF3;CD24;SOX9;KRT8;AGR2;EPCAM
Enterocytes	Enterocytes	13/134	0.00251183	0.0611212	CDX2;PPARG;APOA1;GSTM3;ELF3;KLF5;FABP1;VIL1;CDH17;PRR15L;MTTP;PLIN2;APOB
Hepatoblasts	Hepatoblasts	4/17	0.00392229	0.0715818	KRT18;CDH1;AFP;KRT8
Cholangiocyte-like
Term	Term	Overlap	P-value	Adjusted P-value	Genes
Cholangiocytes	Cholangiocytes	7/41	0.00104113	0.0541388	KRT19;CLDN4;KRT8;SPP1;TACSTD2;EPCAM;KRT7
Liver progenitor cell	Liver progenitor cell	2/2	0.00159232	0.0541388	KRT19;KRT7
Epiblast cells	Epiblast cells	4/16	0.00309509	0.0701554	CDH1;CLDN7;EPCAM;CLDN6
Loop of Henle cells	Loop of Henle cells	4/25	0.0162412	0.2761	SPP1;IRX3;IRX2;IRX1
Hepatic stellate cell-like
Term	Term	Overlap	P-value	Adjusted P-value	Genes
Hepatic stellate cells	Hepatic stellate cells	10/43	5.05983e-06	0.00030865	RBP1;TPM2;BGN;PDGFRA;IGFBP3;COL1A2;OLFML3;TIMP1;COL3A1;COL1A1
Mesangial cells	Mesangial cells	6/16	2.17579e-05	0.000663617	THY1;PDGFRB;LGALS1;FN1;SERPINE2;ZEB2
Fibroblasts	Fibroblasts	7/25	3.83681e-05	0.000780151	COL5A2;PTN;PDGFRA;COL3A1;FN1;LUM;COL1A1
Stromal cells	Stromal cells	4/7	7.91093e-05	0.00120642	COL3A1;COL6A3;LGALS1;COL1A2
Embryonic stem cell-like
Term	Term	Overlap	P-value	Adjusted P-value	Genes
Embryonic stem cells	Embryonic stem cells	11/77	0.00020942	0.00617788	BNIP3;PROM1;NANOG;SOX15;KIT;CD9;IL6ST;L1TD1;ITGA6;EPCAM;POU5F1
Cancer stem cells	Cancer stem cells	6/19	6.66402e-05	0.00393177	PDPN;PROM1;NANOG;KIT;EPCAM;POU5F1
Epiblast cells	Epiblast cells	3/16	0.0240229	0.472449	NANOG;EPCAM;POU5F1
Cancer cells	Cancer cells	2/8	0.0380208	0.560806	PROM1;EPCAM

## Sheet: OS-HLOs
Hepatocyte-like
Term	Term	Overlap	P-value	Adjusted P-value	Genes
Hepatocytes	Hepatocytes	22/134	9.86487e-09	2.56487e-07	GC;TM4SF4;SERPINA1;FGFR4;ANXA13;CDH1;PROX1;AFP;TM7SF2;APOA1;FOXA1;APOA2;KIF13B;FGB;UCP2;KRT18;KRT8;A1CF;TTR;SFRP5;HHEX;AMBP
Ductal cells	Ductal cells	12/31	8.74581e-10	6.82174e-08	PERP;SPP1;ANXA4;SERPINA5;ONECUT1;WFDC2;TSPAN8;CLDN1;HHEX;AMBP;KRT19;CFTR
Cholangiocytes	Cholangiocytes	13/41	2.98973e-09	1.166e-07	TFF3;SPP1;CD24;KRT8;AGR2;ONECUT2;EPCAM;CLDN4;CFTR;ELF3;SOX9;KRT19;FXYD2
Hepatoblasts	Hepatoblasts	6/17	3.25126e-05	0.000633996	KRT8;AFP;CDH1;PROX1;KRT18;HHEX
Cholangiocyte-like
Term	Term	Overlap	P-value	Adjusted P-value	Genes
Cholangiocytes	Cholangiocytes	8/41	0.000174342	0.012727	CD24;KRT8;MMP7;EPCAM;CLDN4;KRT7;JAG1;KRT19
Liver progenitor cell	Liver progenitor cell	2/2	0.00159232	0.0581196	KRT7;KRT19
Epiblast cells	Epiblast cells	4/16	0.00309509	0.0753139	EPCAM;CLDN7;CLDN6;CDH1
Radial glial cells	Radial glial cells	3/11	0.00819992	0.149649	NES;VIM;CDH2
Hepatic stellate cell-like
Term	Term	Overlap	P-value	Adjusted P-value	Genes
Hepatic stellate cells	Hepatic stellate cells	16/43	2.42296e-12	1.3084e-10	BGN;MYL9;FAP;PDGFRA;ACTA2;TAGLN;IGFBP3;SPARC;OLFML3;IGFBP7;COL1A1;COL1A2;TPM2;TIMP1;DCN;COL3A1
Myofibroblasts	Myofibroblasts	6/9	2.89049e-07	5.20288e-06	MYL9;CALD1;ACTA2;TAGLN;CDH11;PALLD
Fibroblasts	Fibroblasts	9/25	2.56704e-07	5.20288e-06	FN1;PDGFRA;COL5A2;ACTA2;LUM;PTN;COL1A1;DCN;COL3A1
Stromal cells	Stromal cells	5/7	1.91775e-06	2.58897e-05	LGALS1;COL6A3;TNC;COL1A2;COL3A1
Fibroblast-like
Term	Term	Overlap	P-value	Adjusted P-value	Genes
Fibroblasts	Fibroblasts	7/25	3.83681e-05	0.00257066	FN1;COL5A2;LUM;COL3A1;PTN;DCN;MDK
Liver progenitor cell	Liver progenitor cell	2/2	0.00159232	0.0533427	KRT7;KRT19
Myofibroblasts	Myofibroblasts	3/9	0.0044294	0.0989233	TAGLN;CALD1;PALLD
Hepatic stellate cells	Hepatic stellate cells	6/43	0.00672598	0.11266	TAGLN;IGFBP3;SPARC;COL1A2;DCN;COL3A1

## Sheet: ULA_Hepatocyte-like
Hepatoblast 1-like (Cluster 0/5)
Term	Term	Overlap	P-value	Adjusted P-value	Genes
HB1	HB1	1/56	0.899637	0.99991	S100P
HB2	HB2	2/109	0.937238	0.99991	S100A4;TFRC
FH1	FH1	2/135	0.974595	0.99991	CD9;S100A4
AH	AH	1/223	0.99991	0.99991	CHCHD10
Hepatoblast 1-like (Cluster 1/5)
Term	Term	Overlap	P-value	Adjusted P-value	Genes
HB1	HB1	2/56	0.662743	0.99991	UCHL1;BASP1
AH	AH	1/223	0.99991	0.99991	CD81
Hepatoblast 1-like (Cluster 2/5)
Term	Term	Overlap	P-value	Adjusted P-value	Genes
HB1	HB1	2/56	0.662743	0.996257	TRNP1;METRN
FH2	FH2	1/64	0.927889	0.996257	CFH
AH	AH	5/223	0.949491	0.996257	METRN;IFITM2;RHOB;SPINK1;GRB14
FH1	FH1	1/135	0.996257	0.996257	CFH
Hepatoblast 2-like (Cluster 3/5)
Term	Term	Overlap	P-value	Adjusted P-value	Genes
HB2	HB2	6/109	0.269828	0.927889	C3;FBXO2;S100A4;TFRC;CDHR5;SLC51A
FH1	FH1	5/135	0.634309	0.927889	ELF3;CD9;S100A4;CDHR5;SLC51A
AH	AH	8/223	0.676544	0.927889	CDA;LGALS4;GPX2;CHCHD10;SULT1B1;ABCC3;MGLL;HPGD
HB1	HB1	1/56	0.899637	0.927889	S100P
Hepatoblast 2-like (Cluster 4/5)
Term	Term	Overlap	P-value	Adjusted P-value	Genes
HB2	HB2	4/109	0.641059	0.98134	APOA4;CDHR5;GABRE;PCK1
HB1	HB1	1/56	0.899637	0.98134	BAIAP2L2
FH1	FH1	2/135	0.974595	0.98134	CDHR5;SLC17A4
AH	AH	4/223	0.98134	0.98134	CYP2C9;LPIN3;GPT;CDKN1A
Hepatoblast 1-like (Cluster 5/5)
Term	Term	Overlap	P-value	Adjusted P-value	Genes
HB1	HB1	2/56	0.662743	0.996257	FABP2;SPINK4
HB2	HB2	3/109	0.818978	0.996257	APOA4;BBOX1;DIO1
AH	AH	3/223	0.994805	0.996257	LGALS4;G0S2;CYP2C18
FH1	FH1	1/135	0.996257	0.996257	FGL1

## Sheet: OS_Hepatocyte-like
Adult Hepatocyte-like (cluster 0/4)
Term	Term	Overlap	P-value	Adjusted P-value	Genes
AH	AH	6/223	0.889819	0.937238	CAV2;NFIB;CUX2;NFIA;ADH1C;GRB14
FH1	FH1	3/135	0.912711	0.937238	CFI;ERICH5;SLC17A4
HB2	HB2	2/109	0.937238	0.937238	CFI;GC
Hepatoblast 2-like (cluster 1/4)
Term	Term	Overlap	P-value	Adjusted P-value	Genes
HB2	HB2	7/109	0.145049	0.461253	S100A4;CDHR5;ZFP36;GSTA1;FOS;FBXO2;TFRC
HB1	HB1	4/56	0.184501	0.461253	S100P;MTRNR2L1;PRSS2;NME2
FH1	FH1	5/135	0.634309	0.79757	CD9;S100A4;CDHR5;FOS;MTRNR2L1
FH2	FH2	2/64	0.733037	0.79757	CYP51A1;S100A14
AH	AH	7/223	0.79757	0.79757	GPX2;LGALS4;CDKN1A;HPGD;MGLL;CHCHD10;SULT1B1
Fetal Hepatocyte 1-like (cluster 2/4)
Term	Term	Overlap	P-value	Adjusted P-value	Genes
FH1	FH1	5/135	0.634309	0.883657	IER2;S100A4;BTG2;ATF3;FOS
HB2	HB2	4/109	0.641059	0.883657	BTG2;FBXO2;FOS;S100A4
HB1	HB1	2/56	0.662743	0.883657	EFHD2;PRSS2
AH	AH	1/223	0.99991	0.99991	SPINK1
Manually annotated: Cycling Adult Hepatocyte-like (cluster 3/4)
Term	Term	Overlap	P-value	Adjusted P-value	Genes
FH2	FH2	2/64	0.733037	0.733037	HIST1H1E;HIST1H1D
Hepatoblast 1-like (cluster 4/4)
Term	Term	Overlap	P-value	Adjusted P-value	Genes
HB1	HB1	3/56	0.389585	0.79207	CDK2AP1;PRSS2;NME2
HB2	HB2	5/109	0.443226	0.79207	S100A4;APOA4;IL32;GSTA1;FOS
FH2	FH2	3/64	0.475242	0.79207	HIST1H1E;CYP51A1;HIST1H1D
FH1	FH1	5/135	0.634309	0.792886	CD9;S100A4;THBS1;ATF3;FOS

## Sheet: OS_Cholangiocyte-like
Ductal cell-like (cluster 0/3)
Term	Term	Overlap	P-value	Adjusted P-value	Genes
Ductal cells	Ductal cells	8/31	2.03225e-05	0.00128032	ONECUT1;SERPINA5;SPP1;WFDC2;CFTR;HHEX;MMP7;AMBP
Cholangiocytes	Cholangiocytes	8/41	0.000174342	0.00549178	SPP1;CXCL6;CXCL1;KRT7;CFTR;MMP7;FXYD2;ONECUT2
Pulmonary alveolar type I cells	Pulmonary alveolar type I cells	5/33	0.00927239	0.19472	ICAM1;CRLF1;KRT7;AQP3;FSTL3
Keratinocytes	Keratinocytes	5/46	0.0353175	0.445001	ICAM1;LAMA5;CXCL1;AQP3;DMKN
Manually annotated: Ductal cell-like (cluster 1/3)
Term	Term	Overlap	P-value	Adjusted P-value	Genes
Stromal cells	Stromal cells	2/7	0.0292761	0.885017	TNC;MEIS1
Renal Vesicle cells	Renal Vesicle cells	2/12	0.0807382	0.885017	NCAM1;LHX1
Smooth muscle cell-like (cluster 2/3)
Term	Term	Overlap	P-value	Adjusted P-value	Genes
Smooth muscle cells	Smooth muscle cells	15/83	6.9909e-07	1.84094e-05	MYLK;ACTG2;CRABP1;HHIP;ACTA2;NOX4;LOX;ACKR3;EHD2;SPON2;BGN;FBLN5;MSRB3;OGN;RGS5
Fibroblasts	Fibroblasts	10/25	1.62295e-08	1.28213e-06	LUM;COL1A1;ACTA2;COL5A2;PTN;PDGFRA;DCN;RGS5;CXCL14;COL3A1
Hepatic stellate cells	Hepatic stellate cells	12/43	6.218e-08	2.45611e-06	FAP;COL1A1;ACTA2;SPARC;FOXF1;BGN;COL1A2;TPM2;PDGFRA;RGS5;DCN;COL3A1
Stromal cells	Stromal cells	4/7	7.91093e-05	0.00156241	LGALS1;COL6A3;COL1A2;COL3A1
Cholangiocyte-like (cluster 3/3)
Term	Term	Overlap	P-value	Adjusted P-value	Genes
Cholangiocytes	Cholangiocytes	10/41	3.17351e-06	0.000218972	ELF3;CD24;CLDN4;TFF1;KRT19;AGR2;KRT7;KRT8;EPCAM;TFF3
Liver progenitor cell	Liver progenitor cell	2/2	0.00159232	0.054935	KRT19;KRT7
Hepatoblasts	Hepatoblasts	4/17	0.00392229	0.0902127	KRT8;KRT18;CDH1;AFP
Goblet cells	Goblet cells	5/32	0.00812548	0.140165	MUC13;KRT7;AGR2;PHGR1;TFF3
