# Supplementary material for: Single‐cell transcriptomics stratifies organoid models of metabolic dysfunction‐associated steatotic liver disease
Source: EMBO J. 2023 Nov 14;42(24):e113898. doi: 10.15252/embj.2023113898 (PMC10711666; doi:10.15252/embj.2023113898)
Supplement: Supplementary file 5 — Dataset EV4 [file EMBJ-42-e113898-s006.xlsx]

## Sheet: info
Dataset EV4	Cell type proportions for control, PA, OA, and TGF-β1-treated HLOs, related to Figure 4

## Sheet: Dataset_EV4
Cell type	CTRL-TGF-B1 1	CTRL-TGF-B1 2	TGF-B1 10ng/ml 1	TGF-B1 10ng/ml 2	CTRL-PA 1	CTRL-PA 2	PA 500µM 1	PA 500µM 2	CTRL-1	CTRL-2	CTRL-OA 1	CTRL-OA 2	OA 500µM 1	OA 500µM 2	Cell type
Adult hepatocyte-like	0.633495	0.586195	0.0479811	0.0486913	0.462334	0.430853	0.4975	0.396788	0.112014	0.0649256	0.0532828	0.0913978	0.0990453	0.116237	Adult hepatocyte-like
Cholangiocyte-like	0.00178834	0.00344541	0.0131779	0.0135985	0.00743615	0.0103448	0.00594675	0.0110807	0.0267208	0.0194052	0.013171	0.0145929	0.0493238	0.0210679	Cholangiocyte-like
Ductal cell-like	0.0435514	0.0737793	0.605846	0.722766	0.113159	0.12323	0.109745	0.13994	0.067764	0.0342764	0.0580722	0.0387865	0.070008	0.0748275	Ductal cell-like
Fetal hepatocyte 1-like	0.076478	0.0977783	0.0241595	0.0267583	0.163272	0.136479	0.183133	0.188372	0.11041	0.120239	0.107962	0.150922	0.192522	0.302942	Fetal hepatocyte 1-like
Cycling adult hepatocyte-like	0.107932	0.0898182	0.00388579	0.00175464	0.0168122	0.023775	0.0170293	0.0215388	0.0162463	0.0228509	0.0285372	0.031874	0.0413683	0.0359608	Cycling adult hepatocyte-like
Fibroblast-like	0.00347149	0.0033266	0.00439263	0.00570259	0.0252182	0.0252269	0.0221652	0.0420817	0.0948055	0.0460646	0.0650569	0.0837174	0.0568815	0.0290592	Fibroblast-like
Hepatoblast 1-like	0.0032611	0.00106926	0.000506842	0.00233952	0.00129324	0.0125227	0.00121638	0.0159363	0.0480975	0.0462459	0.0275394	0.0203533	0.000795545	0.0174355	Hepatoblast 1-like
Hepatoblast 2-like	0.0737429	0.0760366	0.00743369	0.00701857	0.133851	0.100181	0.106366	0.106449	0.117251	0.413674	0.255039	0.0825653	0.468178	0.384671	Hepatoblast 2-like
Hepatic stellate cell-like	0.0539659	0.0660568	0.156952	0.134523	0.0746848	0.119601	0.0500068	0.0671066	0.404339	0.227965	0.378966	0.483103	0.0186953	0.0159826	Hepatic stellate cell-like
Smooth muscle cell-like	0.00231433	0.00249495	0.135665	0.0368475	0.00193986	0.0177858	0.00689282	0.0107072	0.00235143	0.00435256	0.0123728	0.00268817	0.00318218	0.0018162	Smooth muscle cell-like
Cell abundance testing with scCODA (Büttner, Ostner et al., Nature Communications 2021)
Covariate	Cell type	Significance (FDR< 0.05)
controlstatus[T.OA500]	Fetal hepatocyte 1-like	TRUE
	Hepatoblast 2-like	TRUE
	Hepatic stellate cell-like	TRUE
controlstatus[T.PA]	/	/
controlstatus[T.TGFB1]	Ductal cell-like	TRUE
	Hepatic stellate cell-like	TRUE
	Smooth muscle cell-like	TRUE
