# Supplementary material for: Single‐cell transcriptomics stratifies organoid models of metabolic dysfunction‐associated steatotic liver disease
Source: EMBO J. 2023 Nov 14;42(24):e113898. doi: 10.15252/embj.2023113898 (PMC10711666; doi:10.15252/embj.2023113898)
Supplement: Supplementary file 6 — Dataset EV5 [file EMBJ-42-e113898-s013.xlsx]

## Sheet: info
Dataset EV5	GO terms for scoring inflammation and fibrosis, related to Figure 4

## Sheet: Dataset_EV5
Score	Gene set ID	Number of genes as downloaded
Acute inflammatory response	GO:0002526	135
Chemokine activity	GO:0008009	85
Connective tissue response to inflammation	GO:0002248	5
Fibroblast activation	GO:0072537	12
Fibroblast migration	GO:0010761	19
Fibroblast proliferation	GO:0048144	93
Positive regulation of extracellular matrix (ECM) organization	GO:1903055	39
