# Supplementary material for: Single‐cell transcriptomics stratifies organoid models of metabolic dysfunction‐associated steatotic liver disease
Source: EMBO J. 2023 Nov 14;42(24):e113898. doi: 10.15252/embj.2023113898 (PMC10711666; doi:10.15252/embj.2023113898)
Supplement: Supplementary file 7 — Dataset EV6 [file EMBJ-42-e113898-s014.xlsx]

## Sheet: info
Dataset EV6	DGE for all cell types for PA, OA, and TGF-β1-treated HLOs, including shared and exclusive enriched terms for each injury, related to Figure 4

## Sheet: Adult hepatocyte-like
Wilcoxon rank-sum test (PA vs. CTRL-PA)				TGFB vs. CTRL-TGFB				Wilcoxon rank-sum test (OA vs. CTRL-OA)
PA_names	PA_pvals_adj	PA_logfoldchanges	PA_scores	TGFB1_names	TGFB1_pvals_adj	TGFB1_logfoldchanges	TGFB1_scores	OA500_names	OA500_pvals_adj	OA500_logfoldchanges	OA500_scores
CXCL1	1.28553e-106	4.25946	22.3237	VIM	1.86587e-237	22.9294	33.2093	HIST1H1E	5.41242e-43	3.85145	14.2902
IL32	7.27109e-105	1.73096	22.1325	IGFBP7	2.92698e-220	9.93759	31.9744	CLU	1.02552e-40	19.6077	13.8934
CCL20	9.27909e-95	6.03277	21.0413	TPM1	7.26374e-212	10.8731	31.3517	CCL20	2.18358e-30	15.2294	11.9674
CXCL3	4.60566e-73	3.11163	18.5151	FN1	1.83155e-187	9.31357	29.4975	PHGR1	1.5913e-29	3.20662	11.7957
B2M	8.52079e-69	2.08578	17.9717	ANXA2	6.29123e-187	9.39788	29.4481	S100A6	3.06718e-24	7.41741	10.6747
NFKBIA	3.15139e-55	1.34182	16.1401	IGFBP2	6.90823e-185	31.0809	29.2821	APOA2	9.69651e-23	6.48385	10.3328
CXCL2	1.23322e-54	2.53479	16.0497	S100A11	3.8895e-176	25.021	28.5812	FABP1	1.57152e-20	4.13187	9.80696
WFDC2	3.44917e-51	3.46759	15.5438	MTRNR2L12	7.68232e-173	4.4597	28.31	IL32	1.25331e-18	4.18259	9.32821
CEBPD	3.46885e-51	1.64349	15.5383	CALR	5.27068e-168	10.5496	27.9102	LGALS3	8.75757e-16	1.68213	8.56563
SLC12A2	6.99499e-33	1.26615	12.5145	PPP1R14B	1.28269e-151	5.69905	26.5218	CDH6	4.18528e-13	1.80969	7.78295
FTH1	1.00638e-32	3.74445	12.4819	PPIB	2.47815e-148	9.47954	26.2318	NEAT1	3.73962e-12	2.2087	7.48425
CXCL6	1.31286e-29	1.92151	11.8936	TAGLN2	1.4162e-144	4.17298	25.897	AGR2	2.98837e-11	2.96453	7.19008
CTSC	5.14699e-29	1.38535	11.7754	PCSK1N	1.64602e-144	5.08215	25.8881	UPK1B	5.90068e-11	2.41359	7.09182
SEC61G	4.04328e-28	1.26301	11.5934	TUBA1A	5.17779e-139	5.9889	25.3923	APOA4	2.66556e-10	7.50517	6.86437
LYZ	2.92772e-26	1.1827	11.2143	DSP	4.5282e-138	6.02761	25.3042	TPD52	1.22415e-09	1.26135	6.63298
SDC4	4.20991e-24	0.921412	10.7402	PDIA3	3.34052e-133	5.40032	24.8554	S100A10	2.57196e-09	5.45567	6.51767
LTB	1.75869e-23	2.56682	10.6049	HSP90B1	1.94917e-131	12.3921	24.689	CXCL1	3.92556e-09	3.05588	6.44938
SAT1	1.70555e-22	0.485214	10.3879	PDIA6	2.28072e-123	6.40207	23.9237	CCDC68	4.966e-09	1.90627	6.41163
C3	2.78299e-22	1.82325	10.3386	CTSH	2.46499e-123	6.35088	23.9182	C3	1.00411e-08	1.67157	6.29594
ATP1B1	5.68389e-22	0.856326	10.2676	RABAC1	2.90973e-123	4.10728	23.9091	SPIB	1.98766e-08	4.46165	6.1825
CFTR	1.90921e-20	0.643213	9.90917	CD63	1.37324e-121	10.7123	23.7456	ID3	3.06994e-08	3.1858	6.1081
SOD2	3.10413e-20	1.66626	9.85229	PMEPA1	7.19276e-121	4.61759	23.6739	DUSP5	4.59895e-08	1.90464	6.03793
CA4	4.27561e-19	0.71854	9.5737	MANF	7.49609e-121	4.60825	23.6703	RAB11FIP1	4.63254e-08	1.55631	6.03636
S100A6	1.35585e-17	2.45324	9.19724	HSPA5	4.74109e-110	6.76954	22.5953	TNFAIP2	1.5169e-07	3.02476	5.82911
PLIN2	2.53494e-17	0.742908	9.12806	JAK1	9.3867e-110	3.19911	22.5633	KLF5	1.95891e-07	1.08654	5.78397
APOE	2.80173e-17	0.535538	9.11557	EIF1	3.67479e-109	6.31042	22.5012	S100P	1.19155e-06	4.26005	5.44979
HSPA5	5.05784e-17	0.403742	9.04644	ITGB1	2.71942e-107	5.20708	22.3077	NKX6-2	2.33542e-06	1.4243	5.32049
GPX2	1.02958e-15	1.61664	8.69876	TMED9	1.41387e-103	3.32733	21.92	AFP	6.56519e-06	1.05581	5.11452
IFI6	4.62545e-15	0.807681	8.51651	SPINT2	6.47539e-103	5.21486	21.849	RAB27B	7.2979e-06	2.53522	5.09235
TNFAIP2	5.50417e-15	1.97546	8.49496	CFL1	2.1162e-101	5.70292	21.6876	TFF2	8.83784e-06	4.72595	5.05362
NAMPT	1.5006e-13	1.06716	8.08485	PERP	6.21809e-99	4.25322	21.423	CXCL8	1.0436e-05	3.39292	5.01933
IFITM3	9.44928e-13	0.408662	7.84415	TMSB4X	3.52646e-98	23.5375	21.3405	PDXDC1	1.15245e-05	0.980444	4.99843
ZC3H12A	1.61978e-12	1.20082	7.77392	GPX4	7.37768e-98	3.68701	21.3045	MYO1B	2.36333e-05	1.35247	4.84607
ACTB	5.4451e-12	1.95505	7.6076	CYBA	2.33634e-97	4.11666	21.2491	TFPI	4.39607e-05	1.19186	4.71037
PI3	6.41819e-12	2.54184	7.58332	TRAM1	1.31654e-95	3.33231	21.0575	ANXA3	7.30806e-05	1.15574	4.59487
CYB5A	1.88462e-11	0.700546	7.4341	CALD1	1.49104e-94	3.4683	20.9409	ADI1	8.41298e-05	1.13813	4.56304
ARPC3	3.97619e-11	0.557315	7.32687	ITM2B	8.40716e-94	4.90853	20.857	HMGCS1	0.000113816	0.992222	4.49445
TESC	7.76687e-11	0.542633	7.23274	EPCAM	2.47054e-93	5.00086	20.8041	CLDN1	0.000113817	1.81419	4.49425
RNF19A	9.47833e-11	0.705843	7.20378	ARL6IP5	1.26622e-92	3.13632	20.7243	CXCL2	0.000120762	0.69891	4.48036
SPIB	1.02843e-10	1.05385	7.18805	PRDX5	1.3436e-92	3.44614	20.7203	CXCL3	0.000137626	2.48973	4.44902
S100A4	1.50965e-10	0.912947	7.13075	FTL	6.51298e-92	24.2081	20.6429	PLIN2	0.000211266	1.04709	4.34732
UQCRQ	1.61453e-10	0.261384	7.11995	RBP1	7.22388e-91	5.97104	20.5251	CADPS	0.000229957	1.19833	4.32701
PLSCR1	1.04103e-09	0.873682	6.83664	CDC42	4.3472e-90	3.28563	20.4366	VPS13A	0.000274398	1.10908	4.28395
FABP1	1.93127e-09	1.5012	6.74517	FBXO2	3.36857e-89	3.04913	20.3352	BTBD3	0.000290526	1.09276	4.26926
ARF5	4.06696e-09	1.04196	6.61978	ARPC2	3.95958e-89	3.20631	20.3262	VPS13C	0.000403095	0.846712	4.19141
CLU	4.28312e-09	-0.687756	6.61071	SRP14	6.36115e-89	7.16523	20.3018	SDC4	0.000412434	1.64378	4.18579
TXN	5.019e-09	0.624328	6.58372	LAPTM4B	7.13245e-89	3.47851	20.2952	UBD	0.000484369	1.9519	4.14578
HINT1	2.25335e-08	0.532446	6.34581	VCAN	3.26791e-87	3.85732	20.1052	CXCL5	0.000562079	4.33665	4.10754
C12orf75	4.57849e-08	0.288036	6.22469	FTH1	1.79043e-86	13.7344	20.0197	SOD2	0.000579258	1.84138	4.09976
LGALS3	7.74583e-08	0.509992	6.13425	TIMP1	3.87904e-86	3.32627	19.9801	AP1G1	0.00086404	1.09566	3.99717
PRSS22	9.04227e-08	0.476278	6.10717	PON2	3.00429e-85	3.17821	19.8766	BCL10	0.000966368	1.14951	3.96721
GAPDH	2.20509e-07	-0.6922	5.94735	ENAH	3.70281e-84	3.10578	19.7492	EML4	0.000979861	0.796955	3.96337
CD47	2.45914e-07	0.535685	5.9278	CLTB	4.1814e-84	3.44285	19.7421	PLK2	0.00101158	1.36302	3.95509
HSP90B1	3.04615e-07	0.259577	5.88976	GPC6	8.09569e-84	3.77187	19.7077	SLC4A4	0.00102818	0.910279	3.95026
AGR2	3.33922e-07	0.625247	5.87236	ARPC5	9.75103e-84	2.80411	19.6974	CEACAM6	0.0010685	1.73354	3.94011
KLF5	3.91937e-07	0.353489	5.83984	PFN1	9.65227e-83	3.71888	19.5801	MTMR12	0.00107407	1.41891	3.93873
ICAM1	8.82317e-07	2.64261	5.6901	TMBIM6	1.58317e-82	3.8527	19.5539	HIF1A	0.00118015	0.996938	3.91301
H2AFZ	9.12347e-07	0.376938	5.68288	KDELR1	1.85234e-82	3.09681	19.545	TPM1	0.00118545	1.33477	3.91163
PHLDA2	1.1738e-06	0.397726	5.6353	KRT8	3.76184e-82	11.6988	19.508	BIRC3	0.00159238	2.74544	3.83239
PPP4R2	1.28215e-06	0.492226	5.61897	TNFRSF12A	1.81782e-81	3.59346	19.4264	FXYD3	0.00165393	0.730078	3.82175
LIMD2	1.44779e-06	0.260099	5.59503	ATP1B1	1.86303e-80	3.29875	19.3057	RBP2	0.00178971	4.02246	3.80017
PFN1	1.6575e-06	0.298444	5.56674	CALM2	3.47834e-80	3.1697	19.2726	CPT1A	0.00221802	2.05546	3.74094
MALAT1	2.07571e-06	34.3463	5.52409	DYNLL1	4.82622e-80	4.4484	19.2548	SQSTM1	0.00304688	1.05651	3.65096
SLC6A14	2.21531e-06	2.12005	5.50987	ATP6V0B	1.65576e-79	2.55107	19.19	TMEM30A	0.00311967	0.795435	3.64426
SPINT2	3.08748e-06	0.514946	5.44386	TMEM59	1.7867e-79	2.94047	19.1853	PAK5	0.00476804	1.30222	3.52019
EIF2S2	3.16116e-06	0.252614	5.43877	YBX1	3.60126e-79	4.33569	19.148	SNX4	0.00493352	0.733202	3.51014
APOA2	3.2646e-06	1.12828	5.43126	PRDX1	2.46498e-78	2.95036	19.0468	ZC3H12A	0.00544997	1.28011	3.47998
XBP1	5.69399e-06	0.431799	5.31238	YWHAZ	3.26311e-78	2.68441	19.0313	MAP7	0.00577911	0.775706	3.46214
BIRC3	6.67315e-06	2.82746	5.27857	TPM3	3.39104e-78	2.61655	19.0285	CHMP4B	0.00608046	0.704271	3.44647
IER2	9.97559e-06	-0.9159	5.19766	SKIL	1.79482e-77	2.99034	18.9402	CFH	0.00608383	0.823278	3.44608
STARD10	1.14389e-05	0.0431303	5.16867	PSMA7	2.11309e-77	3.27113	18.9309	NEDD4	0.00620825	2.03183	3.43987
COX17	1.87496e-05	0.366477	5.0705	SPCS2	2.46971e-77	2.68087	18.9219	GALNT3	0.00767609	0.891831	3.37453
CXCL8	1.89216e-05	2.87558	5.06838	CTSB	4.46256e-77	2.67796	18.89	STX7	0.0081665	0.867769	3.35551
CA8	1.9735e-05	2.28	5.05885	GUK1	7.49152e-76	2.47683	18.7391	AHNAK	0.0088396	0.817233	3.33028
POMP	2.06896e-05	-0.236872	5.04945	ANXA5	7.50389e-76	2.85884	18.7383	LRRC75A	0.0105747	0.381615	3.27391
PPP4C	2.62992e-05	0.588752	4.99816	OSTC	8.5032e-76	3.19646	18.7309	DST	0.0106665	0.659597	3.27135
PIK3AP1	4.58604e-05	0.653444	4.87948	CDKN2B	6.66167e-75	4.2398	18.6203	GFPT1	0.0107275	0.750019	3.26938
ANXA4	4.63547e-05	0.255575	4.87665	SELENOW	2.93725e-74	3.11334	18.54	JAG1	0.0107993	0.789551	3.26702
DUSP5	6.32219e-05	1.00843	4.80512	ARPC3	3.04003e-74	3.20003	18.5375	GALNT4	0.0112892	1.11609	3.25253
CXCL5	0.000182036	2.71058	4.55936	UBC	3.66439e-74	2.92962	18.5268	NTS	0.0113583	2.46288	3.25056
SELENOK	0.000187281	0.182473	4.55244	MLEC	3.85658e-74	2.74866	18.5234	GUCA2A	0.0122592	5.55149	3.22641
TNFAIP3	0.000191324	1.061	4.54638	MYL12A	9.97949e-74	3.55149	18.4714	PLSCR1	0.014094	0.99477	3.18059
HSP90AB1	0.00021212	-0.810453	4.52149	CALU	1.0395e-73	2.70877	18.4686	BLNK	0.0158947	1.36024	3.14087
SOD3	0.000237088	0.118866	4.49521	ERP29	1.07586e-73	3.0285	18.4661	STXBP4	0.0172005	1.3277	3.11545
NOP10	0.000267084	0.319085	4.46571	MYDGF	1.16725e-73	2.71282	18.4611	PDE3A	0.0178193	1.70316	3.10372
PHLDA1	0.000290559	0.542754	4.44462	TPT1	1.38005e-73	16.0567	18.4514	MAP1LC3B	0.0195261	0.861832	3.07258
KRT10	0.00039642	0.413357	4.36549	BASP1	2.42048e-73	2.60721	18.4204	HIST1H1D	0.0202431	1.06417	3.06075
SLPI	0.000428393	2.68148	4.34562	PTTG1IP	6.42582e-73	2.513	18.3669	RNF19A	0.0220273	0.895879	3.03188
MIF	0.000597157	0.246101	4.26079	ATP6V1G1	8.27587e-73	3.59595	18.3525	CA8	0.0230969	2.13842	3.01591
RELB	0.000811399	0.723302	4.18023	OCIAD2	1.03173e-72	2.64125	18.3399	SHTN1	0.0242028	0.728069	2.99985
ATP6V1G1	0.000864325	0.324611	4.1629	LEFTY1	1.28926e-72	6.48761	18.3272	B2M	0.024424	1.32327	2.9965
GSTP1	0.000955469	-1.62064	4.1352	AGPAT2	9.3704e-71	2.46448	18.0919	OPTN	0.0283969	1.0045	2.94397
TMC5	0.00118785	0.879391	4.0784	SQSTM1	1.18217e-70	2.55347	18.0785	CLINT1	0.0300347	0.829127	2.92347
SLC16A3	0.00130748	0.602798	4.05218	APLP2	1.39126e-70	2.7389	18.069	CA4	0.0304176	2.10791	2.91874
SOX9	0.00134728	0.44018	4.04414	MYL6	8.38801e-70	6.57806	17.969	CXCL6	0.0313611	2.17385	2.90761
PROX1	0.00167716	0.242539	3.98592	SH3BGRL3	1.38739e-69	2.54569	17.9405	CTSE	0.0324274	0.868693	2.8944
LITAF	0.00173353	0.190685	3.97631	KRT18	2.2985e-69	12.3962	17.9118	LIPC	0.033499	1.83571	2.88267
SVIL	0.00222998	0.340212	3.90582	ATP6V0E1	4.20713e-69	3.1363	17.8776	FGD6	0.0342849	0.825914	2.8738
IFNGR2	0.00225665	0.320762	3.90149	ITGAV	6.79877e-69	2.86508	17.8502	BMP2	0.0362732	1.36305	2.85301
DDX21	0.00246819	0.167358	3.87458	TM4SF1	7.29727e-69	3.28594	17.8457	KIF13B	0.0391577	0.633777	2.82522
IFITM2	0.00317401	-0.0396181	3.80443	S100A10	2.5367e-68	6.2808	17.7755	PLS1	0.0437455	0.972696	2.78245
CEBPB	0.00326724	0.851428	3.79563	CLIC1	8.72854e-68	3.1139	17.7055	RIOK3	0.0446311	0.716909	2.77437
COX6C	0.00328508	0.119788	3.79405	DNAJC3	1.09413e-67	2.69501	17.6922	RAB8B	0.0455502	1.08511	2.76619
FABP5	0.00346246	0.38512	3.78005	SLC3A2	4.37409e-67	3.03297	17.6134	SPTAN1	0.0463899	0.744217	2.75978
LSM6	0.00346621	0.468547	3.77931	CANX	4.49065e-67	2.56365	17.6114	TFF1	0.0541349	1.87429	2.70203
S100P	0.00365555	1.57676	3.76396	SEC11A	4.50205e-67	2.64839	17.6107	SLC38A4	0.054813	1.3802	2.697
TPI1	0.00447172	-0.130368	3.70296	NES	5.23434e-67	3.43263	17.6016	KRT20	0.0562372	26.827	2.68745
LY6E	0.00486539	0.0953002	3.67679	MGST3	9.13517e-67	2.73871	17.5696	CFTR	0.0656475	2.1667	2.62694
JAK1	0.00502163	0.155658	3.66672	SPCS3	1.21078e-66	2.67448	17.5531	SVIL	0.0658166	0.64162	2.62595
EIF5B	0.00564053	0.105472	3.63311	PTMS	1.97373e-66	2.20507	17.5248	TES	0.0670436	0.4189	2.61856
PTP4A2	0.00645884	0.212139	3.59145	SERPINA1	4.89456e-66	13.9822	17.4725	BACH1	0.0711724	0.994328	2.59579
CST3	0.00646885	-0.391933	3.59083	PDIA4	1.9925e-65	2.47605	17.3917	UTRN	0.0749824	0.53407	2.5753
H2AFJ	0.00647635	-0.00674341	3.59009	MYL12B	3.32966e-65	3.97335	17.3618	STXBP3	0.0771069	0.7064	2.56485
TTYH3	0.00724703	0.731614	3.55614	P4HB	1.89533e-64	2.54581	17.2612	MUC13	0.0835434	5.90832	2.53272
TIMP1	0.00755603	-0.178031	3.54344	TAGLN	2.98327e-64	5.7847	17.2344	RBBP4	0.0877892	0.489082	2.51232
SPAG1	0.00761782	0.739853	3.54065	FKBP2	9.99838e-64	2.23205	17.1639	TMOD3	0.0924101	0.424137	2.48936
BTF3	0.00793364	0.229278	3.52821	HSP90AB1	1.00125e-63	4.55494	17.1633	LTB	0.0935765	0.915074	2.48404
ZNF706	0.00916063	0.287175	3.48424	HLA-C	1.02806e-63	2.47635	17.1613	CEBPD	0.0951492	0.478429	2.47734
SF3B6	0.0112319	0.27518	3.42007	DDX5	2.01648e-63	2.38798	17.1216	CTSS	0.0990034	2.40463	2.46127
FKBP2	0.0119896	-0.0498571	3.39958	IL32	2.03761e-63	3.07012	17.1205	NFKBIZ	0.107747	0.377211	2.42619
LDLR	0.0120759	0.318872	3.39721	SARAF	3.14207e-63	2.2484	17.0948	CLCN3	0.108484	0.634661	2.42284
GOLT1A	0.0125948	0.350273	3.38363	TPM4	6.15982e-63	2.8333	17.055	PJA2	0.110903	0.580633	2.41299
SQSTM1	0.0130165	0.0651601	3.37314	CLTA	1.34816e-62	2.58915	17.0087	S100A4	0.115116	1.001	2.39751
SEC62	0.0131697	0.414326	3.36951	EEF1B2	1.63649e-62	3.10617	16.9964	CEACAM7	0.117456	27.7109	2.38884
H1FX	0.0134855	0.0148303	3.36195	HSD17B11	1.63649e-62	3.49264	16.9964	POF1B	0.117823	1.93498	2.38726
ID3	0.0137364	0.747289	3.35605	EDF1	3.65067e-62	2.51849	16.9489	LIPH	0.11908	2.79644	2.38293
LDHA	0.013788	0.316885	3.35481	APOE	3.66661e-61	5.22671	16.8122	ANKRD1	0.124574	2.00355	2.36302
FOXQ1	0.0140306	1.05973	3.34896	SDF2L1	6.96119e-61	3.28272	16.7737	PIK3C2A	0.124704	0.429804	2.36243
AC060780.1	0.0154823	0.48338	3.31492	CST3	8.76993e-61	2.91883	16.7595	YES1	0.126678	0.582267	2.35563
IER3	0.0165764	-0.0204123	3.291	DST	1.87993e-60	2.34325	16.7137	PKN2	0.128451	0.656954	2.34982
KLF10	0.0166824	0.605707	3.28881	CAMK2N1	2.55316e-60	2.53636	16.695	C12orf75	0.142312	0.663492	2.30438
SEC61B	0.0172615	0.17009	3.27663	LYPD1	3.35027e-60	2.8409	16.6783	ICAM1	0.144945	3.06405	2.29551
PTS	0.0175349	0.573473	3.2716	CD151	2.04027e-59	2.20693	16.5695	UGT2A3	0.146903	0.496755	2.28881
SLC18B1	0.0175494	0.481604	3.27117	YBX3	2.37331e-59	2.1983	16.56	KRAS	0.147511	0.714528	2.28714
NDUFB3	0.0177346	0.416752	3.26703	RHOA	5.37069e-59	2.13624	16.5103	LYSMD3	0.150242	1.2837	2.27876
C1orf56	0.0186551	0.390348	3.25033	PPIA	6.66601e-59	3.53496	16.4969	AGR3	0.150465	1.35164	2.27787
AREG	0.0189119	0.197151	3.24469	RHOC	7.5424e-59	2.25601	16.489	BAIAP2L1	0.1513	0.860305	2.27502
JPT1	0.0192421	-0.216788	3.23809	PDLIM7	9.88274e-59	2.73235	16.4722	CASP4	0.15323	0.782133	2.2691
MUC1	0.0199452	0.307605	3.22487	SSR4	1.23097e-58	2.70255	16.4585	SLC12A2	0.15657	0.590055	2.25935
CD9	0.0201882	0.683677	3.22064	GSN	1.50881e-58	2.23896	16.4457	DPP4	0.165049	1.41937	2.23678
CLIC1	0.0210183	-0.201228	3.20658	MAGED2	4.79305e-58	2.23936	16.3751	MTRNR2L1	0.195804	0.482592	2.15567
SORD	0.0222648	0.260375	3.18711	SAT1	5.71666e-58	3.67134	16.3639	EBI3	0.204551	5.59329	2.13429
SDCBP	0.0224549	0.357656	3.18333	TXN	8.4795e-58	2.90472	16.3395	APOC3	0.204594	5.44101	2.13399
MGST1	0.0226038	0.351374	3.18089	XRCC5	1.02937e-57	2.26851	16.3272	CNST	0.210021	1.38379	2.12177
SMIM22	0.0226173	0.172594	3.1803	SELENOK	2.19447e-57	2.19751	16.2806	COPS2	0.213917	0.362174	2.1133
MMP7	0.0229037	0.839114	3.17589	LAPTM4A	2.40264e-56	2.84611	16.133	TUT7	0.215047	0.686354	2.11064
TNFAIP8	0.0253833	0.543367	3.1355	IER3	4.36182e-56	2.97807	16.0958	DSG2	0.215616	0.372665	2.10935
S100A1	0.0327923	1.12476	3.04313	DNAJC10	4.40032e-56	2.19254	16.0946	DYNLT3	0.2236	0.415351	2.09142
CX3CL1	0.0330366	0.394304	3.04054	RTN4	4.40032e-56	2.44717	16.0944	C1orf56	0.225674	0.598341	2.08649
BCL3	0.0349411	0.60826	3.0197	COPE	8.29379e-56	2.16706	16.0545	PRKACB	0.23054	0.53788	2.07565
VPS13A	0.0354766	0.438699	3.01297	PRDX4	8.29379e-56	2.22409	16.0543	TEX10	0.244333	0.642042	2.04687
SELENOW	0.0370597	-0.140039	2.99706	RAB13	1.35523e-55	2.05166	16.0234	ANXA13	0.249863	1.19935	2.03495
PFDN2	0.0374292	0.236876	2.99351	NUDT9	5.60045e-55	2.70592	15.9345	NAMPT	0.26698	0.719427	2.00134
GOLPH3	0.0397258	0.388788	2.96987	HSPA8	2.29702e-54	2.05686	15.8456	ZNF217	0.269876	0.526406	1.99543
CDKN1C	0.0438735	-0.350897	2.93179	CXXC5	3.11086e-54	2.09613	15.8262	FABP2	0.272576	26.2606	1.9907
ATP5F1E	0.0480028	-0.507566	2.89904	SULT1E1	4.67252e-54	2.54564	15.8001	HIST1H1B	0.277228	1.61347	1.98144
MGST2	0.0480028	0.284179	2.89894	RAB2A	5.47784e-54	1.90512	15.7897	IDE	0.277345	0.61231	1.98094
FXYD3	0.0490937	0.221751	2.89138	BRI3	6.48991e-54	2.19365	15.7786	TBC1D9	0.285539	1.0438	1.96468
TNIP1	0.0490999	0.365723	2.89117	SEC61B	1.1174e-53	2.53687	15.7439	KPNA1	0.286778	0.427192	1.96242
PTX3	0.0524421	2.17686	2.86464	NPC2	6.66899e-53	2.28767	15.6301	TP53BP2	0.300666	0.57228	1.93679
CYP2B6	0.0542196	0.528647	2.85163	NUTF2	7.28012e-52	2.0612	15.4766	ACSL4	0.305906	0.733338	1.92704
TSPAN13	0.054452	0.231261	2.84968	TMEM167A	8.93037e-52	2.11398	15.4631	CYP20A1	0.306176	0.681901	1.92645
NFKBIZ	0.0566141	0.268772	2.83476	CD59	8.93586e-52	2.2276	15.4626	VCL	0.309685	0.444823	1.91984
ID1	0.0568992	-0.182218	2.83248	PPP1CB	1.16842e-51	2.42334	15.4449	FAM241A	0.311334	2.09243	1.91639
TNF	0.0627034	2.04391	2.79462	MORF4L1	1.56159e-51	2.34844	15.4258	NSF	0.315329	0.999825	1.9095
ATP6V0B	0.0631047	-0.293527	2.79206	UBXN1	1.92909e-51	1.84442	15.4118	ADAM9	0.319138	0.390543	1.9026
CTSS	0.0632146	0.931184	2.79133	PSMB6	4.83924e-51	1.80319	15.3519	TNFAIP8	0.322131	0.919646	1.89737
ZBTB7A	0.0754605	0.190922	2.72115	TMEM165	5.42687e-51	2.17446	15.3441	ATP6V0A1	0.322687	0.68476	1.89609
TOMM5	0.0757974	0.54989	2.71935	PGRMC1	1.34378e-50	1.9293	15.2847	ZFYVE16	0.323115	0.389873	1.89511
MYO1B	0.078503	0.208174	2.70433	KRT19	2.28772e-50	5.04036	15.2496	USP12	0.324758	0.677449	1.89195
CCL2	0.0835355	3.65609	2.67717	DDOST	2.36145e-50	2.15654	15.2472	HNF4G	0.330785	1.65179	1.8819
PPP3CA	0.0847102	0.215602	2.67184	RACK1	5.37654e-50	4.04385	15.193	CCNK	0.334896	0.548505	1.87481
LAMTOR2	0.086809	-0.0415723	2.66172	ACTB	6.51276e-50	5.93436	15.18	YWHAE	0.339931	0.540764	1.86594
MMP10	0.089015	1.05254	2.65033	CAPG	7.35823e-50	2.40053	15.1716	TCN1	0.345418	0.567743	1.85687
UBE2N	0.0912752	0.22933	2.63971	SRI	9.18773e-50	1.99769	15.1567	HKDC1	0.360911	1.04677	1.83253
SKP1	0.0912954	-0.0599819	2.63948	SSR3	1.13261e-49	2.00172	15.1426	UGCG	0.361452	0.453792	1.83144
ST13	0.0923589	-0.328881	2.63476	LRPAP1	1.56029e-49	1.90993	15.1211	RB1	0.361909	0.762752	1.83026
NENF	0.0939505	0.126706	2.62706	YWHAB	1.74359e-49	1.99272	15.1134	MMP10	0.369119	3.92331	1.81932
IKBKE	0.0945838	0.926594	2.62446	DYNLT1	1.79864e-49	1.94096	15.111	GALNT2	0.373671	0.467076	1.81183
PMEPA1	0.0970175	0.169903	2.61282	FILIP1L	2.18163e-49	2.54537	15.0979	AC011139.1	0.381785	1.05043	1.79932
DDX24	0.0977833	-0.0912896	2.60841	APRT	5.10947e-49	1.96188	15.0413	ARHGEF38	0.384317	1.8216	1.79567
KRAS	0.0983786	0.179187	2.60587	ARF4	1.46421e-48	2.0917	14.9711	MYH14	0.384317	0.39623	1.79538
DMKN	0.1005	-0.0178819	2.59684	OAZ1	1.87888e-48	1.97925	14.9542	AREG	0.401936	0.79132	1.77015
DAZAP2	0.101356	0.159288	2.59284	DNAJA1	2.21101e-48	1.98002	14.943	ARHGAP26	0.417542	1.09774	1.7462
SVIP	0.101898	0.05991	2.59007	REEP5	3.16923e-48	1.93319	14.9186	GAS2L3	0.419988	0.485657	1.74216
OSTC	0.104564	0.133788	2.57978	GAPDH	3.6431e-48	3.18897	14.9089	FYTTD1	0.422638	0.454516	1.73851
TAPBP	0.106095	0.11005	2.57275	FABP5	7.15803e-48	2.79332	14.8634	AL355102.4	0.424307	1.70972	1.73546
ASCC3	0.106634	0.17689	2.57068	RNF7	1.01052e-47	2.02368	14.8399	STAT1	0.429017	0.634438	1.72816
COTL1	0.108346	0.361551	2.56338	ACTG1	1.24042e-47	5.83572	14.8258	IMPA1	0.433848	0.664613	1.72028
RHOB	0.108346	0.296769	2.56319	ARF1	1.28112e-47	2.03556	14.8233	TRAPPC10	0.434663	0.549095	1.7192
HSPE1	0.108346	0.208451	2.56301	EIF4G2	1.31466e-47	1.93084	14.8212	TMEM265	0.440208	0.627185	1.71151
MAL2	0.109142	0.297877	2.55935	CXCL6	2.23943e-47	3.16954	14.785	PPP3CA	0.450073	0.398012	1.6984
RAC1	0.109638	-0.163807	2.55705	S100A16	4.08793e-47	2.04147	14.7441	CDC42	0.451279	0.216657	1.69673
ANGPTL4	0.115775	0.784538	2.53392	RCN2	4.6542e-47	2.01797	14.735	DPY19L4	0.463678	0.632285	1.67928
FABP3	0.131319	0.741615	2.47594	VMP1	1.87966e-46	1.78132	14.6401	TRIP12	0.470266	0.418728	1.67041
LRG1	0.146481	0.561638	2.42549	HES4	2.35958e-46	2.27858	14.6242	B3GNT2	0.501663	0.442316	1.6306
SLCO3A1	0.147479	0.499019	2.42184	JUNB	3.80818e-46	2.73891	14.5913	NFKBIA	0.521799	0.404782	1.60508
TMEM123	0.14999	0.19505	2.41365	SUMO2	4.7507e-46	3.19615	14.5759	FABP3	0.521799	2.65673	1.60498
SPCS1	0.15964	0.0892194	2.38266	SLC25A6	5.15585e-46	1.86329	14.5699	CYP3A5	0.522837	1.78856	1.6038
SDF2L1	0.162876	0.118123	2.37381	COX4I1	9.86366e-46	2.54859	14.5252	BCL3	0.529732	1.00137	1.59542
STC1	0.176907	0.770976	2.33389	PARK7	1.9584e-45	1.82968	14.4778	TM9SF2	0.539674	0.307951	1.58418
MAP1LC3B	0.181468	0.153584	2.32149	PLXDC2	3.36102e-45	3.05349	14.4403	RAPGEF5	0.543392	1.10919	1.57906
TCEAL3	0.187212	0.0931053	2.3079	NPM1	8.30917e-45	2.99763	14.3774	KLHL5	0.551886	0.51375	1.56901
SUMO1	0.188375	0.137612	2.30456	CLDN7	9.24415e-45	2.33613	14.3697	SPTBN1	0.55763	-0.0302143	1.56191
CDC42EP5	0.190887	0.0648261	2.29884	PRSS23	1.65315e-44	2.46872	14.329	FBXO34	0.55938	0.490247	1.56014
COL11A2	0.191413	0.726153	2.29737	PTGES3	1.77988e-44	1.88904	14.3236	ITGB6	0.566403	1.06197	1.55235
CD24	0.192076	-5.73137	2.29578	HDLBP	2.19999e-44	1.79637	14.3085	SLC6A14	0.57114	0.713652	1.54634
NFKB2	0.194125	0.510707	2.29047	TMED10	2.21357e-44	1.9346	14.3077	RBM47	0.572474	0.324746	1.54467
POLR2K	0.195033	0.221058	2.28799	TTC3	3.58313e-44	1.81801	14.2739	PTX3	0.574589	1.78091	1.5424
ITM2B	0.20063	-0.280948	2.27392	DAD1	1.13624e-43	1.95055	14.1928	OLFM4	0.589055	1.14571	1.52486
TNFRSF9	0.208926	1.65265	2.25504	JTB	1.79798e-43	1.81163	14.1603	SPECC1L	0.59291	0.504963	1.52022
KRTCAP2	0.214129	0.298027	2.24149	MMP7	4.32564e-43	5.77225	14.0981	ST8SIA3	0.594278	0.911168	1.51855
CAPS	0.215285	0.0321024	2.23871	KDELR2	4.83474e-43	2.0898	14.0899	C5orf51	0.595646	0.707249	1.51697
MAP3K8	0.215775	0.467089	2.23755	PSMD8	5.56498e-43	1.7795	14.0797	LAMC2	0.60391	0.840841	1.50781
CHPT1	0.222765	0.289444	2.22183	PKM	6.15912e-43	1.75288	14.0722	SPCS3	0.605407	0.244201	1.50603
PLK2	0.235687	0.172441	2.1927	DNAJB11	6.77541e-43	2.5833	14.0651	UIMC1	0.606901	0.516571	1.50357
ERRFI1	0.237579	0.38413	2.18915	BAMBI	8.10745e-43	2.45419	14.0521	GCNT3	0.614451	2.46894	1.4949
PSME2	0.240832	-0.0346888	2.18227	PSMB1	1.04202e-42	1.82176	14.034	ARFGEF1	0.622889	0.407646	1.48494
P4HA1	0.241352	0.346395	2.18114	KTN1	1.15388e-42	2.04091	14.0264	LINC02532	0.624659	0.630939	1.48307
H1F0	0.243888	0.193338	2.17536	AC022075.1	1.23173e-42	2.72538	14.0215	CD2AP	0.633548	0.365522	1.47223
PPIC	0.245357	0.0858665	2.17147	PTMA	1.86342e-42	7.86649	13.9917	TSPAN12	0.636772	0.641534	1.46849
FZD7	0.248589	0.655864	2.16367	GNG5	3.01334e-42	5.30451	13.9572	ERCC6	0.644822	0.837884	1.45912
CLIP2	0.254064	0.192369	2.15254	YWHAE	3.65595e-42	1.95997	13.9431	CCL15	0.647723	2.52606	1.45587
SREK1IP1	0.254417	0.124874	2.15136	ECE1	3.86594e-42	2.31633	13.9388	LBR	0.655388	0.33492	1.44799
SRP19	0.254639	0.212581	2.15041	ENO1	6.77819e-42	1.71091	13.8983	PDCD10	0.66102	0.323071	1.44198
EFHD2	0.25578	0.217807	2.14822	SKP1	7.21991e-42	2.01695	13.8935	CCSER1	0.67239	1.06222	1.43015
BTG2	0.260035	0.0754549	2.139	ETS2	1.05061e-41	2.4335	13.8663	TULP4	0.67239	0.413774	1.43015
GTF2A2	0.26147	0.143329	2.13574	VAPA	1.46873e-41	1.667	13.8419	MYBPC1	0.672637	4.34416	1.42966
GP2	0.262324	0.529262	2.13409	SPCS1	1.91859e-41	1.72896	13.8224	ANO10	0.67388	0.426606	1.42818
PSME1	0.262324	-0.100007	2.13401	TMEM141	2.67089e-41	1.88362	13.7982	GRHL2	0.681378	0.552618	1.42059
ATP6V0E1	0.268714	-0.0643074	2.12124	SSBP1	2.71638e-41	1.65551	13.7964	STAM2	0.682003	0.731943	1.4197
PDK4	0.269143	0.777671	2.12011	KLF6	2.71638e-41	1.9907	13.7964	CFLAR	0.688171	2.75539	1.4132
CSTB	0.275701	0.119663	2.10695	AP2M1	5.56728e-41	1.74738	13.7443	STK38L	0.707539	0.223511	1.39191
S100A11	0.278919	-1.73387	2.10144	MAP1LC3B	7.28482e-41	1.70806	13.7245	LYPD2	0.711926	6.08859	1.38807
L1TD1	0.28638	0.0618537	2.08787	ERICH5	7.43654e-41	1.73303	13.7227	CCL4	0.71555	6.22614	1.38442
FOS	0.289743	-0.304744	2.08163	PSMB5	8.30859e-41	1.73039	13.7143	BTN2A1	0.721006	0.663432	1.3791
WWC1	0.294382	0.142549	2.07211	AURKAIP1	9.8452e-41	1.65431	13.7017	LINC02365	0.735034	2.8489	1.36343
RARRES2	0.312153	0.480465	2.04078	TMEM208	1.21523e-40	2.01779	13.6861	BZW1	0.739662	0.351611	1.35801
ARPC1A	0.312153	0.149655	2.04066	TUBB	1.70654e-40	1.98987	13.6611	TM9SF3	0.746174	0.389142	1.35023
SERPINA5	0.317939	0.136624	2.03037	GADD45GIP1	2.00688e-40	1.6441	13.649	SPATS2L	0.746574	0.317596	1.34983
BIK	0.324041	0.497843	2.01992	GSTP1	3.91551e-40	6.46802	13.5999	WTAP	0.756888	0.230757	1.33978
GTF2H5	0.328849	0.238269	2.01124	YIF1A	4.35996e-40	2.15674	13.5917	OSBPL2	0.759043	0.450834	1.33732
COX4I1	0.33317	-0.626816	2.00406	B2M	6.91714e-40	3.66267	13.5576	GMNN	0.760392	0.196795	1.33584
AL355102.4	0.346091	0.575576	1.98128	FIS1	8.17094e-40	1.70984	13.5451	GPR160	0.761742	0.260355	1.33446
GTF2B	0.351898	0.208049	1.97055	MAP4K4	8.27613e-40	1.81927	13.5438	DEFB1	0.769606	2.02032	1.32608
NCL	0.365647	-0.596479	1.9478	PFDN5	1.18916e-39	2.16569	13.5169	EPS8	0.788254	0.62889	1.30667
ARHGAP26	0.367152	0.618058	1.94487	ACTR3	1.30809e-39	1.73278	13.5096	MAP4	0.789499	0.187296	1.30519
KLF3	0.368885	-0.0162218	1.94121	EMP3	1.39455e-39	3.6708	13.5046	GALC	0.79116	0.462426	1.30361
GJC1	0.372028	0.38864	1.93519	SFRP1	1.39682e-39	2.77638	13.5042	SPTY2D1	0.794211	0.417124	1.30036
PDCD6	0.37491	0.0862565	1.93032	BCAP31	1.48753e-39	1.67499	13.4992	LGALS4	0.796299	2.07303	1.2977
TMEM51	0.390591	0.354844	1.90816	RHOB	1.77789e-39	2.01202	13.4858	PIGG	0.807196	0.589164	1.28666
LSR	0.416873	0.141	1.87088	CCT3	3.28538e-39	1.68413	13.4401	H1F0	0.82471	0.238142	1.26932
AK6	0.421313	0.395576	1.86465	CCT5	3.70312e-39	1.76306	13.431	PPP6R3	0.82528	0.337781	1.26863
NDFIP2	0.422865	0.210536	1.86225	REXO2	4.02637e-39	2.13373	13.4245	VPS13B	0.826421	0.767872	1.26735
NPW	0.426316	-0.214952	1.85649	PSAP	4.11351e-39	1.52236	13.4226	MGAT5	0.827705	0.467322	1.26587
HSD17B4	0.427586	0.0459409	1.85453	SERPINH1	4.49306e-39	1.6531	13.4158	SPHK1	0.830711	0.648263	1.26232
NEURL3	0.43519	1.3564	1.84337	EIF5	6.33322e-39	1.56759	13.39	MYO1E	0.831283	1.06896	1.26153
ALYREF	0.435945	0.494533	1.84196	TCIM	6.9724e-39	2.7511	13.3826	SMIM22	0.833149	0.0632776	1.25917
PTBP3	0.441036	0.192592	1.83487	PPIC	7.04937e-39	1.67782	13.3815	GDA	0.836868	2.34562	1.25611
LCN2	0.442436	3.07743	1.83208	GRN	7.54516e-39	1.67741	13.3762	COX17	0.843358	0.377515	1.24862
DNAJC8	0.4577	-0.100192	1.81172	JPT1	8.75041e-39	1.93543	13.3649	GP2	0.850303	0.293713	1.24153
COX5A	0.463634	-0.0480047	1.80314	SERP1	1.00013e-38	1.83531	13.3546	TIAM1	0.851472	0.825136	1.23985
GPX4	0.464295	-0.538669	1.80162	DSC2	1.24748e-38	1.92599	13.3379	STEAP1	0.860335	1.19167	1.23216
VNN2	0.466545	1.75117	1.79897	GNAS	1.39156e-38	5.39096	13.3294	SPECC1	0.862232	0.419221	1.23049
PDCD5	0.477712	0.132061	1.78447	TMED2	1.5316e-38	1.70378	13.322	DUOX2	0.865597	3.64845	1.22734
DDT	0.479529	-0.076924	1.78239	CRELD2	1.76956e-38	2.65661	13.3109	NR0B2	0.871478	0.766	1.22123
GGH	0.482186	0.327303	1.77849	PLP2	1.76956e-38	2.27639	13.3107	KLF10	0.874718	0.243342	1.21817
SUB1	0.497375	-0.188505	1.75971	SLC25A3	1.95375e-38	1.81114	13.303	SLCO3A1	0.874869	2.67266	1.21788
RPN1	0.497375	0.125412	1.7596	UBXN4	2.74259e-38	1.84853	13.2773	TTLL7	0.877518	0.380768	1.21581
CYP3A5	0.502002	0.864325	1.75466	LMAN1	5.2596e-38	1.78349	13.2282	FAM221A	0.879292	1.16656	1.21413
COX7A2	0.513554	-0.293873	1.73941	DLK1	5.76793e-38	3.54675	13.221	DNAJC10	0.880919	0.278217	1.21265
NDUFA3	0.515285	-0.0459292	1.73772	NDUFAB1	8.3866e-38	1.51741	13.1925	PKHD1	0.882558	0.731943	1.21058
PHGR1	0.519657	1.32425	1.73204	HSP90AA1	2.56621e-37	2.69765	13.1077	NEDD1	0.885228	0.563203	1.20812
SPCS2	0.522782	-0.065168	1.728	HLA-A	6.97059e-37	1.97018	13.0314	AC092069.1	0.886116	0.435951	1.20743
ODF3B	0.525466	0.379352	1.72326	EIF5A	9.75846e-37	1.66918	13.0054	UHRF1BP1L	0.892662	0.790665	1.20171
BMP2	0.527887	0.249597	1.72085	DSG2	9.81026e-37	1.82197	13.0047	S100A14	0.899868	0.0252406	1.19373
MIR3142HG	0.528919	3.46223	1.7193	COL18A1	1.14356e-36	1.78034	12.9927	CARMIL1	0.902739	0.308186	1.18999
CD99	0.535968	-0.194246	1.70964	GADD45B	1.48411e-36	3.56145	12.9725	ITPR3	0.906036	1.21441	1.18752
TMEM50A	0.545872	0.109166	1.6989	FHOD3	1.54114e-36	5.44734	12.9693	VSIG1	0.91191	0.965984	1.18259
PDIA3	0.546645	-0.456961	1.69774	ATP5MC3	2.19416e-36	1.90487	12.9419	SRBD1	0.923606	0.727897	1.17106
NXT1	0.551002	0.554159	1.69262	CNN3	2.24008e-36	1.6389	12.9401	PPFIA1	0.927888	0.362402	1.16653
UBB	0.556864	-0.744522	1.68428	EEF1A1	3.90678e-36	10.5515	12.897	TRAFD1	0.93049	0.477036	1.16397
CDC42SE1	0.558749	0.238222	1.68194	PRELID1	4.16943e-36	1.66069	12.8917	UNC5B-AS1	0.941741	2.09692	1.15165
GSTM3	0.561526	-0.353258	1.67791	DPYSL3	4.5702e-36	2.68544	12.8844	CAB39L	0.947138	0.725064	1.14682
PRDX3	0.561665	0.182989	1.67762	RAC1	5.80886e-36	1.7909	12.8656	VRK2	0.948368	0.572338	1.14593
SEMA3B	0.56934	0.149664	1.66881	LINC00511	5.85299e-36	2.44499	12.8647	L1TD1	0.952097	0.794807	1.14199
NRTN	0.572625	0.264765	1.66483	NT5DC2	6.44495e-36	2.02412	12.857	GUCA2B	0.955357	5.04223	1.13894
YAP1	0.574737	0.250397	1.6627	EID1	7.90469e-36	1.72334	12.8409	FCHO2	0.95866	0.478741	1.1345
AC007906.2	0.57496	0.233774	1.66209	COL1A1	8.65005e-36	3.96218	12.8337	PPFIBP1	0.959592	0.137221	1.13371
EBI3	0.578677	0.999483	1.6571	TLN1	9.14707e-36	1.68205	12.8291	SORT1	0.963987	0.140983	1.12869
PIM3	0.579139	0.254871	1.65607	HMGB1	1.56367e-35	2.39737	12.7872	DMXL1	0.966482	0.556678	1.12652
HNRNPDL	0.579424	-0.305982	1.65539	MORF4L2	2.02742e-35	1.67499	12.7668	CDH17	0.979339	1.45118	1.11509
CPD	0.580656	0.196259	1.65376	TSTA3	2.17353e-35	2.13011	12.7611	SHOC2	0.981237	0.230841	1.11351
BCL6	0.581905	0.467264	1.65236	ATP5F1D	2.50901e-35	1.52072	12.7496	ATAD2	0.987373	0.270056	1.10829
SERTAD3	0.590721	0.713199	1.64229	MTDH	2.87234e-35	1.49919	12.7388	FARP2	0.989274	0.497405	1.10651
BTG3	0.593234	0.145365	1.63887	CHMP2A	3.068e-35	1.6817	12.7334	GBP2	0.989922	0.787472	1.10543
ISG15	0.596759	0.154139	1.63479	TBCB	4.72265e-35	1.56422	12.6994	METAP1	0.99502	0.270639	1.10011
SAA2	0.598492	2.47093	1.63305	PHLDA2	5.35195e-35	2.63556	12.6894	ARHGEF12	0.997426	0.208512	1.09735
F5	0.602935	0.177095	1.62523	ACTR2	5.86199e-35	1.6468	12.682	HIST1H2AM	0.999019	1.90284	1.09577
IER5L	0.612685	-0.0999465	1.61402	BZW1	6.59039e-35	1.61426	12.6725	SP100	1	0.41211	1.09331
NDUFB1	0.61286	0.150179	1.61369	PPP4C	8.33387e-35	1.57702	12.6539	NQO1	1	0.510199	1.08552
PLPP2	0.620006	0.14914	1.60663	FLNA	9.8112e-35	1.43657	12.6408	VPS26A	1	0.336624	1.08286
PLXNB2	0.626623	0.0156261	1.59881	C12orf49	1.10475e-34	2.09664	12.631	LINC01559	1	3.55852	1.08247
DMXL1	0.626623	0.42317	1.5982	ABRACL	1.10475e-34	1.71627	12.6309	EPAS1	1	1.64905	1.07961
PYCARD	0.629289	0.0625479	1.59511	KRT7	1.27774e-34	4.17515	12.6192	WWC1	1	0.531562	1.07488
CEACAM6	0.63144	0.605746	1.59271	WWTR1	1.29112e-34	1.9426	12.6181	CERS6	1	0.380126	1.07173
TMEM141	0.633614	-0.103426	1.58982	TGFB1	1.80352e-34	2.55276	12.5915	AP1B1	1	0.234634	1.06532
KRT18	0.643678	-6.13312	1.57734	UBB	2.031e-34	1.73927	12.5819	TMEM169	1	1.00888	1.06365
SGK1	0.64786	0.425319	1.5728	IGF2R	2.33003e-34	1.68667	12.5708	STON2	1	0.761286	1.05842
RWDD1	0.649122	0.114416	1.57112	SNF8	2.5388e-34	1.742	12.5637	LYN	1	0.867224	1.05734
LAMC2	0.64967	0.211476	1.57011	TNC	3.67182e-34	5.48033	12.5343	CYTH1	1	0.979022	1.05616
FAU	0.656045	-1.36192	1.56274	NEDD8	3.86935e-34	1.42063	12.5299	IPMK	1	1.28606	1.05369
TMPRSS2	0.662012	0.487771	1.55642	BRK1	3.87302e-34	1.50555	12.5295	CCDC126	1	0.386351	1.04916
TFPI	0.667947	0.0960723	1.5498	ATP6V1F	5.4235e-34	1.54426	12.5025	SNAP23	1	0.140498	1.0462
TM4SF4	0.66987	0.10956	1.54764	PDE5A	5.74589e-34	2.16058	12.4977	CRIM1	1	1.29831	1.04581
ATP5F1C	0.676279	-0.0209892	1.54047	CDH1	7.83039e-34	1.797	12.4728	VEZT	1	0.242082	1.04285
FNDC3B	0.678473	0.140415	1.53777	LAMP1	8.1536e-34	1.62642	12.4693	ARL14	1	0.548851	1.03842
SH2B3	0.680542	1.1933	1.53523	CYSTM1	8.46183e-34	1.64008	12.4661	TTC37	1	0.13257	1.02442
NFKB1	0.680734	0.373246	1.53456	FLRT2	8.78512e-34	1.70681	12.4629	ARAP2	1	0.59353	1.02393
PCBP1	0.684829	0.170899	1.53074	ELOB	8.80344e-34	1.85134	12.4625	FAM126B	1	0.596016	1.02058
MRPS35	0.684994	0.0899072	1.53044	UFC1	1.35158e-33	1.50186	12.428	KYNU	1	2.07731	1.01812
JAG1	0.691535	0.0550787	1.52396	TMEM14C	1.70111e-33	1.5552	12.4093	SOCS6	1	0.328924	1.01151
GC	0.692575	0.202959	1.52184	ATP1B3	1.91929e-33	2.03863	12.3994	FGB	1	0.707529	1.00796
OTUD1	0.695862	0.68717	1.51656	LMAN2	2.18626e-33	1.60599	12.3887	CASP10	1	1.30933	1.00471
AMBP	0.705406	-0.664217	1.50596	LAMTOR5	2.56022e-33	1.53042	12.3758	ZNF267	1	0.588476	1.00323
AL135923.2	0.706439	1.77645	1.50509	SNX3	2.6071e-33	1.3845	12.3741	STRN3	1	0.289206	1.00077
SNRNP40	0.712919	0.526393	1.49853	APP	3.30048e-33	1.94409	12.3549	PPP1R13B	1	0.56023	0.999588
AC022075.1	0.713711	0.120346	1.4976	CAP1	4.02358e-33	1.67446	12.3387	GOLGA5	1	0.622689	0.99604
WIPI1	0.719192	0.184248	1.49214	PFDN2	4.34061e-33	1.51412	12.3324	AC023090.1	1	25.4786	0.99535
FMNL2	0.721357	0.216819	1.48989	C19orf53	4.36559e-33	1.35053	12.3317	TCEA1	1	0.176233	0.992689
AC020656.1	0.728682	0.270634	1.48325	LOXL4	4.59826e-33	1.94028	12.3273	PIK3CB	1	0.699835	0.992394
HLA-B	0.73421	0.306792	1.47804	KIF5B	4.63083e-33	1.5847	12.3264	PDK4	1	0.775952	0.989339
PSMB2	0.737014	0.00539252	1.47536	ITGB6	4.85184e-33	3.19197	12.3224	ITGB8	1	0.358218	0.984904
APOC1	0.747529	0.201518	1.46494	MTCH1	5.08102e-33	1.54534	12.3185	IFNAR1	1	0.31487	0.984313
TNFRSF10B	0.756023	0.161379	1.45616	SET	9.48963e-33	1.88749	12.2678	PTPN21	1	0.801093	0.983524
PRR13	0.759233	-0.0692103	1.45261	FAM114A1	9.86102e-33	2.31917	12.2644	TDRD7	1	1.10198	0.980666
PDIA4	0.76047	-0.102101	1.45106	HACD3	1.23357e-32	1.62394	12.246	APOB	1	1.21939	0.980371
SNRPG	0.764983	0.0744241	1.44505	NDUFB10	1.4319e-32	1.47027	12.2337	TNFRSF9	1	2.97213	0.97702
RND1	0.7656	0.660178	1.44451	SULF2	1.81981e-32	3.77798	12.2139	ETS1	1	0.778041	0.976527
PCNX3	0.767806	0.650407	1.44206	SVIL	2.4468e-32	1.75088	12.1896	PTGER4	1	0.352635	0.966475
NDUFA12	0.785523	0.0413819	1.42614	LAMTOR1	2.90589e-32	1.45569	12.1753	TNNC1	1	0.700314	0.963716
AC023090.1	0.795215	2.15466	1.41729	CCT2	3.92988e-32	1.57428	12.1505	ALG11	1	0.38086	0.954748
BCL10	0.795643	0.229048	1.41666	ARL2	4.14463e-32	1.69794	12.1459	HNRNPK	1	-0.0337832	0.949032
PDIA6	0.810651	-0.190078	1.40294	SLC39A7	4.52007e-32	1.67211	12.1385	ZFAND3	1	0.172286	0.948145
LYPD2	0.811613	1.1846	1.40196	TM9SF3	4.76617e-32	1.52131	12.134	LYPD6	1	0.580425	0.947258
FBXO2	0.815896	-0.212829	1.3982	SAP18	4.8615e-32	1.3264	12.1321	PDCD6IP	1	0.267195	0.938881
SAP18	0.820337	-0.0683728	1.39339	NACA	4.97303e-32	3.04501	12.13	SPAG1	1	0.959796	0.938586
ONECUT2	0.82294	0.0430901	1.39064	CLDN4	5.01459e-32	2.05823	12.1291	TC2N	1	0.706173	0.938192
NDUFAF4	0.831149	0.382469	1.38193	CD47	5.45643e-32	2.28301	12.1219	STEAP2	1	0.752436	0.934545
COX20	0.835756	0.03008	1.37689	PDLIM1	6.01957e-32	1.70487	12.1137	B3GNT7	1	1.53238	0.93425
NCOA7	0.838399	0.176026	1.37437	COPB2	6.36945e-32	1.79654	12.1088	ANKRD33B	1	3.37782	0.933363
MTRNR2L8	0.839719	0.305688	1.37283	TESC	6.70609e-32	2.04791	12.1043	CALCOCO2	1	0.176664	0.930702
UBD	0.84183	-0.0661909	1.37066	BUD31	7.83e-32	1.56822	12.0914	LINC00543	1	0.992836	0.928829
CAB39	0.842148	0.281457	1.36998	SUMO1	9.1422e-32	1.4578	12.0784	C8orf34	1	1.31215	0.920847
TLE4	0.842265	-0.0345833	1.36969	UQCRH	1.69565e-31	1.44552	12.027	SWAP70	1	0.578209	0.916609
PSMB1	0.859041	-0.242545	1.3543	TOMM20	2.01305e-31	1.57351	12.0126	BICC1	1	0.251771	0.914441
ABRACL	0.859808	0.0209506	1.35347	PGLS	2.33705e-31	1.40754	12	CLRN3	1	2.07731	0.909514
ZFP36L2	0.864801	0.0215878	1.34902	ATP6AP2	3.05178e-31	1.59739	11.9777	PALB2	1	0.714039	0.909415
KLK10	0.86875	1.4336	1.34552	LAMP2	3.07715e-31	1.74273	11.9768	JAZF1	1	1.06155	0.907543
HS3ST1	0.870351	0.62647	1.34343	HERPUD1	3.11133e-31	2.3562	11.9757	NBR1	1	0.149767	0.907444
DUOX2	0.874892	2.7649	1.33941	ZNF706	3.38946e-31	1.58021	11.9683	SMURF1	1	0.379169	0.905177
DEPP1	0.876013	0.477997	1.33848	CD164	3.66431e-31	1.4978	11.9616	SGMS2	1	0.490181	0.903404
GSN	0.879923	0.107238	1.33532	SSR2	4.16783e-31	1.49783	11.9507	PITPNB	1	0.0970253	0.901433
ECH1	0.887187	-0.0117031	1.32892	LSR	6.63853e-31	1.62755	11.9117	SFRP5	1	-0.267037	0.901137
SELENOH	0.888997	0.0187452	1.32733	HOOK3	8.87835e-31	1.64772	11.8872	CTSH	1	0.0996333	0.899954
ABHD11	0.891997	0.0666753	1.32466	RRAS	1.01549e-30	2.02491	11.8758	POGK	1	0.111412	0.895914
FUNDC1	0.900188	0.137713	1.31681	BSG	1.34268e-30	1.57735	11.8522	DLEU2	1	0.502931	0.894731
MEG3	0.903689	0.425675	1.31237	EIF3K	1.41494e-30	1.4262	11.8476	LEFTY1	1	-0.313078	0.891676
SALL4	0.906894	0.209253	1.3089	RNH1	1.43245e-30	1.81834	11.8463	C11orf98	1	1.05117	0.891479
DRAM1	0.917692	0.382906	1.30076	PLCG2	1.50318e-30	1.86721	11.842	TMEM106B	1	-0.0205517	0.889607
REEP5	0.920571	0.0944189	1.29831	EFHD2	1.80006e-30	2.17459	11.8265	SLPI	1	3.37782	0.883595
MAFF	0.920576	0.0973148	1.29808	S100A6	2.02522e-30	7.0052	11.8163	SH3RF1	1	0.230663	0.883299
OLFM4	0.924943	0.119054	1.2937	NEAT1	2.12501e-30	2.52396	11.8121	LCN2	1	2.4978	0.881723
AC026462.3	0.930762	0.0804785	1.28742	STRAP	2.21121e-30	1.54985	11.8085	HIVEP1	1	0.509893	0.881328
PA2G4	0.936742	-0.160141	1.28254	CLDN6	2.82385e-30	1.78436	11.7877	SNX16	1	0.992836	0.877485
SERPINA1	0.937393	1.51879	1.2818	HMGN1	2.98521e-30	1.85112	11.7828	GPCPD1	1	0.40012	0.877386
MUC13	0.940045	0.62062	1.27895	PRMT1	4.04679e-30	1.32296	11.7569	LAMB3	1	0.257311	0.874036
HSPB1	0.941696	-0.437706	1.27737	MARCKS	4.32377e-30	1.39403	11.7511	CASP3	1	0.428318	0.871769
FXN	0.94484	0.377738	1.27454	VPS35	4.60472e-30	1.38064	11.7455	PABPC1	1	-0.216667	0.867532
VPS29	0.946187	0.102555	1.2732	SPP1	5.41111e-30	8.12258	11.7317	CDC42BPB	1	0.291867	0.861914
TMEM176A	0.951547	0.353592	1.26788	ATP5F1C	5.69015e-30	1.45167	11.7272	PTGR1	1	0.0150635	0.857282
GCNT3	0.954758	1.86191	1.2651	DYNLRB1	6.47638e-30	1.38345	11.716	DTX3L	1	0.572011	0.854227
APOA4	0.954758	2.90825	1.26509	PSMA3	7.12072e-30	1.55114	11.7077	DPYD	1	0.348988	0.853636
TNFSF10	0.957496	0.570505	1.26243	POMP	8.18078e-30	1.45435	11.6958	ZBTB26	1	1.68616	0.851665
S100A13	0.957567	-0.0824222	1.26205	NDUFS8	9.76879e-30	1.52307	11.6805	TBP	1	0.614997	0.851567
EBLN2	0.967885	0.392909	1.25288	WDR83OS	1.01191e-29	1.3365	11.6773	DEPDC1B	1	0.706173	0.848511
M6PR	0.977431	0.109787	1.24367	CDV3	1.03545e-29	1.39595	11.6751	DNMBP	1	0.22217	0.847822
PLEKHJ1	0.978295	-0.0571159	1.24282	CCNI	1.09434e-29	1.44049	11.6702	DAPK1	1	0.185262	0.846935
SNX3	0.991501	0.0922946	1.23145	DSTN	1.12453e-29	1.75177	11.6676	NETO1	1	0.108535	0.838657
FLYWCH2	0.996208	0.638386	1.22738	AP2S1	1.23229e-29	1.51659	11.6596	DNAJC15	1	0.150348	0.838164
TMBIM6	1	-0.181717	1.2181	NNMT	1.25381e-29	3.72135	11.6579	CASC4	1	0.211611	0.83501
ERN1	1	0.677519	1.21404	CSTB	1.37598e-29	1.5665	11.6498	RNF152	1	1.34636	0.828604
ASL	1	0.103192	1.21272	NCL	1.5058e-29	1.66707	11.6419	TAF13	1	0.607203	0.828309
EXOSC8	1	0.230459	1.21107	VDAC1	1.61886e-29	1.34744	11.6355	ALOX5	1	2.72602	0.827718
LYN	1	0.342658	1.20317	DRAP1	2.54615e-29	1.54283	11.5966	ETV3	1	0.497362	0.827126
CNIH1	1	0.0985117	1.19052	ASAH1	2.56581e-29	1.57891	11.5957	PER2	1	1.21939	0.824761
SLC35B2	1	0.459431	1.18792	PKIB	2.59331e-29	2.62362	11.5946	HIPK3	1	0.30387	0.82141
AGR3	1	0.307832	1.18194	MAP4	2.91109e-29	1.68658	11.5843	PPP1R9A	1	0.242787	0.820523
GDA	1	0.40816	1.18049	JAG1	2.91109e-29	1.89274	11.5842	SFTA2	1	0.88575	0.818158
TFF2	1	2.30486	1.16965	REEP3	3.00591e-29	1.51428	11.5813	RELB	1	0.159355	0.81668
ERO1A	1	0.233733	1.16777	EEF1D	3.07297e-29	1.37719	11.5791	ASCC3	1	0.185038	0.814512
KREMEN2	1	0.619526	1.16129	MACF1	3.07297e-29	1.42487	11.579	SEL1L3	1	0.257085	0.811851
NFE2L3	1	0.197781	1.15999	FAU	3.73383e-29	2.81941	11.562	SLC2A6	1	1.11529	0.805642
DDIT4	1	0.0524005	1.15905	RAP1B	4.15123e-29	1.59194	11.5527	AL391056.1	1	1.05117	0.799434
ARSG	1	0.16018	1.15533	SCARB2	4.35151e-29	1.64128	11.5485	B3GALT2	1	1.90284	0.798744
FRK	1	0.439684	1.14831	CMTM6	5.44131e-29	1.49014	11.529	NPAT	1	0.794383	0.797758
EIF3J	1	-0.0828104	1.14392	MRPL34	5.46368e-29	1.62263	11.5285	MTM1	1	1.26055	0.797167
WNT10A	1	0.736745	1.14204	YWHAQ	5.60138e-29	1.32228	11.5261	NCCRP1	1	25.4207	0.79628
TPD52	1	-0.00074757	1.13955	SERF2	8.99117e-29	4.47442	11.4851	PI3	1	25.64	0.79628
CFDP1	1	-0.123093	1.12388	SRSF9	9.35061e-29	1.56946	11.4815	KALRN	1	0.606375	0.79628
MX1	1	0.812492	1.12287	NME3	9.61838e-29	1.51593	11.4788	TERF2	1	0.468607	0.794506
PDLIM5	1	0.120486	1.12257	UBA52	9.86199e-29	2.03669	11.4765	ZNF675	1	0.521446	0.793324
MRPL32	1	0.282637	1.12231	PDCD6	1.49464e-28	1.35011	11.4402	SDCBP2	1	1.07803	0.791156
FNIP2	1	0.21132	1.12174	TMEM50A	1.49618e-28	1.53113	11.4399	PLCE1	1	0.888756	0.786918
FUT8	1	0.509689	1.1177	UBE2B	2.05011e-28	1.58593	11.4124	HPGD	1	0.536859	0.784848
CDC42EP2	1	0.259551	1.11576	BTF3	2.23839e-28	1.86603	11.4045	IL2RG	1	3.37782	0.784454
FOLR1	1	-0.0706756	1.10242	NORAD	2.52669e-28	1.45104	11.3938	ZBTB21	1	0.887829	0.78406
FAM162A	1	0.104703	1.10173	PSMD7	2.78338e-28	1.45342	11.3851	TSPAN7	1	0.688027	0.781399
CD44	1	1.15296	1.10007	THRAP3	3.03389e-28	1.30456	11.3774	AL138826.1	1	1.17434	0.779625
SEC11C	1	0.0214645	1.09792	RASSF4	3.18744e-28	2.54109	11.3729	MLLT3	1	0.257311	0.778049
IFI16	1	0.337799	1.0938	SYNE2	3.65779e-28	1.66977	11.3607	RALB	1	0.248752	0.777063
B3GNT7	1	0.346925	1.09079	STUB1	4.8808e-28	1.44694	11.3352	SERPINB1	1	-0.089458	0.776866
METTL5	1	0.0796187	1.0831	PLD3	6.94899e-28	1.43146	11.3041	ZNF724	1	1.31215	0.77391
GCA	1	0.148439	1.0802	MDFI	7.23594e-28	2.31379	11.3003	RANBP2	1	0.0399467	0.773318
ITM2A	1	-0.0334662	1.07701	EIF4EBP1	7.35934e-28	2.44326	11.2986	FBXL5	1	0.140474	0.77322
CYSTM1	1	0.00474882	1.0618	RAB32	7.54738e-28	1.98578	11.2962	MT1F	1	0.89316	0.77322
IFRD1	1	0.089423	1.06151	GSPT1	1.06876e-27	1.50674	11.2654	PDP1	1	0.391645	0.769672
SFT2D1	1	0.142921	1.05369	CSDE1	1.15441e-27	1.38155	11.2584	MALAT1	1	16.2822	0.768982
BAALC	1	1.94495	1.04785	SNX6	1.38287e-27	1.24727	11.2423	USP37	1	0.493238	0.766617
ZC3H12C	1	1.30414	1.04663	H2AFZ	1.46846e-27	1.4777	11.2367	CD68	1	2.0516	0.76573
PPDPF	1	-0.758487	1.04502	VAT1	1.46846e-27	1.79538	11.2365	SEMA3B	1	1.25707	0.761886
TCEAL4	1	-0.163245	1.04375	GALNT1	1.70524e-27	1.46442	11.2231	FAM98B	1	0.227164	0.761788
MRPS36	1	0.109319	1.04279	CTSZ	1.90486e-27	1.97471	11.2131	RHOV	1	1.11529	0.761591
PNO1	1	0.0696208	1.03762	SMS	2.38452e-27	1.45746	11.193	ATP9B	1	0.259767	0.76031
NTRK2	1	0.161362	1.03646	TM9SF2	2.45744e-27	1.46301	11.1902	ZNF704	1	0.553969	0.760014
EPS8L3	1	0.329695	1.03544	ATP1A1	2.46368e-27	1.75912	11.1897	CDX2	1	0.749438	0.758634
ITGB8	1	0.159567	1.03169	TGOLN2	2.68316e-27	1.41632	11.182	DNAL1	1	0.297166	0.753707
TNKS1BP1	1	0.144858	1.03111	PSMB2	3.128e-27	1.38763	11.1682	GAS7	1	1.71131	0.753411
IFITM1	1	0.639987	1.02979	CCPG1	3.29457e-27	1.95405	11.1633	ENPP4	1	0.605791	0.753214
ALKAL2	1	-0.220237	1.02897	TMSB10	5.33725e-27	6.08394	11.1202	HSD17B4	1	-0.0239997	0.750061
SDHB	1	0.242565	1.02231	TFPI	5.36455e-27	1.73562	11.1195	HIST1H2AK	1	1.49208	0.746611
AL391056.1	1	0.837864	1.02202	GOLM1	6.50232e-27	1.32359	11.1021	JAK2	1	1.68581	0.745724
CASP4	1	0.153391	1.01953	COX6A1	6.68673e-27	1.49808	11.0994	GRK3	1	0.448761	0.744739
YBX3	1	0.0214806	1.01656	CKAP4	7.16461e-27	1.69427	11.0931	SPIRE1	1	0.548851	0.744345
INSR	1	0.047195	1.01525	CCT6A	8.2217e-27	1.50058	11.0806	SOAT1	1	0.179555	0.741684
CCDC71L	1	0.324956	1.01228	UBE2H	8.53497e-27	1.41444	11.077	DUOXA2	1	4.09851	0.740501
SELENOS	1	0.000931422	1.01017	RHOU	9.06514e-27	1.92	11.0714	ZC3H12C	1	1.43671	0.737151
POU2F2	1	1.47054	1.00416	SDF2	9.82685e-27	1.64662	11.064	MEF2A	1	0.107226	0.735475
RAB38	1	0.704312	1.00325	ARL6IP4	1.09449e-26	1.39702	11.0541	CDHR5	1	3.09708	0.734293
CFLAR	1	1.25386	0.999172	MGAT4B	1.2275e-26	1.66649	11.0436	SLC1A3	1	1.29683	0.727887
OPTN	1	0.0156506	0.998684	VAMP8	1.49725e-26	1.36092	11.0256	ALB	1	2.43141	0.727591
MPZL2	1	0.265393	0.997854	PSMA4	1.52439e-26	1.29169	11.0238	GTF2H2C	1	0.287506	0.724241
TMEM8A	1	-0.00797204	0.994797	GABARAPL2	1.85467e-26	1.31083	11.0059	SSBP2	1	0.221072	0.720397
S100A8	1	3.00612	0.994777	CHMP4B	2.12333e-26	1.37407	10.9935	MAP3K8	1	0.294075	0.716849
LRP2	1	0.831653	0.993386	PACSIN2	2.36533e-26	1.99699	10.9834	PCDHA11	1	1.9178	0.71547
RHOV	1	0.33689	0.990782	ACBD3	2.45004e-26	1.61896	10.98	SGMS1	1	0.36982	0.715272
PTTG1	1	0.0633246	0.990559	VKORC1	2.53047e-26	1.5159	10.9769	PATL1	1	0.469226	0.712612
RAP2C	1	0.270926	0.988506	RRBP1	2.55125e-26	1.28565	10.9759	ZNF708	1	0.536615	0.711626
PIP4P2	1	0.220171	0.988201	EIF5B	2.70894e-26	1.34627	10.9703	PLCL2	1	1.72173	0.709261
GXYLT2	1	0.87617	0.987528	CNPY2	4.08155e-26	1.41162	10.933	SPRED1	1	0.162633	0.706403
TPRKB	1	0.0991067	0.980538	LDHA	4.56241e-26	1.42546	10.9227	ERAP1	1	0.559953	0.701673
CDC42SE2	1	0.193356	0.977776	RBX1	5.14723e-26	1.30661	10.9115	PHACTR2	1	0.110655	0.699997
ISG20	1	0.539943	0.97655	PGM2L1	5.22764e-26	2.5179	10.9099	PTPN11	1	-0.051286	0.698322
DNPH1	1	-0.0335394	0.974526	PCMT1	5.76285e-26	1.64092	10.9009	NCEH1	1	1.32072	0.695365
GNB2	1	0.159838	0.972289	SRRM2	6.56402e-26	1.324	10.8888	AL355512.1	1	1.16728	0.693099
STEAP1	1	0.326221	0.970088	DYNC1H1	7.62317e-26	1.37576	10.875	AADAC	1	3.84676	0.690537
USO1	1	0.077382	0.969658	VDAC2	8.02608e-26	1.38924	10.8701	FABP6	1	3.75237	0.690438
CMC2	1	0.0461258	0.963997	SELENOS	9.81737e-26	1.43947	10.8515	OAS1	1	2.93406	0.684328
SLC38A4	1	0.560905	0.960907	SELENOH	1.04619e-25	1.35761	10.8455	MGAM2	1	2.93406	0.684328
SLCO2A1	1	0.220975	0.959005	TUBB2B	1.07185e-25	1.97512	10.8431	PTPN1	1	0.278101	0.68078
NARS	1	-0.133425	0.957243	PHPT1	1.21011e-25	1.33675	10.8318	ASXL3	1	0.887106	0.680682
SNPH	1	2.33978	0.955433	TMED3	1.21322e-25	1.65265	10.8314	TSPAN1	1	2.43141	0.678119
ABTB2	1	0.777005	0.9517	TCEAL4	1.61361e-25	1.35902	10.8051	NCOA1	1	0.182546	0.677824
KIAA0930	1	0.139315	0.94577	FSTL1	1.65652e-25	1.88125	10.8025	VPS13D	1	0.450873	0.676937
CCAR2	1	0.288029	0.944809	STMN1	1.88913e-25	1.62765	10.7902	CDKN2A	1	0.283477	0.676937
REXO2	1	0.0299425	0.937714	RDX	2.01262e-25	1.53428	10.7842	PIK3C2G	1	2.24116	0.672699
RANBP1	1	0.000900205	0.937415	CIB1	2.39906e-25	1.57064	10.7678	SPIDR	1	0.424545	0.671517
CBLC	1	0.16469	0.934585	CSNK1A1	2.57159e-25	1.45847	10.7612	RIC8B	1	0.621241	0.671418
MAN1A1	1	0.219606	0.93321	GMNN	2.9303e-25	1.64273	10.749	PRR13	1	0.0284017	0.671024
TYMP	1	0.139595	0.932312	DBI	2.94848e-25	1.50389	10.7482	ASRGL1	1	0.536615	0.669348
LCP1	1	0.678528	0.929445	SEC31A	3.95588e-25	1.59292	10.7209	AC060780.1	1	0.336341	0.667574
MED30	1	0.472264	0.927424	SINHCAF	4.09416e-25	1.33808	10.7175	EXOC4	1	0.14861	0.662746
RIPK2	1	0.18484	0.926076	C11orf58	4.5035e-25	1.25773	10.7085	ETNK1	1	0.0386371	0.66245
DUSP1	1	0.210506	0.922501	HSPB1	4.69705e-25	1.69153	10.7044	CAB39	1	0.225078	0.660479
F2RL1	1	0.443681	0.912874	TMEM147	6.35735e-25	1.35864	10.6762	EPPK1	1	0.506426	0.658114
CSNK2B	1	-0.0415609	0.911946	SSB	7.95179e-25	1.19604	10.6552	PURPL	1	0.845698	0.656636
SIPA1L3	1	0.326567	0.911552	FNBP1L	8.49112e-25	1.27801	10.6489	MAP4K3	1	0.0388397	0.656438
SOCS1	1	1.20942	0.911195	MAL2	8.64348e-25	1.55349	10.647	STX12	1	0.207897	0.65634
SLC39A10	1	-0.129358	0.909463	CHMP5	1.06468e-24	1.66414	10.6274	BCAP29	1	0.185561	0.655847
RNF183	1	0.739891	0.903221	CDH2	1.09198e-24	1.40108	10.6249	NEBL	1	0.597308	0.655551
JAK2	1	0.802843	0.902279	RPN1	1.3013e-24	1.49673	10.6083	HOXA9	1	1.68616	0.655354
IDH3B	1	-0.0832202	0.900423	GNAI2	1.39139e-24	1.23986	10.6019	CFL2	1	0.210891	0.65496
RNF146	1	0.207873	0.89713	H2AFY2	1.54287e-24	1.42793	10.5918	CASZ1	1	0.567685	0.653778
SNCAIP	1	0.0714812	0.893886	ARPC5L	1.54287e-24	1.35763	10.5918	ATP7A	1	0.348493	0.653581
ETV5	1	0.216168	0.889251	SF3B6	1.7458e-24	1.4606	10.5801	ZCCHC2	1	0.456978	0.652102
NQO1	1	0.179685	0.886856	DDX24	1.78626e-24	1.17193	10.5777	CRYBG2	1	1.36923	0.647076
ACADVL	1	-0.0660983	0.886656	XBP1	2.05098e-24	1.64794	10.5646	SLC25A24	1	0.160761	0.644908
EPAS1	1	0.380919	0.884829	PSMA5	2.12759e-24	1.48671	10.561	NEFL	1	1.77584	0.643528
IFIH1	1	0.600801	0.883829	SELENOM	2.74125e-24	2.47413	10.5368	SLC30A1	1	0.554043	0.64343
IER5	1	0.442035	0.882238	MRPL51	2.79552e-24	1.25467	10.5347	HTT	1	0.283976	0.641065
CALCRL	1	1.75394	0.880027	FAM50A	2.84919e-24	1.68924	10.5328	SKIL	1	0.0582322	0.640868
TMEM176B	1	0.239267	0.879056	NBDY	3.04711e-24	1.22685	10.5263	CAPN8	1	3.75237	0.640769
DEFB1	1	1.70645	0.877492	TFPI2	3.2026e-24	3.6692	10.5214	OCA2	1	3.65157	0.640671
LIPH	1	0.185538	0.876524	NDUFB9	3.35779e-24	1.21391	10.5167	MYSM1	1	0.245829	0.636236
FAM20C	1	0.174687	0.875931	TMED4	3.95623e-24	1.41432	10.5011	C2orf72	1	0.850199	0.635743
SH3TC1	1	0.325081	0.875419	H3F3B	4.10752e-24	2.96987	10.4974	FAM91A1	1	0.253962	0.633575
SOAT1	1	0.1526	0.871342	LSM4	4.1422e-24	1.29047	10.4964	PIBF1	1	0.188637	0.632294
PLPP3	1	0.301716	0.870814	CDK2AP2	4.52761e-24	2.06254	10.4878	GTF3C1	1	0.0809824	0.631111
LGMN	1	0.214002	0.869731	SRP9	4.81051e-24	1.19645	10.4819	HIST1H1C	1	0.205036	0.628746
FAM83G	1	0.324106	0.862581	AKR1A1	5.76015e-24	1.36775	10.4646	ITCH	1	0.338512	0.62845
TGIF1	1	0.0671986	0.860675	HNRNPR	5.88205e-24	1.24344	10.4625	VNN2	1	2.34767	0.628352
BOK	1	0.125422	0.859901	MYH9	6.44818e-24	1.26325	10.4536	CADPS2	1	0.361522	0.628155
CASP10	1	0.452449	0.859153	GLRX5	7.2259e-24	1.35501	10.4426	HS3ST5	1	1.02835	0.627366
MORF4L1	1	-0.288322	0.858674	RTRAF	8.24559e-24	1.17728	10.4299	MIGA1	1	0.274146	0.622734
AC103591.3	1	1.05831	0.856506	NDUFV2	8.7324e-24	1.29522	10.4242	SLC22A23	1	1.01497	0.622242
RBMS1	1	0.111098	0.852094	LIMS1	1.00726e-23	1.64708	10.4105	ZDHHC5	1	0.181859	0.617216
TSPAN7	1	0.397734	0.848224	ISOC2	1.15478e-23	2.0254	10.3973	HBS1L	1	0.252843	0.61554
CORO1C	1	0.116984	0.84704	SCAND1	1.34638e-23	1.10664	10.3825	RBM23	1	0.0772905	0.610613
FXYD5	1	0.204337	0.847004	TRMT112	1.38551e-23	1.1868	10.3795	DEGS2	1	0.399261	0.607065
ACYP2	1	0.224448	0.844904	DDX3X	1.4851e-23	1.30405	10.3727	ZDHHC20	1	-0.00024129	0.606868
EPHA2	1	0.613243	0.839768	TMEM179B	1.54144e-23	1.25821	10.369	KSR1	1	0.742482	0.605685
FBXW5	1	-0.0303338	0.835724	TRAPPC1	1.78512e-23	1.19556	10.3548	ACPP	1	1.23543	0.601546
SAR1B	1	0.0955274	0.835592	ID1	2.01066e-23	2.89132	10.3432	PTPN2	1	0.151252	0.601448
HGD	1	0.145107	0.834471	FKBP1A	2.05251e-23	1.22785	10.341	COBL	1	0.0806704	0.59997
TFE3	1	0.204983	0.833621	CCT8	2.60803e-23	1.29481	10.3179	PIK3AP1	1	0.2588	0.59859
SLC4A4	1	-0.198316	0.830407	HYOU1	2.80179e-23	1.96446	10.3108	FER1L6	1	24.462	0.59721
TTR	1	-0.633386	0.830351	C1QBP	3.13036e-23	1.3722	10.3	MIPOL1	1	0.485132	0.596422
ARID3A	1	-0.13021	0.82545	CMPK1	4.54211e-23	1.38866	10.2639	RGPD2	1	1.26055	0.591987
RFK	1	0.0766914	0.824338	TMEM123	4.68796e-23	1.32054	10.2607	ANO3	1	1.28087	0.591691
TMEM184B	1	0.237983	0.821071	TJP1	4.83723e-23	1.27584	10.2575	TNF	1	4.01923	0.591297
ESD	1	0.00146151	0.818303	YIPF2	5.28106e-23	1.93032	10.2488	CALML4	1	0.382902	0.588144
ERGIC2	1	0.116311	0.817349	MFSD10	6.8012e-23	1.35758	10.2242	AC091138.1	1	0.278505	0.587158
SRSF8	1	0.11152	0.807676	LAMC2	7.17749e-23	2.43937	10.2188	GJC1	1	0.315075	0.58706
DSG2	1	-0.00662086	0.805593	RAB11A	7.48643e-23	1.29046	10.2145	ONECUT2	1	-0.314336	0.586567
SPRED1	1	0.26484	0.800975	NDUFS6	7.92754e-23	1.15799	10.2088	PCDHB16	1	0.608045	0.583413
MPV17L	1	0.288944	0.799577	SLC25A5	9.2479e-23	1.17875	10.1936	CGNL1	1	0.480119	0.581048
NUDT15	1	0.145737	0.798452	SRSF7	9.4408e-23	1.27391	10.1914	PDGFA	1	0.3043	0.579964
MDK	1	-1.39273	0.797652	CTSD	1.12597e-22	1.28929	10.1741	HDAC6	1	0.343652	0.57957
LAMB3	1	0.10527	0.795326	ARFGAP3	1.15058e-22	1.84225	10.1718	IRAK2	1	1.74809	0.57681
PPP1CB	1	0.116318	0.795133	TMEM50B	1.3013e-22	1.89245	10.1596	DTWD2	1	0.662051	0.573164
PAQR8	1	0.13667	0.791971	TCEAL9	1.42959e-22	1.22984	10.1503	IFNGR1	1	0.180753	0.572868
NEDD4	1	0.272176	0.790465	PLEKHA1	1.54081e-22	1.52379	10.1428	BAIAP2L2	1	2.01494	0.57277
SLC4A7	1	-0.0406176	0.789963	TSPAN6	1.55713e-22	1.24162	10.1416	MGLL	1	2.34178	0.571784
DUOXA2	1	5.51361	0.78853	MTPN	1.62183e-22	1.32194	10.1374	GALNT5	1	0.618316	0.569813
LINC01559	1	1.03265	0.788507	CLTC	1.65655e-22	1.30953	10.1352	EFR3A	1	0.192569	0.567547
TNFRSF10A	1	0.55382	0.786096	PSMC5	1.79397e-22	1.23811	10.1272	PRLR	1	0.843453	0.564985
HNRNPF	1	-0.0174328	0.785247	RAB10	1.93863e-22	1.46545	10.1195	ONECUT3	1	0.172592	0.562521
RNF130	1	0.0897127	0.782829	ETFB	1.97719e-22	1.18549	10.1174	HEG1	1	1.65334	0.561141
SPHK1	1	0.0445772	0.78194	RER1	2.56082e-22	1.48788	10.0918	PTTG1IP	1	-0.0803869	0.559564
CCNL1	1	0.0917762	0.773435	EIF6	2.63098e-22	1.48114	10.089	USP49	1	1.20329	0.557593
SAA1	1	3.00369	0.773032	NUDC	2.7351e-22	1.12106	10.085	PRR14L	1	0.161353	0.557002
SH2D4A	1	0.168225	0.769217	NDUFB7	2.78267e-22	1.09953	10.0831	GK	1	0.689596	0.554834
GABPB1	1	0.393151	0.767272	DNAJA2	2.80761e-22	1.37587	10.0821	YTHDF3	1	0.0725314	0.55099
EGFL7	1	-0.113758	0.765727	SLC39A1	3.78305e-22	1.53512	10.0526	NFKB1	1	0.33208	0.550103
NDUFV2	1	-0.07134	0.765386	S100A4	4.02801e-22	2.29753	10.0462	FUT4	1	0.610943	0.54833
AL390719.2	1	0.206454	0.764366	CTSL	4.96414e-22	1.59397	10.0252	TBC1D15	1	0.296313	0.544486
ABHD17C	1	0.144155	0.763962	EIF4E2	5.10443e-22	1.18893	10.0223	VPS4A	1	0.280088	0.54153
MMP1	1	0.430496	0.762864	NOL7	5.27833e-22	1.20705	10.0188	NAB1	1	0.340401	0.541431
AC140912.1	1	0.164983	0.76244	FBLN1	5.41351e-22	1.45808	10.0161	HDAC9	1	2.4252	0.539953
TNFRSF11B	1	0.697802	0.76003	FIBP	6.39386e-22	1.53348	9.9995	STOM	1	1.29777	0.53808
EGLN1	1	0.199471	0.758537	PAK2	7.69278e-22	1.12344	9.98082	DIAPH1	1	0.0806704	0.537391
SLC2A6	1	0.358731	0.758088	HNRNPU	8.23045e-22	1.16453	9.97394	GAREM1	1	0.182546	0.537391
IFNGR1	1	0.156311	0.756549	ARL3	9.2404e-22	1.31067	9.96227	HDX	1	0.515349	0.536504
YWHAE	1	-0.379984	0.755936	CARHSP1	9.54273e-22	1.14779	9.9589	MACC1	1	0.309721	0.53542
FRMD4B	1	0.0632213	0.755877	SDF4	1.15519e-21	1.49736	9.93971	Z93241.1	1	2.54195	0.534828
CLPTM1L	1	0.106692	0.754375	ERH	1.20534e-21	1.22543	9.9353	EEA1	1	0.132645	0.532365
CCL4	1	1.60986	0.752856	ATP6V1D	1.26958e-21	1.50106	9.92995	KLF3	1	0.0796614	0.532365
UNC5CL	1	0.532002	0.744935	PRRC2C	1.39788e-21	1.05846	9.92017	ZNF69	1	0.59346	0.532168
FDX1	1	0.0616988	0.743518	SEC11C	1.41498e-21	1.45446	9.91878	SUCO	1	0.142959	0.530788
CLDND1	1	0.157	0.741983	RPN2	1.49908e-21	1.29659	9.91284	RDH12	1	0.968177	0.528915
LINC01001	1	0.373118	0.741907	RAN	1.5612e-21	1.22018	9.90861	PAG1	1	2.16455	0.528817
IFIT1	1	1.47729	0.739674	BEX4	1.93758e-21	1.22648	9.88683	AC008655.1	1	2.06374	0.528521
OLFM2	1	0.141376	0.735918	PRICKLE1	1.99435e-21	3.67983	9.88377	UNC5B	1	0.841213	0.526649
UNC50	1	0.156925	0.735577	UBE2I	2.23102e-21	1.11028	9.87236	NR5A2	1	0.566714	0.525565
IL6ST	1	0.0847677	0.733809	KRAS	2.49193e-21	1.24856	9.86109	THRB	1	1.01497	0.523889
YAF2	1	-0.0417836	0.733018	TP53I3	2.54053e-21	1.4531	9.85898	PTBP3	1	0.309289	0.522608
TIFA	1	0.526616	0.730004	NARS	2.69881e-21	1.21295	9.85256	RPAP3	1	0.107314	0.521918
RABAC1	1	-0.491278	0.729043	TAF10	2.83521e-21	1.38153	9.84743	ITPRIPL2	1	0.301187	0.520933
IL1A	1	0.697946	0.721069	PAFAH1B1	2.98633e-21	1.3483	9.84204	C5orf22	1	0.701807	0.520736
QSOX1	1	0.0599843	0.719767	TMEM30A	3.12536e-21	1.57293	9.83729	MICAL2	1	1.84614	0.517385
NAB1	1	0.105809	0.716949	OLFM4	3.56347e-21	2.98178	9.82391	FOLR1	1	-0.086659	0.5164
STK11	1	0.175895	0.714345	TRIR	3.68852e-21	1.18633	9.82026	CYP4V2	1	1.60785	0.5164
FAM3B	1	0.424246	0.711839	TIMM13	4.01898e-21	1.13413	9.81144	C15orf48	1	1.72173	0.515907
GAS7	1	0.867587	0.711534	TPST1	4.14025e-21	2.08665	9.80827	C17orf80	1	0.271461	0.510585
DLK1	1	-0.176501	0.708952	PPDPF	4.34129e-21	1.4102	9.80316	IRF1	1	0.0752237	0.507826
CLDN10	1	0.339523	0.708552	GOLIM4	4.34129e-21	1.60103	9.80314	ZBTB1	1	0.0384843	0.501321
PRDX5	1	-0.469484	0.704416	FNDC3B	4.51296e-21	1.47004	9.79905	TMCC3	1	0.428146	0.501223
PGK1	1	-0.081853	0.699407	PSMD12	4.53754e-21	1.52725	9.79833	LIN9	1	1.30382	0.498562
COA5	1	0.0203904	0.6945	SNU13	4.61768e-21	1.11896	9.7964	ADGRG6	1	0.059201	0.498069
CLTRN	1	0.299117	0.694179	WFDC2	4.73332e-21	1.90126	9.79373	TRIM31	1	24.2185	0.497675
MAP3K7	1	0.211198	0.693897	ACAA2	4.79012e-21	1.27476	9.79235	ABI1	1	0.256093	0.497182
CCL28	1	2.17001	0.693451	AREG	5.04168e-21	3.31713	9.78701	PCDHA10	1	0.5498	0.497084
JMJD4	1	0.0954856	0.690591	SUB1	5.64e-21	1.37034	9.77549	CCDC84	1	0.117018	0.496
RAB25	1	-0.145142	0.689554	HEBP2	5.7916e-21	1.17666	9.77264	FAM13B	1	0.340494	0.495901
C6orf62	1	0.106243	0.688938	ATRAID	6.09963e-21	1.15841	9.76722	LINP1	1	0.0203304	0.495113
NDUFAF2	1	0.0513527	0.688124	RPAIN	6.8596e-21	1.22107	9.75514	AAGAB	1	0.108505	0.494029
CHPF	1	-0.0437042	0.686976	LSM1	7.07724e-21	1.46826	9.75181	JAK1	1	0.0332895	0.493832
TICAM1	1	0.720307	0.685959	CAST	7.21452e-21	1.20084	9.74969	HAMP	1	3.93549	0.491861
STEAP2	1	0.452834	0.685638	SSNA1	7.44423e-21	1.22775	9.74634	OXTR	1	3.42663	0.491467
PDLIM1	1	-0.294307	0.680117	BANF1	7.80912e-21	1.1746	9.74131	ATP11B	1	0.327598	0.490974
IRF2BP2	1	0.054261	0.679888	NME4	8.09646e-21	1.17608	9.73747	WIPI1	1	0.303259	0.489397
SLC7A1	1	0.315806	0.678317	TUFM	8.21323e-21	1.18189	9.73585	HAUS8	1	0.59346	0.489298
GRPEL2	1	0.770275	0.67115	KRT10	8.21678e-21	1.19219	9.73564	YWHAZ	1	-0.313689	0.487525
MELTF	1	0.424293	0.670933	COL11A1	9.80691e-21	4.82009	9.71747	UNC13C	1	0.633254	0.485258
C2CD4C	1	0.108108	0.66969	NSD3	9.85541e-21	1.11878	9.7168	AC073896.2	1	0.353255	0.482991
RRAS	1	-0.0864887	0.666613	C14orf119	9.9579e-21	1.36577	9.71558	STXBP5	1	0.518022	0.481316
ARHGEF37	1	0.911297	0.666381	ID4	1.00835e-20	2.64683	9.71414	EIF2AK3	1	0.546377	0.477374
HEBP2	1	-0.083264	0.664606	ALG5	1.12651e-20	1.83482	9.70268	SNAP25-AS1	1	0.460171	0.477078
EIF1AY	1	-0.00291554	0.663993	PAFAH1B3	1.34073e-20	1.04125	9.68474	KIAA0753	1	0.404238	0.476586
BRI3BP	1	0.158754	0.66254	PIK3R1	1.34865e-20	1.40705	9.68397	PRSS22	1	0.0291677	0.475403
ATP10B	1	0.201909	0.662156	DGUOK	1.4014e-20	1.29657	9.67988	CYP2W1	1	1.74809	0.472841
ZBTB7B	1	0.240134	0.661706	DBN1	1.47679e-20	1.19928	9.67436	FAM83E	1	1.64728	0.472446
FEM1C	1	0.361404	0.658922	CAMTA1	1.5609e-20	1.19539	9.66853	DRAM1	1	0.129004	0.472249
TMEM216	1	0.432617	0.658138	GLRX3	1.66841e-20	1.89107	9.66154	AL022068.1	1	0.460171	0.468603
APOC3	1	1.50752	0.657938	CAPZB	1.74572e-20	1.36295	9.65674	TMED5	1	-0.0505702	0.467618
ZSWIM8	1	0.121528	0.655291	PPA1	1.75794e-20	1.29399	9.65586	ANXA10	1	1.16026	0.464661
UBR3	1	0.220545	0.653506	YWHAH	1.97337e-20	1.47153	9.64384	TCTA	1	0.895358	0.463281
GSKIP	1	0.0786991	0.649865	LAMTOR2	2.0562e-20	1.15517	9.63945	PRPF39	1	0.180463	0.463281
POF1B	1	0.229123	0.649508	EMC7	2.08424e-20	1.57844	9.6379	ARHGAP19	1	0.338033	0.459536
DBI	1	-0.546415	0.646677	VPS28	2.24028e-20	1.06742	9.63032	ARHGAP17	1	0.490181	0.456974
TMED7	1	0.0818703	0.645903	CCDC107	2.251e-20	1.53292	9.62956	TXNIP	1	0.212582	0.45589
GTF3C6	1	0.00381787	0.641803	PSMC4	2.251e-20	1.38058	9.6295	ATP8B1	1	0.21775	0.455496
MYBPC1	1	0.890866	0.641488	GSTO1	2.25544e-20	1.20968	9.62914	EPB41L1	1	0.404755	0.454905
HSPA1A	1	0.182895	0.640645	CHMP2B	2.55649e-20	1.35755	9.61609	ELL2	1	0.0875133	0.454215
PPP1R12A	1	-0.11748	0.640058	PSMB3	2.92191e-20	1.14074	9.60217	PCDHGB4	1	1.11956	0.453525
FAM83F	1	0.327132	0.637746	UQCRFS1	2.92274e-20	1.18735	9.60198	TMPRSS2	1	0.23167	0.453426
OAS1	1	0.77696	0.636621	EIF3I	3.05703e-20	1.16477	9.59718	NDEL1	1	0.589825	0.452835
DUSP4	1	0.0476031	0.635925	QPRT	3.61022e-20	1.17226	9.57986	MIR3142HG	1	1.06408	0.452441
CAPN8	1	0.48609	0.629949	ZNHIT1	3.63385e-20	1.08073	9.57902	QSOX1	1	-0.00490927	0.452244
HSPA1B	1	0.374818	0.629506	RAB34	3.77229e-20	1.1425	9.575	FRRS1	1	0.925481	0.45185
TBCA	1	-0.462095	0.629185	TAX1BP1	4.40398e-20	1.06208	9.55883	ANKRD13A	1	0.331182	0.450174
CMC1	1	0.114601	0.624816	HM13	4.59746e-20	1.39453	9.55421	MYORG	1	0.465089	0.448203
CENPN	1	0.347308	0.621467	SH3GLB1	4.70223e-20	1.46467	9.55172	F3	1	0.635959	0.448203
IRF1	1	0.0526766	0.620335	NRDC	5.0211e-20	1.1226	9.54476	L3MBTL3	1	0.367774	0.448105
ATP2C2	1	0.247999	0.619991	ERP44	5.1733e-20	1.85227	9.5415	CYP2C19	1	23.9264	0.447908
BIRC2	1	0.046307	0.618521	CAMK1D	5.34058e-20	2.10211	9.53804	IL18R1	1	23.9264	0.447908
SULT1E1	1	0.0502897	0.617281	UQCRB	5.56544e-20	1.17646	9.5336	FUT2	1	23.9264	0.447908
S100A9	1	2.3327	0.6159	MPZL1	5.93932e-20	1.40648	9.52669	RBP4	1	0.917137	0.446232
SHARPIN	1	-0.0778612	0.61205	ST13	6.52035e-20	1.23311	9.51683	COL14A1	1	1.13247	0.443571
MGST3	1	0.0133371	0.609488	C1orf122	6.79997e-20	1.3034	9.5123	ECT2	1	0.285118	0.443473
RPIA	1	0.291719	0.603925	TIMP2	6.94649e-20	1.63313	9.50992	CCL4L2	1	3.75237	0.441896
HSD17B12	1	-0.0661529	0.602062	CNPY3	8.41249e-20	1.48046	9.48982	PTAFR	1	3.42663	0.441798
ARL6IP6	1	0.229917	0.600448	ACADVL	9.04995e-20	1.32414	9.48205	EDN3	1	-0.211171	0.441699
ALDH1A2	1	1.25264	0.600251	ADGRV1	1.03525e-19	2.40408	9.46785	CHRNE	1	3.16105	0.4416
UBASH3B	1	0.438499	0.599136	ATP5F1E	1.05701e-19	2.50932	9.46551	TBC1D30	1	0.917137	0.440911
AHR	1	0.168647	0.59665	TMEM160	1.23592e-19	1.43401	9.449	MT1E	1	-0.0660544	0.440615
ROCR	1	0.953794	0.594544	PTPN11	1.24901e-19	1.4971	9.44773	CACNA2D1	1	0.300339	0.43618
MSLN	1	0.5374	0.594334	HADHA	1.30497e-19	1.17497	9.44299	RNF223	1	2.2984	0.435293
EDEM3	1	0.174349	0.592504	LEFTY2	1.34492e-19	7.52367	9.43967	SLC34A2	1	2.2984	0.435293
PRSS2	1	0.360222	0.590546	BMP1	1.4112e-19	1.93877	9.43446	PYROXD1	1	0.330598	0.434702
IRF7	1	0.26622	0.588984	TMOD3	1.46566e-19	1.31794	9.43033	CCL2	1	3.33543	0.434406
ALG13	1	0.101595	0.587689	TSC22D1	1.67819e-19	1.67616	9.41596	NPIPB5	1	0.527044	0.433914
ZNF670	1	0.574332	0.587587	BEX1	1.69963e-19	2.39505	9.41447	CAPRIN1	1	-0.082126	0.431154
TAB2	1	0.126619	0.586728	PSENEN	2.6974e-19	1.53306	9.36566	SLC25A46	1	0.271597	0.430859
EPPK1	1	0.0114238	0.586196	UBE2M	2.88893e-19	1.25195	9.35826	CEACAM5	1	0.135063	0.429479
PRPF39	1	0.112004	0.581735	PDAP1	2.97225e-19	1.03941	9.35509	PREPL	1	0.251164	0.429085
MYC	1	1.53876	0.580748	SLC35B1	3.08546e-19	1.71899	9.35098	ZNF260	1	0.304756	0.426227
ZBTB8OS	1	0.0125068	0.579689	MRC2	3.6141e-19	2.94437	9.33408	SULT1C4	1	0.279107	0.426128
HS6ST2	1	0.300115	0.579442	HTATIP2	3.84329e-19	2.05998	9.32741	RAB12	1	0.283477	0.424946
TIMM9	1	0.104236	0.579397	C9orf16	3.90719e-19	1.24449	9.3255	PCDHGA10	1	0.778536	0.423172
TTLL7	1	-0.0112538	0.57777	WAPL	3.96334e-19	1.67053	9.32383	HSD17B2	1	0.221711	0.422482
TINAGL1	1	0.15294	0.576864	PPP1R14C	4.20901e-19	4.42642	9.31729	ZBTB10	1	0.0768301	0.420215
HLA-DQB1	1	0.323161	0.576228	HSPA4	4.60622e-19	1.12157	9.30755	RBBP8	1	0.333215	0.419525
CLRN3	1	0.0293486	0.575054	INPP4B	4.70839e-19	2.9613	9.30507	TMEM154	1	0.733982	0.417259
LIPC	1	0.330997	0.57302	RHEB	5.09726e-19	1.39366	9.29647	CLDN18	1	1.35785	0.416766
ZSWIM4	1	0.210817	0.570501	PAWR	5.65593e-19	1.22742	9.28524	SLC46A1	1	1.32392	0.416372
ZNF703	1	-0.0295579	0.568448	PSMD13	5.70299e-19	1.37367	9.2842	LINC00937	1	1.32392	0.416372
AGFG2	1	0.558208	0.568064	DPP7	6.04342e-19	1.40224	9.27787	MISP	1	0.227794	0.415682
REL	1	0.0807705	0.567067	CD81	6.06825e-19	1.1102	9.27727	ALG6	1	0.287741	0.415485
TLNRD1	1	0.16805	0.566867	LRIG3	6.56413e-19	2.45362	9.26874	ZNF770	1	0.0409762	0.415189
CLIC6	1	0.567563	0.56541	DNAJB6	6.6137e-19	1.14548	9.26778	SYK	1	0.553274	0.413415
NRARP	1	0.126693	0.565223	OS9	6.63124e-19	1.26654	9.26734	CSGALNACT2	1	0.553274	0.413415
PRR7	1	-0.0864762	0.562941	TUSC3	6.85133e-19	1.32266	9.2637	SETD3	1	0.247017	0.412923
GUCA2A	1	0.996745	0.56216	NDUFB2	7.78232e-19	1.21186	9.24994	NCKAP1	1	0.0858266	0.412824
SLC1A3	1	0.577402	0.560963	IFNGR2	8.09715e-19	1.37059	9.24554	USP45	1	0.567685	0.411444
SEL1L3	1	0.0546821	0.560667	FAM3C	8.46563e-19	1.51373	9.24062	KCND2	1	0.575151	0.408389
SDCBP2	1	0.285127	0.559644	APH1A	9.05364e-19	1.25334	9.23328	ANKLE2	1	0.178968	0.408094
NLGN4Y	1	0.175078	0.558486	LMNA	9.19332e-19	1.40608	9.23148	SMIM31	1	-0.485495	0.407897
AGPAT5	1	0.135536	0.555688	EIF1B	1.10876e-18	0.993776	9.21124	SMARCA2	1	0.251164	0.407699
TFEB	1	0.75077	0.554107	LEPROT	1.21549e-18	1.14004	9.20121	ZNF66	1	0.51498	0.40701
LINC00543	1	0.261699	0.550726	PPP1CA	1.29143e-18	1.12387	9.19454	EZH1	1	0.487119	0.406911
C2CD4B	1	0.535067	0.55063	M6PR	1.44663e-18	1.40716	9.18218	TMEM163	1	0.499959	0.406221
BAHD1	1	0.377082	0.550466	ILF2	1.56525e-18	1.22189	9.17353	RAB37	1	1.20329	0.405137
TVP23B	1	0.167907	0.548945	EIF2AK1	1.75855e-18	1.4255	9.16067	FNBP1	1	0.205463	0.404546
ECT2	1	0.203125	0.547928	IL6ST	1.98722e-18	1.54896	9.14731	CMIP	1	0.170973	0.40021
MAPRE1	1	0.0826585	0.545579	S100A13	2.00804e-18	1.12395	9.14603	ZNF660	1	0.449567	0.399618
MAFB	1	1.08517	0.545054	TPR	2.21765e-18	1.00813	9.13514	UGGT2	1	0.0574191	0.398436
CGRRF1	1	0.158805	0.543788	SDCBP	2.22552e-18	1.28743	9.1346	ZNF841	1	1.08849	0.398239
C15orf48	1	1.25947	0.540548	VASP	2.4626e-18	1.5139	9.12348	TNFSF14	1	23.7552	0.39814
PCSK6	1	1.00379	0.539911	UFD1	2.63977e-18	1.44925	9.1158	SGPP2	1	0.330598	0.397056
CFB	1	0.469814	0.539718	PRPF40A	2.87345e-18	1.05094	9.10644	PARM1	1	0.684423	0.396465
NIPA2	1	0.132177	0.538602	ERGIC2	2.97044e-18	1.3258	9.10268	PTCH2	1	0.754123	0.395775
NCMAP	1	0.0972976	0.538337	RBM8A	2.98845e-18	1.14681	9.10187	TBCEL	1	0.505293	0.395775
LGALS2	1	0.220996	0.53816	ZBTB20	3.04366e-18	1.25031	9.09973	SBDS	1	0.170464	0.395381
EIF1	1	-0.841208	0.536861	FCGRT	3.14957e-18	0.984888	9.09586	PGGT1B	1	0.196813	0.394297
TMEM64	1	0.15037	0.534844	SOX4	3.68805e-18	3.32824	9.07854	RASD1	1	1.16728	0.394001
NECAB1	1	0.429465	0.53423	PHB	3.77035e-18	1.23547	9.07598	FUT9	1	0.372166	0.392326
INPP1	1	0.119945	0.534227	LAMB1	3.89634e-18	1.31901	9.07225	LYZ	1	-0.531545	0.392227
GADD45G	1	0.865924	0.532157	POLR1D	4.20724e-18	1.08895	9.06373	UHRF1BP1	1	0.559038	0.392129
BHLHE40	1	0.469814	0.53176	SNRPB	4.55399e-18	1.15125	9.05493	ALDOB	1	3.00778	0.391833
BLOC1S2	1	0.0487969	0.531629	AKAP12	5.01631e-18	4.67581	9.04422	MYLPF	1	0.497792	0.390158
INTS14	1	0.206879	0.530156	BAX	5.43622e-18	1.13352	9.03528	PRRC1	1	0.0869785	0.388384
C12orf29	1	0.144029	0.528185	JUND	5.47395e-18	1.22051	9.03437	DNASE1	1	0.246848	0.386314
MT1X	1	0.512017	0.527955	EIF2S2	6.32085e-18	1.17112	9.01847	ISX	1	2.15962	0.385526
HDAC9	1	1.10235	0.527755	DHRS7	6.75321e-18	1.15992	9.01106	ERN1	1	0.196124	0.384639
AL445524.1	1	0.116472	0.527473	PAIP1	6.79422e-18	1.20618	9.01024	BICRAL	1	0.624764	0.382963
JUND	1	-0.439068	0.524629	XRN2	6.9303e-18	1.02074	9.00792	CFC1	1	0.573075	0.382077
SERPINB8	1	0.204999	0.520306	LRP10	6.9547e-18	1.39383	9.00738	USP53	1	0.182039	0.381682
NFATC2	1	0.213977	0.51699	MCFD2	6.96661e-18	1.36436	9.00704	DCTN4	1	0.0265696	0.380894
MSMB	1	0.791155	0.515826	COX5B	7.25195e-18	1.04056	9.00248	LGALS8	1	0.338033	0.380795
CD58	1	0.045555	0.515629	CTTN	7.94575e-18	1.32127	8.99229	SNX13	1	0.139954	0.380106
SLC52A3	1	0.810387	0.514589	TGIF1	8.33662e-18	1.31327	8.98686	CEP85L	1	1.83881	0.379514
FAM174A	1	0.187829	0.51434	PRDX6	8.48124e-18	1.00296	8.98482	RAI2	1	0.700039	0.378529
ANO9	1	0.172481	0.51392	HNRNPAB	8.64412e-18	0.982228	8.98249	CTNNA1	1	0.0905609	0.376558
TLE3	1	0.0622679	0.512982	CEMIP2	9.06944e-18	1.3552	8.97699	GSDME	1	0.317115	0.375966
PIGH	1	0.179472	0.511926	TGFBI	9.13884e-18	4.51039	8.97599	ARHGAP12	1	0.164446	0.374981
MTRNR2L1	1	0.0173859	0.510709	EMC6	9.73377e-18	1.1548	8.9689	NCAPG2	1	0.724301	0.3737
WRNIP1	1	0.135439	0.510371	EIF3G	9.94979e-18	1.0785	8.96633	AFF4	1	0.00860913	0.373601
RYK	1	0.0646397	0.509052	FRMD4B	1.00084e-17	2.4589	8.96553	AC008014.1	1	1.42234	0.372911
SLC25A20	1	0.280355	0.507097	AQP3	1.03263e-17	2.48709	8.96193	KCNH8	1	0.644739	0.372222
TANK	1	0.12753	0.505815	OCIAD1	1.03546e-17	1.02729	8.96148	AFTPH	1	0.00506372	0.37163
AC104461.1	1	0.0889907	0.50554	MRPL14	1.07297e-17	1.10921	8.95741	ALDH1A2	1	0.246842	0.370645
ENOPH1	1	0.0943114	0.505366	ANP32E	1.14153e-17	1.288	8.95042	C8orf88	1	0.263025	0.369955
CLIC4	1	0.099232	0.504785	GOLGA4	1.1629e-17	1.18747	8.94822	EVC	1	0.242503	0.368969
HIVEP2	1	0.165573	0.501456	PTP4A2	1.17165e-17	1.29179	8.94724	SAMD4A	1	0.357758	0.368181
PDP1	1	0.187837	0.501085	NDUFS5	1.39775e-17	1.21457	8.92759	MATR3-1	1	0.170222	0.367688
IMPAD1	1	0.113192	0.500239	FAM177A1	1.41456e-17	1.46008	8.92612	TM4SF5	1	1.42473	0.36759
NR5A2	1	0.0661901	0.500223	MRPS26	1.48466e-17	1.13933	8.92061	ZNF844	1	0.661624	0.367196
GBP2	1	0.426061	0.500108	CNIH4	1.60763e-17	1.40462	8.91165	A4GNT	1	1.32392	0.367097
JCAD	1	0.532688	0.495962	DNAJC7	1.64917e-17	1.24958	8.90867	TSHZ3	1	1.21573	0.366604
GDPD5	1	0.176272	0.495768	DNPH1	1.7829e-17	1.18449	8.89987	PEAK1	1	0.411422	0.366112
HLA-C	1	-0.0655839	0.494653	CDK4	1.85749e-17	0.921524	8.89517	SLC10A7	1	0.0814512	0.366112
ISCU	1	0.0631691	0.494187	METTL9	1.86245e-17	1.12096	8.89472	ZNF649	1	0.510766	0.365422
AMMECR1	1	0.170069	0.494174	SUCO	1.86316e-17	1.67899	8.89453	SLC19A3	1	0.100338	0.364535
PPP1R1B	1	0.725005	0.491908	TPI1	1.87013e-17	0.931083	8.89397	RRN3	1	0.23167	0.364042
CXCL10	1	5.30163	0.491609	TMEM37	1.87148e-17	1.34561	8.89374	DCUN1D4	1	0.151348	0.363943
FBXO31	1	0.345217	0.490946	CDC37	2.22861e-17	1.09343	8.87417	SMYD4	1	0.386897	0.363746
FUT2	1	0.52209	0.490835	RALA	2.23941e-17	1.39322	8.87348	AL355304.1	1	1.05945	0.360297
FEZ1	1	1.01263	0.490563	DNAJB9	2.24041e-17	2.01011	8.87322	FAM83B	1	0.487119	0.35941
SOBP	1	0.0411419	0.489543	ATP5F1B	2.24041e-17	1.03679	8.87313	MTMR6	1	0.445196	0.357144
DNAJC19	1	0.0426745	0.487968	EHBP1	2.2842e-17	2.17612	8.87083	TARS	1	0.00917739	0.356749
ABCA5	1	0.305435	0.48743	GTF3C6	2.91395e-17	1.09099	8.84353	MMGT1	1	0.115919	0.356552
TMEM179B	1	-0.105111	0.487302	COTL1	3.21708e-17	2.2966	8.83232	MAPRE2	1	0.218663	0.356454
SNX18	1	0.0824127	0.486633	ADAM9	3.36389e-17	1.26746	8.82718	AHR	1	-0.0672186	0.356355
HNF4A	1	0.122115	0.486584	PJA2	3.46669e-17	1.31602	8.82367	CD44	1	0.699842	0.355468
SULT1C4	1	0.0725445	0.486285	RTN3	3.58408e-17	1.19551	8.81979	RASSF8	1	0.0625225	0.354286
YOD1	1	0.327198	0.485813	MRPL20	3.72676e-17	1.13667	8.81527	AC087239.1	1	0.936438	0.35399
CDC42EP1	1	-0.10201	0.485616	ARF5	3.78553e-17	1.01397	8.81337	AMOT	1	0.229385	0.35192
LSM5	1	0.0439062	0.48518	CCT4	4.04365e-17	1.30102	8.80583	TUBGCP5	1	0.160661	0.350147
MTMR12	1	0.0893445	0.48131	EPRS	4.04614e-17	1.36486	8.80561	GSAP	1	0.294907	0.349358
KCND3	1	1.90667	0.481106	NUCB2	4.39293e-17	1.53429	8.79623	CPLANE1	1	0.245487	0.34926
IL17C	1	3.47529	0.478958	SKAP2	4.44783e-17	1.39194	8.79469	LATS2	1	0.298195	0.348964
CSE1L	1	0.0437819	0.477393	SLC38A1	4.64358e-17	1.26638	8.78971	CEBPA	1	0.925481	0.348471
LINC01003	1	0.147797	0.477265	ADRA2C	4.85237e-17	1.74499	8.78462	HEY2	1	23.5613	0.348373
SNCA	1	0.101602	0.476311	PLK2	5.32908e-17	1.8691	8.77393	STXBP5L	1	23.7552	0.348373
TFAM	1	0.0298004	0.475924	CALM1	5.72567e-17	1.07808	8.7657	TAF2	1	0.283477	0.342558
COMTD1	1	-0.0629854	0.475553	YIPF3	6.01845e-17	1.16984	8.7598	LOX	1	3.00778	0.342164
TNFRSF1A	1	-0.013343	0.473152	CYCS	6.01845e-17	1.33503	8.75979	CXCL10	1	3.00778	0.342164
TIMM17A	1	0.0272489	0.468918	HNRNPH3	6.14616e-17	0.979889	8.75727	PTPRT	1	3.00778	0.342164
ETNK1	1	0.0241358	0.466503	PHLDA1	6.17774e-17	1.76901	8.75655	KIAA1324	1	2.83658	0.342065
MT2A	1	0.182709	0.462226	CD99	6.18398e-17	1.2846	8.75629	KIF19	1	2.83658	0.342065
TRAPPC8	1	0.176101	0.461984	ZC3H15	6.27027e-17	1.05171	8.75458	LONRF3	1	2.83658	0.342065
BBOX1-AS1	1	0.262534	0.461305	HNRNPA3	7.68492e-17	1.13636	8.73146	VSIR	1	2.83658	0.342065
P2RY11	1	0.342784	0.461118	CPNE1	9.17466e-17	1.24065	8.71125	BPIFB1	1	2.83658	0.342065
SLC30A7	1	0.086938	0.459051	PGP	1.01168e-16	1.21984	8.70002	TBL1Y	1	2.83658	0.342065
PTAFR	1	2.73687	0.458946	FURIN	1.04622e-16	1.33317	8.69606	MEP1A	1	2.83658	0.342065
IMPA2	1	0.0890235	0.457651	LRRFIP1	1.05421e-16	1.22788	8.69505	ITPKC	1	0.386487	0.341573
UCP2	1	-0.0821543	0.457309	TM2D2	1.27198e-16	1.5454	8.67356	USP44	1	0.449567	0.340686
PICALM	1	0.0374749	0.45727	GDE1	1.36192e-16	1.24936	8.66563	DIAPH2	1	0.192116	0.340193
SMYD2	1	0.176545	0.456834	ARL1	1.39582e-16	1.31605	8.66268	TYMP	1	0.262989	0.338715
EHD4	1	0.00377313	0.455535	CD2AP	1.41941e-16	1.24558	8.66063	FRK	1	0.334484	0.338419
AP002884.1	1	0.931788	0.452573	DDIT3	1.47188e-16	1.95155	8.65634	SAXO2	1	2.15962	0.335955
OXTR	1	0.928819	0.452373	NAGK	1.50628e-16	1.78199	8.65356	SLC52A3	1	2.00635	0.335758
COA6	1	0.0679472	0.452317	TMCO1	1.65131e-16	1.12812	8.64292	AP002807.1	1	2.00635	0.335758
REEP1	1	0.282616	0.451842	HSPD1	1.7691e-16	0.99113	8.63491	SMN2	1	2.00635	0.335758
CDKN3	1	0.356537	0.451507	SARS	1.77934e-16	1.33677	8.6341	GEN1	1	0.684423	0.335068
PGLS	1	-0.332037	0.447702	MZT2B	1.78209e-16	0.941327	8.63378	GALNT7	1	0.232311	0.333984
DDIT3	1	0.028039	0.44703	AP1S2	2e-16	1.89144	8.62044	ALAS1	1	0.00599015	0.333097
TMEM248	1	-0.0121203	0.445951	ADRM1	2.09344e-16	1.36381	8.61506	TMEM63B	1	0.348313	0.332309
EDEM1	1	0.554567	0.443746	FKBP3	2.10371e-16	0.856397	8.61435	HEATR5B	1	0.353255	0.331718
VEGFA	1	-0.0982655	0.443353	SMAP1	2.38725e-16	1.13232	8.59971	KLHL11	1	1.712	0.329747
BAIAP2L2	1	0.384882	0.443051	NFKBIA	2.76281e-16	1.39853	8.58278	AL589669.1	1	1.57323	0.329451
EPSTI1	1	0.45355	0.440434	UBE2D2	2.79371e-16	1.04707	8.58136	LINC00265	1	1.57323	0.329451
IFI44L	1	0.814953	0.439928	HYAL2	2.86693e-16	1.26075	8.57823	LAMA3	1	0.644739	0.329057
TMEM243	1	0.15983	0.438111	PPP1R12A	2.86795e-16	1.03411	8.57805	C2CD4B	1	0.573075	0.327973
AC011139.1	1	0.362095	0.437764	LRRC59	2.91676e-16	1.9388	8.57596	HUS1	1	0.100673	0.327776
TRIM63	1	1.6819	0.433627	PLPP5	3.02294e-16	1.55192	8.5717	TMC5	1	0.579318	0.323735
ACER3	1	0.172068	0.433581	GIPC1	3.11312e-16	1.14014	8.56817	PHLPP2	1	1.29554	0.323144
KYNU	1	0.935001	0.432752	TMED1	3.21839e-16	1.31155	8.5642	CRNKL1	1	0.123326	0.322848
GASAL1	1	0.660913	0.432319	SYPL1	3.40142e-16	1.16387	8.55767	ZNF124	1	0.143474	0.322651
ZKSCAN8	1	0.206535	0.430679	RAB11FIP1	3.4579e-16	1.60059	8.55563	GCNT4	1	0.467665	0.320779
NACA	1	-1.39804	0.430406	UGP2	3.69973e-16	1.28307	8.54769	PACS1	1	0.382308	0.319892
GIPR	1	0.167063	0.429849	UBE2E3	3.73017e-16	0.928341	8.5466	FEM1C	1	0.120749	0.318315
VNN3	1	1.98805	0.428812	SBDS	4.00019e-16	1.62733	8.53838	APOL6	1	0.318507	0.317724
LYAR	1	0.175078	0.427625	TARS	4.21661e-16	1.48453	8.53214	LTBR	1	0.131714	0.317625
TAP1	1	0.753287	0.427284	TGFBR1	4.31938e-16	1.95487	8.52922	HIST1H3E	1	1.21573	0.317329
FAM241A	1	0.65644	0.427061	ACTN1	4.49283e-16	1.16279	8.52452	PRAP1	1	1.09898	0.316837
GABRG3	1	4.36077	0.426661	HAGH	4.70224e-16	1.44954	8.5191	GBP1	1	0.951265	0.316147
TCTN2	1	0.1893	0.426106	SMDT1	5.17436e-16	0.987175	8.50787	DSE	1	-0.0350036	0.315654
OR2I1P	1	0.8172	0.424889	MRPS34	5.17598e-16	0.948464	8.50769	RNPC3	1	0.182546	0.315359
LRRC41	1	0.0946003	0.424781	UBE2L3	5.32673e-16	1.17004	8.50408	AL354733.3	1	0.191746	0.314373
MAGOHB	1	0.0328487	0.424168	TINAGL1	5.32673e-16	2.7258	8.50407	ZNF557	1	0.281974	0.312501
GOLM1	1	-0.159306	0.422301	IL18	5.60035e-16	2.66607	8.49811	SIPA1L2	1	0.0483416	0.312501
ALS2CL	1	0.222047	0.421134	SSU72	6.13115e-16	1.06694	8.48745	KIAA1109	1	0.0954448	0.312106
AF117829.1	1	0.18919	0.420753	IQGAP1	6.24417e-16	1.18317	8.48518	LINC00907	1	0.951265	0.31053
RELT	1	1.3088	0.418395	TUBA1C	6.27683e-16	1.50698	8.48443	HYPK	1	0.951265	0.31053
CRKL	1	0.123672	0.416712	TERF2IP	6.39898e-16	1.45073	8.48205	OVOL1	1	0.951265	0.31053
LINC02015	1	1.11093	0.415656	TAF7	6.41365e-16	1.22731	8.48164	AC074117.1	1	0.951265	0.31053
SDC3	1	0.13304	0.414193	NEU1	7.12187e-16	1.47827	8.46931	DNAJC16	1	0.151348	0.308657
ANKRD37	1	0.494933	0.413904	MALAT1	7.44026e-16	26.7073	8.46407	CCDC149	1	0.445196	0.307376
MAP7D2	1	0.996108	0.413068	LGALS3	7.84191e-16	1.47526	8.45779	HMG20A	1	0.185059	0.306193
CLINT1	1	-0.1003	0.410336	PSMD2	8.20904e-16	1.07765	8.45226	CDCA7	1	0.330598	0.304518
ARRDC1	1	-0.0547863	0.410145	DNAJC1	8.20904e-16	1.22759	8.45217	ZFP1	1	0.312073	0.302843
SLC25A22	1	0.373524	0.409949	H2AFV	8.52411e-16	1.05503	8.44763	HIF1AN	1	0.130145	0.301463
PTPRE	1	0.159291	0.409483	BLOC1S2	8.76388e-16	1.60155	8.44415	TOR1AIP2	1	0.14839	0.30097
RBM12	1	0.113446	0.407639	TRIM44	8.76388e-16	0.975124	8.44411	EXT1	1	0.0360779	0.300182
PHLDA3	1	0.061501	0.407482	CD24	9.54367e-16	1.81086	8.434	LINC01353	1	23.3376	0.298605
KISS1	1	0.0936464	0.406882	RAB5C	9.57463e-16	1.16533	8.43348	LCT	1	23.3376	0.298605
UHRF1	1	0.0925912	0.405944	HNRNPDL	1.0677e-15	1.08895	8.42059	S100A3	1	23.3376	0.298605
FLNB	1	-0.283635	0.405662	EI24	1.17106e-15	1.20475	8.40961	PHACTR3	1	23.5613	0.298605
ADRA2A	1	0.246379	0.40514	ARMCX3	1.27161e-15	1.19957	8.3998	ACE2	1	23.3376	0.298605
SRC	1	-0.0868397	0.404999	ARGLU1	1.40227e-15	0.900205	8.38817	SLF2	1	0.189282	0.298408
GCC2	1	-0.0618543	0.403749	YY1	1.46901e-15	1.00112	8.38256	GCH1	1	0.742361	0.297915
CYP2W1	1	0.0121744	0.403352	EIF3H	1.51797e-15	0.97677	8.37856	MGST2	1	-0.00238256	0.297422
GATM	1	0.00672351	0.401014	MPG	1.59692e-15	1.38716	8.37245	IL1RAP	1	0.0421014	0.297225
PIM2	1	0.43095	0.4006	PCMTD1	1.61229e-15	1.16089	8.37118	ENDOD1	1	0.363945	0.295156
CCDC122	1	0.270346	0.400505	SLC39A10	1.65237e-15	1.18013	8.36814	ANKRD13C	1	0.363945	0.295156
RASSF3	1	0.373356	0.40041	JUN	1.66398e-15	1.04839	8.36718	PRKG1	1	0.343765	0.29486
ADAM15	1	0.218103	0.399489	PLIN2	1.86456e-15	1.49964	8.35361	HPS3	1	0.0924667	0.294565
LINC01137	1	0.234444	0.399407	NUCKS1	1.97404e-15	1.00542	8.34673	EXOC3L4	1	0.505293	0.294269
ZNF746	1	0.167168	0.397776	ZFAND6	2.13632e-15	1.10275	8.33725	BCAS1	1	0.497792	0.292889
ZNF143	1	0.00923404	0.397757	SRSF3	2.17573e-15	1.02543	8.33495	PIR	1	0.754123	0.292495
ADIPOR1	1	0.184339	0.396117	TXNDC12	2.25776e-15	1.06038	8.33042	GCKR	1	2.64266	0.292298
SLC9A3	1	0.317428	0.394506	SURF4	2.5225e-15	1.24535	8.31715	HIST1H2AJ	1	0.763701	0.291904
SCARF2	1	1.23186	0.393397	DMKN	2.58386e-15	1.01532	8.31416	ZNF280C	1	0.665386	0.291608
CCL4L2	1	0.678727	0.393184	BTF3L4	2.68959e-15	1.05936	8.30926	LAYN	1	0.665386	0.291608
COX7B	1	-0.187422	0.392728	RAB25	2.73849e-15	1.07631	8.30698	ELF3-AS1	1	0.0483416	0.28944
NDUFB6	1	0.0825223	0.391879	CCDC80	2.74426e-15	2.98136	8.30659	GDPD1	1	0.307808	0.288454
CCNH	1	0.137554	0.391797	TECR	2.83642e-15	1.09078	8.30253	RARRES1	1	2.15962	0.286385
ATL2	1	0.13235	0.391351	AGT	3.0429e-15	2.34008	8.29404	ZNF808	1	0.421394	0.286385
IL2RG	1	0.43936	0.390947	ALKBH7	3.06651e-15	1.108	8.29298	RBL2	1	0.207912	0.286286
RNF7	1	-0.0799381	0.390268	DCTN2	3.24951e-15	1.03564	8.28595	VPS37B	1	0.185561	0.286089
SERF2	1	-2.30608	0.389711	COA4	3.27488e-15	1.00765	8.28488	CYP2C9	1	1.83515	0.285991
TMBIM4	1	0.00440482	0.38751	NDFIP1	3.34486e-15	1.05371	8.28223	UPK1A	1	1.83515	0.285991
C2CD5	1	0.224601	0.387185	DCTN3	3.59972e-15	1.15241	8.27334	DLL4	1	1.83515	0.285991
FGD6	1	0.0759824	0.386437	CD58	3.6195e-15	2.33745	8.27255	AL078459.1	1	1.83515	0.285991
UBE2W	1	0.0610424	0.385912	FSTL3	3.80919e-15	2.70906	8.26632	IHH	1	1.83515	0.285991
NPC1L1	1	0.358392	0.385322	KHDRBS3	4.69846e-15	2.87401	8.24112	RAB31	1	0.624764	0.285597
GLRX	1	0.0771767	0.383423	OLFM2	5.76933e-15	1.59085	8.21638	C21orf91	1	0.156764	0.280373
METTL21A	1	0.104341	0.382659	PDXK	5.79005e-15	1.48621	8.21581	ERO1B	1	0.624764	0.280078
TLL2	1	0.71945	0.382609	TALDO1	6.51355e-15	0.9864	8.20153	GBP3	1	1.57323	0.279979
RFX7	1	0.137327	0.381806	SGCB	6.5961e-15	2.10738	8.19987	TMOD1	1	1.41995	0.279684
A2M	1	0.0889158	0.379634	HIKESHI	7.16848e-15	1.14773	8.18972	GORAB	1	0.117018	0.279388
LGALS4	1	0.517503	0.379123	MTUS1	7.86232e-15	1.38292	8.17832	ANKRD45	1	1.00349	0.278797
REG3A	1	1.91841	0.378801	MLLT11	8.15665e-15	1.46473	8.17375	UGT2B17	1	1.00349	0.278797
LOX	1	1.32095	0.378572	MRPL32	8.6351e-15	1.38089	8.16673	LGR4	1	0.0102441	0.277417
INO80C	1	0.0516277	0.377958	PBDC1	8.70785e-15	1.13081	8.16558	RAP2C-AS1	1	0.418522	0.27722
ARHGEF10L	1	0.159801	0.377738	FKBP10	9.17524e-15	1.61359	8.15913	SCNN1A	1	0.227102	0.276727
MIA	1	0.57835	0.377735	RWDD1	9.73491e-15	0.998873	8.15183	ZNF484	1	0.644739	0.275052
PFKP	1	0.0821753	0.377588	G3BP2	9.76565e-15	1.02179	8.15131	PLAC8	1	1.42234	0.274165
TNFRSF11A	1	0.339958	0.377233	PAPOLA	1.12989e-14	0.960596	8.13352	GRB10	1	0.196124	0.274066
CHMP2B	1	-0.112304	0.37723	CADM1	1.19529e-14	1.20202	8.12656	PRKCQ	1	1.15676	0.273376
COX5B	1	-0.521351	0.376597	PGRMC2	1.25934e-14	1.27267	8.12009	CATSPERG	1	0.833403	0.272391
RDH10	1	0.189001	0.376108	PGAM1	1.33022e-14	1.21418	8.11331	AGTPBP1	1	0.0472614	0.270814
SH3BP1	1	0.0831495	0.375859	SF3B1	1.3961e-14	0.907918	8.10729	CREB5	1	0.0335074	0.27042
TMPRSS5	1	0.242009	0.375597	ZFAS1	1.42837e-14	0.976639	8.10438	TTN	1	0.784472	0.270223
UBQLN4	1	-0.00780723	0.375009	CREB3	1.50347e-14	1.6996	8.098	TP53BP1	1	0.108605	0.269139
SBNO2	1	0.132589	0.374708	RNF19A	1.63339e-14	1.52239	8.08778	CCNE2	1	0.287741	0.268942
LZTS1	1	0.621815	0.374603	CCDC6	1.69069e-14	1.13238	8.08343	CA5B	1	0.596218	0.268942
EPM2A	1	0.472333	0.373737	ACAP2	1.74453e-14	1.4312	8.07935	AC016044.1	1	0.0873226	0.268252
RSU1	1	0.0838783	0.371972	URI1	1.74453e-14	1.20475	8.07934	ADRA2A	1	1.21573	0.268055
CEBPG	1	0.0315783	0.371647	DDRGK1	1.95128e-14	1.24045	8.06553	EPS8L3	1	0.292352	0.266774
PLLP	1	0.048743	0.371519	ATOX1	1.97713e-14	1.10209	8.06378	ZNF182	1	0.456163	0.266379
FAM133B	1	-0.14543	0.371205	GTF2A2	2.04351e-14	0.990734	8.05961	NXT2	1	0.456163	0.266379
ARL15	1	0.163252	0.369446	NDUFB11	2.07897e-14	0.97109	8.05736	PPP4R2	1	-0.0123151	0.264211
VAT1L	1	0.552192	0.367511	COPB1	2.25109e-14	1.23801	8.04749	PCYOX1	1	0.0736528	0.263324
NEFM	1	2.55618	0.366586	HNRNPA2B1	2.28109e-14	1.17151	8.04574	PAQR5	1	0.0782742	0.263029
SCT	1	0.375872	0.366255	COX7B	2.64983e-14	0.969538	8.0272	TCF20	1	0.107578	0.26155
TMEM251	1	0.110796	0.366038	BAG1	2.64983e-14	1.21797	8.02709	ZFAT	1	0.487868	0.261452
CCDC151	1	0.409826	0.36571	MED10	2.75209e-14	1.2605	8.0223	LRRC37A2	1	0.834515	0.260762
LPCAT4	1	0.230215	0.365097	TXNL4A	2.785e-14	1.02498	8.02071	POLE2	1	0.834515	0.260762
TRMT112	1	0.0094544	0.363549	CCDC50	2.78666e-14	1.22416	8.0205	FGFR1OP	1	0.297476	0.260663
RAP2A	1	0.0464064	0.363083	MAP1B	2.7993e-14	3.55622	8.0198	DDX58	1	0.154839	0.259481
TSPAN18	1	0.0712403	0.362384	MRPL17	2.81186e-14	1.13159	8.01911	RASA1	1	0.141993	0.259382
PIGC	1	0.0773483	0.360649	TPM2	2.92883e-14	2.38403	8.01397	TADA2A	1	0.264989	0.258594
SV2C	1	0.841232	0.360387	ISG15	2.99701e-14	1.64761	8.011	HSPB8	1	0.227794	0.257116
SIAH1	1	0.0725476	0.359947	TSG101	3.01455e-14	1.3639	8.01015	ARFGEF2	1	0.115478	0.257017
COL14A1	1	-0.153523	0.359137	QPCT	3.15598e-14	2.82601	8.00437	FMR1	1	0.206649	0.256919
STXBP5	1	0.196484	0.358881	PALLD	3.42949e-14	2.34689	7.994	ATP6V1A	1	0.0572645	0.256524
THOC6	1	0.103161	0.358297	EIF3M	3.57676e-14	0.898133	7.98868	PROCR	1	0.559038	0.255736
PNLDC1	1	2.69505	0.356657	CD46	3.60632e-14	1.04782	7.98753	TUBGCP2	1	0.0272727	0.25544
CFH	1	-0.041851	0.35571	SMARCA5	3.68574e-14	0.988661	7.9847	REL	1	0.141405	0.254652
MTX3	1	0.280133	0.354434	RUNX1	3.76217e-14	3.2773	7.98204	DPH6	1	0.304756	0.254159
C2orf76	1	0.479838	0.354066	HDGF	3.89487e-14	0.985395	7.97762	FUT8	1	0.147007	0.253568
ZNF654	1	0.139857	0.353174	DYNC1I2	3.95331e-14	1.01934	7.97565	SDR42E2	1	0.533364	0.253174
SFR1	1	0.366227	0.353033	ENY2	4.00859e-14	0.994903	7.97379	ZBTB49	1	0.362007	0.251893
PLEK2	1	0.140874	0.352321	AGTRAP	4.14985e-14	1.38581	7.96938	REN	1	1.16728	0.250907
COL28A1	1	0.10015	0.35013	ATP6V0D1	4.1538e-14	1.25537	7.96913	SMG5	1	0.19138	0.250316
PTGER4	1	0.0600559	0.349782	IFITM3	4.36758e-14	1.02459	7.96278	JDP2	1	0.0837919	0.249725
CHAC1	1	0.916516	0.348264	TMEM219	4.58346e-14	1.01323	7.95668	PCYT1A	1	0.15244	0.249035
DUSP11	1	0.0945197	0.348175	TMEM238	5.18129e-14	1.33871	7.94135	ZW10	1	0.420435	0.249035
RRAGD	1	0.696526	0.34766	CALM3	5.24219e-14	1.01123	7.93977	IL17C	1	25.0924	0.248838
STOM	1	0.0637606	0.347454	RSRC2	5.25767e-14	0.942109	7.93927	AC084809.1	1	23.0733	0.248838
PMAIP1	1	0.353433	0.346739	ITGA3	5.27481e-14	2.42551	7.93867	HS3ST6	1	23.3376	0.248838
ZNF780A	1	0.271978	0.346647	CTNNA1	5.27481e-14	0.943771	7.93859	AC093525.7	1	23.0733	0.248838
FBXO45	1	0.242774	0.346483	ORMDL2	5.58552e-14	1.33514	7.93135	AC004009.1	1	23.0733	0.248838
ZHX2	1	0.100813	0.345987	CAPRIN1	6.03506e-14	0.966159	7.9216	PIWIL4	1	23.0733	0.248838
CNIH4	1	-0.0167978	0.345738	CTTNBP2NL	6.73779e-14	1.33966	7.90776	BAALC	1	23.3376	0.248838
SLC44A4	1	0.0614611	0.345571	ARPC1A	6.78456e-14	1.11721	7.90676	AC083837.1	1	23.0733	0.248838
ZNF781	1	1.47258	0.34377	H2AFY	6.85514e-14	1.07002	7.90534	EDNRB	1	23.0733	0.248838
SLC20A1	1	0.0508258	0.34133	TSPO	6.86986e-14	2.22154	7.90494	SCRN3	1	0.178206	0.248345
PCNA	1	0.143737	0.3411	MSN	6.90073e-14	2.63731	7.90424	AC010894.2	1	0.641552	0.248148
AL139246.5	1	0.175848	0.340953	AC245297.3	6.90973e-14	1.4391	7.90395	CDC42BPA	1	0.145499	0.248049
IL23A	1	0.54686	0.339775	RGS3	6.90981e-14	1.8104	7.90381	PRC1	1	0.00303274	0.247261
MRPL37	1	0.0149216	0.339457	TKT	6.92399e-14	1.08572	7.90342	PAPSS2	1	0.505293	0.246867
OVOL1	1	0.300245	0.33785	DYNC1LI2	7.18948e-14	1.01174	7.89859	CAPN12	1	0.252444	0.246571
CLMP	1	0.389198	0.336649	SRSF5	7.27796e-14	0.865353	7.89694	ZNF506	1	0.305921	0.2446
UBE2D1	1	0.0611274	0.335914	AFDN	7.65608e-14	0.796119	7.89048	SCYL3	1	0.188899	0.243614
DUOXA1	1	0.931732	0.335737	TES	8.80043e-14	1.14124	7.87295	FANCD2	1	0.754123	0.243614
SPCS3	1	-0.0323228	0.334386	COX7A2L	9.81053e-14	1.05464	7.85921	MPRIP-AS1	1	2.64266	0.242629
COL22A1	1	0.488233	0.33432	EZR	1.01284e-13	0.920612	7.85508	PSCA	1	2.64266	0.242629
SDHD	1	0.0536435	0.333963	EIF4A2	1.02935e-13	0.927816	7.85292	HEPACAM2	1	3.00778	0.242629
KCTD3	1	0.104489	0.33375	PPFIBP1	1.05938e-13	1.69861	7.84918	SLC39A4	1	2.419	0.24253
AP001453.2	1	0.101399	0.333743	ZMAT2	1.08517e-13	1.16469	7.84603	FAM167A	1	2.419	0.24253
RAP2B	1	0.0434525	0.333133	MYO6	1.10655e-13	0.880493	7.84345	EVPL	1	2.419	0.24253
SV2B	1	0.656238	0.332605	PPIL4	1.12639e-13	1.19956	7.84108	C3orf85	1	2.419	0.24253
C2CD4A	1	0.694752	0.33252	CUL3	1.18164e-13	1.16338	7.83493	SCIN	1	2.419	0.24253
TSPAN2	1	0.0761923	0.332113	FXYD6	1.27918e-13	1.2425	7.82483	CALCRL	1	2.419	0.24253
EPS8	1	0.0804531	0.331863	DDAH2	1.30246e-13	0.778837	7.82242	KDM8	1	2.419	0.24253
MRPL13	1	0.0100049	0.331863	VPS29	1.32393e-13	1.00044	7.82023	MMP25-AS1	1	0.365669	0.242136
FUOM	1	-0.0318766	0.33106	HNRNPC	1.3354e-13	0.843777	7.81901	UGT8	1	0.365669	0.242136
TCERG1L	1	0.911436	0.330788	HCFC1R1	1.34056e-13	1.29577	7.81839	C19orf33	1	-0.00908032	0.237307
TGM2	1	0.809292	0.330535	JMJD1C	1.39835e-13	1.03065	7.81294	TANC1	1	-0.0201911	0.236716
MRPL42	1	-0.0182003	0.329102	MIEN1	1.44192e-13	1.01663	7.80894	SLC35D1	1	0.168198	0.23642
WNT6	1	2.07243	0.329039	RAB18	1.46042e-13	1.36804	7.8072	RAB19	1	1.64123	0.236223
MIR194-2HG	1	0.317752	0.327613	MLF2	1.54429e-13	1.07691	7.80003	ASS1	1	1.64123	0.236223
MGAM2	1	0.609841	0.327491	ECHS1	1.68617e-13	0.855041	7.78879	CARD8-AS1	1	1.64123	0.236223
MFAP4	1	1.47661	0.327127	NDUFA5	1.71865e-13	0.945641	7.78625	AC092171.5	1	0.545487	0.235928
HK2	1	0.390207	0.326196	MARCKSL1	1.78064e-13	0.957976	7.78163	SWT1	1	0.330598	0.235829
TPST2	1	0.107958	0.326068	CAPN2	1.78758e-13	1.61666	7.78101	LINC01219	1	1.05484	0.235533
RNASEK	1	0.0471259	0.325379	EBNA1BP2	1.7942e-13	1.50717	7.78041	PICALM	1	0.0317987	0.235336
MAP2K1	1	0.282703	0.324923	QKI	1.85778e-13	1.02693	7.77587	SAMD8	1	0.0772958	0.234548
VCAM1	1	1.42239	0.324214	IKBIP	1.88945e-13	1.7186	7.7736	ZNF407	1	0.286229	0.234154
TCEAL2	1	0.702471	0.32304	IFT57	1.92249e-13	1.15302	7.77127	NDRG1	1	0.0183352	0.233562
ASS1	1	0.451126	0.321754	SLCO2A1	2.02171e-13	2.16322	7.76476	NR1H4	1	1.41995	0.230212
SLC15A4	1	0.0775376	0.321413	IK	2.02355e-13	1.01549	7.76451	CCDC9B	1	1.24876	0.229916
SAMD9	1	0.465921	0.321403	ASAP2	2.05338e-13	1.61057	7.76253	WNT4	1	1.24876	0.229916
MRPS30	1	0.132376	0.320291	ARPP19	2.07532e-13	1.1738	7.76105	PLEKHM1	1	0.46175	0.229226
PPARGC1B	1	2.51955	0.319216	NDUFAF3	2.12688e-13	1.03459	7.7578	SENP7	1	0.0375286	0.228536
TNNC1	1	-0.237138	0.31876	CHD4	2.1539e-13	0.791789	7.75607	JADE3	1	0.266516	0.227847
LGALS8	1	0.100902	0.31753	ADGRG1	2.32799e-13	1.77758	7.74607	FER	1	0.196173	0.227058
HIKESHI	1	0.0240285	0.316985	MRPS10	2.39224e-13	1.42818	7.74247	MEG3	1	0.234573	0.226368
C19orf67	1	1.59086	0.316447	SPAG9	2.46723e-13	1.17569	7.73842	PDIK1L	1	0.372166	0.226171
PRNP	1	0.12565	0.316332	ANP32A	2.54738e-13	0.974819	7.73422	CDK11A	1	0.0313428	0.225876
SLC34A2	1	0.43276	0.316323	GNAI3	2.7315e-13	1.32983	7.7252	PTPRE	1	0.330559	0.224791
SEC14L2	1	0.108968	0.315883	WASF2	2.741e-13	0.872884	7.72453	SAMD9	1	1.00349	0.223609
PTPN2	1	-0.0844472	0.315637	DNAJC8	2.741e-13	0.869765	7.7245	AP4E1	1	0.266516	0.222229
PPIB	1	-0.644263	0.315529	ELF1	2.82852e-13	0.882561	7.72036	ZNF737	1	0.271867	0.221441
NFIL3	1	0.06574	0.315096	FJX1	2.89156e-13	3.57481	7.71742	RGMB-AS1	1	0.272538	0.220554
MGAT5	1	0.0689223	0.312803	CLPTM1L	2.97744e-13	1.29682	7.71356	AC112220.2	1	0.194689	0.219568
KRT23	1	0.548413	0.31237	FRAS1	3.19812e-13	1.0055	7.7043	NABP1	1	0.972178	0.217794
SAMD5	1	0.00998339	0.311501	CASC4	3.45572e-13	1.41079	7.69427	PRRG1	1	0.330559	0.2174
SGPP2	1	0.162122	0.311343	VEZT	3.46927e-13	1.1302	7.69364	OR2A1-AS1	1	0.833403	0.217302
F11R	1	0.022152	0.311268	STT3B	3.48135e-13	1.32602	7.69306	FANCM	1	0.833403	0.217302
KRBA1	1	0.304803	0.31075	PSMD4	3.59169e-13	1.16326	7.68881	CCDC92	1	0.0411366	0.216809
TOMM40	1	-0.0593024	0.310163	DDA1	3.64066e-13	1.63071	7.68694	MAP1LC3B2	1	0.707713	0.216809
SYK	1	0.434468	0.309402	HNRNPF	3.67159e-13	0.757248	7.68573	KIAA1958	1	0.227794	0.216612
WNT10B	1	2.15023	0.309165	NDUFS2	3.75871e-13	1.1622	7.6826	AP000704.1	1	0.380888	0.216612
TNFRSF18	1	0.187481	0.307945	PAPSS1	3.90066e-13	1.02218	7.67772	MT1X	1	0.168198	0.216316
ZXDB	1	0.609443	0.305157	HIF1A	4.00451e-13	1.12434	7.67409	AC103591.3	1	0.227794	0.215528
AIDA	1	0.0697452	0.304905	RASEF	4.03031e-13	1.79258	7.67313	MFSD1	1	0.132628	0.214937
OSTF1	1	0.155668	0.304278	SFT2D1	4.20603e-13	1.31592	7.66753	AFAP1	1	0.131714	0.214444
SGMS2	1	0.0884913	0.304193	CUTA	4.61229e-13	0.956396	7.65556	NUP50	1	-0.0392095	0.211684
CPT1A	1	0.0651215	0.303983	ARCN1	4.63746e-13	1.23733	7.65473	FKTN	1	0.419478	0.211684
MRPS15	1	-0.0844462	0.303914	ARPC1B	4.76908e-13	1.55221	7.651	ZNF81	1	0.834515	0.211586
MYB	1	1.18025	0.303747	NFE2L2	4.78357e-13	1.13673	7.65048	HDAC2-AS2	1	0.610692	0.210502
GAS1	1	1.08878	0.303629	HSPA9	4.84641e-13	1.08052	7.64867	POU2F2	1	0.416615	0.209418
ADGRE5	1	0.263587	0.302287	HSBP1	4.93826e-13	0.850091	7.64613	EIF3C	1	0.216405	0.208925
MC1R	1	0.49812	0.302205	DERL2	5.26581e-13	1.49485	7.63773	ZNF141	1	0.216405	0.208925
SPTSSA	1	0.00492006	0.3015	KDM5B	5.38745e-13	0.848527	7.63466	AC140912.1	1	0.268859	0.208531
PTGES	1	1.59086	0.301487	PDCD10	5.50152e-13	1.11326	7.63183	TMEM87B	1	0.0845934	0.207545
AC073332.1	1	0.34275	0.300988	DDX46	6.28343e-13	0.863675	7.61456	SOD3	1	-0.222417	0.207447
CPOX	1	0.553721	0.30004	TUBB4B	6.31878e-13	0.882399	7.6137	LLGL1	1	0.386897	0.205476
LINC02532	1	0.0715625	0.299883	COX14	6.82018e-13	0.968135	7.6037	CCDC65	1	0.610692	0.204687
HERC5	1	0.388059	0.299834	YES1	6.86409e-13	1.35792	7.60274	GPD1L	1	0.610692	0.204687
NR4A1	1	-0.0518433	0.299125	CAPZA2	6.87957e-13	0.991809	7.60232	AKR1C2	1	-0.478108	0.204096
FGF14	1	0.0917667	0.298197	MSRB2	7.07389e-13	1.22445	7.59858	AS3MT	1	0.176549	0.203899
POMC	1	0.824458	0.298167	VCP	7.47062e-13	0.894446	7.59139	MIER3	1	0.141993	0.203111
CENPW	1	0.238327	0.297328	TTYH1	7.56696e-13	1.27075	7.5896	SCRN1	1	0.0730558	0.202913
LGI4	1	2.36021	0.296767	PAIP2	7.75439e-13	1.01466	7.5863	ELOVL6	1	0.245487	0.202815
GUCA2B	1	1.00668	0.29557	TSPAN3	8.9285e-13	0.809609	7.56787	CSNK1G3	1	0.0728122	0.202421
PAQR6	1	0.0802814	0.29516	AGFG1	9.24809e-13	1.32573	7.56315	GTPBP10	1	0.249233	0.199366
SP110	1	0.151149	0.293861	MATN2	9.24809e-13	2.02983	7.56304	SPIN4	1	0.641552	0.199169
DMBT1	1	0.957476	0.293723	RHOD	9.29495e-13	1.77203	7.56226	MLPH	1	22.7501	0.19907
CBX4	1	0.0490404	0.292322	OST4	9.56254e-13	1.22653	7.55843	KMO	1	23.0733	0.19907
GSTO1	1	-0.207009	0.292171	DECR1	9.95255e-13	0.844901	7.5531	PCK1	1	23.3376	0.19907
MSI1	1	0.150403	0.291473	NDUFA4	1.04497e-12	1.29089	7.54663	CEP295NL	1	22.7501	0.19907
DNAH5	1	0.351343	0.291269	ATP2A2	1.09779e-12	1.39954	7.54007	AL161669.3	1	23.0733	0.19907
MRPL53	1	0.284166	0.290538	COL9A3	1.17166e-12	1.83983	7.53144	TRIM22	1	22.7501	0.19907
HSD17B2	1	0.0476575	0.290486	CLEC16A	1.24327e-12	2.16457	7.52344	HCST	1	22.7501	0.19907
B3GNT3	1	0.227658	0.289764	ZFP36L1	1.37409e-12	1.03622	7.51022	VIPR1	1	22.7501	0.19907
PTAR1	1	0.0350204	0.289685	RAB14	1.38828e-12	0.989285	7.50875	AC012447.1	1	22.7501	0.19907
WTAP	1	-0.00601279	0.289423	VEGFB	1.41206e-12	1.08851	7.50639	LINC02352	1	22.7501	0.19907
PRICKLE3	1	0.403251	0.28938	PSMD11	1.46061e-12	1.04748	7.50184	MTRNR2L10	1	22.7501	0.19907
MBD1	1	0.0780925	0.289308	HNRNPK	1.51351e-12	0.768208	7.49704	WDR31	1	0.362007	0.197099
TMEM181	1	0.0780348	0.288941	ATP5PF	1.55073e-12	0.823811	7.49367	MED20	1	0.202149	0.197001
TEX30	1	0.328712	0.288642	LEPROTL1	1.55073e-12	1.2355	7.4936	XRCC4	1	0.0700953	0.196015
RAP1A	1	0.0515431	0.287976	COPRS	1.55676e-12	1.13877	7.49296	NEFM	1	0.290842	0.195424
SLC16A10	1	0.434468	0.287242	SURF1	1.58039e-12	1.08008	7.49086	MTMR2	1	0.134397	0.195325
TMEM30A	1	0.0235376	0.287117	BOD1L1	1.58392e-12	0.868882	7.49044	EDEM3	1	0.0884741	0.194241
QRICH1	1	0.0723941	0.286444	ANKLE2	1.61244e-12	1.44593	7.48797	KCNH3	1	2.1547	0.192763
MT1E	1	0.011719	0.286402	LMCD1	1.62522e-12	2.11734	7.4868	AL137230.1	1	2.1547	0.192763
AKR1C2	1	0.270346	0.286179	ORMDL1	1.71053e-12	1.14888	7.47995	GET4	1	2.1547	0.192763
FGD1	1	0.190007	0.28572	GNB1	1.76458e-12	1.11832	7.47574	LRRC31	1	2.1547	0.192763
RHPN2	1	0.0555554	0.285569	H3F3A	1.79173e-12	3.83536	7.4736	AC106028.4	1	2.1547	0.192763
HSPA4L	1	0.158551	0.28548	DHRS3	2.08543e-12	1.41808	7.45348	LURAP1L-AS1	1	2.1547	0.192763
CUTC	1	0.0676382	0.285444	RBM17	2.09616e-12	0.983929	7.45268	AC110048.2	1	2.1547	0.192763
RIOX1	1	0.172282	0.285024	RBM3	2.11707e-12	1.15765	7.45124	OR2I1P	1	2.1547	0.192763
RPF2	1	0.00167835	0.283351	RAB9A	2.15207e-12	1.43282	7.44895	AC003965.1	1	2.1547	0.192763
AL161669.3	1	0.784939	0.283312	LYPLA2	2.25293e-12	1.27588	7.44278	SYNGR3	1	2.1547	0.192763
RNF103	1	0.127701	0.282499	CWC15	2.45641e-12	1.19235	7.43122	HPSE	1	2.1547	0.192763
CCDC192	1	1.39803	0.281469	MRPL54	2.60375e-12	1.0917	7.42326	LINC01135	1	2.1547	0.192763
FKBP1A	1	-0.313893	0.281013	ZDHHC2	2.6044e-12	1.99766	7.4231	TCERG1L	1	2.1547	0.192763
GORAB	1	0.0608923	0.280229	HLA-E	2.66171e-12	1.37982	7.42009	PCDHGB5	1	2.1547	0.192763
GYG1	1	-0.00213846	0.280104	ITPA	2.78442e-12	1.37862	7.41399	KIF26A	1	2.1547	0.192763
PARP12	1	0.438488	0.279619	PFDN4	2.79542e-12	1.1467	7.41334	AC108471.2	1	2.1547	0.192763
RMI2	1	0.346345	0.279041	CUX1	2.82185e-12	1.06213	7.41196	KCND3	1	2.1547	0.192763
FAM43A	1	1.1497	0.27892	GADD45A	2.87391e-12	1.67684	7.40941	NOMO2	1	2.1547	0.192763
CTSL	1	-0.0423763	0.27889	GDI2	3.0577e-12	0.987277	7.40106	GFRA1	1	1.83515	0.192467
C11orf96	1	1.652	0.278533	C1GALT1	3.08081e-12	1.69699	7.39993	AC012645.1	1	0.51195	0.192467
SRRM1	1	-0.181332	0.278339	STXBP6	3.16857e-12	2.30998	7.39607	CKAP2	1	0.117612	0.192073
TJP3	1	0.0138881	0.277782	TIPRL	3.18835e-12	1.18119	7.39512	SLC8B1	1	0.470195	0.192073
NBPF14	1	0.146396	0.277654	N4BP2L2	3.26509e-12	0.821095	7.39183	TWF1	1	-0.00809965	0.191974
LYNX1	1	0.292315	0.275735	TMEM106B	3.38674e-12	1.17609	7.38684	WNT10A	1	0.417567	0.19158
EEF1A1	1	-6.07347	0.275591	MZT2A	3.73631e-12	0.962038	7.37358	HIST1H2AG	1	0.417567	0.19158
SLC44A1	1	0.0747974	0.274541	MIR4435-2HG	3.73631e-12	2.70308	7.37351	ZNF329	1	0.268859	0.191383
CBWD6	1	1.14993	0.27382	PA2G4	3.7411e-12	0.8803	7.37321	MTMR11	1	0.316759	0.190693
TRAPPC13	1	0.171476	0.272845	YIPF5	4.03144e-12	1.5106	7.36312	LACTB	1	0.14165	0.188821
HIF1A	1	-0.0478514	0.272537	UBE2Q2	4.13056e-12	1.28444	7.35975	FAM43A	1	1.83515	0.18685
STK35	1	0.0983477	0.271933	PPM1G	4.30949e-12	0.809677	7.35396	PCDHB5	1	1.64123	0.186653
TTC39A	1	0.149865	0.271835	MPHOSPH10	4.39797e-12	1.01859	7.35112	TAS2R4	1	1.41757	0.186456
STC2	1	2.05691	0.271747	SPTBN1	4.87591e-12	0.906593	7.33719	CCDC192	1	1.41757	0.186456
SEC22A	1	0.198954	0.271396	TFG	5.09401e-12	0.973829	7.3312	STAG3	1	1.41757	0.186456
TMEM200C	1	1.22792	0.271392	CD9	5.55101e-12	2.49381	7.31956	CCDC7	1	1.41757	0.186456
LCK	1	0.323185	0.271199	MEAF6	6.43344e-12	1.03964	7.2996	SEMA5A	1	1.41757	0.186456
GNA13	1	0.114525	0.271061	NAP1L4	6.45108e-12	1.00266	7.29911	ZNF385C	1	1.41757	0.186456
RNFT1	1	0.180056	0.270736	SF3B5	6.72609e-12	0.961351	7.29336	LHFPL4	1	1.41757	0.186456
OSMR	1	0.709336	0.27071	UFM1	6.75787e-12	1.1747	7.2926	BHLHE40-AS1	1	1.30382	0.186357
DCPS	1	0.101527	0.269887	HDAC2	6.90881e-12	0.900119	7.2895	ATP2C1	1	0.0432311	0.185766
MRPS30-DT	1	0.200609	0.269483	MRPS15	6.92775e-12	1.27355	7.289	ZNF486	1	0.223949	0.185175
CD83	1	0.299395	0.268463	MRPL36	6.97041e-12	1.12206	7.28805	THAP9	1	0.447604	0.184386
TRIM47	1	0.787528	0.268401	GTF3A	7.12503e-12	1.12549	7.28496	MAGI2	1	0.165009	0.183696
NR1D1	1	0.648902	0.268093	DUSP23	7.17119e-12	1.66684	7.28397	B3GLCT	1	0.250033	0.183401
RAC2	1	0.489019	0.267535	GNG12	7.35041e-12	1.4442	7.28051	DEPTOR	1	0.194689	0.183302
FZD1	1	0.448515	0.264855	PHGDH	7.46679e-12	1.18254	7.27814	EXOC8	1	0.15293	0.18212
ADGRF4	1	0.360068	0.264517	VTI1B	8.19915e-12	1.13337	7.26538	SNCAIP	1	0.157197	0.181528
TLR5	1	0.367573	0.264245	GHITM	8.56436e-12	1.14854	7.25936	STS	1	1.24876	0.180444
RAB1A	1	-0.0437387	0.264009	MBTPS1	8.71527e-12	1.00385	7.25687	SPRY4-AS1	1	1.05484	0.180149
C19orf73	1	0.336836	0.263963	OPTN	9.02387e-12	1.5036	7.25203	IQCC	1	1.05484	0.180149
RGS5	1	0.784939	0.263366	MMP2	9.27469e-12	5.96757	7.24819	AC012409.1	1	1.05484	0.180149
NUP50-DT	1	0.127892	0.263245	CHD9	9.37556e-12	0.902846	7.2466	RAPH1	1	0.320261	0.180149
TAF5	1	0.257567	0.262907	SELENOF	1.09066e-11	1.13057	7.22595	LRRC37A3	1	1.05484	0.180149
AL035661.1	1	0.436665	0.262395	HRAS	1.10418e-11	1.65238	7.22408	TRPM4	1	1.05484	0.180149
ATP5MC1	1	-0.0641517	0.262057	SEMA3C	1.10418e-11	1.55661	7.22403	PCDHA9	1	1.05484	0.180149
CYP2C9	1	1.1133	0.261342	CBY1	1.11762e-11	1.44489	7.22226	MROH8	1	1.05484	0.180149
NELL2	1	0.931732	0.261188	NUCB1	1.17624e-11	1.20602	7.21518	CCDC171	1	0.266516	0.18005
APBA3	1	0.176304	0.261119	LIMA1	1.18056e-11	1.0467	7.21455	SLC22A5	1	0.00868051	0.179853
TAS2R14	1	0.827898	0.261001	SERINC1	1.18658e-11	1.11301	7.21373	ZNF852	1	0.373014	0.179459
VILL	1	0.10466	0.259742	IFI6	1.18754e-11	2.04839	7.2135	ABCG1	1	0.315017	0.179459
GLI1	1	0.251211	0.256832	CLCN3	1.1886e-11	1.18881	7.21325	MDC1	1	0.228368	0.178769
SMIM13	1	0.10136	0.255317	ATP5F1A	1.19515e-11	0.745806	7.21238	CRIP1	1	0.644739	0.177882
RNASE1	1	0.751044	0.255041	SH3BGRL	1.24478e-11	0.790623	7.20671	MYO18A	1	0.100975	0.176108
PRRG4	1	-0.0284811	0.254798	RANBP1	1.24602e-11	0.877736	7.20645	VSIG2	1	-0.0900521	0.175714
MZT1	1	0.174179	0.254254	GOLGB1	1.29919e-11	0.745726	7.20063	MPHOSPH10	1	0.251514	0.17463
MAP10	1	0.302	0.253732	RNF5	1.33931e-11	0.881724	7.19636	PRSS12	1	1.00349	0.174236
MAK	1	0.762844	0.253434	RAB7A	1.34655e-11	1.21122	7.1955	CALN1	1	0.832291	0.173841
NEK10	1	0.119191	0.253431	MAP2K2	1.35691e-11	0.993706	7.19433	AL034417.2	1	0.832291	0.173841
SPATA2	1	0.277542	0.253385	MOXD1	1.46232e-11	2.41783	7.18399	PSTPIP2	1	0.832291	0.173841
IRX3	1	-0.116284	0.252571	SERBP1	1.50234e-11	0.801627	7.18017	ACMSD	1	0.832291	0.173841
AP001269.4	1	1.01224	0.251292	ACAA1	1.54958e-11	0.938609	7.17581	SYT7	1	0.832291	0.173841
AC012306.2	1	0.10936	0.250387	FAF2	1.60053e-11	1.18276	7.17126	TSPEAR-AS2	1	0.832291	0.173841
MICU2	1	0.0470469	0.249541	PHF23	1.60103e-11	1.20589	7.1711	AC007014.1	1	0.832291	0.173841
ARHGAP17	1	0.103869	0.248721	NAMPT	1.60319e-11	1.54536	7.17079	IGF2	1	-0.210725	0.172757
TBXAS1	1	0.277674	0.248629	RAB6A	1.60369e-11	1.3368	7.17062	GTDC1	1	0.30161	0.172659
PID1	1	0.762844	0.248461	PSMA1	1.61884e-11	1.0094	7.16921	S100A9	1	-1.01371	0.172462
BPIFB1	1	1.95716	0.246792	REX1BD	1.65092e-11	1.13848	7.16639	RASL11A	1	0.833403	0.168027
ASH1L-AS1	1	0.178784	0.246461	FAM89B	1.65114e-11	1.30219	7.16625	AL022238.2	1	0.833403	0.168027
CCL3	1	0.734725	0.246415	MRFAP1	1.7182e-11	0.853791	7.16067	ABO	1	0.680128	0.167534
ZBTB2	1	0.175778	0.246237	PPIG	1.75079e-11	0.791972	7.15797	FMO4	1	0.680128	0.167534
TPCN1	1	0.256928	0.245752	PSME2	1.76356e-11	1.03327	7.15685	NFYC-AS1	1	0.680128	0.167534
TMEM163	1	0.238689	0.245214	COPZ1	1.9093e-11	0.978309	7.14583	NBPF10	1	0.680128	0.167534
AP005329.3	1	0.481642	0.245168	PTBP3	1.9093e-11	1.31756	7.14571	SLX4	1	0.680128	0.167534
KIAA1191	1	0.0186639	0.244509	SRPK1	1.92868e-11	1.14709	7.1442	LINC02038	1	0.680128	0.167534
FAM160B1	1	0.0747202	0.244499	SPINT1	2.09693e-11	0.956851	7.13257	FHDC1	1	0.415663	0.166647
SPTY2D1OS	1	0.115242	0.244286	EIF3D	2.12791e-11	1.24377	7.13043	UBR7	1	0.194689	0.166155
RARRES1	1	0.866012	0.243656	TMED5	2.14338e-11	1.26364	7.12931	FKBP9	1	0.0424376	0.165169
NOTCH2	1	0.0554368	0.242941	KDM1A	2.18986e-11	0.962184	7.12623	ATP10B	1	0.19326	0.16507
CYP2C8	1	0.544827	0.242921	CLINT1	2.19963e-11	0.767125	7.12549	SLFN5	1	0.188899	0.162508
MYD88	1	0.0530802	0.242882	RSL24D1	2.43368e-11	1.01106	7.11131	MYBL2	1	0.834515	0.16241
MYBBP1A	1	0.0787811	0.242187	SIL1	2.47253e-11	1.48523	7.109	PDE10A	1	0.347813	0.161917
LARP6	1	-0.0388453	0.241527	SRA1	2.50896e-11	1.31657	7.10686	ANKS4B	1	0.568937	0.161227
SMOC2	1	-0.0863132	0.241176	ZNF428	2.7695e-11	0.709322	7.09308	GALNT18	1	0.568937	0.161227
AC007032.1	1	0.572866	0.24056	PIGT	2.77087e-11	1.2033	7.09289	U73166.1	1	0.568937	0.161227
NSRP1	1	-0.10098	0.240556	SPARC	2.84247e-11	3.84601	7.08923	PCDHB9	1	0.289812	0.160734
AC099568.2	1	0.503394	0.240307	EVA1B	2.84897e-11	1.47938	7.08879	SCARA3	1	0.0474401	0.16034
DAPP1	1	3.67341	0.239504	COX5A	2.86701e-11	0.702171	7.0878	ZNF319	1	0.345114	0.160242
BX284668.5	1	0.344579	0.239376	LARS	2.88851e-11	1.00057	7.08664	HECTD2	1	0.294907	0.159749
UTP20	1	0.0612693	0.239064	PEPD	2.9475e-11	1.22519	7.08372	UBQLN1	1	-0.00108416	0.159453
UBE2B	1	-0.026006	0.239008	RTCB	2.95068e-11	1.18939	7.08344	NCOA3	1	0.0247391	0.159256
TMEM135	1	0.128079	0.238766	RIOK3	3.1195e-11	1.30182	7.07561	CALB1	1	1.17025	0.159158
INTS1	1	-0.11905	0.238277	C9orf78	3.20192e-11	1.14067	7.07187	C12orf29	1	0.305273	0.158862
ZNF280D	1	0.105475	0.238221	LSM2	3.24973e-11	0.914298	7.06969	MIR34AHG	1	0.386897	0.157187
PYCARD-AS1	1	0.482227	0.237745	SMARCC1	3.25092e-11	0.788822	7.06952	FZD6	1	0.0644885	0.156792
ARV1	1	0.145004	0.237742	RCN1	3.26752e-11	1.21659	7.06869	FAM102B	1	0.318507	0.155708
PPM1N	1	0.137308	0.237234	PHB2	3.28553e-11	0.906071	7.0678	GPR157	1	0.835629	0.15561
TFAP2A	1	0.393804	0.237155	TRAPPC2L	3.34694e-11	1.04809	7.06511	CDK3	1	0.483889	0.15492
RNF19B	1	0.170886	0.237142	NECTIN2	3.3507e-11	0.959336	7.06483	RINL	1	0.483889	0.15492
MON2	1	0.0890838	0.236584	ATXN7L3B	3.46512e-11	0.803189	7.06004	IPPK	1	0.483889	0.15492
MYCBP	1	0.0205934	0.236476	EEF2	3.47072e-11	1.02607	7.0597	JMJD1C-AS1	1	0.483889	0.15492
PIEZO1	1	0.0471396	0.236417	GSTM3	3.57878e-11	1.0513	7.05531	CLIP1	1	0.0771178	0.154526
IRAK2	1	1.03714	0.236387	BUD23	3.60168e-11	1.23169	7.0543	SFMBT1	1	0.00719016	0.154329
GTF2E2	1	-0.00529439	0.236296	ARL16	3.68001e-11	0.97997	7.05119	LINC01889	1	0.289812	0.153836
PLAUR	1	0.279826	0.236033	FGD5-AS1	3.82394e-11	0.983409	7.04573	BMPR1B	1	0.153565	0.152949
KLK1	1	0.734599	0.235994	CCDC47	3.88846e-11	1.08433	7.04327	EYA3	1	-0.0467679	0.15285
RBM27	1	0.156354	0.235918	SNRPD3	3.89595e-11	0.805902	7.04288	PIP4K2A	1	-0.0363639	0.152752
NUP85	1	-0.0283693	0.235686	PCDHB2	3.90022e-11	1.05777	7.04259	TRANK1	1	0.135063	0.151766
IFIT3	1	0.72408	0.235669	PSMC6	3.90022e-11	1.13801	7.04249	SRPX2	1	0.742361	0.150189
PRKAA1	1	0.0869626	0.235341	MYL6B	4.30921e-11	0.953493	7.02846	NGF	1	22.3338	0.149303
SOCS3	1	0.0971241	0.234695	TSPAN13	4.64499e-11	0.684558	7.01786	AL158071.3	1	22.3338	0.149303
C15orf65	1	0.159563	0.23437	CEP170	4.81174e-11	1.24774	7.01281	LRP1B	1	22.7501	0.149303
FBLL1	1	0.709336	0.233465	SELENOP	4.99451e-11	1.29722	7.00747	PCDHA2	1	22.3338	0.149303
SNRPD1	1	-0.160325	0.233203	MYO10	5.23428e-11	0.940905	7.00078	ARPP21	1	23.0733	0.149303
DNAJC2	1	0.0253074	0.231277	HLA-B	5.38712e-11	2.38948	6.99663	FLT3LG	1	22.3338	0.149303
BTBD16	1	0.875505	0.231234	ARF3	5.46436e-11	1.32862	6.99451	ASIC4	1	22.3338	0.149303
SPAG4	1	0.680192	0.23091	NDUFA8	5.59185e-11	0.980802	6.99115	MUC17	1	22.3338	0.149303
S100A3	1	0.444453	0.229995	ADH5	5.63331e-11	0.758021	6.99	AC125807.2	1	22.3338	0.149303
AC005034.3	1	0.409057	0.229936	BAG5	5.96931e-11	1.47709	6.98174	AC011825.4	1	22.3338	0.149303
CARNMT1	1	0.132934	0.229831	ATP6V1E1	6.1391e-11	1.4447	6.97768	TPPP	1	22.3338	0.149303
BHLHE41	1	0.922249	0.228804	NRBF2	6.30251e-11	1.22653	6.97386	ALDH1L2	1	22.3338	0.149303
AEBP1	1	0.00402077	0.228148	PSMB7	6.45141e-11	1.098	6.97046	NPIPB2	1	22.3338	0.149303
BEX1	1	-1.27494	0.228073	NT5C	6.51457e-11	0.947697	6.96897	AC091057.2	1	22.3338	0.149303
VAV2	1	0.0360046	0.22779	GALNT2	6.80897e-11	1.20027	6.9625	AC007262.2	1	22.3338	0.149303
FBXO46	1	0.190686	0.2272	ECH1	6.86319e-11	0.754836	6.96126	SLC10A5	1	22.3338	0.149303
TMEM30B	1	0.024339	0.227056	NME1	7.50636e-11	1.1398	6.94851	LINC02166	1	22.3338	0.149303
E2F1	1	0.117495	0.227026	TMEM263	7.94588e-11	1.21049	6.94036	GJB4	1	22.3338	0.149303
PIGW	1	0.344579	0.227023	ACP1	7.98232e-11	0.85829	6.93959	AKNAD1	1	22.3338	0.149303
THAP1	1	0.038892	0.227003	GINM1	8.05839e-11	1.058	6.93813	FAM41C	1	22.3338	0.149303
TINCR	1	0.355679	0.226485	ABCF1	8.17805e-11	0.760295	6.93593	LINC02427	1	22.3338	0.149303
AC124045.1	1	0.938029	0.226337	IFNAR1	8.34903e-11	1.34857	6.93288	AC084759.2	1	22.3338	0.149303
LRP8	1	0.806582	0.226196	ENC1	8.90939e-11	1.35052	6.92356	LINC01133	1	22.3338	0.149303
TC2N	1	0.101747	0.225944	FDX1	9.01774e-11	0.974403	6.92173	AC009686.2	1	22.3338	0.149303
CKLF	1	0.055681	0.225878	VPS13C	9.22685e-11	0.927357	6.91836	CAGE1	1	22.3338	0.149303
IL17RB	1	0.371852	0.224792	CACHD1	9.23026e-11	2.28656	6.91819	AC117382.2	1	22.3338	0.149303
FBXL3	1	0.0676382	0.224481	MCRIP1	9.63247e-11	1.25885	6.91202	SIGLEC15	1	22.3338	0.149303
ERO1B	1	0.123763	0.224405	PAM	9.78141e-11	2.26147	6.90972	AL606760.3	1	22.3338	0.149303
HACD1	1	0.0936586	0.224356	EIF4A3	9.93217e-11	1.20605	6.90743	AC007250.1	1	22.3338	0.149303
LINC01191	1	1.58247	0.224251	ILK	1.0698e-10	1.14861	6.89676	GLT1D1	1	22.7501	0.149303
KTI12	1	0.295493	0.224071	HSD17B12	1.09342e-10	0.897423	6.89354	AC025165.5	1	22.3338	0.149303
DVL1	1	0.00785554	0.223625	TUBA1B	1.1115e-10	0.630205	6.89109	MUC5AC	1	22.3338	0.149303
RFWD3	1	0.105815	0.222241	GRB2	1.16805e-10	1.08451	6.8839	AC017002.1	1	22.3338	0.149303
NMI	1	0.16012	0.22166	AP1S1	1.20109e-10	1.10929	6.87981	CNR1	1	22.3338	0.149303
MRPS6	1	-0.0997011	0.221653	MEIS3	1.22159e-10	1.98784	6.87728	AIF1	1	22.3338	0.149303
MRGPRF	1	0.231206	0.221601	GLT8D1	1.23383e-10	1.21579	6.87574	AC092801.1	1	22.3338	0.149303
TNNT1	1	0.204307	0.220827	NAT14	1.24879e-10	1.39183	6.8739	AL136115.2	1	22.3338	0.149303
MAK16	1	0.0905272	0.220076	SLC25A24	1.26043e-10	1.00297	6.87245	LINC00884	1	22.7501	0.149303
FAM27C	1	0.119469	0.2196	ERLEC1	1.26353e-10	0.919154	6.87198	RHO	1	22.3338	0.149303
SENP5	1	-0.0745805	0.21922	C7orf50	1.26553e-10	1.13155	6.87164	ELMO1	1	0.268859	0.149007
NXT2	1	0.277542	0.218944	COMT	1.26655e-10	0.97615	6.8714	ALS2CL	1	0.416615	0.148613
LSM1	1	0.0499791	0.218908	BLVRB	1.31299e-10	0.898556	6.86614	RHPN2	1	0.170073	0.14812
NPTXR	1	0.233347	0.218406	B4GALT1	1.33276e-10	1.48763	6.86389	AC020978.5	1	0.223962	0.147923
SLC35F2	1	0.102829	0.218137	CHMP4A	1.35083e-10	1.07215	6.86185	CYP2C18	1	0.245257	0.14743
SNORC	1	0.253414	0.216737	NCF2	1.37286e-10	3.74265	6.8593	CDCP1	1	0.0160432	0.14674
FZD6	1	0.026831	0.216668	CKS1B	1.37286e-10	1.02174	6.8593	PFKFB2	1	0.0918212	0.146248
CDKN1A	1	0.0344458	0.216537	AHNAK	1.39642e-10	1.12984	6.85674	DNAJC28	1	0.0918212	0.146248
SORCS1	1	0.0583448	0.216304	GABRA2	1.40984e-10	4.74317	6.85526	ZMYM5	1	0.0756203	0.144671
C1QTNF12	1	0.0174158	0.215999	DESI2	1.45369e-10	1.28744	6.85064	FMNL2	1	0.185392	0.144474
NCK1	1	0.020216	0.214913	BTG1	1.46029e-10	0.770537	6.84987	FAM151B	1	2.1547	0.143094
RDH12	1	0.170886	0.214634	VPS26A	1.48044e-10	1.10621	6.84779	AL512791.2	1	2.1547	0.143094
SOX10	1	1.51898	0.21424	GOPC	1.58449e-10	0.859539	6.83794	AL022323.1	1	2.1547	0.143094
TTC7A	1	0.0678416	0.213847	PDCD2	1.6612e-10	0.935421	6.83105	EMP1	1	2.1547	0.143094
SNTB1	1	0.248903	0.213693	SORT1	1.72228e-10	1.14674	6.82575	ADGRG2	1	2.1547	0.143094
AC244034.2	1	0.616467	0.21342	SMIM10L1	1.73785e-10	1.05233	6.82433	SLITRK6	1	2.1547	0.143094
ABI1	1	0.00361308	0.213132	TCF25	1.78877e-10	0.642054	6.82007	SLC24A5	1	1.8315	0.142995
ZNF230	1	0.170011	0.212515	FAT1	1.90649e-10	0.866189	6.81079	APOC2	1	1.8315	0.142995
RFXAP	1	0.109695	0.212154	MRPL19	1.97027e-10	0.903844	6.80593	AC099850.1	1	1.8315	0.142995
ANXA3	1	-0.0583254	0.212089	DNAJC21	2.16525e-10	0.930699	6.79221	WWTR1-AS1	1	1.8315	0.142995
APTR	1	0.158455	0.211587	TMEM87B	2.16745e-10	2.10011	6.79195	CKMT1B	1	1.8315	0.142995
AC117503.1	1	0.956763	0.211433	MIER1	2.16891e-10	1.028	6.79173	SAA2	1	1.8315	0.142995
GBP1	1	0.672988	0.211046	TMEM9B	2.18412e-10	1.38587	6.7906	TFEB	1	1.8315	0.142995
NTN1	1	0.528228	0.210655	SELENOT	2.20595e-10	1.07972	6.78905	AC117503.1	1	1.8315	0.142995
RNPEP	1	0.0295799	0.210045	LAMC1	2.23211e-10	1.16178	6.78723	AC127070.1	1	1.8315	0.142995
SERPINB1	1	-0.0814923	0.209953	RAD23B	2.25451e-10	0.866365	6.78567	LINC01842	1	1.8315	0.142995
AC133550.2	1	0.319236	0.20958	ARHGDIA	2.34389e-10	1.08245	6.77994	C2CD4A	1	1.8315	0.142995
IGFL2-AS1	1	2.64345	0.209412	PRKDC	2.51011e-10	0.751165	6.76991	ZNF502	1	1.8315	0.142995
C21orf62-AS1	1	1.06703	0.209035	CHCHD10	2.52885e-10	1.07541	6.76872	MYO7B	1	1.8315	0.142995
U2SURP	1	-0.0930492	0.208946	PDRG1	2.6447e-10	1.31339	6.76189	TNNT1	1	0.417567	0.142798
DLGAP5	1	0.764451	0.208579	CTSA	2.6447e-10	1.29031	6.76187	AL022341.1	1	0.830071	0.142601
DYRK1A	1	0.0627344	0.208317	SUPT16H	2.67618e-10	0.886616	6.76004	ODF3B	1	0.362007	0.142306
MCC	1	0.184258	0.208051	SLC52A2	2.73289e-10	1.74642	6.75688	RECQL5	1	-0.0282757	0.141714
ZNF772	1	0.208277	0.208021	CXCL12	2.7667e-10	4.01966	6.75498	CHD1L	1	0.203453	0.141616
SERPINB9	1	0.384051	0.207523	KIDINS220	2.82686e-10	0.943935	6.75174	FAM135A	1	-0.079957	0.13994
APOL6	1	0.372186	0.20747	UCHL1	2.90065e-10	3.7012	6.74788	SLC16A5	1	0.341954	0.138462
SPRR1B	1	2.81401	0.206969	PXDN	2.97453e-10	0.836345	6.74403	SMAD9	1	0.0873226	0.138166
ARRDC3	1	0.0389884	0.206591	BOD1	2.97453e-10	0.900366	6.74399	SCTR	1	0.51195	0.137969
CFLAR-AS1	1	1.10356	0.206578	ERCC1	3.10098e-10	1.28189	6.73774	C6orf223	1	1.15327	0.136688
PFKFB4	1	0.149247	0.20648	PCNP	3.10098e-10	1.04271	6.73771	SCT	1	1.24876	0.136688
NR0B2	1	0.0169509	0.20607	NINJ1	3.11274e-10	1.21341	6.73704	ENTPD8	1	1.15327	0.136688
KRTDAP	1	0.836934	0.205932	CDC42SE1	3.13227e-10	1.36585	6.73601	MIR194-2HG	1	1.15327	0.136688
LCOR	1	-0.0196851	0.205837	ECHDC1	3.1724e-10	1.19417	6.73404	HIST1H2BK	1	1.15327	0.136688
ST3GAL1	1	0.117011	0.205732	CISD2	3.63371e-10	1.03479	6.71415	MX2	1	1.15327	0.136688
PHYHIPL	1	0.0628924	0.204489	MGST2	3.7627e-10	1.06065	6.70895	AC008105.3	1	1.15327	0.136688
NUP37	1	0.164895	0.204446	ERO1A	3.89667e-10	1.39051	6.70372	ANPEP	1	1.15327	0.136688
BEX5	1	-0.0820581	0.204397	MEIS2	3.9564e-10	0.623167	6.70138	AL050403.2	1	1.15327	0.136688
LINC01829	1	0.0661955	0.204223	DDX6	3.96545e-10	1.00466	6.70093	AC090192.2	1	1.15327	0.136688
GAL3ST4	1	1.19997	0.204151	DDT	4.14298e-10	0.720088	6.69441	ATOH1	1	1.15327	0.136688
TMEM91	1	0.0886598	0.204105	TBPL1	4.59374e-10	1.63944	6.67917	AC002467.1	1	1.15327	0.136688
C1orf74	1	0.616467	0.203469	CAPNS1	4.61979e-10	0.847918	6.67822	AGAP5	1	1.15327	0.136688
PEA15	1	0.104845	0.203298	STOML2	4.67314e-10	0.860036	6.67642	AC016866.1	1	1.15327	0.136688
LRRC8C	1	0.503394	0.203141	PUF60	5.09639e-10	0.958472	6.66358	CFLAR-AS1	1	0.566876	0.136195
TRIM16	1	0.175654	0.202921	MXRA5	5.11271e-10	7.19871	6.66299	HIST1H2AH	1	0.316759	0.135998
TMEM267	1	0.181936	0.202567	ADAM10	5.43904e-10	0.925613	6.65377	THSD7A	1	-0.250426	0.13521
PLEKHA6	1	0.0446503	0.202183	JUP	5.68134e-10	0.930883	6.64724	PARP9	1	0.0128244	0.134816
LINC01215	1	3.31925	0.202065	SLTM	5.75146e-10	0.799557	6.64527	FOXN2	1	0.286229	0.132746
CPT1C	1	0.117451	0.201924	PHAX	5.75146e-10	0.945156	6.6452	GFM1	1	0.240877	0.132352
ZNF354C	1	0.259689	0.201442	AKAP13	5.96811e-10	0.93727	6.63963	ADNP	1	-0.0169069	0.132352
OAS3	1	0.664523	0.201045	CAPZA1	6.11599e-10	1.05691	6.63585	HIST4H4	1	0.418522	0.131465
FALEC	1	0.215735	0.200891	MRPS12	6.11599e-10	1.01609	6.63579	VNN3	1	1.712	0.131268
HERPUD1	1	0.000105813	0.200658	COPA	6.268e-10	1.08737	6.63205	DBF4B	1	1.24876	0.130972
MARCH3	1	0.117384	0.200267	RTF2	6.52057e-10	1.05272	6.62598	C8orf37	1	0.373014	0.130775
AL450468.1	1	21.1534	0.199638	SUGT1	6.60362e-10	0.976778	6.62399	CLIP1-AS1	1	1.05484	0.130677
CLSPN	1	-0.047552	0.199625	GLOD4	6.67092e-10	0.934148	6.62237	GATA2-AS1	1	0.83118	0.130381
LINC00379	1	1.47123	0.199297	CXCL8	7.20061e-10	3.24892	6.61095	DNAH6	1	0.83118	0.130381
AL451064.1	1	0.956763	0.198988	THUMPD3-AS1	7.53164e-10	0.782551	6.60418	ADAMTS9-AS2	1	0.83118	0.130381
ALDOC	1	0.701947	0.198663	ARHGAP42	7.53382e-10	1.77508	6.60402	ZNF674	1	0.83118	0.130381
KRT6B	1	0.757154	0.198549	GALNT7	7.54641e-10	1.23356	6.60365	HENMT1	1	0.83118	0.130381
SELENOF	1	0.0192111	0.198067	TXNDC9	7.5967e-10	1.26744	6.60255	NR3C2	1	0.83118	0.130381
TMBIM1	1	0.0209436	0.197765	TANK	7.82536e-10	1.37791	6.59804	LINC01719	1	0.83118	0.130381
HS3ST6	1	0.159312	0.196531	SUCLG1	8.25575e-10	0.771436	6.58997	CRACR2A	1	0.83118	0.130381
ZNRF2	1	0.14038	0.196341	SLC25A4	8.42615e-10	1.06584	6.58682	TMEM106A	1	0.83118	0.130381
CHN2	1	0.329655	0.194941	SUSD6	8.57637e-10	1.72872	6.58408	VAMP1	1	0.83118	0.130381
PRSS12	1	0.337043	0.19477	EIF3F	8.59067e-10	0.664655	6.58371	AC132938.3	1	0.83118	0.130381
SHISA6	1	2.14958	0.194462	TXNDC17	8.62007e-10	0.779936	6.58309	ZNF860	1	0.83118	0.130381
IL1B	1	1.37273	0.194144	TAF15	8.74923e-10	0.918529	6.58076	DUSP2	1	0.638375	0.130085
EGR4	1	0.793703	0.193835	MESD	9.38015e-10	0.791482	6.57028	ABHD6	1	0.278631	0.129691
NCAPG2	1	0.42957	0.19292	PLS3	9.50303e-10	1.64529	6.56823	ZCCHC8	1	0.176097	0.128311
NCEH1	1	0.106304	0.192868	USP14	1.04721e-09	1.12463	6.55363	MFAP3	1	0.151666	0.128213
SLC1A5	1	0.0443624	0.192631	METTL26	1.14841e-09	0.907851	6.53973	NMI	1	0.300339	0.128114
EIF1B	1	-0.0768082	0.192333	MAGT1	1.16696e-09	1.35787	6.53722	F5	1	0.0960374	0.127819
DPH3	1	0.0519729	0.191903	ARMC10	1.218e-09	1.05475	6.53069	DPYSL2	1	0.0446646	0.126932
AC127024.5	1	0.585335	0.190991	ERI3	1.2269e-09	1.08134	6.52948	NT5E	1	0.380888	0.125355
DUT	1	0.0574916	0.190719	PYURF	1.22974e-09	0.787529	6.52902	TAOK3	1	0.100673	0.125355
MOB1A	1	0.0154568	0.189653	RNASEH2C	1.23177e-09	0.84216	6.52865	MPP6	1	-0.000208037	0.125256
MIR22HG	1	0.0100968	0.189627	MRPS23	1.23872e-09	1.24659	6.52769	NPAS1	1	1.00349	0.124862
DDX39A	1	0.0256978	0.18924	IVNS1ABP	1.27322e-09	1.26849	6.52346	SNPH	1	1.15676	0.124862
AJ011932.1	1	0.859817	0.188941	USP48	1.28352e-09	1.14327	6.52213	ZNF571	1	0.334786	0.124567
ZG16B	1	0.793703	0.188722	SERINC2	1.3077e-09	0.951543	6.51922	AC008764.8	1	0.832291	0.124468
EED	1	0.0355551	0.187708	ELOC	1.32969e-09	0.817784	6.5166	C5orf46	1	0.832291	0.124468
AC099509.1	1	0.280574	0.18697	MTRNR2L8	1.36133e-09	1.64563	6.51295	HERC5	1	0.832291	0.124468
CSF1	1	0.914837	0.186511	PRDX2	1.38004e-09	0.63073	6.51069	GCNT2	1	-0.0982887	0.124468
UQCRHL	1	0.555395	0.185927	SERPINB6	1.38592e-09	1.13996	6.50991	PSMD5	1	0.248434	0.124271
TAC3	1	0.134932	0.18592	BCLAF1	1.44368e-09	0.847253	6.50365	FAM218A	1	0.638375	0.124074
C5orf46	1	0.484816	0.18576	RRP36	1.44964e-09	1.27693	6.50292	PDE4A	1	0.638375	0.124074
SLC38A9	1	-0.00450637	0.185461	FLRT3	1.60309e-09	1.89637	6.48765	SCN8A	1	0.638375	0.124074
INTS6-AS1	1	0.355451	0.185258	NOP10	1.61851e-09	0.759507	6.48609	TANGO6	1	0.638375	0.124074
NEK7	1	0.080285	0.18472	TMEM205	1.69656e-09	0.824052	6.47887	SPINK5	1	0.638375	0.124074
MBLAC1	1	0.264472	0.184517	MRPL52	1.72789e-09	0.734292	6.47599	ITGB1-DT	1	0.638375	0.124074
TDO2	1	1.44005	0.184139	ARL4A	1.73002e-09	1.7681	6.47569	AP001207.3	1	0.638375	0.124074
SBDS	1	-0.0065751	0.184116	NUFIP2	1.73764e-09	1.33625	6.47491	PRKN	1	0.638375	0.124074
SCML1	1	0.224694	0.183756	GNL3	1.81325e-09	1.38512	6.46836	HOXA11	1	0.638375	0.124074
DDX60	1	0.699477	0.183756	PCBD1	1.8266e-09	0.554828	6.46713	KNL1	1	0.638375	0.124074
ZNF217	1	-0.00212301	0.182726	AP3S1	1.95407e-09	1.18444	6.45681	GPRIN2	1	0.638375	0.124074
CD300A	1	0.170886	0.182719	H2AFJ	2.08443e-09	0.779848	6.44691	NUDT13	1	0.638375	0.124074
ANKRD12	1	-0.027877	0.182253	GON4L	2.15891e-09	1.14943	6.44147	B4GALT1-AS1	1	0.638375	0.124074
AC026401.3	1	0.696642	0.181282	PPP1R2	2.24523e-09	1.24953	6.43528	AC124045.1	1	0.638375	0.124074
CHRNA5	1	0.441764	0.180751	TRAPPC4	2.24891e-09	1.06554	6.43491	AC107068.1	1	0.638375	0.124074
MAFG	1	0.0629034	0.180262	TPGS1	2.26031e-09	1.37494	6.43403	AC002451.1	1	0.638375	0.124074
HYAL3	1	0.16012	0.180082	MRPL41	2.31948e-09	0.794707	6.42999	PLAU	1	0.508933	0.123778
CHAF1B	1	0.0437892	0.179875	NFE2L3	2.33685e-09	1.70167	6.42873	TRIM61	1	0.246049	0.123384
DEC1	1	2.31906	0.179537	CTNNBIP1	2.3401e-09	1.03777	6.42841	FCER1G	1	0.315017	0.123384
KNL1	1	1.19997	0.179242	C1orf43	2.4164e-09	1.01846	6.42341	CENPE	1	-0.0550004	0.123088
HEY1	1	0.0198013	0.179186	CIRBP	2.43686e-09	0.642937	6.42201	ALPK3	1	-0.142902	0.122497
KLHL29	1	0.227077	0.179055	SCOC	2.49241e-09	0.912899	6.41846	PIEZO1	1	0.132628	0.12092
EPHX4	1	0.734096	0.178855	IFT20	2.54662e-09	1.00093	6.41507	NUSAP1	1	-0.508714	0.120723
KBTBD11-OT1	1	0.734096	0.178855	HP1BP3	2.54871e-09	0.693634	6.41483	CTBP1-DT	1	0.248434	0.120526
PPP1R14D	1	0.553521	0.178514	TMEM87A	2.59313e-09	1.20031	6.41208	SLC24A1	1	0.0207873	0.12023
NUP155	1	0.120423	0.178268	STAU1	2.63755e-09	0.833529	6.40937	TGDS	1	0.0811026	0.12023
ACSL5	1	0.313344	0.177596	KIF2A	2.69451e-09	0.820393	6.406	WLS	1	0.0316701	0.119146
KCNH5	1	1.2647	0.176789	CHCHD1	2.81865e-09	0.715644	6.399	AL390728.5	1	0.272538	0.117964
UBE2C	1	0.389926	0.175838	GTF2B	3.00284e-09	1.23447	6.38922	DLL1	1	0.610692	0.117865
AC007686.3	1	0.484816	0.175815	GNB2	3.01846e-09	0.916193	6.3883	KCND1	1	0.508933	0.117767
LPAR1	1	0.148774	0.175391	EIF3A	3.23193e-09	0.704798	6.37773	SETD2	1	0.00891493	0.117077
ODAM	1	0.157938	0.174716	NDUFB5	3.24163e-09	0.902976	6.37715	ACOT11	1	0.0206432	0.116978
SYT7	1	0.279518	0.174699	NIFK	3.29581e-09	1.09037	6.3745	MAP2K4	1	0.0847377	0.116978
AADAC	1	21.0601	0.174683	TOP1	3.32123e-09	0.671486	6.3732	AUNIP	1	0.244467	0.116978
AC116667.1	1	1.0875	0.174266	PRSS22	3.32569e-09	1.0106	6.37288	STIL	1	0.244467	0.116978
FPGT	1	0.232429	0.174227	CDC26	3.3878e-09	0.81229	6.36993	STAG2	1	-0.0164409	0.116683
INF2	1	0.0155927	0.174073	PEBP1	3.42234e-09	0.540518	6.36825	DTWD1	1	0.108271	0.116387
IGDCC4	1	0.230244	0.17402	HSPH1	3.43316e-09	1.02185	6.36765	FAM98A	1	0.0960935	0.116288
RNF217	1	0.119793	0.174011	ICE1	3.43652e-09	1.28752	6.36739	CLOCK	1	0.227028	0.116288
AC026471.3	1	0.827164	0.174001	DYNC1LI1	3.6544e-09	1.18881	6.35783	BARD1	1	-0.086935	0.11619
UBAP1L	1	0.195123	0.17341	RHOBTB3	3.69758e-09	0.931269	6.35581	ZNF181	1	0.179881	0.115993
ORM2	1	0.48293	0.173223	COX6B1	3.69758e-09	0.727721	6.3558	AL139246.5	1	0.109524	0.115402
CACTIN	1	0.172192	0.17301	TMCO3	3.7e-09	1.04322	6.35558	PANX1	1	0.00303274	0.114712
SAPCD2	1	0.331099	0.172784	FAM136A	3.7096e-09	0.775413	6.35506	ZUP1	1	0.231786	0.114416
MEX3C	1	-0.0244278	0.172269	FAM204A	3.98581e-09	1.00119	6.3439	INPP4B	1	0.0749863	0.113135
NCSTN	1	0.0183656	0.172131	COMTD1	4.03277e-09	1.45349	6.34198	LINC01186	1	0.707713	0.112642
MCUB	1	1.06703	0.171692	SMIM15	4.17798e-09	0.995706	6.33641	DUSP28	1	0.272538	0.112149
CAPN15	1	0.0591045	0.171632	SON	4.20463e-09	0.667734	6.33532	BHLHE41	1	0.568937	0.112051
DMXL2	1	0.133728	0.171593	CENPX	4.23604e-09	0.990633	6.33405	AC092835.1	1	0.568937	0.112051
RFESD	1	0.886038	0.171573	NPDC1	4.24819e-09	1.25096	6.3335	FEZ1	1	0.834515	0.112051
BST2	1	0.307805	0.171304	CDC42BPB	4.54919e-09	1.07198	6.32282	RAP1A	1	-0.0413323	0.111854
SERPINA3	1	0.538466	0.170957	ZMPSTE24	4.60576e-09	1.42469	6.32079	TMC7	1	0.246842	0.111755
UBR1	1	0.0488039	0.170931	SUPT4H1	5.0096e-09	0.76765	6.30767	AP000866.1	1	0.415663	0.11146
AC004264.1	1	0.441764	0.170796	GCC2	5.06202e-09	0.648794	6.30595	HIST2H2AB	1	0.415663	0.11146
N4BP2L1	1	0.0779616	0.170648	HADHB	5.28577e-09	1.10426	6.29913	ZNF772	1	0.415663	0.11146
NUTF2	1	0.0307651	0.170616	BMPR2	5.3393e-09	1.27425	6.29745	ANLN	1	0.415663	0.11146
RUNX2	1	0.341333	0.170576	CCDC186	5.63882e-09	1.01288	6.28886	CELF2	1	0.415663	0.11146
IFIT5	1	0.170585	0.170455	RAB1A	5.63882e-09	0.97242	6.28875	SLC35G2	1	0.415663	0.11146
GSR	1	-0.0153222	0.170029	SMARCA1	5.70061e-09	0.80001	6.28694	F2	1	0.415663	0.11146
FBXO8	1	0.138268	0.169812	SNCAIP	5.88045e-09	1.96822	6.282	GASAL1	1	0.415663	0.11146
EEFSEC	1	0.149288	0.169756	ARID4B	6.15239e-09	0.939117	6.27486	LINC00571	1	0.415663	0.11146
REXO5	1	0.956406	0.169146	TNFRSF21	6.22882e-09	1.67517	6.27282	METTL15	1	0.199015	0.110671
OSTM1	1	0.0804022	0.1691	YTHDF2	6.32729e-09	0.86558	6.27026	CLTRN	1	0.246842	0.110474
LCN15	1	0.589537	0.168923	SEC61G	6.51344e-09	0.855318	6.26563	NIPAL1	1	0.192029	0.109686
IL15RA	1	0.658063	0.168805	TCP1	6.66324e-09	0.996838	6.26197	PIAS4	1	0.100808	0.108602
DBR1	1	0.0829836	0.168713	PPP2R2A	6.6933e-09	0.979337	6.26115	CYP2B6	1	0.0770215	0.108602
AP000692.2	1	0.371352	0.168018	MYL9	6.92146e-09	1.87548	6.25581	ARL5B	1	0.0124919	0.106631
AL513318.2	1	0.345251	0.167942	TANC2	6.93062e-09	2.77922	6.25549	DAGLA	1	0.318507	0.105941
HUNK	1	0.0848986	0.167874	MXRA7	6.93209e-09	0.908459	6.25534	DUSP10	1	0.223962	0.105547
KCNK1	1	0.108488	0.167588	EEF1E1	6.97136e-09	1.00123	6.25434	INPP1	1	0.105463	0.105349
AC080129.2	1	2.23649	0.16706	WASL	7.11476e-09	0.871179	6.25105	LINC02015	1	0.345114	0.105152
LGALS7B	1	1.04212	0.166719	LSM7	7.14371e-09	0.617141	6.2503	CRYAB	1	0.345114	0.105152
AC016355.1	1	1.04212	0.166719	ATF3	7.22069e-09	1.93379	6.24851	SYNJ1	1	0.345114	0.105152
MYT1	1	1.04212	0.166719	ITGA2	7.32573e-09	2.03432	6.24614	SLC30A10	1	0.345114	0.105152
AC087482.1	1	0.849281	0.166634	SPTAN1	7.51067e-09	0.818539	6.24212	CCDC160	1	0.391707	0.104068
AC105942.1	1	0.197207	0.16646	PFKP	7.70321e-09	2.4863	6.23805	STPG1	1	0.114312	0.103773
ARAP3	1	0.180468	0.166302	CHPF	7.76915e-09	1.57584	6.2366	RAB15	1	0.0770215	0.10259
NPAS2	1	0.161116	0.165538	PPP4R2	8.09355e-09	0.672812	6.23008	DNAAF1	1	21.7476	0.099535
RRM2B	1	0.123561	0.16544	SERPINF1	8.15663e-09	1.71702	6.22875	ATXN2-AS	1	21.7476	0.099535
SEMA4A	1	0.282159	0.165256	CSRP1	8.19942e-09	1.52581	6.22781	GAPDHS	1	21.7476	0.099535
GPRC5D-AS1	1	0.339053	0.165223	ANAPC5	8.21643e-09	1.05326	6.22737	GP1BA	1	21.7476	0.099535
ZNF799	1	0.295672	0.165151	MRPL42	8.24552e-09	0.97635	6.2267	AL158834.2	1	21.7476	0.099535
TOMM40L	1	0.280574	0.164744	TMED7	8.34528e-09	1.26685	6.2247	AL450992.1	1	21.7476	0.099535
TRIM31	1	3.0559	0.164633	COPS5	8.37779e-09	0.88338	6.22398	SIK1	1	21.7476	0.099535
RSAD2	1	3.0559	0.164633	NONO	8.68246e-09	0.677495	6.21815	TMEM156	1	21.7476	0.099535
AC006504.1	1	1.14901	0.164292	FAM210B	8.89302e-09	1.46365	6.21427	AC024560.3	1	21.7476	0.099535
SPATA18	1	1.14901	0.164292	P4HA2	9.00042e-09	1.98879	6.21227	ZNF804B	1	22.3338	0.099535
ACVR1B	1	0.0449096	0.163731	CHPT1	9.12076e-09	1.26118	6.20995	MAGI1-AS1	1	21.7476	0.099535
CTSK	1	0.541323	0.163609	UBE2D3	9.22176e-09	0.708884	6.20811	AL135744.1	1	21.7476	0.099535
PRR26	1	0.361807	0.163101	NUDT14	9.35107e-09	0.965402	6.20581	CASC16	1	21.7476	0.099535
FXYD1	1	0.222255	0.163058	IGF2BP2	9.46461e-09	0.828384	6.20379	AC087392.1	1	21.7476	0.099535
SETD9	1	0.149865	0.162757	ARL8B	9.56669e-09	1.31799	6.20199	RHOXF1-AS1	1	21.7476	0.099535
DDX60L	1	0.195757	0.162698	GABARAPL1	9.85029e-09	1.34778	6.19728	AC087645.2	1	21.7476	0.099535
SYP	1	0.314918	0.16258	SEC61A1	9.91658e-09	1.11852	6.19611	AC004528.1	1	21.7476	0.099535
ENPP5	1	0.0275672	0.162271	GPX8	1.00779e-08	1.32815	6.19345	KLRD1	1	21.7476	0.099535
IL34	1	20.8535	0.162206	CRABP2	1.01829e-08	1.77108	6.19171	AC090739.1	1	21.7476	0.099535
NOL7	1	-0.0978259	0.161678	HMGXB3	1.05682e-08	1.15056	6.18574	OR12D2	1	21.7476	0.099535
DENND5A	1	0.127316	0.161573	FSCN1	1.06521e-08	1.22775	6.18437	KPNA7	1	21.7476	0.099535
POLG	1	0.0465149	0.161054	COX8A	1.08192e-08	0.68127	6.1818	CSMD2	1	21.7476	0.099535
CFAP300	1	0.333133	0.160743	MRPL13	1.09085e-08	0.847804	6.18039	LINC02067	1	21.7476	0.099535
CENPP	1	0.363105	0.1605	ACTN4	1.09493e-08	0.69632	6.17967	LINC00957	1	21.7476	0.099535
AP5B1	1	0.0472313	0.16006	DCTPP1	1.09493e-08	0.979387	6.17958	DEFB4A	1	21.7476	0.099535
ZCCHC2	1	0.0132629	0.160034	EEA1	1.11249e-08	0.946681	6.17695	ANGPTL3	1	21.7476	0.099535
PRRG1	1	0.063679	0.159975	CCDC90B	1.20373e-08	1.09421	6.16437	CHRNA7	1	21.7476	0.099535
TBC1D30	1	0.270198	0.159739	TIMM17A	1.22485e-08	1.26874	6.16151	AC023813.3	1	21.7476	0.099535
NMNAT2	1	1.4709	0.159437	TMEM14B	1.31327e-08	0.847017	6.15035	AC092296.1	1	21.7476	0.099535
CLCN2	1	0.255101	0.159421	TMEM230	1.40154e-08	0.701247	6.13991	AF213884.3	1	21.7476	0.099535
AC010201.2	1	1.14878	0.159372	C4orf48	1.42271e-08	0.617216	6.13741	AL353751.1	1	21.7476	0.099535
ATP11A	1	0.00514544	0.159362	SRPK2	1.45135e-08	0.901695	6.13413	AC025580.1	1	21.7476	0.099535
MCM4	1	-0.114049	0.159276	DCAF13	1.62457e-08	1.22574	6.11595	SLC14A1	1	21.7476	0.099535
CEBPZ	1	-0.0199472	0.159155	CYFIP1	1.62479e-08	1.12009	6.11581	AC007622.2	1	21.7476	0.099535
CLYBL	1	0.0186209	0.15904	CLTRN	1.62976e-08	2.40965	6.11521	MOGAT3	1	21.7476	0.099535
CRYAB	1	0.663748	0.158847	PRKAR1A	1.6303e-08	0.804959	6.11505	PIGR	1	21.7476	0.099535
AC104958.2	1	0.589537	0.158755	WNT4	1.67479e-08	3.61605	6.11064	SLCO1C1	1	21.7476	0.099535
TBC1D15	1	0.00447403	0.158709	SEL1L	1.7481e-08	1.12545	6.10368	PLB1	1	21.7476	0.099535
B3GNT5	1	0.0369238	0.157515	DCBLD2	1.81811e-08	1.15239	6.09729	AL359921.2	1	21.7476	0.099535
UNC5A	1	1.73391	0.15701	CMC2	1.82987e-08	1.0595	6.09615	SPNS2	1	21.7476	0.099535
THSD1	1	1.73391	0.15701	POLR2L	1.83183e-08	0.659356	6.09586	OR2B6	1	21.7476	0.099535
TSPAN15	1	0.0522409	0.156921	ANXA7	1.85772e-08	1.12796	6.0935	AC006305.1	1	21.7476	0.099535
RNF144B	1	0.903834	0.156669	YPEL5	1.85856e-08	1.02993	6.09332	RBFADN	1	21.7476	0.099535
ZMYND10	1	0.903834	0.156669	CYTOR	1.85968e-08	1.99232	6.09311	DLX4	1	21.7476	0.099535
RBP4	1	0.734222	0.156456	CEBPB	1.89378e-08	1.3779	6.09008	TAS2R5	1	21.7476	0.099535
FAM151B	1	0.618429	0.156328	APEX1	1.93955e-08	0.677705	6.08615	AC106881.1	1	21.7476	0.099535
SERPINA4	1	-0.0389604	0.156088	TMEM132A	1.94945e-08	1.15095	6.08522	SLC16A12	1	21.7476	0.099535
RBM11	1	0.432942	0.155796	SYNCRIP	1.95123e-08	0.78617	6.08496	AP000866.5	1	21.7476	0.099535
FAM160A1	1	0.432942	0.155796	SERPINE2	2.00485e-08	4.46402	6.0805	UCA1	1	21.7476	0.099535
TXNDC9	1	0.0446035	0.155436	RNF181	2.00854e-08	0.764859	6.08009	MOGAT1	1	21.7476	0.099535
GK	1	0.17805	0.15516	MDH2	2.06163e-08	0.922089	6.07579	AC092338.2	1	21.7476	0.099535
CEACAM7	1	2.60899	0.154609	NCKAP1	2.0671e-08	0.957354	6.07525	SCNN1G	1	21.7476	0.099535
CAMP	1	2.31906	0.154596	AKR7A2	2.12087e-08	0.874279	6.07102	GPR3	1	21.7476	0.099535
TNFSF14	1	1.81202	0.15455	ENSA	2.21654e-08	0.629073	6.06382	SLCO2B1	1	21.7476	0.099535
SFRP2	1	1.56378	0.15453	DSE	2.21753e-08	2.13683	6.06363	LAX1	1	21.7476	0.099535
ZBTB34	1	0.086531	0.154458	HOOK2	2.33014e-08	0.703264	6.05555	TTLL2	1	21.7476	0.099535
AC011498.1	1	0.837023	0.154238	PSMD14	2.35851e-08	0.952539	6.05349	AKAP3	1	21.7476	0.099535
FOXM1	1	0.585335	0.153727	CDH3	2.36748e-08	1.32653	6.05276	AP000424.1	1	21.7476	0.099535
AL136454.1	1	0.520995	0.153615	PNN	2.41609e-08	0.554429	6.04938	RASL12	1	21.7476	0.099535
C1orf53	1	0.0622991	0.153504	HIST1H2AC	2.43405e-08	0.623316	6.04807	ALDH3B1	1	21.7476	0.099535
RNF122	1	0.149247	0.15267	S100A2	2.45054e-08	4.25273	6.04687	C1orf229	1	21.7476	0.099535
UTP11	1	-0.0530705	0.152543	TGFB2	2.45353e-08	2.09999	6.04656	AC016831.1	1	21.7476	0.099535
FSD1L	1	0.14968	0.15251	LUZP1	2.58203e-08	1.08944	6.03821	BMS1P14	1	21.7476	0.099535
IFI30	1	3.14911	0.152162	USO1	2.63655e-08	0.945402	6.03473	DMBT1	1	21.7476	0.099535
LINC01913	1	2.95626	0.152155	METTL5	2.66794e-08	0.959079	6.0327	CD40	1	21.7476	0.099535
GATA5	1	1.0875	0.151814	MRPL22	2.73394e-08	1.01678	6.02864	TNFRSF1B	1	21.7476	0.099535
HIST2H2AB	1	1.0875	0.151814	SUMF2	2.73413e-08	0.879038	6.02851	AP003392.1	1	21.7476	0.099535
CLDN4	1	-0.185816	0.151463	POLR2B	2.73627e-08	1.1149	6.02821	AL355312.3	1	21.7476	0.099535
CCL3L1	1	0.428652	0.151329	MDH1	2.73627e-08	0.999332	6.02816	AC025259.3	1	21.7476	0.099535
OCA2	1	0.575375	0.151185	VPS25	2.80371e-08	1.04463	6.02411	AC005486.1	1	21.7476	0.099535
BBOX1	1	0.541323	0.151185	UQCC2	2.82264e-08	0.668501	6.02291	AC008543.1	1	21.7476	0.099535
AC114947.2	1	0.506452	0.151132	SF3B2	2.90233e-08	0.61526	6.01829	AC087386.1	1	21.7476	0.099535
MMP3	1	0.360151	0.151011	IFNGR1	2.93355e-08	1.44312	6.01645	LINC01687	1	22.3338	0.099535
CENPE	1	0.509925	0.150666	KRR1	2.93982e-08	1.04968	6.01599	AL049830.3	1	21.7476	0.099535
GALNT3	1	-0.0190974	0.150309	NDUFS4	3.14495e-08	1.01912	6.00494	Z98752.4	1	21.7476	0.099535
LRRC61	1	0.139843	0.150289	TCEA1	3.26061e-08	0.77188	5.99897	MTRNR2L6	1	21.7476	0.099535
AC132192.2	1	0.12482	0.150256	COX6C	3.43531e-08	0.687228	5.99037	AP000350.6	1	21.7476	0.099535
MYL5	1	0.0225027	0.150204	IFI27L2	3.45719e-08	0.942887	5.98923	LINC02542	1	21.7476	0.099535
LDLRAD3	1	0.126381	0.150082	ORAI2	3.45755e-08	1.0744	5.98909	FAM177B	1	21.7476	0.099535
PRTG	1	-0.0122392	0.149873	RAB4A	3.49032e-08	0.698746	5.98745	SCAANT1	1	21.7476	0.099535
LINC01750	1	20.7379	0.149728	APMAP	3.57306e-08	1.02086	5.98352	MTRNR2L3	1	21.7476	0.099535
MAP3K5	1	0.781256	0.149079	STAT3	3.6036e-08	0.830248	5.98202	IQCJ-SCHIP1	1	21.7476	0.099535
VGF	1	0.73397	0.149016	TUSC1	3.70159e-08	1.4973	5.97754	NAT8	1	21.7476	0.099535
MATN1-AS1	1	0.596152	0.148948	RFK	3.79352e-08	1.26804	5.97343	LINC01422	1	21.7476	0.099535
NEUROD1	1	0.608647	0.148895	ACTR10	3.80619e-08	1.19182	5.97277	AC026471.3	1	21.7476	0.099535
AC009570.1	1	0.527392	0.148705	SSR1	3.89887e-08	1.00241	5.96873	AC009812.3	1	21.7476	0.099535
PROM2	1	0.133398	0.148462	MRPS35	3.92289e-08	1.07097	5.96762	AC007786.1	1	21.7476	0.099535
PKM	1	-0.199504	0.146983	GFPT1	4.10749e-08	1.07364	5.96	SLC5A2	1	21.7476	0.099535
FAM41C	1	1.39679	0.14696	FAM199X	4.13463e-08	1.45837	5.95881	SLX1B	1	21.7476	0.099535
MFHAS1	1	-0.0260473	0.14694	LURAP1L	4.17964e-08	2.09551	5.95693	F11	1	21.7476	0.099535
MTHFD2	1	0.185504	0.146871	RAP1A	4.18247e-08	1.17904	5.9567	CACNA1G	1	21.7476	0.099535
ATAD2	1	-0.0292318	0.14677	LSM5	4.26625e-08	0.765731	5.95335	AC079328.2	1	21.7476	0.099535
RASSF1	1	0.0146856	0.14614	NRBP1	4.31984e-08	1.04633	5.95119	PSMD6-AS2	1	21.7476	0.099535
INTS12	1	0.0785505	0.14612	FAM214B	4.35049e-08	2.27548	5.94992	C9orf147	1	21.7476	0.099535
PRIM1	1	0.133728	0.146028	GNPTAB	4.45908e-08	1.10407	5.94577	AC025165.2	1	21.7476	0.099535
SLC9B2	1	0.455623	0.145999	MOB1A	4.48899e-08	0.903356	5.94457	NKX2-2	1	22.3338	0.099535
FUT4	1	0.0311708	0.145428	LAMTOR4	4.57373e-08	0.628087	5.94139	POTEI	1	21.7476	0.099535
PIGA	1	0.149083	0.145418	JOSD2	4.67254e-08	1.26524	5.93777	ACKR2	1	21.7476	0.099535
AC073389.1	1	0.255495	0.145313	PFDN1	4.67548e-08	0.787479	5.93741	KCNK17	1	21.7476	0.099535
PAQR4	1	0.126008	0.145241	KLHL5	4.67548e-08	1.28005	5.9374	AC115618.1	1	21.7476	0.099535
METTL3	1	0.084207	0.144749	ETF1	4.67548e-08	1.18933	5.93733	AC025423.4	1	21.7476	0.099535
ASPHD1	1	0.0173465	0.144585	GAL	4.81406e-08	7.693	5.93243	AC099518.2	1	21.7476	0.099535
YTHDF1	1	-0.0512368	0.14426	ITFG1	4.84977e-08	1.21593	5.9311	AP001266.1	1	21.7476	0.099535
F3	1	0.126561	0.144257	ROCK1	4.89459e-08	0.856214	5.92948	TRIM14	1	21.7476	0.099535
CCNA1	1	0.903834	0.144218	KHDRBS1	4.92698e-08	0.65858	5.92829	AL713998.1	1	21.7476	0.099535
VENTX	1	0.903834	0.144218	PFKFB3	4.98e-08	0.874649	5.92642	AL391807.1	1	21.7476	0.099535
SHROOM4	1	0.0600782	0.144214	PBXIP1	5.08694e-08	0.990238	5.9227	AC012065.4	1	21.7476	0.099535
CREB3L3	1	0.849281	0.144192	HEY1	5.09e-08	3.0608	5.92249	ANKK1	1	21.7476	0.099535
AC092069.1	1	0.135531	0.143877	AUP1	5.21886e-08	1.02905	5.91827	AOAH	1	21.7476	0.099535
MUC12	1	0.162852	0.143716	STARD3NL	5.3332e-08	1.07667	5.91459	GPAT3	1	21.7476	0.099535
AC069148.1	1	0.360151	0.143365	MPC2	5.53921e-08	0.598415	5.90824	AC104116.1	1	21.7476	0.099535
BNIP1	1	0.0986087	0.143286	KLF13	5.75186e-08	1.20045	5.90191	LINC01215	1	21.7476	0.099535
HOXB6	1	0.286168	0.143139	CRELD1	5.86829e-08	1.32009	5.8985	HAPLN3	1	21.7476	0.099535
CEP85L	1	0.318674	0.14307	ZSWIM7	5.89455e-08	0.967623	5.89765	AC087473.1	1	21.7476	0.099535
PDE6D	1	0.0911612	0.142958	SNRPA1	6.0793e-08	0.897423	5.89244	MIR583HG	1	21.7476	0.099535
PPIL1	1	0.0709765	0.142879	P3H1	6.12572e-08	1.57824	5.89107	TBC1D3L	1	22.3338	0.099535
FUT11	1	0.0430101	0.142617	MMP14	6.17226e-08	1.20657	5.88971	AC104463.2	1	21.7476	0.099535
ELOVL6	1	-0.0125474	0.142447	SPATS2L	6.27977e-08	0.839582	5.88674	REG1A	1	21.7476	0.099535
LINC02253	1	0.226787	0.14223	VDAC3	6.41066e-08	0.809108	5.88322	AC011374.2	1	21.7476	0.099535
SPRR3	1	2.05571	0.142105	POLR2H	6.61681e-08	0.976251	5.87787	AC092070.3	1	21.7476	0.099535
LY75	1	0.926428	0.141764	GPBP1	6.73637e-08	0.715711	5.87479	LMO1	1	21.7476	0.099535
AC009118.2	1	0.60825	0.141423	SEPHS2	7.07605e-08	0.804065	5.86653	IGIP	1	21.7476	0.099535
AL355816.2	1	0.60825	0.141423	SSX2IP	7.10993e-08	1.48872	5.86562	PCDHB7	1	21.7476	0.099535
RGS19	1	0.0764725	0.141413	CEP70	7.13465e-08	1.31753	5.86493	AL450468.1	1	21.7476	0.099535
MSS51	1	0.492583	0.141315	DNAJB14	7.41104e-08	1.05949	5.85851	TPH1	1	21.7476	0.099535
TMOD2	1	0.487723	0.141138	FGD6	7.48349e-08	1.28939	5.85678	CSF2	1	21.7476	0.099535
GAREM1	1	0.0392026	0.140911	TIMMDC1	7.50611e-08	0.978836	5.85617	MATR3	1	21.7476	0.099535
PCSK9	1	0.264016	0.140478	PSMD1	7.53582e-08	0.906624	5.8554	KLK1	1	21.7476	0.099535
NEAT1	1	-0.870952	0.139806	XRCC6	7.69182e-08	0.634688	5.85189	CCL3	1	21.7476	0.099535
Z97205.2	1	2.84924	0.139678	MACO1	7.78025e-08	1.45304	5.84987	IKZF3	1	21.7476	0.099535
APOL2	1	0.0611815	0.139521	TMEM41B	7.93023e-08	1.33231	5.84659	HRC	1	22.3338	0.099535
FZD9	1	1.0875	0.139357	ARHGAP5	8.23224e-08	0.954189	5.84025	HAP1	1	21.7476	0.099535
GNA15	1	1.02327	0.139337	SRSF4	8.44854e-08	0.665369	5.83582	AC069360.1	1	21.7476	0.099535
PTH2R	1	0.985427	0.139324	YTHDC1	8.55495e-08	0.673982	5.83362	AP001636.3	1	21.7476	0.099535
PARP9	1	0.00665378	0.138425	SEC13	8.58869e-08	1.16475	5.83285	AC025188.1	1	21.7476	0.099535
SS18L1	1	0.0301769	0.137861	CHIC2	8.70973e-08	1.4405	5.8304	CCDC62	1	21.7476	0.099535
KCTD2	1	0.0981022	0.137733	PIH1D1	9.05497e-08	1.11408	5.8238	C17orf98	1	21.7476	0.099535
ZNF267	1	0.0371007	0.137694	CDK6	9.23117e-08	1.58184	5.82047	AC131238.1	1	21.7476	0.099535
HPRT1	1	0.0528897	0.137267	UQCRC2	9.33538e-08	0.919955	5.81849	AC011466.1	1	21.7476	0.099535
CD40	1	20.7379	0.137251	GTF2F2	1.00658e-07	1.11228	5.80577	AC138230.1	1	21.7476	0.099535
CD3D	1	1.41223	0.136959	NHP2	1.02153e-07	0.776934	5.80318	NOXO1	1	21.7476	0.099535
CKAP2L	1	1.28649	0.136943	AP2B1	1.05462e-07	1.01111	5.79773	AL390957.1	1	21.7476	0.099535
C1QL3	1	1.28649	0.136926	GNAI1	1.05676e-07	1.34804	5.79728	CCL28	1	21.7476	0.099535
AL355512.1	1	1.14878	0.13691	DDX52	1.05844e-07	0.851418	5.7969	DOCK4	1	0.203453	0.0993379
AL592148.3	1	0.68483	0.136569	POLR2J	1.07149e-07	0.815709	5.79473	KRT15	1	0.289812	0.0988452
CCDC82	1	-0.0228554	0.136539	BHLHE40	1.08633e-07	2.26273	5.79231	ZNF780A	1	0.152297	0.0981553
KRT15	1	0.24327	0.136395	ZNF326	1.10741e-07	0.672109	5.78897	HCFC2	1	0.118454	0.0977611
ATP23	1	0.161704	0.136109	KLHDC2	1.11947e-07	0.926634	5.78704	MPP7	1	0.119554	0.0973669
ATRNL1	1	0.149	0.135683	GRAMD1A	1.16293e-07	1.479	5.78048	CSE1L	1	0.0111331	0.0968742
CITED1	1	0.195757	0.135119	FBXW5	1.16293e-07	1.15687	5.78041	LINC01503	1	-0.0349817	0.0966771
AP000704.1	1	0.132733	0.135047	KIF26B	1.17079e-07	3.64441	5.77917	FSBP	1	0.0837919	0.09648
ANXA10	1	-0.0195643	0.134522	DYNLT3	1.17105e-07	1.32957	5.77902	GAB1	1	0.0633981	0.0961843
AL390728.6	1	0.107326	0.1342	TRPS1	1.19275e-07	2.16878	5.77582	CYP51A1	1	-0.31526	0.0954945
ITPR1	1	0.786292	0.134171	MPV17	1.19768e-07	1.35742	5.77502	ARHGAP35	1	-0.0986087	0.0950017
AP000866.2	1	0.786292	0.134171	MIA2	1.22395e-07	1.03671	5.77125	INSM1	1	2.64266	0.0935235
HR	1	0.178568	0.134161	MVB12A	1.25317e-07	1.03071	5.76716	NHSL2	1	0.362007	0.093425
TRIM22	1	0.733719	0.134141	EMC3	1.26864e-07	1.0553	5.76498	GAN	1	0.362007	0.093425
HAS2	1	0.801672	0.13403	UBL5	1.28142e-07	0.846223	5.76318	TFAP2C	1	1.8315	0.0933264
TMEM229B	1	0.148569	0.133879	CCDC167	1.28566e-07	1.14621	5.76251	VDR	1	1.8315	0.0933264
NOP2	1	0.14859	0.133872	AIG1	1.29376e-07	0.949491	5.76134	NEIL3	1	1.8315	0.0933264
MFSD6L	1	0.486102	0.133646	PLEKHJ1	1.30072e-07	0.812692	5.76033	AC093677.2	1	1.8315	0.0933264
SLC16A9	1	0.318487	0.133312	FUCA1	1.42065e-07	1.34808	5.74531	LRRK1	1	1.41519	0.0932279
SCARB1	1	0.0940132	0.133243	HSPG2	1.4355e-07	0.699919	5.74344	HSPA1L	1	1.41519	0.0932279
AL049543.1	1	0.286168	0.13302	HINT1	1.45209e-07	0.900378	5.74139	FAM71A	1	1.41519	0.0932279
LCA5	1	-0.0497614	0.132206	MARCH5	1.4687e-07	1.06375	5.73935	AC007038.1	1	1.41519	0.0932279
ZG16	1	1.60861	0.132029	PROS1	1.48691e-07	1.20298	5.73715	AC074050.4	1	1.41519	0.0932279
SNAI1	1	0.849281	0.13174	SPPL2A	1.49106e-07	1.18686	5.73657	CDH23	1	1.41519	0.0932279
TIGD3	1	0.792592	0.131714	PITPNB	1.58921e-07	0.840945	5.72564	PRCD	1	1.41519	0.0932279
RFX5	1	0.0463531	0.131501	CCDC82	1.61345e-07	1.03239	5.72296	AC078802.1	1	1.41519	0.0932279
C19orf33	1	-0.0725676	0.131439	CHCHD2	1.63031e-07	1.57157	5.72109	TPM1-AS	1	1.41519	0.0932279
ARRDC3-AS1	1	0.535757	0.131373	TULP4	1.63627e-07	1.08368	5.72036	RFX6	1	1.41519	0.0932279
DSG2-AS1	1	0.535757	0.131373	BIRC2	1.67342e-07	1.24611	5.71643	AL022322.1	1	1.41519	0.0932279
EVPL	1	0.438343	0.131091	TMX2	1.68327e-07	1.20585	5.71532	SNRK-AS1	1	1.41519	0.0932279
LCLAT1	1	0.148774	0.131071	COMMD9	1.6904e-07	1.41607	5.71449	LINC00852	1	1.41519	0.0932279
LINC01980	1	0.406842	0.130917	SMIM12	1.6975e-07	1.17907	5.71367	AC005609.3	1	1.41519	0.0932279
CPEB2	1	0.244857	0.130241	KDELR3	1.78232e-07	1.92972	5.70526	ADCY2	1	1.41519	0.0932279
PPARD	1	0.204574	0.129667	TRAPPC3	1.78544e-07	0.862369	5.70485	EGR4	1	1.41519	0.0932279
TAT-AS1	1	1.95607	0.129628	PTPRR	1.8066e-07	2.35437	5.70273	AMY2B	1	1.41519	0.0932279
GPSM3	1	0.0657186	0.129582	TMEM183A	1.82258e-07	0.857662	5.70101	GFOD1	1	1.41519	0.0932279
SPPL2A	1	-0.00241546	0.129487	KPNA3	1.82657e-07	0.977692	5.70053	AL158847.1	1	1.41519	0.0932279
AL078459.1	1	0.864923	0.129287	CER1	1.85055e-07	4.74529	5.69819	AC078777.1	1	1.41519	0.0932279
CNTNAP5	1	0.864923	0.129287	BAD	1.85514e-07	1.02159	5.69766	RFTN1	1	1.41519	0.0932279
DCTD	1	-0.012356	0.129284	PTGES2	1.85913e-07	1.13865	5.69719	AC018362.1	1	1.41519	0.0932279
LCMT2	1	0.189293	0.129166	SAT2	1.87093e-07	0.417995	5.696	LINC01224	1	1.41519	0.0932279
FRMD6	1	0.0634226	0.129047	MTIF3	1.88293e-07	0.817291	5.69479	AC079336.5	1	1.41519	0.0932279
NDP	1	0.651424	0.128985	IDS	1.89199e-07	1.87534	5.69387	NPR1	1	1.41519	0.0932279
B3GNT2	1	0.0177557	0.128431	RTF1	1.90599e-07	0.639992	5.6925	AC016405.3	1	1.41519	0.0932279
REN	1	-0.00440466	0.12829	CCND2	1.96041e-07	0.729581	5.68758	CHAC1	1	1.41519	0.0932279
FANCB	1	0.371519	0.128277	TOX4	1.98444e-07	0.946926	5.68539	EDARADD	1	1.41519	0.0932279
AC005332.6	1	0.333133	0.128264	PPP1R35	1.9859e-07	1.50381	5.68515	AL162274.1	1	1.41519	0.0932279
KCNMB2-AS1	1	0.297487	0.128172	EGFL7	2.08905e-07	0.987512	5.67627	WWOX-AS1	1	1.41519	0.0932279
ZNF2	1	0.276461	0.127922	FARP1	2.11798e-07	0.492649	5.67381	IL10RB-DT	1	1.41519	0.0932279
SYT13	1	0.243238	0.127483	IMMT	2.1646e-07	1.00416	5.66997	AC012510.1	1	1.41519	0.0932279
ACYP1	1	0.0493285	0.127463	THOC2	2.18964e-07	0.752646	5.66789	AL157911.1	1	1.41519	0.0932279
KBTBD7	1	0.124614	0.127434	PYCARD	2.27026e-07	1.07635	5.66158	XACT	1	1.41519	0.0932279
HAPLN1	1	3.14911	0.127207	YWHAG	2.29988e-07	0.909064	5.65924	ZNF285	1	1.41519	0.0932279
CD69	1	2.95626	0.127204	STK17A	2.30788e-07	0.975323	5.65854	EXTL3-AS1	1	1.41519	0.0932279
AC109466.1	1	2.73366	0.127201	WTAP	2.33545e-07	0.862184	5.65639	MOCOS	1	1.41519	0.0932279
LGALS14	1	2.73366	0.127201	HSD17B4	2.33691e-07	0.763733	5.65617	AL512408.1	1	1.41519	0.0932279
GLTPD2	1	0.0754134	0.127188	EXOSC7	2.36772e-07	1.13566	5.65381	LINC00881	1	1.41519	0.0932279
AC005790.1	1	0.95605	0.12686	LBH	2.42379e-07	1.95744	5.64964	AC025034.1	1	1.41519	0.0932279
CNKSR1	1	0.0272969	0.126515	NOP56	2.42379e-07	1.00341	5.64957	AL451085.1	1	1.41519	0.0932279
RP2	1	0.1615	0.12625	GOSR1	2.43984e-07	0.818379	5.64833	MMP28	1	1.41519	0.0932279
IL17D	1	0.434092	0.126177	TTC1	2.47259e-07	1.02424	5.64593	EYS	1	1.41519	0.0932279
MAD2L1BP	1	0.0786175	0.125662	ARPC4	2.51263e-07	1.13743	5.64305	SIDT1	1	1.41519	0.0932279
LMBRD2	1	0.131631	0.125266	PIN1	2.59103e-07	0.813041	5.63765	ZNF79	1	1.41519	0.0932279
ACPP	1	0.267385	0.125144	DPM2	2.59917e-07	1.25648	5.637	AC018816.1	1	1.41519	0.0932279
PLPP1	1	0.0543559	0.125121	SYF2	2.63238e-07	0.709177	5.6347	TENM1	1	1.41519	0.0932279
OR12D2	1	20.4747	0.124774	SRP54	2.67694e-07	1.02579	5.6317	LINC00910	1	1.41519	0.0932279
MT1M	1	22.6157	0.124774	DDR1	2.69027e-07	1.05022	5.63074	CD72	1	1.41519	0.0932279
FFAR2	1	20.4747	0.124774	LPGAT1	2.69698e-07	1.0611	5.6302	AC008440.1	1	1.41519	0.0932279
ITPRIP	1	1.07467	0.124432	AASDHPPT	2.72123e-07	0.829522	5.62854	C19orf67	1	1.41519	0.0932279
HS3ST3A1	1	1.07467	0.124432	ZC3H13	2.76745e-07	0.7177	5.62553	AC005009.2	1	1.41519	0.0932279
ZSCAN25	1	0.163962	0.124127	SNRPE	2.86738e-07	0.612678	5.61929	IL15	1	1.41519	0.0932279
TLR1	1	0.634099	0.124091	POP7	2.89675e-07	1.30671	5.61742	CCL14	1	1.41519	0.0932279
AC120498.10	1	0.634099	0.124091	FNDC3A	2.89699e-07	0.699544	5.6173	AL358781.1	1	1.41519	0.0932279
AC132872.2	1	0.634099	0.124091	C1D	2.89852e-07	0.932882	5.61706	ACACB	1	1.41519	0.0932279
PARD6G	1	0.033192	0.123911	TXNL1	2.89852e-07	0.752457	5.61699	BTAF1	1	0.130875	0.0931293
PAM16	1	0.489812	0.123799	IFITM2	2.92872e-07	0.835726	5.61509	ZNF711	1	-0.0922356	0.0930308
DIO3OS	1	0.383071	0.123655	TEX264	2.99289e-07	1.00147	5.61123	TRIM36	1	0.413764	0.0929322
DRAM2	1	0.0694813	0.12358	CD320	3.06334e-07	1.04214	5.60709	TMEM176A	1	0.119554	0.091454
ELK1	1	0.0637863	0.123209	SCP2	3.06371e-07	0.845707	5.60696	AC009812.1	1	0.0918212	0.0913554
ACE2	1	0.236166	0.122897	MBD4	3.0744e-07	1.3468	5.60625	ZNF235	1	0.0918212	0.0913554
EAF1	1	0.0252563	0.122527	OSTF1	3.15122e-07	1.37512	5.60187	ANAPC10	1	-0.0620186	0.0913554
AC025263.1	1	0.025431	0.122386	C1orf52	3.19342e-07	1.31644	5.59945	SLC20A2	1	0.028656	0.0906656
GUCA1A	1	1.31868	0.122018	PSMC1	3.26251e-07	0.83106	5.59563	WRN	1	0.0471304	0.0906656
AC096586.1	1	1.23612	0.122005	RSF1	3.27177e-07	0.718849	5.59503	SIK3	1	-0.0886512	0.0899757
SLC9B1	1	1.23612	0.122005	EPB41	3.27532e-07	1.34545	5.59473	TRAF6	1	0.0511639	0.0897786
MTNR1A	1	1.23612	0.122005	ATP5IF1	3.38296e-07	0.554556	5.58901	CORO2A	1	0.247637	0.0890888
AC010487.2	1	0.996566	0.121963	TNFAIP3	3.42499e-07	2.46623	5.58676	POLA1	1	0.21147	0.0886946
ZNF385C	1	0.786292	0.121723	PKN2	3.52118e-07	0.740319	5.58184	HOXA10-AS	1	0.417567	0.0882018
LIF	1	0.68483	0.121667	LGMN	3.6272e-07	1.39319	5.57657	BMI1	1	-0.0343293	0.0880047
FAM216A	1	0.14859	0.121549	ATP5MG	3.66904e-07	0.558196	5.57446	AL022157.1	1	1.15327	0.0871178
ANLN	1	0.14859	0.121549	CGGBP1	3.71215e-07	1.03168	5.57232	AL513303.1	1	0.830071	0.0869207
BRIX1	1	0.00634148	0.121415	CCT7	3.85401e-07	0.765133	5.56567	AC008494.3	1	0.830071	0.0869207
HSF2BP	1	0.470577	0.121323	ACSM3	3.86695e-07	1.36985	5.56498	IFIT2	1	0.830071	0.0869207
GCH1	1	0.0410931	0.12129	UROS	3.87994e-07	1.18465	5.56429	AL592295.4	1	0.830071	0.0869207
KLF9	1	0.159973	0.121202	PRSS1	3.97549e-07	4.63034	5.55993	APOBEC3B	1	0.830071	0.0869207
AC108047.1	1	0.259591	0.120546	COX7A2	3.98006e-07	0.752141	5.55962	DPH6-DT	1	0.830071	0.0869207
AL133338.1	1	0.270945	0.120293	ATF4	4.05824e-07	0.906761	5.55612	FA2H	1	0.830071	0.0869207
GPR108	1	-0.0505945	0.11965	KLHDC8B	4.1065e-07	1.56881	5.55394	ADGRG7	1	0.830071	0.0869207
EYA3	1	0.0198013	0.119637	CCDC28B	4.12728e-07	1.21285	5.55295	EAF1-AS1	1	0.830071	0.0869207
AC069277.1	1	1.47056	0.119578	DHX9	4.21197e-07	0.75988	5.54908	LINC01229	1	0.830071	0.0869207
UCP3	1	1.47056	0.119578	UBE3A	4.33717e-07	0.773785	5.54385	ECT2L	1	0.830071	0.0869207
AL080317.1	1	0.177988	0.119256	BBX	4.44676e-07	0.714811	5.53937	AC010331.1	1	0.830071	0.0869207
GCKR	1	0.733594	0.119237	ESD	4.45249e-07	0.802974	5.53903	ID2-AS1	1	0.830071	0.0869207
AC110285.5	1	0.535757	0.118938	PIEZO1	4.48083e-07	1.49058	5.53781	ZSCAN23	1	0.830071	0.0869207
C3orf67	1	0.360151	0.118535	ZNF644	4.52323e-07	0.889634	5.53606	COL28A1	1	0.830071	0.0869207
SLC7A9	1	2.05571	0.117164	EBPL	4.52923e-07	0.603933	5.53571	MYH11	1	0.830071	0.0869207
STPG3-AS1	1	1.84905	0.117151	WSB2	4.57014e-07	1.45364	5.53403	FAM3D	1	0.830071	0.0869207
NRIP3	1	1.84905	0.117151	TRIP12	4.68674e-07	0.79518	5.5295	ENOX1	1	0.830071	0.0869207
CREB5	1	0.063033	0.117033	MAGED1	4.69403e-07	0.797023	5.5291	RASAL2-AS1	1	0.830071	0.0869207
KCTD5	1	0.175416	0.116691	COL4A2	4.69403e-07	1.50629	5.52902	POPDC3	1	0.830071	0.0869207
FOXL1	1	0.517842	0.116468	MXD4	4.69494e-07	0.628038	5.52887	MAP4K1	1	0.830071	0.0869207
AXIN2	1	0.517842	0.116468	GTPBP4	4.71446e-07	1.18985	5.52804	AC120498.10	1	0.830071	0.0869207
GRIK5	1	0.45367	0.116239	PTK7	4.7389e-07	1.03097	5.52702	AL592435.1	1	0.830071	0.0869207
AL591845.1	1	0.4188	0.116183	ELK3	4.80209e-07	2.49153	5.52459	KIF21B	1	0.830071	0.0869207
EDN1	1	-0.214034	0.116137	PCBP2	4.80303e-07	0.575683	5.52445	AC079807.1	1	0.830071	0.0869207
U47924.2	1	0.383071	0.116127	ZCCHC17	4.83439e-07	0.996105	5.52319	PHACTR1	1	0.830071	0.0869207
GDPD3	1	0.383071	0.116127	SUPT5H	4.8971e-07	1.03641	5.52082	RNFT1-DT	1	0.830071	0.0869207
RAB3C	1	0.0492547	0.115671	CUL5	4.9003e-07	1.03743	5.5206	ADGRF2	1	0.830071	0.0869207
AC104041.1	1	0.0411696	0.115432	MAF	5.04775e-07	1.3489	5.51528	SLC26A3	1	0.830071	0.0869207
ADAMTSL5	1	0.0685919	0.115297	COMMD3	5.14328e-07	1.02515	5.51187	CIDEC	1	0.830071	0.0869207
SPG11	1	0.0145984	0.114799	CRB3	5.31459e-07	1.14393	5.506	LRRC19	1	0.830071	0.0869207
PAX4	1	3.0559	0.11473	RAB5A	5.45395e-07	1.13862	5.50133	ZNF530	1	0.830071	0.0869207
CACNA1E	1	2.84924	0.114727	COMMD5	5.46365e-07	1.44385	5.50091	BASP1-AS1	1	0.830071	0.0869207
MOGAT3	1	2.60802	0.114723	FKBP8	5.47567e-07	0.62886	5.50041	PARP10	1	0.830071	0.0869207
HAND2-AS1	1	2.60802	0.114723	LSM10	5.51961e-07	0.959025	5.4989	ZNF471	1	0.830071	0.0869207
SLC25A40	1	0.182645	0.114559	MBNL2	5.54225e-07	1.26629	5.49807	AF127577.1	1	0.830071	0.0869207
CRYBA2	1	1.0875	0.114441	TCEAL3	5.62211e-07	1.09735	5.49543	AL158151.3	1	0.830071	0.0869207
CDCA3	1	0.885556	0.114382	HNRNPD	5.66162e-07	0.572434	5.49409	C1QL1	1	0.830071	0.0869207
RAPGEF3	1	0.885556	0.114382	G3BP1	5.79331e-07	0.782864	5.48992	AKR1D1	1	0.830071	0.0869207
CLEC7A	1	0.596152	0.114077	SRP19	5.84586e-07	0.76505	5.48822	NCAPG	1	0.830071	0.0869207
ZNF296	1	0.547137	0.114041	VPS4B	5.84967e-07	0.739968	5.488	AC011978.2	1	0.830071	0.0869207
AL023581.2	1	0.547137	0.114041	PEX13	5.96675e-07	1.36108	5.48439	CRP	1	0.566876	0.0867236
AC138150.1	1	0.421416	0.113946	STIP1	6.20936e-07	0.918627	5.47723	SERPINE1	1	0.0206432	0.0867236
ARHGDIG	1	0.434092	0.113753	PAFAH1B2	6.2994e-07	1.04876	5.47457	MATN3	1	0.243679	0.0865265
ADGRF1	1	0.470869	0.11372	CYB5R3	6.34573e-07	0.994517	5.47317	PCDHA12	1	0.0574191	0.0865265
NEXN-AS1	1	0.396512	0.1137	AHSA1	6.35675e-07	1.16319	5.47275	AL136040.1	1	0.243679	0.0865265
RHOH	1	0.300419	0.113556	STX10	6.5601e-07	1.07429	5.46696	AC010542.4	1	-0.760613	0.0865265
MELK	1	0.361807	0.11348	HUWE1	6.64113e-07	0.760729	5.46467	ATG16L1	1	0.208571	0.0862308
SULT1A2	1	0.274029	0.113274	GSPT2	6.64128e-07	1.25108	5.46456	SPATA2L	1	0.0696339	0.0849497
CLDN23	1	0.110697	0.113218	SAR1A	6.70454e-07	1.14782	5.46277	GAB2	1	0.0696339	0.0849497
COG3	1	0.0358556	0.113054	FLOT1	6.81165e-07	0.940358	5.45981	LCP1	1	0.223949	0.0845555
AL024508.2	1	0.236166	0.112769	CHID1	6.81165e-07	0.879789	5.45974	EPHA7	1	0.310273	0.0831758
HSPA6	1	21.0601	0.112296	POLR2F	6.88776e-07	0.694845	5.45766	GPRIN3	1	0.0735747	0.0827816
ERMN	1	20.3225	0.112296	NAA20	7.10984e-07	1.03828	5.45191	AC007613.1	1	0.83118	0.0809092
AC068870.2	1	20.3225	0.112296	STK38L	7.18434e-07	1.26686	5.44985	NBPF3	1	0.83118	0.0809092
KRT1	1	21.1534	0.112296	NAA10	7.18434e-07	0.845026	5.44985	NEK10	1	0.334786	0.0808106
NUP210	1	0.148405	0.112086	ARID5B	7.27309e-07	1.19588	5.44756	ZMYM4	1	0.0278904	0.0807121
KLHL2	1	0.102129	0.111975	FAAP20	7.48728e-07	0.661025	5.44227	TFPI2	1	0.246049	0.0807121
ACOXL	1	0.996566	0.111955	MPST	7.48728e-07	0.698121	5.44217	AC093635.1	1	0.566876	0.0806135
DNM1P35	1	0.996566	0.111955	MRPL27	7.6732e-07	0.831048	5.4377	KCNG1	1	0.566876	0.0806135
HAND1	1	0.51076	0.111896	CAPN1	7.69447e-07	0.758607	5.4371	PCDHB10	1	0.566876	0.0806135
CRY1	1	0.0182982	0.111791	PPP1R7	7.80691e-07	1.03387	5.4344	ZSWIM3	1	0.566876	0.0806135
AL035587.1	1	0.634099	0.111647	FLNB	7.98387e-07	0.964694	5.4303	FCGR2A	1	0.566876	0.0806135
DIAPH2	1	-0.0525135	0.11162	RND3	8.14378e-07	1.65036	5.42665	SLC22A15	1	0.566876	0.0806135
AC004865.2	1	0.581526	0.111614	PLIN3	8.33042e-07	0.937871	5.4225	BEST1	1	0.566876	0.0806135
CNTLN	1	0.148692	0.111483	POLR2I	8.45653e-07	0.712364	5.4197	VGLL3	1	0.566876	0.0806135
DDC	1	0.489812	0.111371	LUC7L	8.54623e-07	0.769845	5.41771	RIPK3	1	0.566876	0.0806135
LINC01356	1	0.527392	0.111322	ZBTB8OS	8.62102e-07	0.924928	5.41604	IL15RA	1	0.566876	0.0806135
KIAA1614	1	0.3183	0.111155	ADSS	8.64694e-07	1.02203	5.4154	UBAC2-AS1	1	0.566876	0.0806135
ITSN2	1	0.0254949	0.111099	AFF4	8.83433e-07	0.839268	5.41145	AC017083.1	1	0.566876	0.0806135
NRG4	1	0.318487	0.110932	TMEM242	9.18453e-07	1.02023	5.40438	AP003068.2	1	0.566876	0.0806135
AC009812.4	1	0.318487	0.110932	KDM5A	9.39453e-07	0.77319	5.40022	AC123768.3	1	0.566876	0.0806135
KIAA1143	1	-0.010953	0.110863	TOP2B	9.46702e-07	0.836186	5.39874	AC027097.2	1	0.566876	0.0806135
ASPHD2	1	0.286168	0.110673	CFTR	9.59947e-07	1.57823	5.39614	PRICKLE4	1	0.566876	0.0806135
SERP1	1	-0.0964426	0.110659	TCEAL8	9.70758e-07	0.784329	5.39402	AC079305.3	1	0.566876	0.0806135
SOWAHA	1	0.259591	0.110591	VPS41	9.83989e-07	0.913786	5.39148	AP001269.4	1	0.566876	0.0806135
HS6ST1	1	0.0217511	0.109803	DICER1	1.00049e-06	0.8109	5.38838	B3GNT10	1	0.566876	0.0806135
COMMD8	1	-0.0171675	0.109731	FAM32A	1.00411e-06	0.77964	5.38763	FGF18	1	0.150409	0.0801208
PER2	1	0.0118823	0.109685	DUT	1.00801e-06	0.729371	5.38682	ZNF324B	1	0.150409	0.0801208
ABCG8	1	1.23612	0.109541	PSMG2	1.02181e-06	0.828069	5.38427	RASGEF1B	1	0.224622	0.0801208
CEACAM5	1	1.23612	0.109541	GNPDA1	1.02215e-06	0.938587	5.3841	RHBDD1	1	0.177822	0.0799237
SPDYA	1	1.14855	0.109528	TACSTD2	1.03246e-06	2.51466	5.38219	ZNF718	1	0.151666	0.079628
AC002553.2	1	1.14855	0.109528	EDEM2	1.04838e-06	1.5166	5.37933	ANGPTL4	1	0.0207873	0.0791353
AC027097.2	1	1.14855	0.109528	SH3YL1	1.04927e-06	0.767399	5.37907	RP2	1	0.0508571	0.078544
F11	1	1.14855	0.109528	MPHOSPH8	1.05989e-06	0.758155	5.37715	THAP6	1	0.114505	0.0780512
ETV2	1	0.0920106	0.109403	DAP	1.06086e-06	0.972681	5.37688	IST1	1	0.0993259	0.0772628
LINC01852	1	0.622478	0.109187	EIF4B	1.06086e-06	0.73066	5.37677	ZNF280B	1	0.0300825	0.0769672
PLGLB1	1	0.622478	0.109187	ECI2	1.07137e-06	0.897337	5.37489	PARP8	1	0.00495167	0.076573
TPRG1	1	0.634099	0.109167	ATRX	1.07448e-06	0.654415	5.37421	AC108047.1	1	0.30161	0.075686
SYT8	1	-0.00615751	0.108931	CDC37L1	1.07448e-06	1.30147	5.37415	TACR3	1	0.638375	0.0747006
MYZAP	1	0.148672	0.108891	BPTF	1.09088e-06	0.739254	5.37132	TMPRSS4	1	0.638375	0.0747006
STIL	1	0.428652	0.108846	TIMM10	1.11404e-06	0.874031	5.36742	CSTF2	1	0.138963	0.0745034
AL391335.1	1	0.428652	0.108846	PPP2CA	1.12363e-06	0.879093	5.36577	AC005520.2	1	0.414713	0.0743063
RPP21	1	0.0423252	0.108819	UBE2E1	1.12853e-06	0.981696	5.36488	TGM2	1	0.414713	0.0743063
KCTD14	1	0.328927	0.108734	SUN2	1.13625e-06	1.51463	5.36354	AC092164.1	1	0.414713	0.0743063
SOSTDC1	1	0.379403	0.108308	BLOC1S4	1.13706e-06	0.963202	5.3633	RTEL1	1	0.414713	0.0743063
UMAD1	1	0.0776237	0.108019	PLEKHO1	1.15477e-06	1.36625	5.36041	ALG10B	1	0.414713	0.0743063
LAMTOR3	1	0.0507547	0.107622	CDC73	1.18037e-06	1.08543	5.35634	DIRC3	1	0.414713	0.0743063
PDZK1IP1	1	1.37092	0.107101	VAMP3	1.18162e-06	1.06937	5.35604	MPP1	1	0.414713	0.0743063
KIRREL2	1	1.37092	0.107101	ANKRD11	1.21214e-06	0.568217	5.35132	FOXO6	1	0.414713	0.0743063
GJB4	1	1.37092	0.107101	MRPL3	1.21234e-06	1.01271	5.35119	OAS3	1	0.414713	0.0743063
ELF3	1	-0.404131	0.106878	CPNE3	1.21491e-06	0.805291	5.3507	OSBPL3	1	-0.11319	0.0742078
ORC5	1	0.162135	0.106648	P3H4	1.21886e-06	1.20774	5.35	LRP2	1	0.315017	0.0741093
COLEC12	1	0.535757	0.106504	RRAGA	1.2232e-06	1.16267	5.34925	LIF	1	0.315017	0.0741093
PARP3	1	0.340979	0.106313	SEC63	1.22328e-06	1.00628	5.34914	STX3	1	0.0636826	0.0732223
L1CAM	1	-0.00667155	0.106248	MRPS25	1.22365e-06	1.22538	5.34897	CEBPG	1	0.0552639	0.0729267
ENTPD2	1	0.371018	0.106136	PYCR1	1.27973e-06	1.80612	5.34075	NIPA1	1	0.00642838	0.072631
HS3ST3B1	1	0.371018	0.106136	ARL8A	1.28441e-06	1.30358	5.33998	PTPRD-AS1	1	0.0347544	0.0721383
NYAP1	1	0.336148	0.106077	CORO1B	1.28704e-06	1.02353	5.33951	PDE11A	1	-0.358011	0.07066
NCF1	1	0.336148	0.106077	LYSMD3	1.31506e-06	2.00023	5.33549	USP15	1	-0.0187222	0.0702658
AL034417.3	1	0.183765	0.105808	PDCD5	1.31825e-06	0.664537	5.33495	TOB2	1	0.194638	0.0693789
STS	1	0.235896	0.105648	PSMC3	1.32072e-06	0.809782	5.3345	AL441992.1	1	0.680128	0.0689847
BRCA2	1	0.235896	0.105648	CCDC124	1.34743e-06	0.976176	5.33076	CREB3L3	1	0.680128	0.0684919
GPN3	1	-0.000922649	0.105096	MPLKIP	1.36546e-06	0.850419	5.32824	POLE	1	-0.0476207	0.0681963
ATG2A	1	0.0205998	0.105034	TM2D1	1.39946e-06	0.924604	5.32367	BCAR3	1	0.315017	0.0679992
SCNN1G	1	1.95607	0.104686	TDG	1.41171e-06	0.756697	5.32198	AC138207.2	1	0.315017	0.0679992
CA9	1	1.84905	0.10468	UBE2S	1.43501e-06	1.17021	5.31889	MCUB	1	0.315017	0.0679992
NALCN	1	1.73347	0.104673	MAP1LC3A	1.45205e-06	1.32875	5.31664	RNASEL	1	0.315017	0.0679992
CBR1	1	1.73347	0.104673	PDHB	1.4619e-06	0.873036	5.3153	ORC1	1	0.315017	0.0679992
WDR38	1	1.73347	0.104673	SLC2A12	1.46953e-06	3.80475	5.31425	KCNMB3	1	0.315017	0.0679992
ZNF540	1	1.73347	0.104673	TP53BP2	1.49583e-06	1.12771	5.31091	HIST2H2BF	1	0.315017	0.0679992
AC109347.2	1	1.73347	0.104673	NAE1	1.56801e-06	0.998002	5.30221	IL1A	1	0.244467	0.0678021
AC092295.2	1	1.73347	0.104673	SRRM1	1.58625e-06	0.478946	5.29999	LINC02018	1	0.0505515	0.0673093
AP003306.2	1	1.73347	0.104673	ANAPC11	1.58651e-06	0.596645	5.29986	LINC02062	1	0.0505515	0.0673093
CA3-AS1	1	1.73347	0.104673	UBE2K	1.59417e-06	0.842735	5.29887	RNLS	1	0.129137	0.0673093
LINC01748	1	1.73347	0.104673	ABHD12	1.65381e-06	1.13516	5.29206	GPR137C	1	0.129137	0.0673093
CD7	1	-0.00206291	0.104493	EMC10	1.66974e-06	0.767538	5.2902	RFX7	1	0.0704106	0.0662253
CYBRD1	1	0.733468	0.104332	RAP2B	1.67443e-06	1.55588	5.28958	SPEN	1	0.00585308	0.0653383
TMEM45B	1	0.168485	0.10428	BZW2	1.70739e-06	0.992531	5.28591	ALS2	1	0.0946551	0.0652398
SRP14	1	-1.79279	0.104201	FAM120AOS	1.76693e-06	1.2435	5.27942	LNPK	1	-0.114621	0.0641557
GIPC2	1	0.148733	0.104044	TMEM134	1.77488e-06	0.966547	5.27849	NBPF14	1	-0.0801836	0.0641557
EGOT	1	0.470431	0.103991	LAGE3	1.78444e-06	0.928088	5.2774	TFRC	1	-0.0106356	0.0635644
DOCK4	1	0.0555762	0.103617	GPAA1	1.8037e-06	1.046	5.27532	SINHCAF	1	-0.0347442	0.0632688
HMOX1	1	0.263788	0.103522	OLA1	1.82077e-06	0.655149	5.27349	KIF3B	1	0.0287473	0.0628746
BAIAP2L1	1	0.0104193	0.103256	SNRPN	1.8745e-06	0.683184	5.26805	CCDC113	1	0.19326	0.0623819
MPRIP-AS1	1	0.11496	0.10324	SLC35D2	1.94497e-06	0.922366	5.26116	GBE1	1	0.19326	0.0623819
DOCK9	1	0.214687	0.102732	COMMD2	1.95383e-06	0.741556	5.26022	CD8B	1	0.345114	0.0620862
KNG1	1	2.47041	0.102246	CAMLG	1.96868e-06	0.84179	5.25872	AL132780.2	1	0.171567	0.0620862
AC004069.1	1	2.47041	0.102246	DCUN1D5	1.98471e-06	1.12054	5.25712	AC017100.1	1	0.244467	0.061692
RAG1	1	2.47041	0.102246	VGLL4	1.98892e-06	0.542155	5.25663	MOB3C	1	0.244467	0.061692
CORIN	1	2.47041	0.102246	SLC7A5	1.98905e-06	1.71975	5.25651	EIF2S3B	1	0.244467	0.061692
LBHD2	1	1.47022	0.102213	PRR13	2.03467e-06	0.714548	5.25223	AC008966.1	1	0.244467	0.061692
C7orf31	1	0.148487	0.101944	BCAR1	2.04385e-06	1.27022	5.2513	AFF2	1	0.244467	0.061692
APOLD1	1	0.885556	0.101925	C1GALT1C1	2.05654e-06	1.3306	5.25005	ZNF284	1	0.244467	0.061692
MARCH10	1	0.81145	0.101905	UXT	2.10251e-06	0.532521	5.24587	AC008440.2	1	0.244467	0.061692
AC023632.2	1	0.81145	0.101905	MAGEF1	2.10279e-06	0.779008	5.24574	PLXNC1	1	0.244467	0.061692
XG	1	0.588868	0.101843	TNFAIP8	2.13359e-06	1.42439	5.24296	CDR2	1	0.0324363	0.0612978
PHYH	1	-0.0171623	0.101718	SRP72	2.14386e-06	0.886514	5.24197	MUC1	1	-0.299419	0.0611007
ADM2	1	0.496406	0.101564	PAXX	2.17429e-06	0.945876	5.23926	DHX35	1	0.109524	0.0610022
AC239803.1	1	0.496406	0.101564	CASK	2.20159e-06	1.27919	5.23685	AC245014.3	1	0.0206432	0.0609036
AATK	1	0.496406	0.101564	ZDHHC3	2.20987e-06	1.03482	5.23605	CUX2	1	0.0605666	0.0599181
STAT5A	1	0.496406	0.101564	CBX5	2.24843e-06	0.570493	5.23267	RBMS2	1	0.00203349	0.059721
AL136295.6	1	0.396512	0.101275	ZNF22	2.24843e-06	0.739248	5.23265	TTC7B	1	0.00855312	0.0593268
CRIP1	1	0.121556	0.101275	DBNL	2.31592e-06	0.940749	5.22707	RAPGEF1	1	-0.0677237	0.0591297
CNBD2	1	0.121021	0.101269	TUSC2	2.33359e-06	0.867769	5.22556	CA2	1	0.0711931	0.0584399
CLCNKA	1	0.357933	0.101223	ATP6AP1	2.35374e-06	0.84654	5.22387	ATL2	1	0.0400537	0.0583413
AC005076.1	1	0.357933	0.101223	RDH14	2.35571e-06	1.1728	5.22361	MTFR1	1	0.0990129	0.0580457
AC018638.7	1	0.357933	0.101223	SSBP4	2.35603e-06	0.826028	5.22348	GNL2	1	0.0625075	0.0578486
RAB32	1	-0.0574711	0.100924	WDR1	2.37129e-06	0.97379	5.22218	ELOVL2	1	-0.085992	0.0576515
FMO4	1	0.24355	0.1008	UNC50	2.44463e-06	0.988607	5.21643	HYDIN	1	0.483889	0.0567645
AQP11	1	0.212418	0.100731	DHX32	2.45371e-06	1.61537	5.21564	ZNF624	1	0.171567	0.0561732
ZNF585A	1	20.1525	0.0998188	MRPS16	2.49845e-06	0.769329	5.21218	DNAH5	1	0.345114	0.0560747
CALCB	1	2.73795	0.0995269	SYS1	2.66484e-06	1.16375	5.20011	ABTB2	1	0.191839	0.0553848
HAMP	1	1.07467	0.0994941	VWA1	2.74463e-06	0.759204	5.19441	NAT1	1	0.191839	0.0553848
AC083862.2	1	0.913999	0.0994777	RAC3	2.78242e-06	1.72611	5.19176	AL662890.1	1	0.191839	0.0553848
SNURF	1	0.913999	0.0994777	MRPL47	2.79002e-06	0.982929	5.19115	AC016773.1	1	0.191839	0.0553848
DNAJC9-AS1	1	0.913999	0.0994777	SNX17	2.83115e-06	0.922366	5.18832	SYT1	1	0.191839	0.0553848
STK10	1	0.00887625	0.0991727	CCDC12	2.83501e-06	0.679014	5.18796	AL133338.1	1	0.191839	0.0553848
ZMYND15	1	0.526974	0.0991366	MFAP1	2.86209e-06	0.734382	5.18608	MYB	1	0.191839	0.0553848
AC027682.2	1	0.526974	0.0991366	MOB3B	2.87525e-06	1.54627	5.18512	FAN1	1	0.101395	0.0551877
ASMTL-AS1	1	0.526974	0.0991366	PMAIP1	2.90068e-06	3.41042	5.18337	ZNF789	1	0.0922895	0.054695
APOBEC3G	1	0.370852	0.0987955	PDLIM4	2.98073e-06	1.81709	5.17819	DIDO1	1	-0.0724328	0.0544979
SPACA9	1	0.127095	0.0984773	EIF2A	3.02758e-06	1.15255	5.17518	LINC00630	1	-0.00223788	0.0544979
PPP3R1	1	0.00308704	0.0984543	MRPL43	3.0835e-06	0.640566	5.17165	AGER	1	-0.00223788	0.0544979
SLC7A11	1	0.286168	0.0982772	MTCH2	3.17126e-06	0.763275	5.1663	IL18	1	-0.247206	0.0537095
SLC31A2	1	0.195757	0.0977721	SVBP	3.23188e-06	0.603068	5.16266	NEK7	1	-0.00886167	0.0509501
CCDC148	1	0.189196	0.0975457	SNW1	3.26401e-06	0.754511	5.16066	NCOA6	1	-0.0572234	0.0506545
MT1F	1	-0.0816672	0.0975228	DNAJB1	3.26401e-06	0.909869	5.16059	PHRF1	1	-0.0363639	0.0505559
AL139383.1	1	1.14855	0.0970636	UACA	3.26899e-06	1.55588	5.1602	CHUK	1	0.103376	0.0500632
RPA4	1	1.05533	0.0970505	ANXA3	3.30224e-06	0.69271	5.1582	SPTLC2	1	0.0037231	0.0500632
CRYBB2	1	1.05533	0.0970505	CYC1	3.31297e-06	0.92788	5.15742	PABPC1L	1	0.103376	0.0500632
AL390198.1	1	1.05533	0.0970505	CDC123	3.31297e-06	0.91099	5.15739	SH2B2	1	0.289812	0.0498661
AC004990.1	1	1.05533	0.0970505	NDUFB8	3.40511e-06	0.611447	5.15203	MVP	1	-0.0901233	0.0498661
AL355312.2	1	1.05533	0.0970505	KDSR	3.42474e-06	1.08213	5.15085	ALDH1A3	1	20.7463	0.0497675
SELL	1	1.05533	0.0970505	MIA3	3.44016e-06	0.99198	5.14991	AC005220.1	1	20.7463	0.0497675
ZNF695	1	1.05533	0.0970505	CNTNAP2	3.44995e-06	4.49831	5.14927	ZIC5	1	20.7463	0.0497675
SERGEF	1	0.0394219	0.0969619	RNF13	3.51535e-06	1.25423	5.14564	IFT74-AS1	1	20.7463	0.0497675
RRM2	1	0.0715622	0.0969422	RALB	3.5577e-06	1.20049	5.14329	GAST	1	20.7463	0.0497675
BCDIN3D	1	0.0188288	0.0968208	RERE	3.56664e-06	0.524644	5.14271	AL157838.1	1	20.7463	0.0497675
CCDC85A	1	0.679166	0.0967684	WSB1	3.63537e-06	0.576558	5.13902	MYO18B	1	20.7463	0.0497675
PIP5K1B	1	0.563479	0.0967093	EMC4	3.67598e-06	0.707772	5.1368	AL589765.6	1	20.7463	0.0497675
BCL11B	1	0.11665	0.0966044	UBAC2	3.67598e-06	1.16754	5.13672	CDKN2C	1	20.7463	0.0497675
CDCA5	1	0.428652	0.0964141	BACH1	3.71603e-06	1.04817	5.13458	ZBP1	1	20.7463	0.0497675
RNF139-AS1	1	0.428652	0.0964141	CLDN1	3.76294e-06	1.09182	5.13211	AC021205.3	1	20.7463	0.0497675
LIN54	1	0.122568	0.0962567	FHL3	3.83847e-06	2.01739	5.12827	CTCFL	1	20.7463	0.0497675
DDHD1	1	0.0336202	0.0961517	P4HA1	3.8429e-06	0.898027	5.12795	LINC01393	1	20.7463	0.0497675
LRRC4B	1	0.252688	0.0959516	SHOC2	3.85481e-06	0.962574	5.12726	DOCK4-AS1	1	20.7463	0.0497675
TRMO	1	0.0823599	0.0957155	STRN3	3.88832e-06	0.999232	5.12547	AL136988.1	1	20.7463	0.0497675
CHST13	1	0.235896	0.095686	BEX3	3.88832e-06	0.448097	5.12542	ZNF385D	1	20.7463	0.0497675
RBM18	1	0.00887625	0.0952595	USP34	3.92557e-06	0.699605	5.12352	LINC02055	1	20.7463	0.0497675
NR1H4	1	0.148302	0.0952235	AP3B1	3.94409e-06	1.09812	5.12242	SLC26A4-AS1	1	20.7463	0.0497675
TATDN3	1	0.113393	0.0950496	IFRD1	3.94409e-06	1.43736	5.12242	AC100788.1	1	20.7463	0.0497675
DEPTOR	1	0.0545698	0.0950398	MFF	3.97376e-06	0.815238	5.12091	LINC00578	1	20.7463	0.0497675
RGMB	1	-0.000476531	0.0950234	HOMER3	3.98816e-06	1.16664	5.12012	HPX	1	20.7463	0.0497675
PLEKHF1	1	0.16949	0.0950037	GSTK1	4.02594e-06	0.751322	5.11824	LINC00113	1	20.7463	0.0497675
CRH	1	1.37092	0.094633	SQLE	4.04743e-06	0.814478	5.11713	AC005339.1	1	20.7463	0.0497675
AL606760.1	1	1.2639	0.0946232	ZNF593	4.16148e-06	0.94985	5.11178	AC012174.1	1	20.7463	0.0497675
LINC00316	1	1.2639	0.0946232	DHPS	4.18684e-06	1.04035	5.11045	AL136988.2	1	20.7463	0.0497675
NPL	1	1.2639	0.0946232	ATP5PO	4.18684e-06	0.451044	5.11042	AC018557.2	1	20.7463	0.0497675
VDR	1	1.2639	0.0946232	STX8	4.1983e-06	1.23463	5.10972	AL592078.1	1	20.7463	0.0497675
OCRL	1	0.0952777	0.0946199	ARHGEF40	4.1983e-06	1.10381	5.1097	AC005840.2	1	20.7463	0.0497675
IGF1	1	0.955694	0.0945904	SPTLC1	4.3115e-06	1.24469	5.10457	CATSPERD	1	20.7463	0.0497675
TRHDE	1	0.848673	0.0945806	NUDT16L1	4.31605e-06	0.837852	5.10426	ABCG2	1	20.7463	0.0497675
CST1	1	1.00714	0.0943871	TOR1AIP2	4.33704e-06	0.948001	5.10324	AC007029.1	1	20.7463	0.0497675
PRRG3	1	0.607853	0.0942821	YDJC	4.36712e-06	1.02869	5.10183	AC120024.1	1	20.7463	0.0497675
AL139424.2	1	0.607853	0.0942821	ZRANB2	4.40173e-06	0.645362	5.10023	AC007128.2	1	20.7463	0.0497675
AL161457.2	1	0.448084	0.0939836	SNX7	4.45274e-06	1.05506	5.09795	ATP6V1FNB	1	20.7463	0.0497675
ATG4A	1	0.0436336	0.0934391	MEA1	4.47583e-06	0.849399	5.09686	AC006042.1	1	20.7463	0.0497675
CDC7	1	0.268812	0.0933341	SNRPG	4.60961e-06	0.580927	5.09118	LINC02078	1	20.7463	0.0497675
GFRA1	1	-0.104241	0.0933178	TP53BP1	4.64137e-06	0.74271	5.08977	AL354813.1	1	20.7463	0.0497675
SPTBN5	1	0.0428084	0.092396	EDN1	4.70625e-06	1.47464	5.08704	AC016700.3	1	20.7463	0.0497675
PSMB10	1	0.181885	0.0923173	DHX36	4.89238e-06	0.647462	5.07957	AC006042.4	1	20.7463	0.0497675
SLFN11	1	1.73347	0.0922025	TAPBP	4.89704e-06	0.990254	5.07928	AC006206.2	1	20.7463	0.0497675
CSPG4	1	1.60783	0.092196	MRPS7	5.15362e-06	0.908199	5.06944	AL031666.1	1	20.7463	0.0497675
C7orf61	1	1.60783	0.092196	PCM1	5.15362e-06	0.579489	5.06936	CPA1	1	20.7463	0.0497675
AL133367.1	1	1.60783	0.092196	RTL8C	5.17146e-06	0.968265	5.0686	AC087276.2	1	20.7463	0.0497675
SZT2-AS1	1	1.60783	0.092196	COMMD4	5.17991e-06	1.04327	5.06819	IL13	1	20.7463	0.0497675
ATP6V0E2-AS1	1	1.60783	0.092196	EVI5	5.34762e-06	0.83702	5.06201	STX1B	1	20.7463	0.0497675
TSIX	1	1.60783	0.092196	ACSL3	5.45129e-06	1.00731	5.05825	DNAH2	1	20.7463	0.0497675
SMIM11B	1	1.60783	0.092196	ANXA11	5.53907e-06	0.529876	5.05509	AC100827.4	1	20.7463	0.0497675
AC021549.1	1	1.60783	0.092196	SERPINA5	5.56703e-06	1.05193	5.05403	OR52A1	1	20.7463	0.0497675
AC012645.4	1	1.60783	0.092196	UCHL3	5.5886e-06	1.17421	5.05319	AC022517.1	1	20.7463	0.0497675
HIST1H2AB	1	1.60783	0.092196	ZBTB1	5.58991e-06	1.07989	5.05304	SHE	1	20.7463	0.0497675
AC121761.1	1	1.60783	0.092196	UBE2Q1	5.6424e-06	0.897526	5.05115	AL391097.1	1	20.7463	0.0497675
MATN1	1	1.60783	0.092196	KANSL1	5.6998e-06	0.744181	5.04911	AC138305.1	1	20.7463	0.0497675
LHFPL1	1	1.60783	0.092196	SETX	5.76094e-06	1.08799	5.04697	ITGAM	1	20.7463	0.0497675
DERA	1	0.0365379	0.09215	UPP1	5.76173e-06	2.87151	5.04684	STEAP1B	1	20.7463	0.0497675
HPDL	1	0.800687	0.0919008	NAGLU	5.87977e-06	1.36545	5.04286	AL121809.1	1	20.7463	0.0497675
NANP	1	0.131528	0.0918942	JAGN1	6.01122e-06	0.811411	5.03852	LINC01977	1	20.7463	0.0497675
AC002480.2	1	0.662974	0.0918548	CASC15	6.02489e-06	1.46812	5.03799	AC084824.5	1	20.7463	0.0497675
ST8SIA1	1	0.517842	0.0915531	ANKRD17	6.14375e-06	0.747256	5.03414	GRAMD2A	1	20.7463	0.0497675
CACNB4	1	0.00562003	0.0912283	LITAF	6.17486e-06	0.880737	5.03307	AC006942.1	1	20.7463	0.0497675
KCNH3	1	0.34644	0.0912283	MTX1	6.2284e-06	1.18117	5.03131	JADRR	1	20.7463	0.0497675
FGF20	1	0.226208	0.0910479	CCDC71L	6.23751e-06	1.59788	5.03093	PPP1R14D	1	20.7463	0.0497675
SLC5A2	1	0.17923	0.0906773	ISCU	6.26604e-06	0.80675	5.02995	AC005550.2	1	20.7463	0.0497675
LAMA5	1	-0.0396687	0.0905428	PPID	6.28575e-06	0.827933	5.02924	AC027319.1	1	20.7463	0.0497675
PAH	1	0.224754	0.0902935	COPS2	6.32755e-06	0.771114	5.02787	AC090630.1	1	20.7463	0.0497675
TCTEX1D4	1	0.192886	0.0902542	RUVBL1	6.56339e-06	1.05493	5.02074	CD4	1	20.7463	0.0497675
LINC00605	1	0.191582	0.0902509	CCNL1	6.56535e-06	0.834109	5.02058	BEAN1	1	20.7463	0.0497675
FBXO21	1	0.013323	0.0899852	SPAG7	6.57182e-06	0.879532	5.02021	C2orf16	1	20.7463	0.0497675
C2CD2	1	0.0633301	0.0897818	ETS1	6.57182e-06	3.67774	5.02018	AC015849.1	1	20.7463	0.0497675
S100A7	1	2.60802	0.0897753	DDX17	6.65415e-06	0.538129	5.01769	NPY	1	20.7463	0.0497675
DEFB4A	1	2.60802	0.089772	CTBS	6.75659e-06	1.23069	5.01465	IGHEP2	1	20.7463	0.0497675
AL022323.2	1	2.47041	0.089772	COL22A1	6.86437e-06	2.92427	5.01148	LINC01695	1	20.7463	0.0497675
LAPTM5	1	2.3183	0.0897687	AKIRIN1	6.86437e-06	0.610383	5.0114	DNASE1L3	1	20.7463	0.0497675
GABRG2	1	2.3183	0.0897687	TSR3	6.93303e-06	0.980905	5.00938	AC087749.1	1	20.7463	0.0497675
COX6A2	1	2.3183	0.0897687	ARHGAP21	7.01047e-06	0.970413	5.00714	PLBD1-AS1	1	20.7463	0.0497675
S1PR4	1	2.3183	0.0897687	LGALS3BP	7.03719e-06	0.805141	5.0063	GSG1	1	20.7463	0.0497675
AL022316.1	1	2.3183	0.0897687	NKTR	7.08363e-06	0.698264	5.00483	VSTM5	1	20.7463	0.0497675
JPH1	1	2.3183	0.0897687	PUM3	7.08363e-06	0.98402	5.00483	AC005725.1	1	20.7463	0.0497675
GNA14	1	2.3183	0.0897687	TGFB1I1	7.162e-06	2.248	5.0026	AC016588.2	1	20.7463	0.0497675
AZGP1	1	2.3183	0.0897687	LAMB3	7.42005e-06	1.30535	4.99567	LEXM	1	20.7463	0.0497675
LMNTD1	1	2.3183	0.0897687	ESCO1	7.4742e-06	1.15086	4.99416	PLK5	1	20.7463	0.0497675
BTBD3	1	-0.094052	0.0896966	DDX1	7.4742e-06	0.715272	4.99406	AL139289.1	1	20.7463	0.0497675
ZNF813	1	-0.0117756	0.0896178	CSNK2A1	7.5007e-06	0.668133	4.99328	AC104653.2	1	20.7463	0.0497675
SH2B2	1	0.0718349	0.0895686	NR2F6	7.55922e-06	0.690816	4.99167	LINC00525	1	20.7463	0.0497675
GAL3ST3	1	0.733342	0.0894276	C19orf25	7.59842e-06	0.971526	4.99057	LINC02340	1	20.7463	0.0497675
LINC01091	1	0.443833	0.0890865	BCL11A	7.60094e-06	1.11909	4.9904	AC004704.1	1	20.7463	0.0497675
SLC16A13	1	0.443833	0.0890865	ELOVL1	7.65212e-06	0.952487	4.989	TMCO5A	1	20.7463	0.0497675
CP	1	0.129761	0.0890537	IMP4	8.06271e-06	1.26648	4.97879	LINC01447	1	20.7463	0.0497675
TFB2M	1	0.0111133	0.0878466	SOD1	8.06976e-06	0.452143	4.97852	PRB1	1	20.7463	0.0497675
HBEGF	1	0.148323	0.0876104	MAP2	8.10192e-06	1.44812	4.97765	ABHD12B	1	20.7463	0.0497675
KCNE3	1	19.9598	0.0873415	DNASE2	8.31719e-06	1.04538	4.97247	MYO1G	1	20.7463	0.0497675
RASL11A	1	19.9598	0.0873415	SCFD1	8.34497e-06	1.12709	4.97172	PRB3	1	20.7463	0.0497675
CCDC188	1	20.1525	0.0873415	HSD17B10	8.40122e-06	0.845564	4.97031	AC084819.1	1	20.7463	0.0497675
AL158801.2	1	19.9598	0.0873415	NRG3	8.54224e-06	1.44552	4.96698	TAS2R31	1	20.7463	0.0497675
HIST1H4A	1	19.9598	0.0873415	CAND1	8.54943e-06	0.738155	4.96671	AC026803.2	1	20.7463	0.0497675
DLL4	1	19.9598	0.0873415	CCL2	8.60509e-06	3.5633	4.96535	AC007608.3	1	20.7463	0.0497675
NEIL3	1	20.1525	0.0873415	FRMD6	8.68157e-06	2.92868	4.96353	AC073349.1	1	20.7463	0.0497675
KCNQ2	1	20.1525	0.0873415	RECQL	8.80687e-06	1.49811	4.96064	AC135457.1	1	20.7463	0.0497675
BATF	1	19.9598	0.0873415	MRPL18	8.91116e-06	0.884383	4.95825	AC005330.1	1	20.7463	0.0497675
SLC17A8	1	0.913999	0.0870168	RAMP1	9.03476e-06	3.06755	4.95547	WNT7A	1	21.7476	0.0497675
DEPDC1	1	0.826431	0.0870004	NDUFS7	9.06888e-06	0.831531	4.95464	AC007529.1	1	20.7463	0.0497675
LINC02542	1	0.826431	0.0870004	KCMF1	9.10863e-06	1.04312	4.95368	AC096564.2	1	20.7463	0.0497675
FXYD4	1	0.826431	0.0870004	SUPT20H	9.22047e-06	1.03233	4.95121	AC091117.2	1	20.7463	0.0497675
COL17A1	1	0.826431	0.0870004	UGGT1	9.24979e-06	1.33766	4.95043	UPK3B	1	20.7463	0.0497675
MTFR2	1	0.826431	0.0870004	URM1	9.24979e-06	1.22942	4.95038	AC113361.1	1	20.7463	0.0497675
BX284668.6	1	0.563207	0.0869479	SDHC	9.40836e-06	0.740776	4.94697	AL590644.1	1	20.7463	0.0497675
ANO4	1	0.563207	0.0869479	ADD1	9.60001e-06	0.668371	4.94294	AP000265.1	1	20.7463	0.0497675
SUMO4	1	0.470285	0.0866592	POLR2K	9.71733e-06	0.735894	4.94047	AC010884.1	1	20.7463	0.0497675
AL662844.4	1	0.470285	0.0866592	NIPSNAP2	9.719e-06	0.717275	4.94033	AC087564.1	1	20.7463	0.0497675
C11orf45	1	0.470285	0.0866592	CD2BP2	9.93909e-06	0.905165	4.93586	AL357568.1	1	20.7463	0.0497675
ZNF528	1	0.38928	0.08661	HAX1	1.00962e-05	0.953548	4.9327	AC104695.3	1	20.7463	0.0497675
SFXN4	1	0.0267557	0.0863968	TRAPPC10	1.03514e-05	1.25995	4.92772	PSD2	1	20.7463	0.0497675
FOXH1	1	0.370852	0.0863673	LIMD2	1.04305e-05	0.697673	4.92613	AC096536.2	1	20.7463	0.0497675
TADA2B	1	0.0283083	0.0862722	PIK3AP1	1.04849e-05	0.812214	4.92501	LINC00159	1	20.7463	0.0497675
FNDC11	1	0.252688	0.085977	SNRPD1	1.0495e-05	0.529738	4.92472	AC004449.1	1	20.7463	0.0497675
MTMR7	1	0.114805	0.0856949	MFAP2	1.06417e-05	0.810932	4.9219	LINC01231	1	20.7463	0.0497675
HNF1A	1	0.00892656	0.0856916	TSPAN2	1.07182e-05	2.32825	4.9204	AC126283.1	1	20.7463	0.0497675
C4orf3	1	-0.0288532	0.0853734	CD276	1.09403e-05	1.10746	4.91628	CD36	1	20.7463	0.0497675
CLDN19	1	0.130193	0.0846125	EFNB2	1.10856e-05	1.98859	4.91359	PDE6H	1	20.7463	0.0497675
IFI44	1	1.14855	0.0845993	EMB	1.16094e-05	2.03611	4.90443	AC005482.1	1	20.7463	0.0497675
DOC2B	1	1.05533	0.0845862	CSNK2A2	1.17106e-05	0.942494	4.90262	CALCR	1	20.7463	0.0497675
RUNDC3A	1	0.955694	0.0845731	PHF6	1.17433e-05	0.857993	4.90197	USP12-AS2	1	20.7463	0.0497675
GPR3	1	0.955694	0.0845731	MRPL4	1.18562e-05	0.969127	4.89999	AC005096.1	1	20.7463	0.0497675
AC007038.1	1	0.955694	0.0845731	RNF130	1.2374e-05	0.984289	4.89148	AC022364.1	1	20.7463	0.0497675
DLGAP3	1	0.955694	0.0845731	SMCHD1	1.24801e-05	0.874302	4.8897	SLC6A11	1	20.7463	0.0497675
CLEC18A	1	0.955694	0.0845731	ZMYM2	1.25282e-05	0.751235	4.88884	DMRTA2	1	20.7463	0.0497675
OSGIN2	1	0.0565283	0.0844419	GARS	1.26407e-05	1.39874	4.88698	IL12A	1	20.7463	0.0497675
TBC1D12	1	0.148754	0.0843107	EIF3J	1.2711e-05	0.739331	4.88578	AC104389.5	1	20.7463	0.0497675
AC015813.4	1	0.563479	0.0842615	MAML2	1.28062e-05	1.08417	4.88421	OTOP3	1	20.7463	0.0497675
THPO	1	0.501973	0.084232	TMF1	1.28952e-05	0.800443	4.88274	FLT1	1	20.7463	0.0497675
HS3ST4	1	0.501973	0.084232	SND1	1.29059e-05	1.02384	4.88247	AC017083.2	1	20.7463	0.0497675
AC092053.2	1	0.501973	0.084232	STK24	1.29158e-05	1.09721	4.88222	AC074050.2	1	20.7463	0.0497675
DNAJC6	1	0.501973	0.084232	RUFY1	1.30883e-05	0.883066	4.8795	AL359922.2	1	20.7463	0.0497675
S1PR3	1	0.285753	0.0838318	DCTN6	1.35808e-05	0.960008	4.87211	AC080013.5	1	20.7463	0.0497675
UBE2T	1	-0.0115761	0.0838056	IL13RA1	1.36172e-05	1.35054	4.87148	PCDHB6	1	20.7463	0.0497675
URAD	1	0.192454	0.0837268	RARS	1.36485e-05	1.01822	4.87092	AC092140.2	1	20.7463	0.0497675
AL596202.1	1	0.292826	0.083612	SURF2	1.37975e-05	1.19178	4.86867	CASP5	1	20.7463	0.0497675
SAPCD1-AS1	1	0.257956	0.0835497	NDUFA10	1.3857e-05	0.842525	4.86772	AC006581.2	1	20.7463	0.0497675
CATIP	1	0.257956	0.0835497	WIPI2	1.39653e-05	0.757579	4.86608	AC114811.2	1	20.7463	0.0497675
ADCY1	1	0.291602	0.0834448	ADAMTS6	1.39755e-05	1.49485	4.86583	AC254629.1	1	20.7463	0.0497675
AC083880.1	1	0.0654019	0.0827953	MBP	1.40204e-05	0.867989	4.86509	KLHL10	1	20.7463	0.0497675
NT5E	1	0.107512	0.0823033	LSM8	1.4473e-05	0.609181	4.8587	AC244517.12	1	20.7463	0.0497675
SP140L	1	0.0955855	0.0822443	TMEM51	1.4738e-05	1.28331	4.855	SYCP2	1	20.7463	0.0497675
AOAH	1	1.2639	0.0821557	NME7	1.4782e-05	1.14572	4.85431	AC092118.2	1	20.7463	0.0497675
PSMB8-AS1	1	1.14832	0.0821459	SPATS2	1.48113e-05	0.739026	4.85382	AC022816.1	1	20.7463	0.0497675
PLGLB2	1	1.14832	0.0821459	MRPL28	1.49529e-05	0.779883	4.85183	CLCNKB	1	20.7463	0.0497675
FGG	1	1.14832	0.0821459	MCTS1	1.50036e-05	0.715319	4.85105	SMIM15-AS1	1	20.7463	0.0497675
AC129507.2	1	1.14832	0.0821459	ERLIN2	1.51135e-05	1.28977	4.8494	PCDHA13	1	20.7463	0.0497675
TLL1	1	1.14832	0.0821459	TSR2	1.51218e-05	0.975092	4.84919	AC022509.2	1	20.7463	0.0497675
AL049629.1	1	1.14832	0.0821459	SCPEP1	1.51598e-05	1.07957	4.84859	AC022509.3	1	20.7463	0.0497675
GHRLOS	1	1.14832	0.0821459	CNBP	1.52326e-05	0.515794	4.84754	GRM5	1	20.7463	0.0497675
TIAF1	1	1.14832	0.0821459	EAPP	1.52704e-05	0.742952	4.84694	AC090948.2	1	20.7463	0.0497675
SLC22A4	1	1.14832	0.0821459	MSANTD3	1.54464e-05	1.2046	4.84456	UBQLNL	1	20.7463	0.0497675
TNNC2	1	0.607853	0.081831	MAF1	1.55191e-05	0.898249	4.84353	LINC00365	1	20.7463	0.0497675
C6orf163	1	0.540633	0.0818047	NUDT5	1.58246e-05	0.772233	4.83955	AL451042.1	1	20.7463	0.0497675
FBXO4	1	0.540633	0.0818047	LAMA5	1.58327e-05	0.744108	4.83935	MT1M	1	20.7463	0.0497675
ASB6	1	0.0639857	0.0816407	SS18L2	1.59424e-05	1.04275	4.83788	AC097460.1	1	20.7463	0.0497675
APBA1	1	0.402175	0.0815062	KLHL24	1.59463e-05	0.923906	4.8377	ELMO1-AS1	1	20.7463	0.0497675
RACGAP1	1	0.239561	0.0808568	FXR1	1.59463e-05	0.486479	4.83762	LINC01775	1	20.7463	0.0497675
BORA	1	0.148118	0.0806239	CFDP1	1.62599e-05	0.51264	4.83365	AC004542.2	1	20.7463	0.0497675
EPB41L2	1	-0.110629	0.0805846	ANAPC15	1.65364e-05	0.87178	4.83009	AC005695.3	1	20.7463	0.0497675
LIPG	1	0.113393	0.0805026	PDCL3	1.73079e-05	1.04341	4.8209	NTN1	1	20.7463	0.0497675
NUS1	1	0.0245621	0.0802762	CFAP36	1.73507e-05	0.789953	4.8203	AC004834.1	1	20.7463	0.0497675
AC008429.1	1	0.123024	0.0802533	NCK1	1.74785e-05	1.42983	4.81874	RASIP1	1	20.7463	0.0497675
ISCA1	1	-0.074608	0.0799187	NDUFA6	1.8464e-05	0.594719	4.80768	NLRC5	1	20.7463	0.0497675
DGKE	1	0.0349042	0.0797908	MAP9	1.86984e-05	0.660348	4.80505	TMEM52B	1	20.7463	0.0497675
OLFM1	1	1.95607	0.0797449	MTX2	1.88748e-05	1.03641	4.80307	TBPL2	1	20.7463	0.0497675
AL606970.3	1	1.47022	0.0797186	PSMD6	1.89195e-05	0.741505	4.80249	AC113382.1	1	20.7463	0.0497675
PCDHGA11	1	1.47022	0.0797186	SIKE1	1.89538e-05	1.11897	4.80203	AC002091.2	1	20.7463	0.0497675
AL161908.1	1	1.47022	0.0797186	ETHE1	1.89893e-05	0.874176	4.80155	SPRR5	1	20.7463	0.0497675
PFN4	1	1.47022	0.0797186	TNFRSF1A	1.90395e-05	1.0468	4.80092	AC073842.2	1	20.7463	0.0497675
TAS2R30	1	1.47022	0.0797186	CHMP4C	1.9061e-05	1.10172	4.80059	TMEM212	1	20.7463	0.0497675
AL359397.2	1	1.47022	0.0797186	CXCL1	1.91861e-05	1.49321	4.79918	CCDC103	1	20.7463	0.0497675
LPP-AS2	1	0.163666	0.0797055	SMOX	1.94155e-05	2.23449	4.7967	LRGUK	1	20.7463	0.0497675
RAET1G	1	0.885073	0.0796858	EIF2AK4	1.96075e-05	0.747345	4.79462	FGF13-AS1	1	20.7463	0.0497675
CDC26	1	0.0466141	0.0795808	B4GALT7	1.99627e-05	1.31393	4.79092	AC015819.2	1	20.7463	0.0497675
HEY2	1	0.733468	0.0794234	NTAN1	2.03995e-05	1.0358	4.78647	AL022316.1	1	21.7476	0.0497675
USP2	1	0.662974	0.0794004	HDGFL3	2.05526e-05	0.654841	4.78487	CALML3-AS1	1	20.7463	0.0497675
FUT8-AS1	1	0.588868	0.0793775	RIT1	2.0624e-05	1.15867	4.78407	SYNPO2L	1	20.7463	0.0497675
ADORA1	1	0.396033	0.0793152	USP3	2.06243e-05	0.914231	4.78397	AC073389.2	1	20.7463	0.0497675
AC087564.1	1	0.305749	0.0789839	MED4	2.07343e-05	0.941686	4.7828	LINC00887	1	20.7463	0.0497675
LAMP5	1	0.0326526	0.078892	GLG1	2.11474e-05	0.541003	4.77873	CIDEA	1	20.7463	0.0497675
TMEM238	1	-0.0762569	0.0788855	TM7SF2	2.15228e-05	0.493984	4.77509	ANKRD31	1	20.7463	0.0497675
LINC02315	1	0.30886	0.078751	ZDHHC16	2.1549e-05	1.3216	4.77474	AC012074.1	1	20.7463	0.0497675
TFAP4	1	0.114407	0.0784886	UBE2A	2.16643e-05	0.89161	4.77356	AC018529.1	1	20.7463	0.0497675
CYTL1	1	0.0973841	0.0784394	HABP4	2.23967e-05	1.62488	4.76676	AC018529.2	1	20.7463	0.0497675
RASD1	1	0.235896	0.0783476	MCL1	2.24687e-05	0.657994	4.76602	LINC02037	1	20.7463	0.0497675
EIF2AK3	1	0.0223431	0.0783082	EHMT1	2.26378e-05	0.626294	4.76439	KBTBD8	1	20.7463	0.0497675
SYVN1	1	0.0290978	0.0782656	ATG101	2.26378e-05	1.21726	4.7643	AC027607.1	1	20.7463	0.0497675
AL163051.1	1	0.0729159	0.0782196	ICA1	2.26479e-05	1.07707	4.76411	AL365356.1	1	20.7463	0.0497675
CDV3	1	-0.236368	0.0781934	UBD	2.30219e-05	1.57635	4.7607	CNTN2	1	20.7463	0.0497675
BTC	1	0.236166	0.0780917	P2RX4	2.33172e-05	1.42539	4.75803	HSD17B13	1	20.7463	0.0497675
C9orf135	1	0.0429828	0.0780917	BCAS2	2.35172e-05	0.840487	4.7562	AP001469.2	1	20.7463	0.0497675
PDCD6IP	1	-0.0469174	0.0780786	THYN1	2.39284e-05	0.760788	4.7526	AC022182.1	1	20.7463	0.0497675
SATL1	1	0.1482	0.0779211	FBLIM1	2.40854e-05	0.690405	4.75117	AC010245.2	1	20.7463	0.0497675
P2RY1	1	0.192886	0.0777768	SEC24D	2.45962e-05	1.73553	4.74683	AL360219.1	1	20.7463	0.0497675
CLEC4A	1	2.14827	0.0772914	RBM7	2.46426e-05	1.1355	4.74634	AC007405.2	1	20.7463	0.0497675
CXCR4	1	0.0993516	0.0772914	ZFYVE21	2.47791e-05	0.93237	4.74512	NEUROG3	1	20.7463	0.0497675
SCARF1	1	2.14827	0.0772914	FAM49B	2.4998e-05	0.922602	4.74324	AC126696.3	1	20.7463	0.0497675
BX470102.1	1	2.14827	0.0772914	PRMT2	2.51779e-05	0.651113	4.74169	AC055822.1	1	20.7463	0.0497675
NPIPB15	1	2.14827	0.0772914	CDKN1A	2.52678e-05	1.71682	4.74086	AL731563.3	1	20.7463	0.0497675
FERMT3	1	2.14827	0.0772914	SRPRA	2.52868e-05	0.933169	4.74061	AC046143.2	1	20.7463	0.0497675
AC091946.2	1	2.14827	0.0772914	UQCRC1	2.5346e-05	0.785758	4.74003	HHLA2	1	20.7463	0.0497675
STX1B	1	2.14827	0.0772914	CTSE	2.57473e-05	2.27943	4.7367	U52111.1	1	20.7463	0.0497675
AC019117.1	1	2.14827	0.0772914	IDH3G	2.57473e-05	1.23225	4.73665	RRS1-AS1	1	20.7463	0.0497675
SENCR	1	2.14827	0.0772914	MCRIP2	2.5806e-05	1.13247	4.73608	KIAA1211L	1	20.7463	0.0497675
INHA	1	0.0800704	0.0772586	BID	2.58657e-05	0.951746	4.73551	LINC01629	1	20.7463	0.0497675
GTF3C2	1	-0.0118693	0.0770913	MICU3	2.60555e-05	2.03875	4.73393	VPS33B-DT	1	20.7463	0.0497675
NFKBIE	1	0.0484997	0.0769699	TSTD1	2.63077e-05	0.441997	4.73187	AC079089.1	1	20.7463	0.0497675
GABRP	1	-0.0869488	0.0768387	GTF2E2	2.67949e-05	1.1645	4.72804	LPAR3	1	20.7463	0.0497675
ARTN	1	0.38928	0.0766091	KMT2E	2.77391e-05	0.478301	4.7209	PFN4	1	20.7463	0.0497675
GJB2	1	0.38928	0.0766091	CMAS	2.87308e-05	0.962626	4.71365	IRS4	1	20.7463	0.0497675
KRT16	1	0.38928	0.0766091	PIGP	2.87453e-05	1.21673	4.71345	FGF12-AS2	1	20.7463	0.0497675
LTB4R2	1	0.38928	0.0766091	FAIM	2.88202e-05	1.02544	4.71282	AC000403.1	1	20.7463	0.0497675
MMP9	1	-0.00438451	0.0765566	MRPL15	2.88207e-05	1.19674	4.71271	LTBP2	1	20.7463	0.0497675
ALG2	1	-0.0124672	0.0765402	DESI1	2.96417e-05	1.44262	4.70689	NYAP2	1	20.7463	0.0497675
TBC1D22B	1	-0.0091796	0.0764976	NBEAL1	3.04731e-05	0.995478	4.70114	UTS2B	1	20.7463	0.0497675
RIDA	1	0.0721214	0.0762811	BCL10	3.0482e-05	1.29376	4.70098	AC090844.2	1	20.7463	0.0497675
IL11	1	-0.095237	0.0760285	SERINC3	3.11977e-05	0.948637	4.69614	AC090360.1	1	20.7463	0.0497675
KIF11	1	0.279722	0.0759957	RSRC1	3.15489e-05	0.738636	4.69374	TP63	1	20.7463	0.0497675
CPLANE2	1	0.215381	0.0759269	AL133453.1	3.26466e-05	2.48504	4.68654	AC073052.2	1	20.7463	0.0497675
NOP9	1	-0.0785736	0.0758055	ZNF322	3.27638e-05	0.932718	4.68571	AL133396.2	1	20.7463	0.0497675
AC097534.2	1	0.148077	0.0757825	MAEA	3.32573e-05	0.987457	4.68254	CBSL	1	20.7463	0.0497675
PLAT	1	0.103609	0.0756349	GPR108	3.39122e-05	1.23636	4.67844	TAF7L	1	20.7463	0.0497675
ARL8A	1	-0.0399239	0.0753594	CASP6	3.3922e-05	0.640269	4.67828	CYP26A1	1	20.7463	0.0497675
LRRC49	1	0.099127	0.075284	NCAM1	3.39871e-05	2.62755	4.67779	JPH1	1	20.7463	0.0497675
XYLT1	1	0.125457	0.0751429	EIF3E	3.41368e-05	0.433622	4.67678	KCNE5	1	20.7463	0.0497675
ZNRF3	1	-0.00880399	0.0750478	ODF2L	3.41539e-05	0.585822	4.67658	LINC01786	1	20.7463	0.0497675
AC005696.1	1	19.7373	0.0748641	NDUFA12	3.44609e-05	0.656384	4.67464	AL049712.1	1	20.7463	0.0497675
AC093673.2	1	19.9598	0.0748641	LYRM4	3.46126e-05	0.933185	4.67364	CNR2	1	20.7463	0.0497675
CACNA1I	1	19.7373	0.0748641	CHCHD3	3.50069e-05	0.955562	4.67121	MMRN2	1	20.7463	0.0497675
AC025265.1	1	19.7373	0.0748641	DEF8	3.59359e-05	1.38888	4.66563	AP001033.1	1	20.7463	0.0497675
DGKB	1	19.7373	0.0748641	TNFAIP1	3.71361e-05	1.2886	4.65876	KIAA1210	1	20.7463	0.0497675
GDPD2	1	19.7373	0.0748641	AHNAK2	3.72823e-05	5.16114	4.65785	LINC00858	1	20.7463	0.0497675
APOBEC4	1	19.7373	0.0748641	NOSIP	3.733e-05	0.890529	4.65749	AC009123.1	1	20.7463	0.0497675
AC090186.1	1	19.7373	0.0748641	EPB41L2	3.77914e-05	0.941482	4.65486	LMO7-AS1	1	20.7463	0.0497675
AC105031.2	1	19.7373	0.0748641	TMBIM4	3.78023e-05	0.686488	4.6547	AL033528.2	1	20.7463	0.0497675
TFAP2A-AS1	1	19.7373	0.0748641	AMD1	3.81681e-05	0.871512	4.65261	KCNB2	1	20.7463	0.0497675
GRP	1	23.1356	0.0748641	NUBP2	3.86649e-05	0.971511	4.64984	SFTPA2	1	20.7463	0.0497675
ADRB2	1	19.9598	0.0748641	STAP2	3.91174e-05	1.02897	4.64734	DHRS9	1	20.7463	0.0497675
PRDM6	1	19.9598	0.0748641	FUNDC2	3.92764e-05	0.56976	4.6464	SYT5	1	20.7463	0.0497675
LINC02490	1	19.7373	0.0748641	HNRNPH2	3.92764e-05	0.785002	4.6463	AC022150.1	1	20.7463	0.0497675
LINC00113	1	19.7373	0.0748641	GPRC5C	3.9694e-05	0.754033	4.64401	AC138028.4	1	20.7463	0.0497675
GPR65	1	19.7373	0.0748641	RAB22A	3.97376e-05	1.04563	4.64369	AC006160.1	1	20.7463	0.0497675
AC106052.1	1	19.7373	0.0748641	RBMS1	4.00169e-05	0.877997	4.64214	AC105094.2	1	20.7463	0.0497675
HES5	1	1.21927	0.0745722	EFNA5	4.01161e-05	1.44318	4.64153	AF106564.1	1	20.7463	0.0497675
[truncated: 21,630 more rows]

## Sheet: Cholangiocyte-like
Wilcoxon rank-sum test (TGFB vs. CTRL-TGFB)				Wilcoxon rank-sum test (OA vs. CTRL-OA)				Wilcoxon rank-sum test (PA vs. CTRL-PA)
TGFB1_names	TGFB1_pvals_adj	TGFB1_logfoldchanges	TGFB1_scores	OA500_names	OA500_pvals_adj	OA500_logfoldchanges	OA500_scores	PA_names	PA_pvals_adj	PA_logfoldchanges	PA_scores
IGFBP7	3.27677e-14	10.8299	8.79848	CCL20	1.01207e-16	59.031	9.36575	CCL20	2.39723e-07	20.9125	6.80442
CTSH	4.44169e-11	17.3356	7.83689	IFNGR1	5.11019e-15	8.35393	8.88334	CXCL1	0.00527325	9.25696	4.03467
IGFBP2	7.78373e-10	31.8673	7.40437	PHGR1	6.68748e-13	67.5654	8.26345	CXCL3	0.016687	5.27463	3.61571
PCSK1N	5.10033e-09	5.98265	7.12	IL2RG	1.58718e-12	5.95182	8.13764	BIRC3	0.016687	3.46391	3.61456
GPC6	9.10851e-09	4.59734	7.01418	MUC13	1.67178e-12	7.81985	8.11265	ICAM1	0.0463315	3.3445	3.21167
DPYSL3	1.15979e-08	4.27641	6.95863	GCNT3	1.88452e-12	4.39167	8.08182	FABP1	0.0699816	4.1526	3.04523
FN1	8.47662e-08	17.0036	6.65309	DST	4.63322e-12	9.19114	7.95685	CEBPD	0.0891659	3.67834	2.93848
KRT7	1.23224e-07	6.39726	6.58034	HIST1H1E	1.72205e-11	4.31772	7.77938	ZC3H12A	0.0916082	1.69786	2.92585
ANXA2	1.75728e-07	10.4816	6.51156	GHITM	6.81451e-11	4.348	7.59108	SOD2	0.10762	2.31508	2.84665
CAMK2N1	6.22378e-07	5.82211	6.29068	HIF1A	7.77024e-11	4.1253	7.56275	CXCL8	0.210781	3.27869	2.52526
MTRNR2L12	1.05638e-06	3.35449	6.19544	APOA4	1.80329e-10	15.007	7.44194	LDLR	0.263362	1.55308	2.40473
CD63	1.19938e-06	17.0945	6.1637	KRT20	3.46503e-10	23.8548	7.34529	TTYH1	0.333119	1.84904	2.27847
PRDX4	5.81787e-06	3.57211	5.87668	TFPI	7.31609e-10	7.53575	7.23531	IL1A	0.429498	1.79155	2.12581
MAGED2	7.7954e-06	3.22055	5.81848	FABP1	7.7065e-10	37.8681	7.21948	NFKBIA	0.4524	3.7591	2.09482
RBP1	1.10693e-05	4.92444	5.74176	LAMA3	1.74019e-09	8.12597	7.09951	C1orf56	0.470864	1.16957	2.06842
SRP14	1.59118e-05	9.32079	5.67166	DPP4	1.86503e-09	4.76666	7.08201	DDIT4	0.59179	1.75942	1.92264
FHOD3	1.9459e-05	5.20574	5.6214	NQO1	5.38369e-09	5.04868	6.91871	LRRC75A	0.660175	1.03542	1.84803
SKIL	2.55747e-05	4.16554	5.55791	APOA2	5.38369e-09	161.858	6.89621	IGFBP5	0.672365	1.23674	1.83425
TMEM59	2.55747e-05	4.64498	5.55659	CYP51A1	5.38369e-09	4.81716	6.89454	PLIN2	0.723209	0.934259	1.77457
INPP4B	2.55747e-05	3.00753	5.55262	RBP2	5.38369e-09	15.66	6.88871	SOD3	0.729407	1.81174	1.76768
TIMP1	2.7376e-05	8.29449	5.5341	GALNT2	5.38369e-09	3.90684	6.88705	HMGCS1	0.741249	0.974175	1.75161
LDHA	2.82512e-05	2.46376	5.5222	CEACAM1	1.1604e-08	4.04669	6.77123	CFTR	0.74259	2.93075	1.74931
TNFRSF12A	2.88579e-05	3.56886	5.50897	CCL15	1.21118e-08	4.47215	6.75957	MMP1	0.758943	2.73747	1.7321
VIM	8.76334e-05	18.7657	5.30131	MGLL	1.79261e-08	3.37225	6.69208	IL23A	0.78009	2.83988	1.70914
NKAIN4	9.39436e-05	4.76283	5.28279	HMGCS1	2.90147e-08	3.93324	6.61626	MMP10	0.827172	2.48321	1.66093
SULF2	0.000120579	2.81849	5.23121	PLIN2	4.72742e-08	9.70364	6.53878	S100A2	0.873032	0.903043	1.61846
SERPINA1	0.000207602	28.1881	5.12142	S100P	5.30554e-08	7.91576	6.51212	NUDCD2	0.886281	1.47971	1.60354
PMEPA1	0.000207602	3.74713	5.11878	WLS	9.91779e-08	3.30783	6.41297	DLK1	0.89257	3.97186	1.59665
CNTNAP2	0.000222618	3.71236	5.10026	NFE2L1	1.25158e-07	2.78619	6.37298	IL7R	0.909904	2.02181	1.57599
S100A11	0.00026536	28.1808	5.06058	LAMC2	1.62956e-07	11.5984	6.32632	DUSP5	0.928384	1.13399	1.55992
TPM1	0.00026536	7.5879	5.05661	YWHAZ	1.62956e-07	8.73808	6.32382	GC	0.934397	1.83181	1.55418
APOA1	0.000318088	8.05606	5.01693	TMOD3	1.78633e-07	3.16676	6.30549	SERTAD3	0.997699	2.78014	1.49794
TMBIM6	0.000332202	5.59138	5.00371	ETS1	2.46895e-07	3.48769	6.24716	CXCL2	0.997699	1.04913	1.49794
CYBA	0.000397913	4.87882	4.96403	DSG2	3.00636e-07	5.33222	6.20801	S100A9	0.997699	4.25981	1.49794
SELENOP	0.00116388	4.50279	4.74181	BCL10	3.00636e-07	3.17702	6.20467	S100A3	1	0.763821	1.49449
APLP2	0.0016248	3.84751	4.66907	BZW1	3.00636e-07	7.68845	6.20134	ID4	1	1.15776	1.48761
OCIAD2	0.00213978	3.84264	4.60293	TMEM30A	4.00889e-07	3.47992	6.15052	C3	1	1.64692	1.48301
DSP	0.00224562	3.9743	4.58838	MYO1E	4.00889e-07	2.97102	6.14885	ABTB2	1	1.42098	1.45547
GADD45B	0.00244826	3.16466	4.5659	GALNT3	4.07046e-07	3.01836	6.14302	WFDC2	1	4.07074	1.45432
GAL	0.00296456	7.5056	4.51696	OAS1	5.42557e-07	3.53419	6.09386	COL6A2	1	0.414621	1.44628
SELENOW	0.00305514	2.08513	4.50638	SPCS3	6.14751e-07	3.21046	6.07053	INSIG1	1	1.27677	1.41874
BASP1	0.00343518	2.3243	4.47728	ANXA1	6.65386e-07	9.34023	6.05137	H1FX	1	1.39227	1.382
FABP5	0.00349734	3.45536	4.46537	SH3GLB1	7.47536e-07	4.53042	6.02637	MEST	1	2.19231	1.37282
TMSB4X	0.00367485	25.9351	4.45082	RIOK3	1.06137e-06	3.17202	5.96638	S100P	1	1.12263	1.34757
PGM2L1	0.00393365	2.61156	4.43231	AFP	1.13642e-06	28.5285	5.95222	OAS1	1	1.03255	1.33494
PRSS23	0.00444846	2.74834	4.40189	DYNLT3	1.28084e-06	3.69021	5.92389	CCL2	1	2.1519	1.30051
SPINT2	0.00496715	6.02859	4.37411	CLCN3	1.32456e-06	3.00591	5.91556	COTL1	1	1.14591	1.29362
TMED9	0.00508809	2.84509	4.35956	RAP1B	1.69924e-06	3.3629	5.8689	NFKB1	1	0.849108	1.2787
PLXDC2	0.00508809	2.26373	4.35559	SQSTM1	1.72298e-06	16.3092	5.8639	S100A6	1	21.4284	1.23738
TFPI2	0.00508809	4.44182	4.35427	IDH1	1.76508e-06	2.89048	5.85724	AADAC	1	3.60982	1.22934
BEX1	0.00512965	3.85102	4.34898	CEBPD	1.85445e-06	4.26412	5.84641	MAPK1	1	0.569454	1.22475
CADM1	0.00576356	2.61541	4.31988	TPD52	2.21749e-06	2.6107	5.80891	GABPB1	1	1.40882	1.20983
PON2	0.00737538	2.89594	4.26168	PDIA3	2.40122e-06	12.1574	5.79308	RNF24	1	0.745993	1.20294
DYNLL1	0.0076129	4.4309	4.24581	TM9SF3	4.08931e-06	5.0369	5.6981	LSM1	1	0.64188	1.1995
FBXO2	0.0076129	2.49358	4.24449	SDCBP2	4.13138e-06	2.80349	5.69393	RND1	1	1.02239	1.19146
VKORC1	0.00786464	2.18611	4.23391	PDCD6IP	4.69235e-06	2.4761	5.66977	DUOXA2	1	-0.116391	1.18687
NRP2	0.0078903	2.95812	4.22994	B3GNT5	4.92981e-06	2.64255	5.65894	GFOD2	1	1.66219	1.18113
DHRS2	0.0091653	5.53258	4.1929	ADI1	5.8173e-06	3.76324	5.62811	STMN2	1	-2.66405	1.17884
CCDC80	0.0102713	3.33318	4.1638	CD46	5.87996e-06	3.16044	5.62395	PTHLH	1	1.15633	1.17769
VCAN	0.0103082	5.38635	4.15983	TFF2	6.33712e-06	7.8217	5.60645	NR0B2	1	2.89868	1.17539
DYNLT1	0.0115238	2.03935	4.13074	SHTN1	6.7025e-06	2.30561	5.59229	CRIP2	1	2.51723	1.16851
NES	0.0115238	2.231	4.12809	KIF13B	8.74447e-06	2.88106	5.5373	SMOX	1	0.488591	1.15473
APOE	0.0121832	6.18263	4.11222	ITGAV	9.12595e-06	5.54752	5.52563	SPP1	1	4.22137	1.13981
TAGLN2	0.0128795	3.03985	4.09635	BIRC3	9.50285e-06	4.03402	5.51647	KXD1	1	0.502966	1.12374
LINC00511	0.0145546	2.57474	4.06196	TARS	9.66441e-06	3.55043	5.51147	CMTM8	1	0.66428	1.12259
JUNB	0.0146858	3.15246	4.05402	CCNYL1	9.92321e-06	3.20646	5.5048	ACTB	1	11.2777	1.118
TGFBI	0.0162249	2.26713	4.02757	GOLIM4	1.13188e-05	2.68856	5.47564	SULT1E1	1	1.11169	1.11111
DDOST	0.0162249	1.97408	4.02492	OPTN	1.41328e-05	2.73919	5.43315	MAP3K7	1	1.1294	1.10193
TUBA1A	0.0182238	3.25736	3.99318	YES1	1.41328e-05	2.07514	5.43232	HMGCS2	1	1.4798	1.0939
RABAC1	0.0182238	2.50972	3.99185	APOB	1.53494e-05	6.86313	5.41565	BLVRA	1	1.08747	1.0916
CD151	0.0191414	2.68904	3.97466	GOLM1	1.91975e-05	5.17428	5.36983	LEFTY1	1	0.95479	1.08471
LAPTM4A	0.0194567	2.46907	3.96805	IL32	2.05521e-05	16.9583	5.35567	NAB1	1	0.66428	1.07897
PSMB6	0.019777	1.81028	3.95879	LMO7	2.10111e-05	3.41481	5.34983	CXCL12	1	2.42922	1.07668
QPCT	0.0213671	2.3923	3.93762	TULP4	2.86392e-05	2.57475	5.28984	PFDN2	1	0.698005	1.07553
CST3	0.021487	6.09767	3.93366	HNRNPK	2.95444e-05	5.14727	5.28235	PIP4K2C	1	1.16582	1.06979
BTG1	0.0220902	3.35106	3.9244	HSPD1	2.96595e-05	5.59817	5.27985	MED21	1	0.824618	1.0675
ANXA5	0.0224634	2.4922	3.91778	RBP4	3.27551e-05	6.49247	5.25985	DUSP10	1	1.11644	1.06405
COL4A2	0.023607	2.44087	3.90323	CANX	3.37925e-05	3.29	5.25235	GJA1	1	0.616592	1.0629
PMAIP1	0.0260648	1.89613	3.87414	CCDC68	3.63103e-05	2.15852	5.23735	TNFRSF9	1	1.20764	1.06176
TMEM165	0.0260648	1.84654	3.87414	BAIAP2L1	3.67915e-05	2.02613	5.23319	IFNGR2	1	0.600931	1.06176
RFK	0.0263833	2.05429	3.8662	EPS8	3.74423e-05	2.42818	5.22736	GRK2	1	0.38343	1.05602
CAPG	0.0289947	1.84953	3.8371	CTNNA1	3.74423e-05	3.3638	5.22652	SLC12A2	1	0.922523	1.05372
GNG5	0.0289947	9.25775	3.83578	CD55	3.81178e-05	3.26936	5.22152	MAP2	1	1.66219	1.05143
HMGB1	0.0294958	2.94166	3.82916	HSD17B12	3.93346e-05	2.39829	5.21403	EPHB2	1	1.41384	1.03076
PPP1R14B	0.0300072	3.32292	3.82255	TRIM31	4.13264e-05	4.11087	5.20319	BAIAP2L2	1	2.51723	1.02847
NUDT9	0.0302035	1.68061	3.81858	IL6ST	4.26468e-05	2.28409	5.19569	UPK1B	1	-0.232385	1.02732
EHBP1	0.0312279	2.21815	3.808	BACH1	4.36184e-05	1.91414	5.18986	SLC4A7	1	0.327415	1.01584
NPC2	0.0314361	2.39869	3.80403	GARS	4.5622e-05	2.27981	5.17986	SOX9	1	0.734556	1.01584
COL1A1	0.031648	3.40365	3.80007	STX7	4.56502e-05	2.38724	5.17737	MDM4	1	0.697566	1.0101
LRPAP1	0.0330741	2.16998	3.78684	SPTAN1	4.56502e-05	2.95192	5.17653	SOCS1	1	26.9297	1.0101
RHOBTB3	0.0331239	1.7204	3.78419	C3	4.62845e-05	2.15947	5.17237	KRT20	1	27.0227	1.0101
PPP1R14C	0.0337093	2.5035	3.77758	SNAP23	4.77999e-05	2.23042	5.1632	CHN1	1	26.3616	1.0101
RHOD	0.0341249	2.06047	3.77229	CPT1A	5.20439e-05	3.02495	5.1457	KRT5	1	28.6591	1.0101
NT5DC2	0.0352867	2.0122	3.76171	TM9SF2	5.25417e-05	3.38168	5.14237	RHOB	1	0.89988	1.00781
RPAIN	0.0363611	1.71218	3.7498	CHMP4B	5.61912e-05	2.22517	5.12821	MRPS36	1	0.713154	1.00322
TINAGL1	0.0374019	1.96527	3.74054	ACSL5	5.6779e-05	2.62332	5.12321	NFATC2	1	1.17728	0.987146
REEP5	0.0399111	1.82873	3.72203	CALCOCO2	5.6779e-05	2.29176	5.12321	HDDC2	1	0.416411	0.981407
CXXC5	0.0404105	2.02758	3.71674	FGB	5.92452e-05	9.94875	5.11071	TLE1	1	0.672482	0.980259
TCIM	0.0433349	2.64125	3.6969	MRPS35	6.11647e-05	1.99973	5.10321	SLC5A3	1	0.3927	0.96878
PDLIM7	0.0493415	1.65384	3.65325	GK	6.8342e-05	3.45918	5.08072	EAF1	1	1.059	0.965337
AC022075.1	0.0534155	2.17765	3.63076	GRAMD2B	7.43532e-05	2.24411	5.06322	LTB	1	-0.0949498	0.965337
CITED4	0.0583521	2.55094	3.60431	HKDC1	7.67494e-05	2.25595	5.05572	ZBTB43	1	0.766698	0.959598
IER3	0.0583521	2.01063	3.60034	PRR13	7.88783e-05	3.86212	5.04906	NFKBIZ	1	0.743764	0.956154
DAD1	0.0583521	2.00341	3.60034	CMPK1	7.94221e-05	2.1363	5.04489	IFI6	1	1.49946	0.952711
ERP44	0.0583521	1.9791	3.59902	ITGA6	9.17893e-05	3.52849	5.01573	SBNO2	1	0.748376	0.950415
FTL	0.0583521	32.4485	3.59769	SUCLG2	9.19124e-05	2.34702	5.01406	TUBB2B	1	0.134381	0.950415
EFHD2	0.0596984	1.48989	3.58976	PIK3C2A	9.86366e-05	2.11349	4.99906	SRSF6	1	0.273548	0.950415
GABRA2	0.0629655	1.94673	3.57256	NEDD4	0.000102247	2.38322	4.99073	SPRED2	1	1.34433	0.941232
RGS3	0.0629655	2.39911	3.56992	TM4SF4	0.000105079	5.01426	4.98407	C11orf96	1	3.93493	0.940084
ARPC2	0.0629655	2.50566	3.56992	VPS13C	0.000122834	1.98768	4.95241	SNHG15	1	1.21203	0.936641
UACA	0.0641219	2.20866	3.55934	VPS26A	0.000125679	2.20992	4.94657	TICAM1	1	1.15579	0.936641
RAB13	0.0641219	1.87604	3.55934	CASP3	0.000130808	2.53155	4.93741	HINT3	1	1.08005	0.930902
KDELR1	0.0656082	2.37193	3.5514	TPM3	0.000139892	5.2911	4.92158	SMC4	1	2.08631	0.929754
MDFI	0.0716417	1.96149	3.52627	HNRNPA2B1	0.00014559	6.16905	4.91241	CDKN2D	1	1.8352	0.92631
ARPC3	0.0747667	1.99973	3.51304	GUCA2A	0.000149598	6.62306	4.90575	DCAF16	1	0.774307	0.92631
SDF2	0.0772485	1.62095	3.50246	MTRNR2L1	0.000151131	2.35673	4.90242	NEURL3	1	26.4926	0.918275
ATP6V0B	0.077855	2.02516	3.49849	ACTR3	0.000162987	3.24369	4.88492	ABO	1	26.3616	0.918275
TXN	0.078081	2.78131	3.49585	TMEM106B	0.000163283	1.99074	4.88325	OVOL1	1	1.53105	0.911388
ETS2	0.0789347	1.83727	3.49056	GNG12	0.000167785	2.10289	4.87659	KRT17	1	5.34289	0.904501
BSG	0.0789347	1.78713	3.48923	CXCL3	0.000193152	4.9276	4.84743	H6PD	1	0.700793	0.901058
GSTO1	0.0806018	1.71777	3.47998	PARP4	0.00020948	2.13468	4.82993	APOE	1	3.18112	0.901058
ATP6V0E1	0.0806018	2.69043	3.47998	PITPNB	0.00020948	1.88397	4.82826	MRPS28	1	0.827473	0.897614
PSMB5	0.0808513	1.55415	3.47733	TXNRD1	0.00020948	2.48669	4.82743	BTG2	1	0.441906	0.884988
MFSD10	0.0815056	1.56246	3.47336	KPNA3	0.000211656	1.93505	4.8241	FOSL1	1	1.52131	0.88384
RNH1	0.0871584	2.24573	3.45352	SLC25A24	0.000219286	2.41616	4.81577	TXLNG	1	0.796379	0.882692
PLP2	0.0974881	1.61559	3.41781	AREG	0.000227185	10.4579	4.80743	CLN8	1	0.385481	0.880397
TMED10	0.105847	1.35062	3.39003	HMGCS2	0.000257874	2.75309	4.78077	IER5	1	0.850552	0.879249
LBH	0.108259	1.59175	3.3821	AADAC	0.000260022	4.34161	4.77744	NUAK2	1	2.12933	0.876953
SEC11A	0.11109	1.75893	3.37152	NDUFV2	0.000260022	4.27688	4.77661	GK	1	1.09771	0.876953
CALM2	0.113619	3.12278	3.36358	LINC01559	0.000263831	3.18133	4.77244	BRAT1	1	1.66219	0.872362
ERP29	0.119499	2.41926	3.34109	EZR	0.000280758	3.10684	4.75744	TIMP3	1	0.449164	0.871214
CD58	0.119499	1.99656	3.34109	CTTN	0.000290812	2.20657	4.74911	ANKH	1	1.03293	0.860883
NDUFB10	0.123387	1.57775	3.33051	ADAM9	0.000303141	2.25093	4.73828	CSF1	1	3.24663	0.859735
EVA1B	0.128605	1.94962	3.31729	UBE2V1	0.00033117	3.04052	4.71912	SPIB	1	4.03919	0.859735
PERP	0.130899	2.92764	3.31067	STK39	0.000352296	2.31209	4.70412	PPTC7	1	2.90816	0.858587
SSX2IP	0.13577	2.44519	3.29877	PPP1R21	0.000357469	2.0823	4.69995	MPP7	1	2.77712	0.85744
AGPAT2	0.139491	1.59257	3.28951	RPN1	0.000361249	2.31547	4.69662	ARF5	1	0.864802	0.855144
PSMA5	0.146705	1.40636	3.27364	ETF1	0.000368063	1.86099	4.69162	PSMA3-AS1	1	0.509392	0.844813
SH3BGRL3	0.151408	2.27861	3.26306	INPP1	0.000369856	2.29809	4.68829	RAP1GAP	1	1.08005	0.844813
ITM2B	0.157712	3.16758	3.24983	CDH1	0.000369856	4.5351	4.68829	EPHA2	1	1.33808	0.84137
CLTB	0.160492	2.94189	3.24322	ASCC3	0.000379931	2.39652	4.68162	MAP1LC3B	1	0.531305	0.839074
KDELR3	0.160892	1.9462	3.23925	FBXO34	0.000380294	2.28051	4.67996	CALB1	1	3.04743	0.837926
TRAM1	0.162061	1.66573	3.23396	ADAM28	0.000380294	2.16862	4.67912	STC1	1	1.8352	0.834483
C9orf16	0.162061	1.52285	3.23396	FDPS	0.000382708	2.85413	4.67663	TUBB2A	1	0.549555	0.833335
HSD17B11	0.167688	1.77814	3.21941	SPAG9	0.000382708	2.45883	4.67496	RAP2C	1	0.586802	0.827596
MANF	0.167688	1.89212	3.21941	AHR	0.000382708	2.26547	4.67413	KLF11	1	26.0611	0.826448
LOXL4	0.174039	2.02766	3.20221	TWF1	0.000382708	1.7834	4.67329	TAC3	1	26.2186	0.826448
SRI	0.174039	1.48242	3.20089	MAP1LC3B	0.000440316	4.65837	4.6433	TMTC2	1	26.0611	0.826448
SERPINE2	0.185476	1.86642	3.17708	SLC38A1	0.000441484	2.18099	4.64163	STK4	1	0.213587	0.824152
MYL12A	0.185476	2.73822	3.17311	ANXA3	0.000466459	2.78743	4.62913	ELF4	1	0.903425	0.820709
CHMP2A	0.185476	1.50656	3.17179	IDE	0.00052404	2.19955	4.60331	THAP12	1	0.701623	0.818413
ITGB1	0.18791	3.2263	3.1665	MSMO1	0.00052404	1.988	4.60164	TMEM170A	1	0.509769	0.818413
EMP3	0.198304	1.74528	3.14931	RALB	0.000569154	1.98118	4.58331	ZNF267	1	0.298977	0.817265
CDC42	0.206411	1.89949	3.13608	TRIP12	0.000579872	1.78307	4.57831	COMP	1	0.336281	0.816117
CLTA	0.211942	2.16967	3.12682	SPTBN1	0.000651902	5.17549	4.54832	NFKB2	1	0.20788	0.814969
CALD1	0.213508	1.83856	3.12153	HPGD	0.000690939	3.18398	4.53498	JMJD6	1	1.16582	0.812674
CTSB	0.213508	1.61817	3.12153	SOD2	0.000726464	3.46583	4.52332	ARNTL2	1	1.16805	0.803491
PSMB3	0.215325	1.41051	3.11624	CLIC4	0.00076074	2.02702	4.51249	PHGR1	1	2.07896	0.803491
EPCAM	0.21716	3.77012	3.11227	SERPINB1	0.000771949	9.13672	4.50832	PNMT	1	2.68033	0.801195
CAST	0.220792	1.42524	3.10301	GFPT1	0.000794885	2.14487	4.49999	SLC12A7	1	0.461069	0.7989
ATP6V1F	0.244111	1.31395	3.06598	AGPS	0.000812958	1.6542	4.49416	FGD1	1	2.13253	0.7989
PRDX5	0.248383	2.71301	3.05936	TUBB2A	0.00082819	2.39873	4.48916	LINC02365	1	1.46837	0.792012
BAX	0.256087	1.61936	3.04878	DUSP5	0.000870475	1.54159	4.4775	POM121	1	0.349339	0.792012
ATP6V1D	0.26393	1.29192	3.0382	FNDC3B	0.000873034	2.09043	4.47583	SDC4	1	0.397643	0.788569
SFRP1	0.26393	1.56107	3.03688	NAMPT	0.000909557	1.9563	4.465	PHLDA2	1	1.58459	0.787421
SELENOT	0.276873	1.1099	3.02101	HSP90B1	0.000981263	11.8861	4.44667	RNF103	1	0.654486	0.783978
ID1	0.281468	2.06928	3.01307	PSEN1	0.000981263	1.7618	4.44667	B3GNT3	1	0.975481	0.778238
TRAPPC3	0.281468	1.2501	3.01042	TMED5	0.00101346	1.69767	4.43667	FGFR4	1	0.456809	0.774795
MAF	0.281468	2.0598	3.01042	ACTB	0.0010189	37.1234	4.43334	HIVEP2	1	0.654486	0.773647
REXO2	0.281468	1.28607	3.01042	B2M	0.0010189	17.3016	4.43334	VNN2	1	0.49292	0.771351
PIN1	0.289916	1.54666	2.99852	SPOCK2	0.0010189	3.12196	4.4325	GRAMD4	1	1.21944	0.76676
DGUOK	0.289916	1.08493	2.99587	FTH1	0.00105667	69.9233	4.42167	EXOC3L4	1	2.63412	0.765612
PSMA1	0.29111	1.74133	2.99191	ADIPOR2	0.00106001	1.73483	4.42001	LGALS8	1	0.426386	0.763316
SPCS1	0.292348	1.43505	2.98794	PTTG1IP	0.00118345	3.93997	4.39418	CAPS	1	0.219145	0.762169
NUTF2	0.296145	1.31902	2.98265	LRRC1	0.00120094	1.83637	4.39001	TNFAIP2	1	1.14591	0.759873
BLOC1S2	0.309175	1.39512	2.9681	CDC37	0.00129556	1.74453	4.37252	SLC2A1	1	0.510201	0.758725
GLRX3	0.31315	1.77697	2.96148	TNIP1	0.00133485	1.90558	4.36502	ERN1	1	1.20764	0.757577
ARL6IP5	0.31315	1.47016	2.96016	PTPN11	0.00134423	1.77551	4.36252	CASP7	1	0.847923	0.755281
BCAP31	0.324067	1.2138	2.94694	TUBA1C	0.00136842	4.37837	4.35668	DDHD1	1	1.62508	0.754134
SMAP1	0.325469	1.07418	2.94297	BMP2	0.00140299	2.48073	4.34919	SGPP2	1	1.20764	0.75069
GOLIM4	0.325469	1.25814	2.94297	ARL5B	0.00140299	1.7287	4.34835	PML	1	0.723194	0.749542
MGST3	0.328292	1.92155	2.93768	DNAJC10	0.00141223	1.78962	4.34585	SNCAIP	1	0.3537	0.747247
DCXR	0.335411	2.31376	2.92842	CXCL2	0.00148775	1.06559	4.33169	AACS	1	0.697361	0.742655
PPIB	0.336952	3.51733	2.92313	PRRG1	0.00150404	2.1482	4.32836	NCAPD2	1	1.64356	0.742655
ENAH	0.336952	1.42698	2.92313	TES	0.00152052	2.95758	4.32502	PTGER4	1	0.807891	0.741507
AP1S1	0.336952	1.40592	2.92313	HYOU1	0.00158962	1.91733	4.31336	BTBD19	1	1.5385	0.739212
UBC	0.337109	2.25985	2.92048	UGDH	0.0016425	1.82619	4.30336	CCAR2	1	1.42607	0.735768
C12orf49	0.337109	1.26832	2.91916	KIAA1217	0.0016425	1.7067	4.30336	BX322562.1	1	25.8857	0.73462
SPCS2	0.337109	1.4573	2.91916	EPAS1	0.00167248	2.06758	4.29836	SPRR3	1	28.7656	0.73462
BAG1	0.340182	1.29684	2.91255	STRBP	0.00167248	1.86284	4.29753	LYPD3	1	27.5592	0.73462
PDCD6	0.340182	1.11738	2.91255	PABPC1	0.00169723	5.73717	4.29336	FBXO30	1	25.8857	0.73462
HTATIP2	0.3689	1.36435	2.88212	G3BP1	0.00176814	1.97431	4.28337	CYP2W1	1	26.3616	0.73462
LMCD1	0.38157	2.58696	2.87022	PSAP	0.00184131	2.60257	4.27253	AC012306.2	1	25.8857	0.73462
TLN1	0.383266	1.18954	2.86757	ACTR2	0.0018966	1.83075	4.26504	DLEU2	1	26.2186	0.73462
BABAM1	0.383368	1.99141	2.86625	LPIN2	0.00191741	2.12967	4.2617	CA8	1	25.8857	0.73462
RHEB	0.385431	1.27989	2.85964	SEC23A	0.00199708	1.88614	4.2517	PRR14	1	0.903425	0.731177
GSTM3	0.385431	0.792855	2.85964	B4GALT1	0.00215795	2.5794	4.23254	HELZ2	1	0.991708	0.731177
ARPC5	0.388786	1.2348	2.85567	ITCH	0.00217347	1.52173	4.23004	PIM3	1	1.12259	0.731177
TIMP2	0.388918	1.29299	2.85435	VCL	0.00219725	1.4694	4.22671	XBP1	1	0.414439	0.730029
TM4SF1	0.398882	2.17927	2.84509	RRBP1	0.00225439	3.42339	4.22004	KLF4	1	0.705743	0.727733
TNFAIP8	0.402497	1.57084	2.8398	SLC3A2	0.00227022	2.75724	4.21671	CSTF2T	1	1.11438	0.72429
BUB3	0.404642	2.26141	2.83583	OSBPL2	0.00227822	2.02932	4.21504	AC104461.1	1	1.11438	0.72429
ITGA3	0.404642	1.67246	2.83451	HSPA5	0.00231077	9.1376	4.21005	KMT2E-AS1	1	1.2516	0.723142
SUMO2	0.404642	2.7664	2.83451	YWHAG	0.00231077	1.77916	4.20838	EXOSC8	1	0.465524	0.720846
NDUFA12	0.411561	1.34804	2.82789	NCK1	0.00231077	1.80184	4.20838	CDC26	1	0.262651	0.719698
LAMTOR5	0.415325	0.901192	2.8226	PNPLA8	0.00231905	2.01347	4.20671	RNF19B	1	0.774307	0.71855
AURKAIP1	0.424156	1.0091	2.81467	HEPH	0.00236172	1.80058	4.20171	DMTF1	1	1.2516	0.717403
HLA-E	0.433154	1.53251	2.80673	FAM135A	0.00239655	1.61336	4.19672	GEM	1	2.82897	0.716255
IDS	0.43513	1.52658	2.80409	SELENOS	0.00254124	3.00142	4.18172	RCHY1	1	0.624435	0.713959
XRCC5	0.440716	1.39525	2.7988	ARF1	0.00264544	2.02	4.17089	PTTG1	1	0.714893	0.712811
ATP6V1G1	0.46019	2.00204	2.78028	YWHAE	0.00273378	4.82172	4.16255	CDK8	1	1.08005	0.711663
KRT19	0.46019	5.5208	2.77895	MAP7	0.00286638	1.57717	4.15089	SBK1	1	0.182925	0.711663
ISG15	0.46019	1.98212	2.77895	FAT1	0.00291901	2.10899	4.14339	MYPOP	1	1.08005	0.711663
ENC1	0.468213	1.50281	2.77102	VDAC1	0.00291901	4.38334	4.14339	OAS3	1	0.697361	0.709368
LSM1	0.468458	1.39306	2.7697	CGGBP1	0.00291901	1.77913	4.14339	PGAP2	1	0.550644	0.70822
MYDGF	0.468962	1.0936	2.76705	ECPAS	0.0029191	2.0076	4.14256	WARS2	1	1.89911	0.707072
RHOA	0.471128	1.4132	2.76441	SPTLC2	0.00294051	1.92844	4.14006	OLFM4	1	2.08474	0.705924
PSMA3	0.475228	1.13153	2.76044	AP1B1	0.00294067	1.96189	4.13923	AMH	1	0.987047	0.705924
KHDRBS3	0.478272	3.05383	2.75382	TSPAN3	0.00304997	2.57452	4.12839	ERRFI1	1	0.327629	0.704776
PLEK2	0.478272	2.23077	2.75382	KIF2A	0.00304997	1.4523	4.12839	NIT1	1	0.53401	0.703628
PPIC	0.479469	1.23603	2.74853	KRAS	0.00311724	2.41021	4.12256	LBR	1	0.591968	0.700185
ENY2	0.479469	1.16018	2.74853	NFKBIA	0.00316298	5.80467	4.1184	CCDC71L	1	0.697361	0.700185
TP53I3	0.479469	1.22636	2.74853	TPM4	0.00343771	5.69781	4.09673	PELI1	1	0.982686	0.69215
TMEM208	0.480097	1.39947	2.74589	PDLIM5	0.00356396	1.6724	4.08757	ABHD17C	1	0.150189	0.69215
SSBP1	0.480419	0.729244	2.74457	RHOF	0.00357726	1.61719	4.0859	KLF10	1	1.14669	0.691002
NDUFA8	0.488548	1.23817	2.73795	MTTP	0.00384463	2.77371	4.06674	SPRED1	1	0.757413	0.691002
CFL1	0.49085	3.45585	2.73531	DUOX2	0.00388738	3.94581	4.06257	SMIM13	1	0.635181	0.688706
PTHLH	0.495494	2.69237	2.73002	IQGAP1	0.003902	2.06149	4.06091	PCNX3	1	1.58263	0.688706
GPR157	0.500192	1.78545	2.72472	UXS1	0.0040157	1.7592	4.05341	TMEM246	1	0.844013	0.686411
TMEM147	0.500813	1.31351	2.71943	CHMP2B	0.00408952	2.14251	4.04758	WRNIP1	1	1.31808	0.684115
PDLIM4	0.500813	1.87927	2.71811	ADGRG6	0.00409135	1.68659	4.04591	SSTR2	1	1.5495	0.684115
PSMD12	0.500813	1.32339	2.71811	ETFA	0.00416572	2.08093	4.04091	KRT16	1	3.43827	0.678376
TECR	0.500813	1.38669	2.71679	RAB21	0.00418158	1.54104	4.03924	MT2A	1	3.90772	0.678376
MESD	0.500813	1.15537	2.71679	NIPA2	0.00425755	1.67416	4.03425	CENPU	1	3.34527	0.678376
FAM114A1	0.500813	0.965344	2.71679	PTBP3	0.0042738	2.1409	4.03258	PDGFD	1	1.11438	0.674932
AHNAK2	0.528669	3.55852	2.69563	FEM1C	0.00429015	2.58934	4.03091	PLXNA2	1	2.63412	0.674932
FAM89B	0.529087	1.56628	2.6943	SH3D19	0.00433849	1.65189	4.02675	HECTD2	1	2.63412	0.674932
C1D	0.544832	1.45946	2.6824	IMPA1	0.00443293	1.94654	4.02091	MIR3142HG	1	2.63412	0.674932
EIF4G2	0.547873	1.34747	2.67843	ST6GALNAC1	0.00443429	1.91413	4.02008	NETO1	1	2.63412	0.674932
TMEM179B	0.547873	1.0182	2.67843	DDX6	0.00443569	1.62229	4.01925	MMAA	1	2.47663	0.673785
GAPDH	0.552667	2.72932	2.67446	AP2A2	0.0045018	1.68284	4.01425	RGPD5	1	2.47663	0.673785
TBCB	0.553122	1.1825	2.67314	CDC42	0.00461597	4.33137	4.00758	PBX3	1	2.47663	0.673785
PSMD8	0.562372	1.03083	2.66653	AP1G1	0.00463722	1.71407	4.00508	SIX4	1	2.47663	0.673785
SH3YL1	0.569518	1.25241	2.66124	UGT2A3	0.00463722	3.16888	4.00425	CA4	1	1.12682	0.672637
TRBC2	0.574487	4.49937	2.65727	NUMB	0.00468823	1.78973	4.00092	MPLKIP	1	0.327415	0.670341
YIPF3	0.574971	1.25017	2.65595	RALA	0.00469002	2.19393	4.00009	FABP3	1	1.26657	0.670341
CD59	0.577719	1.82961	2.6533	DNAJC3	0.00474354	2.06374	3.99592	GLUD1	1	0.607008	0.670341
PSMA4	0.580483	1.10964	2.65065	FNIP2	0.00476218	2.19555	3.99425	RFWD3	1	0.483361	0.669193
UBXN1	0.580983	0.972858	2.64933	TMEM45B	0.0048486	1.54848	3.98925	LRFN4	1	0.395766	0.662306
ARL3	0.583767	1.46211	2.64669	AHNAK	0.00492133	1.7872	3.98425	MALL	1	1.9232	0.661158
CDKN2A	0.586567	1.66566	2.64404	CCDC47	0.00506347	1.71253	3.97676	VARS	1	0.403872	0.66001
SLC2A12	0.587084	4.10959	2.64272	SULT1B1	0.0050657	2.11455	3.97592	DGCR2	1	0.240107	0.658863
ECE1	0.592045	1.40122	2.63875	ITGB6	0.00512146	1.95594	3.97259	NETO2	1	0.979448	0.658863
ADRA2C	0.592045	1.60554	2.63611	PDCD10	0.00553782	1.67315	3.95176	CSRP2	1	2.17188	0.656567
RASEF	0.592045	1.26547	2.63611	PDXDC1	0.00553782	1.53111	3.95176	SFN	1	0.557413	0.653123
COPS6	0.592045	1.39626	2.63478	FUCA2	0.0055404	1.7723	3.95093	HSD17B7	1	0.895896	0.651975
TMEM37	0.592045	1.46347	2.63478	PDIA4	0.00556235	3.36965	3.94926	PLEKHH1	1	0.895896	0.651975
KMT2E	0.593144	1.41352	2.63214	ANKLE2	0.00560941	1.60689	3.9451	CLCN6	1	1.5385	0.650828
TSPO	0.593144	1.8585	2.63214	CALML4	0.00589776	2.81464	3.93093	MUC1	1	0.341124	0.650828
COPB2	0.598338	1.09557	2.62817	PIM3	0.00589776	1.85893	3.93093	FAM241A	1	0.395766	0.650828
PSMA7	0.610643	2.08368	2.62023	AKR1C1	0.00619375	3.15106	3.91843	GCA	1	0.164194	0.64968
LUZP1	0.613592	1.44895	2.61759	SPIRE1	0.0063049	1.87719	3.91343	TET3	1	1.42607	0.647384
PTMS	0.618333	1.19406	2.6123	LGALS3	0.0063082	21.6543	3.9126	RAB11FIP2	1	1.42607	0.647384
RBX1	0.618333	1.0951	2.6123	CAB39	0.00664986	1.49665	3.89844	ANGPTL4	1	1.40711	0.647384
CPE	0.618333	2.15004	2.61097	HIGD1A	0.00665344	2.26228	3.8976	JAG1	1	0.489931	0.643941
LINC00623	0.618333	2.40047	2.61097	SNX4	0.00667999	1.7513	3.89594	AP4E1	1	1.30508	0.643941
RTRAF	0.619541	1.15588	2.60833	G3BP2	0.00684634	2.02287	3.88927	PTGES	1	27.1943	0.642793
H2AFZ	0.619541	1.39338	2.60833	KLF3	0.00690118	2.94658	3.88594	WNT6	1	27.4922	0.642793
DCBLD2	0.638381	1.82222	2.5951	CAPZA2	0.00690511	1.80635	3.88511	MMP28	1	25.6876	0.642793
TANC2	0.638381	2.02941	2.5951	TJP2	0.00690909	1.24433	3.88427	RGS2	1	26.0611	0.642793
MMP2	0.646428	3.26993	2.58981	PLAC8	0.00691312	2.19964	3.88344	IDI1	1	0.165272	0.642793
TMEM160	0.665337	0.996454	2.57791	MIA2	0.00704091	1.45237	3.87761	HRK	1	25.6876	0.642793
COPE	0.665337	1.36817	2.57791	SBDS	0.00704091	1.99266	3.87761	MUC16	1	26.726	0.642793
CXCL12	0.666002	3.63098	2.57658	MYO1B	0.00704515	1.60515	3.87677	DSC3	1	26.3616	0.642793
PRDX2	0.666671	0.930452	2.57526	DHCR24	0.00712217	1.24825	3.87344	MEG3	1	25.8857	0.642793
SKP1	0.673147	1.64323	2.56997	CEACAM6	0.00752461	14.5393	3.85678	AHCTF1	1	0.456809	0.640497
C1orf43	0.678505	0.901374	2.56336	PKN2	0.00752461	1.64787	3.85595	ANKRD22	1	0.171293	0.635906
HOOK3	0.678505	1.2003	2.56336	POF1B	0.0076949	1.62856	3.84845	LONRF1	1	0.880964	0.630166
FXYD6	0.685841	2.75247	2.55674	EML4	0.00770001	1.44519	3.84761	CREB5	1	0.595948	0.630166
ADAM19	0.69065	3.24162	2.55278	CDC42SE2	0.00803146	1.51956	3.83345	CYP3A5	1	0.570697	0.630166
CENPX	0.69065	1.14656	2.55145	IGF2R	0.00803146	2.08501	3.83262	ALCAM	1	0.903427	0.626723
EDIL3	0.691392	1.42878	2.55013	KIAA1109	0.00811923	1.74249	3.82928	MTMR2	1	0.701623	0.624427
PCMTD1	0.695522	1.38414	2.54616	RAD23B	0.00841048	1.71927	3.81929	TRIM29	1	2.33622	0.624427
CCT2	0.697043	0.356401	2.54352	FER1L6	0.00867602	2.83253	3.81095	TMEM97	1	0.520058	0.622131
FILIP1L	0.706551	1.60176	2.5369	GSPT1	0.00874099	1.42748	3.80845	SNORC	1	2.13253	0.619836
PLIN3	0.716978	1.69439	2.52897	ARHGAP12	0.00880646	1.69395	3.80595	ARFRP1	1	0.613745	0.618688
CHMP4B	0.718588	1.41085	2.52632	STOM	0.00926863	1.52203	3.79262	MIS12	1	1.89911	0.61754
BMP1	0.718588	1.70335	2.52632	LMBRD1	0.00933782	1.51923	3.79012	CD44	1	0.356346	0.616392
TMEM9B	0.727564	1.87855	2.52103	TRAM1	0.00934467	3.82912	3.78929	TMEM167B	1	0.207169	0.614097
SF3B6	0.731957	1.16902	2.51706	NUB1	0.00935157	1.57784	3.78846	NDRG2	1	0.462562	0.612949
LYPD1	0.731957	1.1075	2.51706	ANO10	0.00935855	1.75724	3.78762	COL9A3	1	0.697361	0.608357
EPC1	0.733631	0.824098	2.51442	KIFAP3	0.0094602	1.93989	3.78429	CHCHD2	1	-0.503284	0.60721
PFN1	0.733631	2.05132	2.51442	KTN1	0.0094991	5.03888	3.78263	MSMO1	1	0.447346	0.60721
MTX1	0.74171	1.88709	2.5078	CDV3	0.009977	3.11282	3.76846	MAFF	1	0.327415	0.606062
PSMB1	0.74171	1.01801	2.5078	CXCL8	0.0102625	3.66316	3.76013	LGALS1	1	0.649284	0.606062
HES4	0.742572	0.814353	2.50648	SGK1	0.0104081	1.82465	3.75596	AC092069.1	1	0.773171	0.606062
PSMD13	0.765978	1.37876	2.49458	CTNND1	0.0105908	1.36193	3.75096	IRF7	1	0.788268	0.603766
PDIA6	0.766867	1.76628	2.49326	MAPK1	0.0107409	1.47166	3.7468	TM9SF1	1	0.483361	0.60147
DDRGK1	0.76776	1.2501	2.49193	BCAP29	0.0107578	1.60278	3.74513	SLC9A8	1	0.827473	0.600322
STRAP	0.768657	0.821671	2.49061	NFKBIZ	0.010775	1.31113	3.74347	TANK	1	0.224371	0.598027
EPHB6	0.76956	1.92964	2.48929	CTNNB1	0.010775	5.51335	3.74347	TPST1	1	0.30294	0.598027
HBP1	0.778056	2.32092	2.484	HADHA	0.0110458	2.6098	3.73597	NMI	1	1.31808	0.596879
RUNX1	0.778056	1.79096	2.48267	MICAL2	0.0120062	1.44228	3.71431	BCL2L12	1	0.196491	0.596879
ARL4A	0.779913	1.39193	2.48003	ISG20	0.0120953	2.29869	3.71181	DDX58	1	0.889236	0.596879
DYNLRB1	0.779913	0.340219	2.48003	LAMA4	0.012145	1.82964	3.71014	SART3	1	0.572994	0.594583
RALB	0.790468	1.20523	2.47342	SETD3	0.0121548	1.65784	3.70931	SLC9A3	1	1.11438	0.587696
TMEM50A	0.790468	1.17377	2.47209	TMEM37	0.0122049	1.54134	3.70764	CADPS	1	1.11438	0.587696
GTF2B	0.790468	1.85973	2.47077	RAB11FIP1	0.0124582	4.16063	3.70181	KCTD7	1	0.595205	0.5854
COL4A1	0.790468	1.48591	2.47077	MGAT4A	0.0125095	1.53939	3.70014	AL390728.6	1	2.63412	0.584253
HSBP1	0.812149	1.11297	2.46019	PKIB	0.0128949	4.12403	3.69181	MEX3C	1	0.456809	0.584253
DNAJA1	0.829237	1.15933	2.45093	MALAT1	0.0129056	inf	3.69098	NREP	1	0.464463	0.584253
EIF5	0.836363	1.1142	2.44696	TMBIM1	0.0130438	1.73501	3.68764	FJX1	1	2.63412	0.583105
GDE1	0.839428	1.1301	2.44432	UPK1B	0.0137784	4.37364	3.67181	KYNU	1	2.47663	0.583105
EGLN3	0.839428	2.6463	2.44299	FRK	0.013835	1.76646	3.67015	PHOSPHO2	1	2.47663	0.583105
COL18A1	0.839428	1.43033	2.44299	COPB1	0.0145639	1.84798	3.65515	FITM2	1	2.30123	0.581957
PALLD	0.84046	1.53251	2.44167	PROS1	0.0147668	1.62514	3.65098	RAB24	1	2.30123	0.581957
NINJ1	0.846752	1.24596	2.43638	COL5A2	0.0149239	2.11268	3.64765	ZNF548	1	2.30123	0.581957
CHIC2	0.846752	2.29372	2.43638	PLD1	0.0149367	1.60358	3.64682	FAM53B	1	2.30123	0.581957
SSR3	0.846752	1.11738	2.43506	SRPRA	0.0153055	1.09029	3.63932	AL390719.2	1	1.20764	0.580809
TPST1	0.846752	1.56187	2.43373	ERBIN	0.0154682	1.63487	3.63599	LIPC	1	0.195455	0.578513
UBE2M	0.846752	1.16328	2.43373	ANK3	0.015683	2.11625	3.63182	BCL10	1	0.274981	0.577366
S100A13	0.850919	1.13255	2.43109	NR1H4	0.0156967	3.42601	3.63099	ABHD13	1	0.385481	0.57507
PGRMC2	0.855106	1.41647	2.42844	TRAPPC10	0.0158773	1.45453	3.62682	COL11A1	1	1.46759	0.573922
WWTR1	0.865597	1.08732	2.42315	LRRFIP1	0.0159942	1.43	3.62432	TMEM37	1	0.160512	0.572774
NDUFS6	0.873019	0.779925	2.41919	SLK	0.0160084	1.55222	3.62349	INHBA	1	1.56912	0.571626
TMX1	0.877305	2.16427	2.41654	HMGCR	0.0161263	1.64075	3.62099	CEACAM5	1	-0.735057	0.570479
STUB1	0.882909	0.864449	2.41125	VPS37B	0.0161554	1.36757	3.61932	LINC01003	1	0.979448	0.567035
ITGB6	0.882909	1.14719	2.41125	ABCF1	0.0161554	1.45035	3.61932	AEBP1	1	1.7422	0.565887
CAMK1D	0.882909	1.81412	2.40993	NCL	0.0167135	4.44979	3.60933	PRSS22	1	0.06847	0.564739
PRDX1	0.885705	1.42894	2.40331	RFK	0.0168519	1.5857	3.60599	DUSP14	1	0.595205	0.564739
TMEM8A	0.885705	1.22387	2.40199	NBR1	0.0168674	1.48408	3.60516	IFIT1	1	2.16226	0.562444
GUK1	0.885705	1.00016	2.40199	STAT3	0.0170461	1.43131	3.60183	NEURL1B	1	1.7422	0.562444
JAK1	0.885705	1.24045	2.40199	ATP2B1	0.0172036	1.8433	3.59766	RYBP	1	0.231914	0.561296
SEMA3C	0.885705	2.4658	2.40199	SELENOP	0.0172197	10.8009	3.59683	RABIF	1	0.32533	0.561296
GTF3A	0.888047	0.765734	2.39934	LAMTOR3	0.0176262	1.24663	3.59016	VPS33A	1	0.807891	0.560148
TUFM	0.89805	1.05778	2.39273	TBC1D1	0.0176993	1.83503	3.5885	ZNF592	1	0.807891	0.560148
ZBTB8OS	0.89805	0.906418	2.39273	PRPF4B	0.0177727	1.52461	3.58683	TVP23B	1	0.446569	0.559
BHLHE40	0.90575	1.26464	2.38876	MYSM1	0.0180757	1.92039	3.58183	PLPP3	1	0.41588	0.557852
MRPL22	0.906127	1.49155	2.38612	TFRC	0.0186786	2.24105	3.57267	AC103591.3	1	0.674474	0.555557
LAMP2	0.908574	1.29168	2.38347	SINHCAF	0.0195468	1.43141	3.56017	RIOK1	1	0.570697	0.552113
ITGA2	0.908574	0.600683	2.38347	DNAJB14	0.019941	1.36583	3.55434	MED17	1	1.17405	0.552113
COMT	0.90901	1.1015	2.38083	BTBD3	0.0201503	1.96464	3.551	NFIA	1	1.17405	0.552113
GLB1	0.910251	1.31759	2.3795	ENTPD5	0.0202974	1.59556	3.5485	CLEC7A	1	25.4597	0.550965
RAB11A	0.912749	1.22732	2.37686	ZFYVE16	0.020381	1.44449	3.54684	TACC3	1	26.3616	0.550965
TMED4	0.912749	1.03741	2.37686	MTRNR2L12	0.0204651	1.5413	3.54517	KRT6A	1	29.9999	0.550965
BCAS2	0.923879	1.47917	2.37157	PICALM	0.0204846	1.2068	3.54434	LRCH2	1	25.4597	0.550965
HCFC1R1	0.928463	0.98563	2.36892	MYOF	0.0205692	1.72519	3.54267	TFAP2C	1	25.4597	0.550965
PFDN5	0.93307	0.567313	2.36628	RETREG1	0.020589	2.00873	3.54184	IGFL2	1	29.805	0.550965
UBE2Q2	0.949511	1.65252	2.35702	VEGFA	0.0206089	1.39543	3.541	ZNF853	1	25.4597	0.550965
CIB1	0.949511	0.902372	2.35702	CEBPG	0.0206942	1.28191	3.53934	C2CD4A	1	26.726	0.550965
RHOU	0.949511	1.13512	2.3557	COX17	0.0207347	2.01892	3.53767	IFI44L	1	26.0611	0.550965
UBE2I	0.949511	0.898179	2.35437	DIAPH2	0.0208864	1.539	3.53517	MUC15	1	25.8857	0.550965
DNASE2	0.949511	1.76757	2.35173	ENPP1	0.020907	1.90635	3.53434	HYPK	1	25.4597	0.550965
FKBP3	0.949511	0.84188	2.35173	ECT2	0.021081	1.91797	3.53101	PTGS2	1	25.6876	0.550965
JUN	0.949511	1.52493	2.35173	ARRDC4	0.0213022	2.13499	3.52767	GPR37L1	1	25.8857	0.550965
LSM3	0.950847	0.796907	2.35041	PDIA6	0.0218885	4.55702	3.51934	SEMA6B	1	25.4597	0.550965
MMD	0.952189	1.71032	2.34908	CDKN1A	0.0219324	1.68414	3.51768	WASF1	1	25.4597	0.550965
ECHS1	0.952854	1.08437	2.34776	CYTH1	0.0219324	1.37772	3.51768	CFAP221	1	25.4597	0.550965
ARFGAP3	0.952854	1.0963	2.34644	NCOA7	0.0227962	1.25774	3.50684	DPP10	1	25.4597	0.550965
BUD31	0.957601	0.853675	2.34379	CORO1C	0.023544	1.58938	3.49768	KCNG1	1	26.3616	0.550965
UQCRH	0.958966	0.679064	2.34247	MGST1	0.0236413	3.31331	3.49601	UBR7	1	25.4597	0.550965
RAB34	0.960336	0.914803	2.34115	LAD1	0.0237391	1.7876	3.49435	S100A7	1	28.0191	0.550965
OSTF1	0.961066	1.78146	2.33982	IL7R	0.0239865	2.71392	3.49101	ZNF16	1	25.6876	0.550965
MRPL17	0.961066	0.936081	2.3385	SRP68	0.0247938	1.66728	3.47935	SFR1	1	26.0611	0.550965
SLC25A11	0.962451	1.41927	2.33718	PAFAH1B1	0.0248964	1.19029	3.47768	TBX19	1	25.4597	0.550965
RASGRP1	0.978969	3.0063	2.32924	TMPRSS2	0.0251553	1.12819	3.47435	AP000866.2	1	25.4597	0.550965
ITGAV	0.978969	1.42054	2.32924	LIPH	0.0252595	2.21125	3.47268	FOXA3	1	0.766698	0.54867
EIF4A3	0.980382	1.37876	2.32792	WTAP	0.0259207	1.23319	3.46519	C6orf62	1	0.413912	0.545226
RAB10	0.984907	0.84188	2.32527	MTAP	0.0266256	1.98287	3.45602	TNFRSF18	1	0.635181	0.545226
ERCC1	0.984907	1.41291	2.32263	ZDHHC20	0.0266256	1.4776	3.45519	PPP4C	1	0.622585	0.545226
ALG5	0.984907	1.48218	2.32263	PHF3	0.0266256	1.52436	3.45519	CEMIP	1	0.398766	0.544078
IKBIP	0.984907	1.55654	2.32263	TC2N	0.0268186	1.83487	3.45269	SEC61G	1	1.05903	0.54293
MXRA5	0.984907	3.21291	2.31998	LAMB3	0.0270129	2.40089	3.45019	BMT2	1	0.880964	0.54293
LIMS1	0.984907	1.22866	2.31998	ATP2A2	0.0275462	1.27688	3.44436	C1QTNF12	1	0.880964	0.54293
FLRT2	0.984907	1.37261	2.31998	NARS	0.0277455	2.31891	3.44186	EPHX4	1	0.749931	0.539487
ITSN2	0.991286	1.88524	2.31602	WWC1	0.027919	1.48403	3.43936	LYAR	1	0.731896	0.539487
EPHA4	0.997709	2.32092	2.31205	CD68	0.027919	1.68163	3.43852	FAM169A	1	0.749931	0.539487
C1GALT1C1	1	1.67344	2.30808	DGAT2	0.0283245	2.5062	3.43352	NIPA1	1	1.08005	0.539487
MLEC	1	0.961199	2.30676	ST3GAL1	0.0286782	2.07759	3.42936	PLAU	1	1.46837	0.537191
MED10	1	1.04897	2.30543	ME1	0.0286782	2.5042	3.42853	S100A8	1	8.51898	0.537191
GNAS	1	2.78916	2.30411	TUBGCP2	0.0288857	1.44622	3.42603	RAB6B	1	0.53401	0.536043
RDX	1	1.03294	2.30411	ATP8B1	0.0289167	1.39691	3.42519	FLNC	1	0.446569	0.536043
MORF4L1	1	1.14081	2.29485	PPP3CA	0.0295754	1.5655	3.41853	ZNF628	1	0.987047	0.533748
TRAPPC1	1	0.986519	2.29088	AFDN	0.029698	1.79748	3.41686	TUSC1	1	1.2516	0.533748
CEP170	1	1.71774	2.28559	ZDHHC5	0.0300041	1.30359	3.41353	DENND6A	1	0.462562	0.530304
NNMT	1	1.81671	2.2803	PSMD1	0.0300364	2.11982	3.4127	ADPRHL2	1	0.421301	0.529156
CDK4	1	0.863613	2.2803	DSC2	0.030161	2.92086	3.41103	SH2B3	1	0.888409	0.528008
DCTN3	1	1.37876	2.27766	CD2AP	0.0301938	1.34695	3.4102	IFI27	1	3.28809	0.528008
SURF1	1	0.941544	2.27766	HBS1L	0.0308188	2.26358	3.40353	CCP110	1	1.76808	0.525713
SMOX	1	1.8822	2.27634	EPCAM	0.0310486	12.6037	3.39936	TRIM69	1	0.895896	0.524565
RNF7	1	0.659173	2.27634	STRN3	0.0313681	1.55353	3.39603	ZNF226	1	0.196947	0.524565
FAM50A	1	0.859693	2.27237	MYO6	0.0314028	1.33291	3.3952	UGT2B17	1	1.62508	0.523417
PPP1CA	1	0.957838	2.2684	TPRG1L	0.0315333	1.37263	3.39353	PPP1R1C	1	1.62508	0.523417
DHX32	1	1.71774	2.26443	L3MBTL3	0.031893	1.56895	3.38937	CDC42SE1	1	0.487548	0.522269
MRPS23	1	1.19159	2.26443	ZNF217	0.0321231	1.59939	3.38687	CDC42BPG	1	0.41588	0.522269
VEGFB	1	1.0324	2.26179	DIAPH1	0.0327236	1.13079	3.3802	SCAF4	1	0.783351	0.522269
PYCARD	1	1.057	2.25914	ACOX1	0.0328597	1.57753	3.37853	NR4A1	1	1.29252	0.521121
MANBA	1	1.33291	2.25517	NCOA3	0.0353038	1.45685	3.35771	MPRIP-AS1	1	1.46759	0.521121
PKIB	1	1.49711	2.24856	ATP11B	0.0353827	1.84816	3.35604	SMIM8	1	1.46759	0.521121
C15orf48	1	1.67925	2.24724	FYTTD1	0.0360679	1.57332	3.35021	NDUFAF1	1	1.46759	0.521121
GLRX	1	1.50961	2.24459	WASL	0.0363261	1.22772	3.34771	GOLGA7B	1	1.46759	0.521121
BAMBI	1	0.972858	2.24327	IBTK	0.0368892	1.38122	3.34187	AC091271.1	1	0.0661412	0.521121
CAPN2	1	0.991996	2.2393	USP12	0.037531	1.59556	3.33604	SNHG12	1	0.723194	0.519973
CCDC28B	1	1.63889	2.23136	NDUFB9	0.0392688	2.73792	3.32188	GTF3C5	1	0.475683	0.518826
CREB3	1	0.924466	2.23136	CAPZA1	0.0407155	1.36494	3.31021	MAP7D1	1	0.290498	0.515382
CHMP4A	1	1.22738	2.22078	CLTC	0.0407616	1.65959	3.30938	TINCR	1	2.012	0.514234
PGRMC1	1	1.16822	2.22078	MIR22HG	0.0411735	1.40431	3.30605	MUC2	1	-0.731662	0.514234
SAP18	1	0.783228	2.21814	HNRNPAB	0.0413613	1.94423	3.30355	PAK5	1	1.03105	0.513086
SMS	1	0.988353	2.21681	ST13	0.0413613	3.10508	3.30272	RHOF	1	0.411478	0.513086
STMN1	1	0.928809	2.21681	KLF5	0.0413613	1.32513	3.30272	SQLE	1	0.360134	0.511938
GNAI1	1	2.03642	2.21417	HSPA9	0.0414285	1.45835	3.30105	NPW	1	1.37909	0.511938
FGD5-AS1	1	1.17074	2.20359	SPPL2A	0.0414285	1.23351	3.30022	CHORDC1	1	0.790145	0.511938
LMAN2	1	1.09324	2.1983	HSD17B11	0.0416479	2.18649	3.29772	KIAA0895	1	0.28346	0.511938
SLC39A1	1	0.905037	2.19565	EPS15	0.0428728	2.00449	3.28855	ARL5B	1	-0.065426	0.510791
CALR	1	2.33733	2.19565	MEF2A	0.0430225	1.70332	3.28689	E2F4	1	0.409281	0.509643
TPM3	1	0.915283	2.19433	RIPK1	0.0430225	1.8255	3.28605	KATNBL1	1	0.484781	0.508495
P4HA2	1	1.17843	2.19168	SLC5A3	0.0430225	1.32194	3.28605	SP110	1	0.126193	0.506199
CALM1	1	1.26094	2.19036	SDCBP	0.0433016	1.80624	3.28272	MAP1B	1	-0.644097	0.506199
ERICH5	1	1.4652	2.19036	SOS1	0.0442832	1.87061	3.27439	GRK6	1	0.0975035	0.506199
FJX1	1	28.3394	2.19036	ZBTB1	0.0443098	1.63429	3.27272	PCF11	1	0.85856	0.503904
MIEN1	1	1.00176	2.18904	PDE8A	0.0443098	2.17056	3.27272	TCOF1	1	0.235017	0.503904
TMEM30A	1	0.760562	2.18904	PLCXD1	0.0443098	1.39199	3.27272	DCP2	1	0.200219	0.503904
DESI2	1	1.33731	2.18772	JOSD1	0.0444934	1.2586	3.27106	SNHG7	1	0.567491	0.501608
SNF8	1	0.966102	2.18375	PUS10	0.0452069	3.12607	3.26606	NOTCH1	1	1.11438	0.50046
TSPAN6	1	0.918858	2.18375	NEAT1	0.0457161	13.2779	3.26189	ACOT11	1	0.664364	0.50046
PPP1R12A	1	0.662219	2.17978	VPS13D	0.0458253	2.06576	3.26022	IGFL2-AS1	1	4.6724	0.498164
PLEKHA1	1	0.930797	2.17713	GULP1	0.0459352	1.67892	3.25856	TMEM199	1	0.50825	0.498164
HADHA	1	0.655665	2.16788	DTX3L	0.0459352	1.63265	3.25856	CDC42EP4	1	0.701623	0.498164
TAGLN	1	1.20051	2.16258	H1F0	0.0467825	2.21737	3.25189	SEC14L2	1	-0.152907	0.498164
SLCO2A1	1	1.4496	2.16126	CD9	0.0472524	3.87521	3.24856	COL3A1	1	1.95142	0.497017
VAMP8	1	0.875124	2.15729	IL13RA1	0.0477842	1.36877	3.24439	GSK3B	1	0.286371	0.495869
POLE4	1	1.08124	2.15465	ABI1	0.0477842	1.2938	3.24439	MTA2	1	0.214605	0.495869
BANF1	1	0.986199	2.152	ATP5F1C	0.048605	2.04193	3.23856	B4GALT6	1	1.00195	0.495869
VAPA	1	0.96326	2.14539	SPRED1	0.0492354	1.79264	3.2344	MCUB	1	1.00195	0.495869
RRAGC	1	1.39612	2.14407	THRB	0.0494988	2.04061	3.2319	NTS	1	-3.0189	0.493573
QPRT	1	1.1945	2.14142	LPGAT1	0.0501157	1.49178	3.2269	GJC1	1	0.664912	0.493573
CCDC90B	1	0.986553	2.13745	PAK2	0.0501157	1.11732	3.2269	ZNF22	1	0.664912	0.493573
MRPS35	1	0.919786	2.13613	CAP1	0.0501157	2.99078	3.2269	SLC39A14	1	0.347093	0.492425
RRAS	1	1.1781	2.13613	CREB3L3	0.0504697	3.20602	3.2244	MMP19	1	2.47663	0.492425
YBX1	1	1.52259	2.13349	CDH17	0.05131	1.9836	3.21773	CACNA2D1	1	2.63412	0.492425
KRT18	1	2.99837	2.13216	ATP13A3	0.0519495	1.13324	3.21273	ATP11B	1	0.572994	0.491277
CHID1	1	1.27334	2.13084	MANBA	0.0520134	1.35307	3.2119	TMEM237	1	0.880964	0.491277
STAU1	1	0.885939	2.12687	IMMT	0.0535845	1.16118	3.20273	RNF138	1	0.880964	0.491277
TSG101	1	1.1353	2.12687	ERRFI1	0.0538059	1.94162	3.20024	PLEKHG4B	1	2.30123	0.491277
BZW1	1	0.887093	2.12555	AL445524.1	0.0543186	1.21273	3.19607	RGL1	1	2.30123	0.491277
EMC6	1	1.0019	2.12555	TMEM87B	0.0543859	1.23805	3.19524	ZNF606	1	2.30123	0.491277
LMAN1	1	0.758552	2.12423	C11orf54	0.0553131	1.64818	3.1894	IL15	1	0.880964	0.491277
SLC25A4	1	1.13544	2.11365	CXCL1	0.0559319	3.12507	3.18524	TNKS	1	0.0277966	0.491277
PDCL3	1	2.18121	2.10835	MAPK6	0.0572826	1.18451	3.17691	MIR181A2HG	1	2.30123	0.491277
RAB5C	1	1.02304	2.10835	NUP50	0.0592661	1.43433	3.16607	TSPAN7	1	2.30123	0.491277
EPHX1	1	2.0312	2.10306	ARFIP1	0.0608874	1.32964	3.15774	C21orf91	1	0.880964	0.491277
UGT2A3	1	1.03589	2.09645	SDHAF2	0.0609628	1.52699	3.15691	ZNF493	1	0.880964	0.491277
TWF2	1	1.54478	2.09513	ZNF518B	0.0614199	2.11043	3.15191	IQCA1	1	2.10311	0.490129
LRRC59	1	1.30762	2.09513	CXADR	0.0614199	1.82686	3.15191	PIR	1	2.10311	0.490129
DNAJC7	1	1.04102	2.09116	SCARB2	0.0629937	1.51714	3.14358	MTFP1	1	2.10311	0.490129
RBM8A	1	0.688165	2.09116	BTN2A1	0.0632523	1.50035	3.14191	STRA6	1	2.10311	0.490129
FKBP2	1	1.10645	2.08587	EIF4G3	0.0635119	1.29041	3.14025	MROH6	1	2.10311	0.490129
ATRAID	1	0.807476	2.08587	USP14	0.0656695	1.07298	3.12858	AMPD3	1	2.10311	0.490129
AMIGO2	1	1.38527	2.08455	ZC3H12A	0.0656695	1.61635	3.12858	CHST13	1	2.10311	0.490129
ACO1	1	2.46212	2.08322	ACIN1	0.0660213	1.39703	3.12608	TOP3A	1	2.10311	0.490129
MRPS34	1	0.934826	2.0819	CD164	0.0660213	2.47611	3.12608	SAP25	1	2.10311	0.490129
MRPL13	1	1.38301	2.08058	CIDEC	0.0667521	2.52308	3.12192	IFT52	1	0.546114	0.488982
ZMAT2	1	0.764932	2.07661	SGMS2	0.0674906	1.97276	3.11775	CST6	1	1.94752	0.486686
PFKP	1	1.86027	2.07661	CPD	0.0677669	1.20381	3.11608	CRLF1	1	-0.425255	0.48439
H2AFY2	1	0.903053	2.07397	SPEN	0.0678525	1.38858	3.11525	PLSCR1	1	0.384492	0.48439
OSTC	1	1.2136	2.07264	CEACAM7	0.0679382	13.2995	3.11442	PPP6C	1	0.419351	0.483242
CDKN2B	1	1.0864	2.06735	PJA2	0.0683896	1.19718	3.11192	CAAP1	1	0.016463	0.483242
YIPF5	1	1.39471	2.06603	PPFIA1	0.0683896	1.33612	3.11109	RELN	1	0.449441	0.482095
NECAP2	1	1.14582	2.06338	FAM241A	0.0683896	2.85192	3.11109	GLCE	1	0.462562	0.480947
NUDT5	1	1.225	2.06206	NPTN	0.0690583	1.18459	3.10775	ZG16B	1	2.43612	0.480947
HIST1H1C	1	0.907237	2.06206	ABLIM1	0.0694293	1.31213	3.10525	ARID5A	1	0.462562	0.480947
CDH2	1	0.613249	2.05545	CAST	0.0696952	3.51787	3.10359	FMNL2	1	0.388317	0.478651
PHAX	1	1.02246	2.05148	VEZT	0.0696952	0.981788	3.10275	TMEM164	1	0.549934	0.477503
MRPL20	1	0.750177	2.04751	TAOK3	0.0696952	1.38122	3.10275	NRM	1	0.549934	0.477503
TTC37	1	1.74394	2.04751	ARMT1	0.0702678	1.45839	3.09942	RBM7	1	0.258787	0.477503
UQCRC1	1	1.13698	2.04751	NCKAP1	0.0703237	1.1528	3.09859	PRKAG2	1	0.549934	0.477503
TMED3	1	1.13135	2.04487	ICAM1	0.0703237	2.50418	3.09775	LSM8	1	0.449613	0.477503
SPCS3	1	0.872188	2.04487	IFNAR1	0.0703237	1.25701	3.09775	RBMS2	1	0.0237754	0.476355
PPP4C	1	0.757219	2.04354	GPX2	0.0703237	4.61832	3.09692	BCL3	1	0.309186	0.47406
MYL6B	1	0.922284	2.03958	GDA	0.0703237	2.11599	3.09692	COPS4	1	0.745993	0.470616
PSMC5	1	0.782493	2.03958	PLS1	0.0714861	1.40164	3.09109	HOTAIRM1	1	0.437961	0.469468
YTHDC1	1	1.09987	2.03825	UBQLN1	0.0714861	1.15455	3.09026	RMND5A	1	0.3537	0.46832
SIVA1	1	0.866095	2.03693	CLPTM1L	0.0715786	1.13887	3.08942	RNF223	1	1.30508	0.467173
ARF4	1	0.854695	2.03428	EIF4G2	0.0717644	2.21356	3.08776	TTLL7	1	0.449464	0.467173
RTCB	1	0.940075	2.03296	EIF2S2	0.0717644	3.18946	3.08776	EBI3	1	-0.0544907	0.464877
H3F3A	1	3.30796	2.03164	RAB5A	0.0720593	1.28823	3.08609	TTC27	1	1.17405	0.463729
CTBS	1	1.43958	2.03032	ACSL3	0.0726526	1.33239	3.08276	CLHC1	1	1.17405	0.463729
PCSK5	1	2.43071	2.03032	DPH3	0.0727333	1.43909	3.08192	AC007014.1	1	1.17405	0.463729
DERL2	1	1.08124	2.02635	RAPGEF2	0.0727333	1.29375	3.08109	GPSM3	1	1.17405	0.463729
SLC9A3R2	1	1.17502	2.02635	GAREM1	0.0727333	1.24384	3.08109	PTPRG	1	0.790145	0.463729
PCMT1	1	0.773382	2.02635	MTRF1L	0.0730324	1.41572	3.07942	ZNF786	1	1.17405	0.463729
ASAH1	1	0.882684	2.0237	HERPUD1	0.073128	1.48519	3.07859	SLPI	1	2.17069	0.463729
MSN	1	2.46212	2.02238	RAB8B	0.0733198	1.44636	3.07692	ZNF213-AS1	1	1.17405	0.463729
C1orf122	1	0.796766	2.02106	AP2B1	0.0744484	1.1979	3.07193	PTS	1	0.373962	0.462581
THRAP3	1	0.92136	2.01974	H2AFJ	0.074742	1.96486	3.07026	TRAF6	1	1.03105	0.460286
PLPP2	1	1.05325	2.01577	HSD17B4	0.074742	2.07719	3.06943	HIP1	1	25.1912	0.459138
TIMP3	1	4.00325	2.01577	TMED10	0.074742	1.99316	3.06943	MAPK8IP2	1	25.1912	0.459138
ADGRF4	1	2.15209	2.01312	SLC44A1	0.0748404	1.04874	3.06859	RAD50	1	25.1912	0.459138
AC022613.1	1	3.18379	2.01312	PRELID2	0.0753579	1.39768	3.06609	VSNL1	1	25.1912	0.459138
PSMB7	1	0.473937	2.0118	HDAC9	0.0760903	2.43831	3.06276	AC244517.1	1	25.1912	0.459138
CCT8	1	1.13904	2.01048	CAPZB	0.0761905	1.6775	3.06193	SUCNR1	1	26.2186	0.459138
DDB2	1	2.18896	2.01048	AFG3L2	0.0763917	1.23302	3.06026	DACH1	1	25.1912	0.459138
YDJC	1	1.41955	2.00915	EMP1	0.0775633	2.49789	3.05526	ONECUT1	1	25.1912	0.459138
ACAA2	1	0.724726	2.00915	TUT7	0.0776553	1.14274	3.0536	AL139260.1	1	25.1912	0.459138
ABCG1	1	2.1954	2.00651	PLOD2	0.0790534	1.59171	3.04693	AMOT	1	0.774307	0.459138
PRPF40A	1	0.602088	2.00519	SLPI	0.0792633	2.36288	3.04526	SP6	1	25.4597	0.459138
SF3B5	1	0.691043	1.99989	MANSC1	0.0796947	1.32439	3.04276	SULT1C4	1	25.4597	0.459138
FGFR1OP2	1	1.32521	1.99857	APP	0.0796947	3.19945	3.04276	HAUS5	1	25.1912	0.459138
IDH3G	1	1.50565	1.99725	DCTN4	0.0802436	1.37022	3.04026	SLC38A11	1	25.4597	0.459138
COL5A1	1	2.79619	1.99725	KCNK1	0.080573	1.43981	3.0386	RAB37	1	25.1912	0.459138
TMEM176B	1	0.671573	1.99328	SEL1L	0.0806803	1.91987	3.03777	DEFB1	1	26.0611	0.459138
CNIH4	1	1.03378	1.99328	ESRP1	0.0811123	1.2276	3.03443	SORCS1	1	25.4597	0.459138
KRT8	1	4.07058	1.99064	NFKB1	0.0822325	1.51998	3.02943	KREMEN2	1	25.1912	0.459138
BEX4	1	0.810224	1.98799	KMT5B	0.082453	1.57294	3.02777	SPRY4	1	25.1912	0.459138
ABHD12	1	0.420563	1.98667	DHRS7	0.0828972	1.92016	3.02527	RIMS2	1	25.1912	0.459138
YIPF6	1	0.659474	1.98138	WASHC4	0.0828972	1.38155	3.02443	NBPF14	1	25.1912	0.459138
BAD	1	1.00226	1.98005	LUZP2	0.0828972	3.42601	3.02443	MKRN2OS	1	25.1912	0.459138
CMTM7	1	1.2672	1.97741	JAG1	0.0828972	2.15106	3.02443	HIST1H1B	1	25.1912	0.459138
TFPI	1	0.758183	1.97476	ZC3H7A	0.0834624	1.57485	3.02193	FAM171B	1	25.1912	0.459138
GABARAPL2	1	0.734611	1.97344	BRD4	0.0834624	1.3709	3.0211	CDK1	1	25.6876	0.459138
TGOLN2	1	0.915128	1.97212	APIP	0.0834624	1.82017	3.0211	WDR62	1	25.1912	0.459138
EIF4E	1	1.62828	1.97212	ARPC5	0.0853137	1.95221	3.0136	ZNF484	1	25.1912	0.459138
MSMO1	1	1.62134	1.9708	TMEM87A	0.0868388	1.08523	3.0061	GINS2	1	25.6876	0.459138
COX6A1	1	0.65901	1.9708	CEP350	0.0868388	1.30057	3.0061	TYW1B	1	25.1912	0.459138
SNRPB	1	0.765734	1.9708	GLS	0.0890011	1.47075	2.99777	SLIT2	1	25.1912	0.459138
CHMP5	1	0.92802	1.96815	BCAS2	0.0890011	1.2719	2.99777	PCDHB10	1	25.1912	0.459138
MSRB2	1	0.680202	1.96551	UGP2	0.0892417	1.38569	2.99611	UHRF1	1	25.1912	0.459138
GTF2A2	1	0.751128	1.96551	AKR1C2	0.0928333	2.58536	2.98111	MUC12	1	0.57636	0.45799
RNF121	1	2.33336	1.96551	SREBF2	0.093085	1.10517	2.97944	KLC3	1	0.57636	0.45799
MAGEF1	1	0.932253	1.96154	GDI2	0.093085	1.48762	2.97944	SH3BP1	1	0.0300702	0.456842
SEC61B	1	0.94492	1.96021	CLDN1	0.0935919	1.73755	2.97694	B4GALNT4	1	-0.018682	0.453398
NDUFS8	1	0.425277	1.96021	SEC63	0.0941017	1.25942	2.97444	CCNL1	1	0.605726	0.452251
TRMT112	1	0.904401	1.95889	C1orf56	0.0951292	1.71671	2.97028	ZNF785	1	0.483361	0.451103
TXNDC12	1	0.664729	1.95889	RAB27B	0.0953884	1.01242	2.96861	ODF3B	1	0.403872	0.451103
PSMD2	1	0.92761	1.94831	SAP30BP	0.0957777	1.15183	2.96695	ELK1	1	0.483361	0.451103
PFDN2	1	0.449317	1.94831	PAG1	0.0993421	1.82423	2.95445	STAM	1	-0.0261212	0.449955
EIF5A	1	0.894493	1.94699	STX3	0.0994771	1.54028	2.95361	CDC42EP5	1	0.447146	0.449955
PKM	1	1.03585	1.94567	CHCHD10	0.100967	2.04695	2.94778	TFAP2A	1	0.503714	0.448807
PDRG1	1	2.09256	1.9417	COPS2	0.100967	1.36456	2.94778	FAM83G	1	0.399425	0.447659
S100A6	1	4.90674	1.9417	FABP2	0.101242	30.7499	2.94612	NPC1	1	0.148777	0.446511
MYL6	1	3.13813	1.93773	SNX14	0.101654	1.22467	2.94445	ZNF641	1	0.384723	0.444216
SURF2	1	1.54513	1.93773	SC5D	0.103452	1.79581	2.93778	TEAD2	1	0.348492	0.444216
PTEN	1	1.571	1.93508	CD302	0.104014	1.94039	2.93528	DDX11	1	0.987047	0.44192
TRAPPC10	1	1.29666	1.93112	ZNF770	0.104998	1.07835	2.93195	CLK4	1	0.888409	0.44192
COMMD5	1	2.09256	1.93112	MAP4	0.105707	1.46776	2.92945	RAB40B	1	0.522521	0.438476
LGALS3	1	0.953564	1.93112	UBE2A	0.105851	1.30783	2.92862	MTERF2	1	0.783351	0.436181
FIS1	1	0.436251	1.92979	LAMP1	0.105995	1.41168	2.92779	IQGAP2	1	1.76808	0.436181
SNU13	1	0.545517	1.92979	GLTP	0.107443	1.3374	2.92112	AC078846.1	1	0.783351	0.436181
SUB1	1	1.08147	1.92582	FOXN2	0.110064	2.14258	2.91279	TXNL4B	1	0.783351	0.436181
CNN3	1	0.697129	1.9245	VAPA	0.113052	1.45927	2.90279	SIPA1	1	0.488464	0.435033
MGST2	1	0.909504	1.91524	SQLE	0.114721	1.49704	2.89779	EDN3	1	1.62508	0.433885
PARD3	1	1.38289	1.9126	CFDP1	0.116104	1.48026	2.89363	PCSK9	1	1.89911	0.433885
SRPK1	1	0.945056	1.9126	PSMC1	0.116881	1.53509	2.89113	VNN1	1	1.62508	0.433885
TPI1	1	0.667093	1.91128	IL1A	0.117351	3.15282	2.88946	CHUK	1	1.62508	0.433885
NBDY	1	0.401474	1.91128	SDC4	0.117511	4.01237	2.88863	PTPN9	1	0.475932	0.432737
PSMB2	1	0.798432	1.90995	KLF10	0.117983	1.37121	2.88696	PDE3A	1	1.46759	0.431589
TGIF1	1	0.841979	1.90995	SCP2	0.118458	1.21221	2.88529	AC064807.1	1	1.46759	0.431589
TMEM106B	1	0.692732	1.90731	SLC20A1	0.119249	1.63773	2.88279	SPINK5	1	1.46759	0.431589
WDR83OS	1	0.683818	1.90598	NPLOC4	0.12101	1.20251	2.87696	PIGA	1	1.46759	0.431589
HMGB3	1	1.38527	1.90466	EEA1	0.121176	1.06004	2.87613	HHEX	1	0.462562	0.431589
NUCB1	1	0.83019	1.90466	PACSIN2	0.121674	1.00753	2.87363	HSH2D	1	1.46759	0.431589
LAMB1	1	0.769553	1.90334	CSNK1G3	0.121674	1.38946	2.87363	SLC6A14	1	0.0462484	0.430442
NOL7	1	0.528827	1.90334	MYO18A	0.121674	1.51237	2.87363	SLC25A38	1	0.522521	0.430442
CARHSP1	1	0.678787	1.90202	GART	0.12184	1.20961	2.8728	ZC3H12C	1	0.67092	0.430442
ADGRV1	1	1.73087	1.90202	CDS1	0.122497	1.17529	2.8703	NEK4	1	1.29218	0.429294
OAZ1	1	0.904605	1.90202	CA4	0.122834	5.13961	2.86863	RPUSD4	1	1.29218	0.429294
STXBP6	1	0.780501	1.89937	LEO1	0.122834	1.33868	2.86863	SHQ1	1	1.29218	0.429294
COMMD10	1	1.38289	1.89805	R3HDM2	0.124475	1.53716	2.86363	NCAPH2	1	1.29218	0.429294
MLLT11	1	0.644527	1.89144	SUCLA2	0.125303	1.3146	2.86113	SENP1	1	1.29218	0.429294
VPS35	1	0.980266	1.89144	APOC3	0.125648	29.7566	2.85947	AL512625.3	1	1.29218	0.429294
YWHAZ	1	0.942628	1.88747	SURF4	0.127148	0.882139	2.8553	GLE1	1	1.29218	0.429294
CSPP1	1	0.375065	1.88747	IDI1	0.127164	1.03519	2.85447	CCNT2-AS1	1	1.29218	0.429294
DRAP1	1	0.938259	1.88614	RAB22A	0.127164	1.25624	2.85447	VNN3	1	1.29218	0.429294
EIF6	1	0.866616	1.88482	ETNK1	0.127181	1.09789	2.85363	CCL4	1	-1.07544	0.428146
UQCRC2	1	1.25749	1.88482	MKLN1	0.127181	1.61171	2.85363	HNRNPL	1	0.300935	0.424702
ACP2	1	1.46273	1.88218	PTGES3	0.129391	1.98558	2.84697	RFC2	1	0.503714	0.424702
EIF3K	1	0.460176	1.88085	PAQR8	0.129748	1.1402	2.8453	SAMD9	1	1.03105	0.423554
PLPP5	1	0.941557	1.87821	HIST1H1C	0.130608	1.16826	2.8428	EAF2	1	0.873561	0.422407
ENO1	1	0.879786	1.87821	SORT1	0.130788	1.3034	2.84197	CCL5	1	0.62567	0.422407
MTCH1	1	0.849824	1.87689	PXDN	0.131655	1.08666	2.83947	CTNND2	1	0.698155	0.420111
LEPROT	1	0.722175	1.87689	SPART	0.132709	1.04113	2.83614	SAMD4A	1	0.367012	0.420111
BRI3	1	1.03371	1.87689	STAU2	0.133587	0.964018	2.83364	AOAH	1	0.698155	0.420111
SERINC1	1	0.696489	1.87556	TMCO3	0.13538	1.40051	2.8278	LINC02253	1	0.749931	0.417815
LSM4	1	0.696948	1.87424	CHMP3	0.13538	1.30492	2.8278	LAMA1	1	0.361323	0.417815
S100A16	1	0.775952	1.87159	SHOC2	0.135567	0.977677	2.82697	OGFRL1	1	0.664364	0.416667
MRPS25	1	1.43804	1.86498	KMT2C	0.136484	1.13858	2.82364	HINFP	1	0.664364	0.416667
CASP6	1	0.546764	1.86366	UBXN2A	0.136484	1.31037	2.82364	TM4SF4	1	-0.24686	0.414372
RHOC	1	0.805743	1.85837	DECR1	0.136484	1.6466	2.82364	SPHK1	1	0.138097	0.414372
SLC2A1	1	1.11833	1.85837	ARHGAP17	0.137957	1.24906	2.81864	CRLS1	1	0.520058	0.414372
SRP54	1	1.20544	1.85837	C6orf120	0.138507	2.31746	2.81697	CLIP2	1	0.180293	0.412076
UBE2B	1	0.514746	1.85572	NRIP1	0.142192	1.09438	2.80698	CD74	1	0.114582	0.407485
TIMP4	1	3.70145	1.85043	GNAI3	0.142192	0.948167	2.80698	TMEM128	1	0.880964	0.404041
JAGN1	1	0.967339	1.84779	F2R	0.142218	1.18446	2.80614	CCL4L2	1	2.10635	0.404041
MALSU1	1	1.22698	1.84779	LRPPRC	0.142442	1.42934	2.80448	AL645608.8	1	0.880964	0.404041
BMPR2	1	1.08208	1.84646	RASSF6	0.142668	0.726245	2.80281	PDE4D	1	0.880964	0.404041
HMGN1	1	0.832495	1.84382	NFE2L3	0.142668	1.40652	2.80281	AP3M2	1	0.880964	0.404041
SELENOH	1	0.623084	1.84382	CXCL5	0.143436	0.210246	2.80031	F3	1	1.42098	0.404041
COPS3	1	2.23084	1.83985	COL6A1	0.144007	1.06318	2.79864	KRT13	1	4.10137	0.402893
RASSF4	1	1.47066	1.83853	TBCA	0.148001	3.83467	2.78864	CEBPB	1	1.07123	0.402893
SRSF7	1	0.653317	1.83721	SHH	0.148588	1.27743	2.78698	LYPD2	1	3.52627	0.401745
C19orf53	1	-0.071084	1.83588	PPARG	0.149178	0.845215	2.78531	CCDC58	1	0.361323	0.401745
LGALS3BP	1	0.820797	1.8253	UBE2K	0.151447	1.08861	2.77698	CRYAB	1	3.43827	0.401745
ENDOD1	1	27.7128	1.8253	P4HB	0.151482	2.63907	2.77615	GCDH	1	0.483361	0.400598
MIR193BHG	1	2.79619	1.82001	STK24	0.152082	1.35148	2.77448	CCL3	1	2.30123	0.400598
PARK7	1	0.8753	1.81869	EIF2A	0.152545	1.13355	2.77281	MTG1	1	0.167234	0.400598
SLC2A13	1	2.76007	1.81736	UBR1	0.152545	1.51896	2.77198	NECTIN3	1	0.240107	0.400598
SYPL1	1	0.744611	1.81736	TMX1	0.152545	1.10089	2.77198	BST2	1	2.47663	0.400598
CAVIN3	1	2.76007	1.81472	CMIP	0.152545	0.997043	2.77198	ST7-AS1	1	2.10311	0.39945
TMEM14A	1	1.06236	1.81472	PARG	0.152759	1.9	2.77115	CELSR2	1	2.30123	0.39945
TBPL1	1	1.46488	1.80943	KIAA0232	0.15639	1.11782	2.76198	KIF20B	1	2.10311	0.39945
RWDD1	1	0.534466	1.80414	S100A10	0.156609	34.4879	2.76115	KIAA1586	1	0.749931	0.39945
ATP6AP2	1	0.884606	1.80282	CEBPZ	0.157229	0.96693	2.75948	CPXM2	1	2.10311	0.39945
GLRX2	1	0.891616	1.80149	SNX6	0.158113	1.44885	2.75615	AC027097.1	1	2.10311	0.39945
CHCHD1	1	0.439237	1.79885	ATP6V0A1	0.158557	1.31766	2.75448	RANBP10	1	0.749931	0.39945
FAM177A1	1	0.865836	1.79752	DENND4C	0.159227	1.84581	2.75199	NEK6	1	2.10311	0.39945
TAF12	1	1.90244	1.79356	GOLGA4	0.161718	1.2962	2.74615	NUP62	1	0.158449	0.39945
HNRNPR	1	0.582626	1.79356	LDLR	0.163183	1.17906	2.74282	RUBCN	1	0.749931	0.39945
DYNLT3	1	0.730487	1.79091	NAP1L4	0.167038	0.793744	2.73366	SFPQ	1	0.152523	0.39945
YIF1A	1	0.914215	1.78827	KIDINS220	0.16812	1.05733	2.73116	NRK	1	2.10311	0.39945
HDAC1	1	0.954637	1.78694	ATP2C2	0.169209	1.63265	2.72866	PMS2	1	1.87525	0.398302
RAB2A	1	0.544642	1.78562	CCNC	0.169683	1.1336	2.72699	ZNF565	1	1.87525	0.398302
UBA2	1	0.982066	1.78298	PDS5A	0.171261	1.36878	2.72282	GMDS-DT	1	1.87525	0.398302
NT5C	1	0.768376	1.78033	ANXA13	0.172803	2.50888	2.71949	TAMM41	1	1.87525	0.398302
SS18L2	1	0.984732	1.77901	PLEKHA1	0.172852	1.03691	2.71866	MFAP3	1	1.87525	0.398302
MLF2	1	0.724146	1.77636	GFM1	0.173248	1.44489	2.71616	LIN54	1	1.87525	0.398302
TEX264	1	1.21599	1.77504	FDFT1	0.173248	1.64078	2.71616	MAMLD1	1	1.87525	0.398302
MFAP1	1	0.941557	1.77504	ANO6	0.173248	1.18861	2.71616	CYP51A1	1	1.87525	0.398302
CLDN7	1	0.788162	1.77372	ARL8B	0.173248	0.925208	2.71533	METTL18	1	1.87525	0.398302
RSRC2	1	0.863613	1.77372	TCEA1	0.173248	1.3954	2.71533	TTC30B	1	1.87525	0.398302
NME3	1	0.789064	1.77372	PIGG	0.173248	1.3957	2.71533	TUBB3	1	1.87525	0.398302
RCN2	1	0.696728	1.77239	STBD1	0.173492	1.62546	2.71449	ATP10A	1	1.87525	0.398302
ZNF24	1	1.08474	1.76975	CCSER1	0.175492	1.636	2.71033	SOCS3	1	1.87525	0.398302
TULP4	1	1.46273	1.7671	MXD1	0.175793	1.10087	2.70866	NPTXR	1	1.87525	0.398302
DPP7	1	1.11853	1.76578	SLC46A1	0.175793	1.8286	2.70866	AL390728.5	1	1.87525	0.398302
RB1	1	1.72425	1.76446	ABCD3	0.17629	1.20355	2.70699	GOLGA6L4	1	1.87525	0.398302
MAD2L2	1	2.83163	1.76446	RAB6A	0.177426	1.07869	2.70449	ERICD	1	1.87525	0.398302
LEFTY1	1	1.59337	1.76446	VDAC2	0.17857	2.54143	2.70199	LCMT2	1	1.87525	0.398302
RRAGA	1	1.27397	1.76313	PANK3	0.178822	1.20788	2.70116	AXIN1	1	0.979448	0.397154
TMEM230	1	0.562143	1.76181	TLR4	0.181899	1.31072	2.69366	OSTM1	1	0.67092	0.396006
UPP1	1	1.571	1.76181	HERC4	0.181899	1.35122	2.69366	ALYREF	1	0.446569	0.396006
ZDHHC5	1	1.20207	1.76181	DNAJC13	0.18273	1.44489	2.69033	DZIP3	1	0.67092	0.396006
RNF146	1	2.00741	1.76049	LRRFIP2	0.183705	1.37477	2.68783	EWSR1	1	0.0923955	0.396006
VDAC3	1	1.20954	1.75917	TTC37	0.183705	1.20801	2.68783	PHYH	1	0.383851	0.393711
CCDC107	1	1.11853	1.75784	FAM98B	0.184226	1.25506	2.68616	TRAF5	1	0.866201	0.391415
DNAJB14	1	1.06403	1.75652	LIG4	0.187858	2.41863	2.67783	AL135925.1	1	0.866201	0.391415
MARK2	1	1.20678	1.75652	KALRN	0.190273	1.46334	2.67283	RAB2B	1	0.549934	0.391415
ANAPC5	1	1.27397	1.75652	MAN2A1	0.193739	1.15891	2.66533	GTF2H1	1	0.549934	0.391415
ADAMTS6	1	1.96788	1.75388	PLS3	0.193739	1.10112	2.66533	LINC01001	1	0.549934	0.391415
TAF11	1	1.31019	1.75388	RSRC2	0.194494	0.733134	2.66367	IQCB1	1	0.122262	0.390267
FKBP1B	1	1.9998	1.75388	PHYH	0.195527	1.26342	2.66117	SRSF1	1	-0.020303	0.390267
GLA	1	2.66915	1.75388	MAP1B	0.196288	2.09283	2.6595	MCMBP	1	0.374557	0.390267
MARCH7	1	0.978323	1.75255	ARHGAP42	0.196566	1.11184	2.65867	SCAMP3	1	0.00418073	0.389119
PARL	1	1.88464	1.75255	COL17A1	0.196635	1.2537	2.65784	STAP2	1	-0.0878778	0.387971
DYNC1LI1	1	0.629744	1.75255	PRR14L	0.196635	1.21076	2.65784	UBE2G2	1	0.454256	0.387971
RAP1B	1	0.530987	1.75123	KMT2A	0.197471	1.15891	2.65534	KIF21A	1	-0.440268	0.384528
MYL12B	1	2.13896	1.75123	USP33	0.197471	1.35436	2.65534	TRIP4	1	0.281558	0.382232
SSR4	1	0.296157	1.74859	ARHGAP26	0.199858	1.12563	2.6495	MTHFS	1	0.434007	0.379936
MRPS16	1	0.779958	1.74594	ARHGEF12	0.199858	1.11203	2.6495	PHF12	1	0.214605	0.377641
SUCLA2	1	1.86887	1.74329	TRAF3	0.201987	1.5863	2.64451	MOXD1	1	0.616254	0.376493
CLDN3	1	0.625586	1.74329	ETHE1	0.201987	2.1462	2.64451	ERO1B	1	0.616254	0.376493
PRDX6	1	0.632013	1.72875	LIMA1	0.203772	1.46915	2.64117	EXPH5	1	1.42607	0.375345
TMEM9	1	1.15305	1.72875	ABHD3	0.205066	1.23466	2.63867	MPV17L	1	1.17405	0.375345
CDC42BPB	1	1.08208	1.7261	MARCH7	0.205862	1.1244	2.63701	LINC00649	1	1.30508	0.375345
DBN1	1	0.759746	1.72345	LNPEP	0.207168	1.34225	2.63451	RGS10	1	1.17405	0.375345
KIAA1143	1	3.27584	1.72213	ZBTB38	0.210854	1.06975	2.62534	GADD45G	1	1.42607	0.375345
MRPL32	1	1.06236	1.72213	PTS	0.212572	1.11048	2.62118	CLRN3	1	0.581594	0.374197
H2AFV	1	0.476707	1.71684	DRAM1	0.212572	1.57245	2.62118	FXYD6	1	-0.119906	0.373049
SNRPN	1	0.658829	1.71552	EIF3J	0.212873	1.14349	2.62034	RASSF3	1	1.03105	0.371901
TM2D2	1	1.04564	1.71287	SERPINE2	0.214219	1.93379	2.61784	NR2C2AP	1	1.03105	0.371901
ZC3H13	1	0.613564	1.71155	PSMD14	0.214827	1.17342	2.61618	SIRT1	1	1.42607	0.371901
TMEM65	1	1.15029	1.71155	ZC3H12C	0.214827	2.39617	2.61618	SMIM22	1	0.714676	0.370754
JPT1	1	0.730368	1.71023	EIF4G1	0.215437	1.06956	2.61451	TLR4	1	0.374557	0.370754
DSE	1	0.586842	1.70626	PPID	0.218166	1.14125	2.60951	CLCF1	1	0.511196	0.369606
ATOX1	1	0.824463	1.70494	TCF7L2	0.221237	1.38602	2.60368	ABCA5	1	0.664364	0.369606
ENO3	1	27.5664	1.70361	PPP6R3	0.222719	1.20788	2.60035	SHROOM4	1	0.873561	0.368458
SFN	1	28.0135	1.70361	GSK3B	0.222719	0.898482	2.60035	ZBTB21	1	0.873561	0.368458
KRR1	1	0.273548	1.70229	PTGR1	0.22521	1.98633	2.59618	EDEM1	1	0.873561	0.368458
LAPTM4B	1	0.695571	1.70097	SMC5	0.225848	1.03086	2.59451	DNAH5	1	0.873561	0.368458
NSMCE3	1	1.9674	1.69832	ARFGEF2	0.22713	1.51896	2.59118	KANSL1-AS1	1	0.57636	0.368458
NDUFAB1	1	0.520301	1.69568	MDM2	0.22713	0.894276	2.59118	PFKFB2	1	0.873561	0.368458
PHLDA2	1	0.192128	1.69568	AP1AR	0.228003	1.33388	2.58952	ZFHX4	1	24.8638	0.36731
HOMER3	1	1.13283	1.69436	LRRC75A	0.22865	0.831163	2.58785	TMEM184C	1	0.483361	0.36731
PSMD7	1	0.6467	1.69303	GPX3	0.22865	3.06201	2.58785	ELOVL4	1	24.8638	0.36731
SUMO1	1	0.458024	1.69171	B3GNT2	0.230084	1.47604	2.58535	ITGA4	1	24.8638	0.36731
MRPS12	1	0.990281	1.69171	PHACTR2	0.23041	1.11897	2.58452	RAB39B	1	24.8638	0.36731
GRN	1	1.27636	1.69039	ATP1A1	0.230736	2.65569	2.58368	MIR762HG	1	24.8638	0.36731
ARHGEF40	1	1.41307	1.6851	BTBD10	0.23284	1.25244	2.57952	SH3D21	1	25.1912	0.36731
CDH3	1	1.02709	1.68113	DOK4	0.235062	1.23002	2.57452	AC007405.3	1	24.8638	0.36731
TM2D3	1	1.90037	1.67981	VPS4A	0.236531	1.34651	2.57202	EFCAB7	1	24.8638	0.36731
POMP	1	0.831179	1.67981	CAPRIN1	0.239156	1.20351	2.56785	HR	1	24.8638	0.36731
PROCR	1	2.39868	1.67981	VCP	0.239258	1.0421	2.56702	POU5F2	1	24.8638	0.36731
MEA1	1	0.485758	1.67848	ZBTB7A	0.239258	1.02111	2.56702	POMZP3	1	24.8638	0.36731
CD44	1	2.66915	1.67716	TDRD7	0.239361	2.34925	2.56619	APBB3	1	24.8638	0.36731
DNAJC8	1	0.670329	1.67584	KDM4A	0.239361	1.5861	2.56619	TK1	1	25.1912	0.36731
PCDHB2	1	1.00101	1.67584	MLLT11	0.239569	0.998116	2.56535	LINC00907	1	24.8638	0.36731
ADSS	1	0.966036	1.67584	CBLC	0.239569	1.26526	2.56452	STC2	1	25.1912	0.36731
G3BP2	1	0.945243	1.67584	BAG5	0.239569	1.10288	2.56452	SPRR2F	1	25.4597	0.36731
MTUS1	1	0.635789	1.67452	GTF2F1	0.239569	0.912736	2.56452	IGDCC4	1	24.8638	0.36731
SNX3	1	0.71518	1.67187	ETFDH	0.241512	1.7486	2.56119	NKX6-1	1	24.8638	0.36731
COMMD7	1	1.41927	1.66922	SERINC1	0.241512	1.01431	2.56035	ODAM	1	25.8857	0.36731
PTTG1IP	1	0.772543	1.66922	ZDHHC3	0.241512	1.20233	2.56035	AC104794.2	1	25.1912	0.36731
AKR7A2	1	0.675103	1.66922	MAPKAP1	0.243018	0.951479	2.55785	AL627171.1	1	24.8638	0.36731
SLC3A2	1	0.640685	1.66922	ALAS1	0.243709	1.49805	2.55619	AC012645.1	1	24.8638	0.36731
NDUFS2	1	0.566674	1.6679	FGD6	0.244055	1.10381	2.55536	ZNF189	1	0.62567	0.36731
FRMD6	1	2.29979	1.66526	OGFRL1	0.245446	2.18954	2.55202	CILP2	1	25.1912	0.36731
PRSS22	1	0.959871	1.66129	NCBP3	0.246145	0.790432	2.55036	FRAT2	1	-0.0149361	0.36731
SRSF2	1	0.787066	1.65997	RHPN2	0.246145	1.06569	2.55036	LRRC7	1	24.8638	0.36731
BEX3	1	0.337028	1.65997	POLK	0.247902	1.65032	2.54619	APBA2	1	24.8638	0.36731
TRAPPC4	1	0.955404	1.65997	OXR1	0.247902	2.07844	2.54619	FGF14	1	25.4597	0.36731
NDUFS5	1	0.177479	1.656	DNTTIP2	0.248255	1.21186	2.54536	ZEB1-AS1	1	24.8638	0.36731
RARS	1	1.41082	1.65467	FAR1	0.248841	1.14768	2.54286	DDIT4L	1	24.8638	0.36731
RBMX2	1	0.885225	1.65467	SRP72	0.248841	0.797067	2.54286	UPK2	1	25.4597	0.36731
RPP30	1	1.31612	1.65335	LYSMD3	0.249196	1.5754	2.54202	SLC51A	1	24.8638	0.36731
TXNDC9	1	0.824098	1.65203	IST1	0.249789	1.07636	2.53952	MTMR8	1	24.8638	0.36731
RIT1	1	1.43838	1.65071	STEAP1	0.252781	1.30135	2.53369	AC125807.2	1	24.8638	0.36731
NBN	1	2.0849	1.64938	TGFBR2	0.253142	1.22298	2.53286	AP001207.3	1	24.8638	0.36731
LAMTOR3	1	0.662435	1.64938	PEX26	0.255317	1.10658	2.52953	CENPK	1	25.1912	0.36731
EXOSC3	1	1.3829	1.64806	CYFIP1	0.255682	1.14917	2.52869	BDKRB1	1	24.8638	0.36731
NME6	1	1.35458	1.64674	GOLGA5	0.258496	1.07835	2.52286	CYSRT1	1	25.1912	0.36731
NPNT	1	0.924466	1.64674	SMURF1	0.258496	0.956713	2.52286	LINC00630	1	24.8638	0.36731
FIBP	1	0.511369	1.64542	METAP1	0.258496	1.25806	2.52286	CCDC121	1	25.1912	0.36731
GPX4	1	2.13284	1.64542	ELOVL6	0.259979	3.14085	2.51953	OSBPL5	1	24.8638	0.36731
SNX2	1	0.885225	1.64542	S100A14	0.266458	2.46105	2.50953	AP002884.1	1	0.749931	0.365014
TIGAR	1	0.998025	1.64277	ZFAND5	0.267219	0.981261	2.50786	MMP12	1	0.503419	0.365014
SLC2A4RG	1	27.5148	1.64277	TARDBP	0.267601	0.897136	2.50703	NDFIP2	1	0.264186	0.363867
EID1	1	0.953501	1.64013	HNRNPDL	0.27411	2.42945	2.49787	MPZL2	1	0.262716	0.363867
FST	1	2.79619	1.64013	PSAT1	0.2745	3.33231	2.49703	PHF19	1	0.749931	0.362719
CTNNBIP1	1	0.692668	1.6388	DCDC2	0.274636	1.75014	2.4962	TBC1D7	1	0.217985	0.362719
PKP2	1	1.49557	1.63616	CCDC6	0.275673	0.889342	2.49453	PRDM1	1	0.483361	0.361571
SRSF10	1	0.459753	1.63351	MARK2	0.278669	1.15455	2.49037	ZFP90	1	0.987047	0.361571
FCGRT	1	0.658835	1.63351	PTGER4	0.279461	2.16265	2.4887	ZC3H18	1	0.297008	0.360423
TRNAU1AP	1	1.38289	1.63351	RNF11	0.279461	0.944665	2.4887	CDK2	1	0.384723	0.360423
YIF1B	1	2.60819	1.63219	SLC6A14	0.281196	2.85781	2.48454	PRPS2	1	0.384723	0.360423
SORT1	1	0.694589	1.62822	MAPRE2	0.281196	1.82039	2.48454	PPOX	1	-0.153743	0.358127
COPS5	1	0.845334	1.6269	ZFAND3	0.281196	0.852773	2.48454	PPM1K	1	0.449441	0.358127
MRPL34	1	0.677628	1.6269	CEACAM5	0.281482	5.76824	2.4837	ZNF274	1	0.235017	0.358127
MSANTD3	1	1.19728	1.6269	TGM2	0.281482	1.91832	2.48287	EEF1AKMT2	1	0.449441	0.358127
DUSP10	1	1.22963	1.62425	ADK	0.281482	1.41321	2.48287	GAREM1	1	0.176975	0.355832
VAV3	1	1.56431	1.62425	RAP2C	0.286008	1.29816	2.4762	MOB3A	1	0.279665	0.353536
SMIM12	1	0.70532	1.62293	VAPB	0.287084	1.52183	2.47454	ARHGAP21	1	-0.0762122	0.353536
ARL6IP4	1	0.682297	1.62293	SUSD1	0.289957	1.0464	2.4687	LRRC8A	1	0.188686	0.353536
TTC19	1	1.13283	1.62029	DHRS9	0.289957	3.54202	2.4687	HMGA2	1	0.0796694	0.352388
LAMTOR1	1	0.755143	1.61896	ERC1	0.29037	1.08124	2.46787	PIM1	1	0.222232	0.350092
CSDE1	1	0.24647	1.61632	COQ10B	0.290784	0.931773	2.46704	ZNF697	1	0.462562	0.348945
ARL4C	1	1.36225	1.61367	HSDL2	0.291198	0.955894	2.46621	DDX60	1	0.714893	0.347797
POP7	1	1.22963	1.61367	UBAP1	0.29135	1.37265	2.46537	AHR	1	0.283285	0.345501
PPP3CA	1	0.914612	1.61103	BCL2L13	0.29135	1.4614	2.46537	TFDP1	1	0.399425	0.345501
PSMC3	1	0.616664	1.61103	TNFAIP3	0.293434	1.10636	2.46204	KDM5D	1	0.67092	0.344353
LPCAT3	1	1.23722	1.60838	HNRNPM	0.293434	1.498	2.46121	VIM	1	-3.77708	0.344353
ISCA2	1	0.906418	1.60838	IGF2BP1	0.293434	1.14171	2.46121	LRR1	1	0.67092	0.344353
SUSD4	1	3.41445	1.60706	EHD4	0.293589	0.856224	2.46037	CCDC14	1	0.503714	0.344353
USB1	1	3.36944	1.60574	STK38	0.294849	1.07113	2.45787	STK11	1	0.482114	0.344353
CAAP1	1	1.27664	1.60574	LARP4B	0.295955	1.27461	2.45621	PRKCA	1	-0.15738	0.343205
ISOC1	1	1.66193	1.60574	RAB3IP	0.297065	1.33447	2.45454	NXT1	1	0.351203	0.34091
C14orf119	1	0.900049	1.60045	SPECC1	0.297649	1.14477	2.45287	SCARA3	1	1.29218	0.339762
RAB18	1	0.566674	1.59912	XIAP	0.297649	1.10509	2.45287	EIF1B	1	0.651641	0.339762
SPSB1	1	1.73087	1.5978	GALNT4	0.297971	2.452	2.45121	GBP3	1	1.29218	0.339762
SERINC2	1	0.83455	1.59648	HEXB	0.298398	1.26116	2.45038	IRX2	1	1.62508	0.339762
NAV2	1	1.08373	1.59648	PSMB10	0.29856	0.985918	2.44954	C10orf82	1	1.46759	0.339762
TMEM242	1	1.27664	1.59648	BROX	0.29856	1.06097	2.44954	HIBADH	1	0.549934	0.338614
HLA-C	1	0.779463	1.59648	ACBD5	0.298626	1.03972	2.44788	UNG	1	0.549934	0.338614
MITD1	1	1.17414	1.59515	LACTB	0.298626	0.992616	2.44788	C2orf69	1	0.549934	0.338614
LYSMD3	1	1.02847	1.59515	NSF	0.299746	1.29538	2.44621	AC008608.2	1	0.549934	0.338614
SYNE2	1	0.952721	1.59251	EXOC6B	0.303829	1.31786	2.44038	PSMD9	1	0.367012	0.338614
PPP1R35	1	1.56431	1.58986	ARFGAP3	0.304264	1.28359	2.43954	CDK18	1	0.549934	0.338614
CPNE3	1	0.935914	1.58722	TACC2	0.305402	1.12229	2.43788	PROSER3	1	0.549934	0.338614
DCUN1D5	1	0.768254	1.58722	JAK1	0.306715	1.38204	2.43538	RPTOR	1	1.09406	0.337466
SGCB	1	1.1241	1.58457	CLINT1	0.307154	1.18878	2.43454	ISX	1	1.09406	0.337466
HIBCH	1	1.15698	1.58457	LASP1	0.307594	0.797022	2.43371	ATXN7L1	1	1.09406	0.337466
ARPC1A	1	0.907668	1.58325	PIK3CB	0.307767	1.31656	2.43288	PAPLN	1	1.09406	0.337466
CNPY2	1	0.541656	1.58193	DDX3X	0.30794	1.25404	2.43205	GMEB2	1	1.09406	0.337466
SHROOM4	1	27.291	1.58193	COX8A	0.314006	2.29375	2.42371	METTL17	1	1.09406	0.337466
GOPC	1	0.71009	1.5806	RBM8A	0.315262	2.2358	2.42121	MCTP2	1	1.09406	0.337466
HNRNPA2B1	1	0.526447	1.57928	ATP2C1	0.315262	1.17773	2.42038	CA13	1	1.09406	0.337466
LRIG3	1	0.721535	1.57531	SEMA6A	0.315262	0.89703	2.42038	SCAI	1	1.09406	0.337466
AP4M1	1	2.60819	1.57399	SNX9	0.316347	1.33366	2.41788	C4orf46	1	1.09406	0.337466
AGTRAP	1	1.35687	1.57399	PPP3R1	0.316347	1.4167	2.41788	SCT	1	1.09406	0.337466
FEZ2	1	0.653151	1.57135	C12orf29	0.316347	1.28746	2.41788	AL355075.4	1	1.09406	0.337466
TMEM98	1	0.971568	1.57135	OCLN	0.316529	1.00615	2.41705	LRG1	1	0.297008	0.33517
CDC73	1	0.768353	1.5687	RPAP3	0.318437	0.941213	2.41455	CCNT1	1	0.503714	0.332875
ARID4B	1	0.562143	1.56738	DNAJC1	0.318621	1.08554	2.41372	AP1B1	1	0.063465	0.332875
ARF1	1	0.842375	1.56606	ZC3H15	0.318806	1.32388	2.41288	TXN	1	0.904493	0.331727
ACTL6A	1	0.908862	1.56606	ATAD1	0.318806	1.13393	2.41288	RIMKLB	1	0.698155	0.331727
RAB4A	1	0.566674	1.56473	SPCS2	0.32018	1.29207	2.41038	AUTS2	1	0.62567	0.331727
NSL1	1	1.15029	1.56341	C3orf52	0.320367	1.03156	2.40955	SAMD1	1	0.157323	0.330579
APRT	1	0.413032	1.56209	MTREX	0.320555	1.05502	2.40872	TAF1B	1	0.50825	0.330579
GSTK1	1	0.842082	1.56209	CPQ	0.321476	1.74491	2.40705	SVBP	1	0.150082	0.330579
EIF2S1	1	1.14759	1.56076	SLC35F5	0.321476	0.958548	2.40705	MRPL9	1	0.200219	0.329431
GOLGA7	1	0.856028	1.56076	GXYLT1	0.32232	1.04881	2.40455	TCTN2	1	0.500035	0.329431
TPST2	1	2.35368	1.56076	PLEKHA6	0.322512	1.03351	2.40372	PRKRA	1	0.47011	0.329431
IGBP1	1	0.448883	1.55944	IGF2BP2	0.322512	1.01226	2.40372	KRT10	1	0.620737	0.328283
ACAP2	1	0.742434	1.55944	SMIM10L1	0.324917	0.977677	2.40038	LMNB1	1	1.11438	0.325988
MRPL36	1	0.983871	1.55812	FAM177A1	0.326125	2.34903	2.39872	ABCD1	1	0.664364	0.32484
ARPC1B	1	0.63921	1.55547	MAP4K3	0.326714	0.854518	2.39705	VPS50	1	0.27778	0.32484
FUCA1	1	0.929948	1.55415	CCT5	0.326714	1.09769	2.39622	TRNT1	1	0.095613	0.32484
MPG	1	0.977335	1.55283	CCDC69	0.326714	1.27053	2.39622	FXYD2	1	-0.227783	0.323692
CMTM6	1	0.843374	1.55283	ERLEC1	0.327184	1.16372	2.39539	RCC1L	1	0.483361	0.316805
TTR	1	1.06882	1.55018	CSDE1	0.327655	1.42554	2.39455	RTN4R	1	0.483361	0.316805
CLDN4	1	1.5859	1.55018	DYRK2	0.328873	1.16525	2.39289	ELL2	1	0.246915	0.316805
MRPS10	1	0.776994	1.55018	UGCG	0.329273	1.20945	2.39122	ROR2	1	0.164487	0.315657
HIKESHI	1	0.764319	1.54886	ALPK3	0.329273	0.688516	2.39122	MACROD1	1	0.152525	0.315657
VAT1	1	0.62405	1.54489	NOSTRIN	0.329474	1.49664	2.39039	PPP1R12C	1	0.174966	0.315657
JOSD2	1	0.933737	1.54357	CDA	0.329606	1.22306	2.38955	INTS10	1	0.130204	0.315657
ELK3	1	0.867489	1.54225	RAP1A	0.329606	0.829018	2.38872	PLGRKT	1	0.749931	0.312214
VTI1B	1	0.682329	1.54225	MAN1A1	0.329606	1.52152	2.38872	FAM131A	1	0.749931	0.312214
GLRX5	1	0.400783	1.54092	TMEM41B	0.329606	1.01575	2.38872	KLHL22	1	0.749931	0.312214
PHTF1	1	1.57649	1.5396	SUZ12	0.332266	1.05654	2.38455	CELSR1	1	0.749931	0.312214
TMEM25	1	2.12247	1.53563	CD58	0.333225	1.27515	2.38289	BEX5	1	0.783351	0.311066
APOA2	1	-0.380753	1.53563	AGTPBP1	0.333706	1.26046	2.38205	LCN2	1	4.10137	0.311066
SPARC	1	1.76122	1.53167	PTPN1	0.334188	1.0535	2.38122	MSANTD3	1	-0.0500636	0.311066
NEDD8	1	0.327792	1.53167	PWP1	0.335089	0.88616	2.37955	FNBP1L	1	0.0177018	0.311066
ABHD14A	1	2.00741	1.53167	ONECUT2	0.335089	0.79716	2.37872	MFSD14B	1	0.356996	0.311066
FAM120AOS	1	1.04354	1.52902	SOCS4	0.336058	1.31688	2.37706	SGK1	1	0.288736	0.30877
MEAF6	1	0.538703	1.52902	PUM3	0.338493	0.748347	2.37289	SAA2	1	3.24663	0.30877
ACBD3	1	0.703309	1.52902	ZNF260	0.338493	1.81446	2.37289	RCC2	1	0.0710829	0.30877
ARPC5L	1	0.642648	1.5277	ZFAND2A	0.340514	0.464355	2.37039	CHAF1A	1	2.10311	0.30877
LMNA	1	0.648164	1.52637	GRB2	0.342485	0.985172	2.36706	PLAGL1	1	2.10311	0.307622
LAGE3	1	0.979391	1.52637	STAU1	0.343693	1.17556	2.36456	IFFO2	1	0.606933	0.307622
MPLKIP	1	0.803747	1.52505	DOCK1	0.343913	1.01841	2.36372	CENPP	1	1.87525	0.307622
CAMTA1	1	0.780817	1.52373	ARHGAP21	0.343913	0.901244	2.36372	FOXO4	1	1.87525	0.307622
MICU3	1	1.84179	1.52241	RAB3GAP1	0.345185	0.90847	2.36206	AC139530.1	1	1.87525	0.307622
TMEM102	1	27.291	1.52108	ATP1B3	0.345684	1.08435	2.36123	ATG7	1	0.606933	0.307622
ZFR	1	0.712699	1.52108	AZIN1	0.346183	0.898482	2.36039	CHAC2	1	1.87525	0.307622
TUFT1	1	1.88464	1.51976	ELOC	0.347184	1.36724	2.35873	GPR37	1	1.87525	0.307622
MORF4L2	1	0.591365	1.51844	FLII	0.347184	0.806696	2.35873	AC012615.1	1	1.87525	0.307622
TOR1A	1	1.01598	1.51844	SLC7A11	0.349249	2.01325	2.35623	HLCS	1	0.606933	0.307622
GIGYF2	1	1.09759	1.51579	PLK2	0.352114	1.25682	2.35289	EVPL	1	1.87525	0.307622
ELP5	1	0.504601	1.51447	ERLIN1	0.352621	1.62373	2.35206	CDK2AP1	1	0.606933	0.307622
PSENEN	1	0.733402	1.51315	RBBP4	0.352848	0.98403	2.35123	AC099509.1	1	2.10311	0.307622
FERMT1	1	0.848642	1.51183	SRSF10	0.353075	1.03889	2.35039	NEMP2	1	1.60675	0.306474
PARP14	1	0.95588	1.50786	XRN1	0.353075	1.9344	2.35039	ZWINT	1	1.60675	0.306474
BORCS7	1	0.605949	1.50786	RAPH1	0.358075	1.61354	2.34456	DZIP1	1	1.60675	0.306474
TRUB2	1	2.39868	1.50521	TTR	0.360142	8.51832	2.34123	SRGAP2B	1	1.60675	0.306474
TRADD	1	1.79992	1.50521	XBP1	0.360142	0.846935	2.34123	ZNF496	1	1.60675	0.306474
SNUPN	1	2.3075	1.49992	M6PR	0.36118	1.21719	2.33956	HOMER2	1	1.60675	0.306474
MRPL28	1	0.577982	1.49728	YME1L1	0.36118	0.847092	2.33956	PAXIP1	1	1.60675	0.306474
MFSD12	1	1.69333	1.49066	ANKRD12	0.366463	0.787084	2.33206	MTERF1	1	1.60675	0.306474
EMB	1	1.18087	1.49066	FNBP1L	0.366463	0.839561	2.33206	TENM3	1	1.60675	0.306474
SUCO	1	0.679512	1.49066	NDUFS1	0.368047	1.06337	2.32956	CACNA1H	1	1.60675	0.306474
MRPL51	1	0.585237	1.48934	MFN2	0.368577	1.79459	2.32873	TMEM116	1	1.60675	0.306474
TMEM87A	1	0.87593	1.48934	CDHR5	0.37347	1.29721	2.3229	EOGT	1	1.60675	0.306474
UBE2A	1	1.04249	1.48669	HACD2	0.374543	1.0819	2.32123	ZNF783	1	1.60675	0.306474
TMEM123	1	0.317308	1.48537	TMEM163	0.37562	1.70887	2.31957	PRR19	1	1.60675	0.306474
CCDC25	1	0.276672	1.48537	GPR107	0.37562	1.07259	2.31957	AL365181.3	1	1.60675	0.306474
NAGLU	1	0.967111	1.48537	ENSA	0.375866	1.0554	2.31873	LOXL1	1	1.60675	0.306474
EVA1A	1	1.65398	1.48405	PAK1	0.375866	1.04613	2.31873	ZNF527	1	1.60675	0.306474
COA6	1	0.61088	1.48405	SETX	0.376406	1.12767	2.3179	TSHZ3	1	1.60675	0.306474
TTC3	1	0.62145	1.48405	ACAA2	0.377737	4.26015	2.31623	C15orf65	1	1.60675	0.306474
GNAI2	1	0.664787	1.48273	AFF4	0.377737	1.00015	2.3154	FAN1	1	1.60675	0.306474
AIFM2	1	1.61564	1.48273	GOLGA3	0.377737	0.774059	2.3154	SLC12A5	1	1.60675	0.306474
TFPT	1	3.22709	1.48273	PSMD6	0.377737	0.922095	2.3154	LSM11	1	1.60675	0.306474
ATP1B1	1	1.18547	1.48008	SPRYD7	0.378196	1.39771	2.31457	LINC01980	1	1.60675	0.306474
RER1	1	0.725474	1.47876	CCL4	0.378196	6.66737	2.31373	C1orf112	1	1.60675	0.306474
HACD3	1	0.698945	1.47744	DSTN	0.378196	3.74672	2.31373	RIPPLY3	1	1.60675	0.306474
YWHAQ	1	0.666848	1.47611	P2RX4	0.378196	1.21691	2.3129	HSPA4L	1	1.60675	0.306474
COMMD4	1	1.04564	1.47611	SLC35D1	0.378196	1.85853	2.3129	PRKCG	1	1.60675	0.306474
AP3S1	1	0.53606	1.47347	NID1	0.381512	1.17532	2.30873	TAF4	1	1.60675	0.306474
UGP2	1	0.799837	1.47347	CDX1	0.382866	1.16431	2.30624	INPP5J	1	1.60675	0.306474
NAT14	1	1.09759	1.47215	MAP4K5	0.385369	1.04414	2.3029	SPDEF	1	1.60675	0.306474
FXYD5	1	0.913855	1.47082	TSPAN2	0.385923	1.60594	2.30207	AC010894.2	1	1.60675	0.306474
TGFBR1	1	1.04574	1.4695	ERCC6	0.386477	1.84901	2.30124	MID2	1	1.60675	0.306474
DSTN	1	0.693228	1.46818	PPP1CB	0.387886	0.617861	2.29957	WTAP	1	0.379766	0.305327
CDK5	1	1.17414	1.46818	GSTP1	0.388705	46.9345	2.2979	EMP2	1	0.866201	0.301883
ERGIC2	1	0.677022	1.46685	HIPK3	0.391838	1.05924	2.29457	LINC00513	1	0.866201	0.301883
ATP5PO	1	0.524685	1.46553	RBM47	0.392102	0.970319	2.29374	ARHGAP4	1	-0.420441	0.300735
FLOT1	1	0.842422	1.46289	PRKACB	0.396694	1.33172	2.28874	MRPL39	1	0.597706	0.300735
CNPY3	1	0.810532	1.46156	CRCP	0.397531	0.857386	2.28707	AGER	1	0.597706	0.300735
SRP9	1	0.111859	1.46156	SWAP70	0.398672	1.3049	2.28541	FAM241B	1	0.418902	0.300735
ANGPTL2	1	27.4066	1.46024	LRBA	0.399243	0.863085	2.28457	GREB1L	1	0.597706	0.300735
GALNT2	1	0.796761	1.46024	CCDC186	0.399514	0.84731	2.28374	YAP1	1	0.440035	0.299587
GSDMD	1	1.088	1.45892	METTL21A	0.399785	1.1336	2.28291	UMPS	1	0.184271	0.298439
RSBN1	1	1.88464	1.45892	FAM199X	0.399785	1.0701	2.28291	TFF1	1	-0.577267	0.296144
EPB41	1	1.16535	1.45627	B4GALT4	0.402387	0.969082	2.27957	SH3BP2	1	0.293095	0.296144
HMG20B	1	1.15029	1.45627	DAXX	0.403239	0.921161	2.27791	ZNF669	1	0.275903	0.296144
PODXL	1	2.68569	1.45495	C12orf75	0.403239	1.97431	2.27791	TRMT61B	1	0.275903	0.296144
SEMA7A	1	1.29675	1.45495	GLG1	0.403514	0.92457	2.27707	CLIC6	1	0.275903	0.296144
GABARAPL1	1	0.949838	1.4523	CAND1	0.404094	0.927153	2.27624	AC004264.1	1	-0.781078	0.294996
ARL16	1	0.824098	1.4523	CDC42BPB	0.405254	0.882617	2.27457	RAB40C	1	0.291152	0.294996
GSPT1	1	0.472636	1.45098	SLC38A2	0.405254	1.26124	2.27457	CTSC	1	1.18274	0.293848
SUPT4H1	1	0.285231	1.44701	CDC42SE1	0.40967	1.462	2.26958	SCYL2	1	0.164519	0.2927
HSD11B1L	1	2.44258	1.44701	WAC	0.410257	1.03369	2.26874	FBXO42	1	0.18292	0.291552
RAB6A	1	0.926449	1.44701	SPECC1L	0.410844	1.39074	2.26791	PDE4A	1	0.616254	0.291552
CDC26	1	0.58216	1.44569	RECQL	0.413818	0.919322	2.26458	HLTF	1	0.616254	0.291552
TP53RK	1	2.21133	1.44569	VPS13A	0.415906	1.2378	2.26208	CORO1C	1	0.045736	0.291552
REEP3	1	0.671448	1.44569	LHFPL2	0.416501	1.43546	2.26124	APIP	1	-0.197214	0.290405
SLC17A5	1	2.35368	1.44437	SUN1	0.422204	0.989151	2.25374	CEBPA	1	-0.283948	0.289257
TXNDC17	1	0.346672	1.44305	ABCG2	0.422495	28.2957	2.25291	NECTIN1	1	0.361323	0.289257
CAPZA1	1	0.659474	1.44172	LRRC19	0.422495	28.0607	2.25291	CENPM	1	-0.642572	0.288109
RWDD4	1	0.845334	1.44172	EXOC4	0.423099	1.04022	2.25208	TRMT10A	1	-0.0623389	0.288109
TSFM	1	1.65929	1.4404	MRPS6	0.423393	0.451884	2.25125	FAM219A	1	-0.25973	0.288109
USP46	1	1.69155	1.43908	C1GALT1	0.423393	1.04215	2.25125	DR1	1	0.250257	0.288109
SLC52A2	1	0.861336	1.43643	CSTB	0.423998	4.27305	2.25041	GTF2B	1	0.330203	0.286961
TRAPPC2L	1	0.701547	1.43511	CYP3A5	0.424604	0.543497	2.24958	NXF1	1	0.152525	0.286961
TXNL1	1	0.467994	1.43379	KLHL5	0.425211	1.2406	2.24875	DUOX2	1	0.0384837	0.285813
ERH	1	0.305817	1.43114	ID2	0.429499	1.26784	2.24375	CCDC152	1	0.195455	0.285813
NDUFA10	1	1.38527	1.43114	CCNG2	0.430112	1.05216	2.24291	ZNF124	1	0.511196	0.284665
TNFRSF1A	1	0.779958	1.42982	TP53BP2	0.430726	1.40213	2.24208	AC105446.1	1	0.616254	0.284665
CAV2	1	0.842378	1.4285	VIL1	0.434442	0.561634	2.23791	MAP3K8	1	0.058428	0.283517
DPP3	1	1.65398	1.4285	TXNDC9	0.434442	0.925853	2.23791	E2F7	1	1.03105	0.283517
NASP	1	0.692129	1.42717	RNF103	0.435999	1.07259	2.23625	DDC	1	1.17405	0.283517
TMEM251	1	1.28555	1.42188	KPNA1	0.437867	0.822602	2.23375	TRMT5	1	0.483361	0.283517
MRPS26	1	0.0168717	1.42188	ASPH	0.439116	1.01707	2.23208	SGO2	1	1.03105	0.283517
GALK1	1	1.0801	1.42056	B3GNT3	0.439741	1.02477	2.23125	SORD	1	-0.798582	0.28237
CHM	1	0.902516	1.42056	CLIP1	0.440368	0.996095	2.23042	PPP2R2D	1	0.308946	0.28237
PEPD	1	0.946321	1.42056	SCRN1	0.443203	0.971902	2.22708	ETFA	1	0.0859939	0.28237
DSC2	1	0.801242	1.42056	BLZF1	0.447334	1.17065	2.22292	L1CAM	1	-0.0587415	0.281222
ACTR3	1	0.744835	1.42056	PDCD4	0.449884	1.03753	2.21958	SNTB1	1	0.873561	0.280074
PDXK	1	0.634669	1.41924	MARVELD2	0.451488	1.33024	2.21792	MRPL50	1	-0.108765	0.280074
AK2	1	1.31854	1.41792	STX6	0.45213	1.00013	2.21709	MFSD2A	1	0.873561	0.280074
CHD1	1	0.787066	1.41792	C10orf99	0.453741	4.9385	2.21542	NDRG4	1	0.873561	0.280074
MANBAL	1	1.31854	1.41659	POMP	0.459576	2.17295	2.20875	RNF2	1	0.28537	0.278926
HDGFL2	1	0.802099	1.41395	ACE2	0.460223	1.70445	2.20792	SLC7A11	1	0.749931	0.277778
SOX11	1	0.9856	1.41262	HUWE1	0.460223	1.10466	2.20709	HERC6	1	0.398766	0.277778
CCT4	1	0.567849	1.41262	RNF149	0.460876	0.737009	2.20625	SS18L1	1	0.398766	0.277778
AAMDC	1	0.692668	1.41262	MAL2	0.46153	1.10194	2.20542	MRPS17	1	0.398766	0.277778
AP2S1	1	0.397558	1.4113	MEP1A	0.46317	1.62467	2.20375	UBA5	1	0.398766	0.277778
TMEM41A	1	1.49684	1.40998	SGK2	0.463825	1.59871	2.20209	POP1	1	0.698155	0.27663
UQCRFS1	1	0.430774	1.40866	FRYL	0.463825	1.34646	2.20209	AKNA	1	0.698155	0.27663
PPP1R2	1	0.83439	1.40733	CCDC50	0.463825	0.578821	2.20209	ETV2	1	0.698155	0.27663
MMP7	1	4.34441	1.40733	SLC1A3	0.465801	3.21302	2.19959	ZNF529	1	0.698155	0.27663
SLC35B2	1	0.748734	1.40733	BPNT1	0.466462	1.21694	2.19876	MR1	1	0.698155	0.27663
GLT8D1	1	0.856367	1.40601	DNM1L	0.471107	0.872253	2.19459	HUNK	1	0.698155	0.27663
QDPR	1	0.919786	1.40601	ABHD2	0.475455	1.48493	2.19042	ZNF227	1	0.698155	0.27663
C7orf50	1	1.04315	1.40469	XRN2	0.476128	1.18454	2.18959	DEGS2	1	0.698155	0.27663
EPSTI1	1	1.46679	1.40337	KMT5A	0.476464	0.854475	2.18876	DDN-AS1	1	0.698155	0.27663
DDX49	1	1.75289	1.40337	DDX39B	0.476464	1.2187	2.18876	NACAD	1	0.698155	0.27663
JMJD1C	1	0.697129	1.40337	UHMK1	0.479517	1.05107	2.18459	GRTP1	1	0.698155	0.27663
ATP5IF1	1	0.0195425	1.40204	ABHD5	0.479517	1.13639	2.18293	PCGF1	1	0.698155	0.27663
PSAP	1	0.253591	1.40072	FBXW7	0.479517	0.810582	2.18293	PJVK	1	24.4433	0.275483
GPC4	1	27.2301	1.3994	LPP	0.479517	0.906388	2.18293	HOXC9	1	24.4433	0.275483
NBAS	1	1.84179	1.39807	HNRNPU	0.481901	1.09731	2.17959	RMI2	1	24.4433	0.275483
KIAA1841	1	1.7979	1.39807	MSANTD3	0.481901	1.00392	2.17959	AL137230.1	1	24.4433	0.275483
VPS26A	1	0.732571	1.39543	TBC1D20	0.482583	0.909267	2.17876	AL135924.2	1	24.4433	0.275483
SNX6	1	0.57988	1.39543	C9orf40	0.48293	1.22173	2.17793	NAPA-AS1	1	24.4433	0.275483
PDAP1	1	0.356282	1.39543	ITGB1	0.483613	5.34882	2.17709	HIST1H3B	1	24.4433	0.275483
EXOSC8	1	1.39051	1.39014	SLC20A2	0.483962	1.32206	2.17626	ASB2	1	24.4433	0.275483
HAPLN3	1	2.39868	1.38882	KLF4	0.483962	0.852834	2.17626	CLN3	1	24.4433	0.275483
PJA2	1	0.746706	1.38749	ACAT2	0.484327	0.511358	2.17459	NRTN	1	24.8638	0.275483
P2RX4	1	0.320782	1.38749	PIP4K2C	0.485013	1.27461	2.17376	HS3ST3A1	1	24.4433	0.275483
SF3B1	1	0.651887	1.38749	APPL2	0.485365	0.837553	2.17293	CCNI2	1	24.4433	0.275483
SNX7	1	0.606105	1.38617	STAM2	0.486406	1.02277	2.17126	VGF	1	25.1912	0.275483
ABT1	1	1.14446	1.38485	UBA6	0.486406	1.01947	2.17126	EID2B	1	24.4433	0.275483
SERTAD3	1	1.35368	1.38353	ARHGAP35	0.486406	0.894438	2.17126	TMEM220-AS1	1	24.4433	0.275483
CISD2	1	0.760378	1.38353	PRELID3B	0.487096	1.14062	2.17043	CBR3	1	24.4433	0.275483
SMC5	1	1.07074	1.38353	RAB32	0.487786	1.48362	2.16959	RECQL4	1	24.4433	0.275483
SS18	1	1.35368	1.38353	ADNP	0.489169	0.80647	2.16793	MATN4	1	24.4433	0.275483
PSME1	1	0.633083	1.38088	SGPP2	0.489169	0.917096	2.16793	IL18R1	1	24.4433	0.275483
IMP3	1	0.329417	1.38088	RAB14	0.490914	1.02758	2.16543	KLHL26	1	24.4433	0.275483
RPP25L	1	2.21133	1.37823	TTC17	0.491273	0.992616	2.1646	LDLRAD4	1	24.4433	0.275483
EHF	1	1.69155	1.37823	DYNC1LI1	0.491273	0.896139	2.1646	HS3ST3B1	1	24.4433	0.275483
SVIL	1	0.824587	1.37691	CERS6	0.493701	1.02734	2.1621	NME5	1	24.4433	0.275483
ASF1A	1	2.16117	1.37559	DAB2	0.495438	1.32207	2.16043	GFOD1	1	24.4433	0.275483
MSRB1	1	0.932253	1.37294	SF3B1	0.495801	0.926239	2.1596	CACNB4	1	24.4433	0.275483
BUD23	1	0.791264	1.37294	DDX21	0.495801	0.689727	2.1596	AC034243.1	1	24.4433	0.275483
EMG1	1	1.65398	1.37294	SUPT6H	0.502436	1.15275	2.15376	ARHGAP6	1	24.4433	0.275483
LRRC8A	1	1.23862	1.37294	SPIN1	0.503513	0.404906	2.1521	TMEM170B	1	24.4433	0.275483
IRF2	1	0.875317	1.37294	SET	0.503513	2.1839	2.1521	SHC3	1	24.4433	0.275483
STX10	1	0.861336	1.37294	SMG1	0.503513	0.649572	2.1521	SPAG5	1	24.4433	0.275483
MZT2A	1	0.581546	1.3703	ILF3	0.508109	0.928984	2.14793	PRKAR2B	1	24.4433	0.275483
SSU72	1	0.517383	1.3703	TOR1AIP2	0.508481	0.85168	2.1471	ZNF391	1	24.4433	0.275483
PEF1	1	1.14446	1.3703	CHUK	0.508854	2.12879	2.14627	SCX	1	24.8638	0.275483
WTAP	1	0.692129	1.36898	HSPA4	0.509572	0.90306	2.14543	DRD1	1	24.4433	0.275483
GPRC5B	1	1.61564	1.36765	UBD	0.51459	0.986545	2.14043	MYO15A	1	24.4433	0.275483
TIMM23	1	1.57649	1.36765	RALGPS2	0.51459	0.685701	2.14043	ETFBKMT	1	24.4433	0.275483
CBY1	1	0.837188	1.36501	ASH1L	0.51459	0.853915	2.14043	DLGAP5	1	25.1912	0.275483
ZFAND6	1	0.300482	1.36236	KCTD20	0.516041	1.20102	2.13877	LEFTY2	1	24.4433	0.275483
ATP5MC3	1	0.553763	1.36236	CSE1L	0.518224	1.15828	2.13627	RASL12	1	24.4433	0.275483
HIGD1A	1	0.547248	1.36104	DPYSL2	0.519718	1.27209	2.1346	ZBED9	1	24.4433	0.275483
ADGRG1	1	0.62405	1.35972	CALU	0.519718	0.895098	2.13377	HS3ST6	1	24.4433	0.275483
MTCH2	1	0.730522	1.35839	AK3	0.520102	0.629194	2.13293	DTWD2	1	24.4433	0.275483
ZNHIT1	1	0.318252	1.35839	AFTPH	0.520834	0.98201	2.1321	XRCC2	1	24.4433	0.275483
CKLF	1	0.796748	1.35707	LBR	0.521568	1.00815	2.13127	MT1F	1	24.4433	0.275483
APMAP	1	0.812552	1.35707	TMEM9B	0.522302	0.785742	2.13043	ETV7	1	24.4433	0.275483
METRN	1	2.00741	1.35707	SNX13	0.522689	1.01091	2.1296	CCDC160	1	24.4433	0.275483
MRPL48	1	1.25198	1.35707	ALCAM	0.523077	1.03953	2.12877	PPP1R3E	1	24.4433	0.275483
SLC39A13	1	2.90151	1.35575	SSR1	0.523118	0.639006	2.12794	KCNH7	1	24.4433	0.275483
ATP6V1E1	1	0.787066	1.35575	BCL3	0.523118	1.16826	2.12794	MT1X	1	27.0227	0.275483
UFD1	1	0.765877	1.35443	EXOC2	0.526029	1.50215	2.12544	VEPH1	1	24.4433	0.275483
TIPRL	1	0.790508	1.35178	CTTNBP2NL	0.530442	0.555916	2.12127	ASF1B	1	24.4433	0.275483
FURIN	1	0.36775	1.35046	UBE3C	0.530442	0.715632	2.12127	CALY	1	24.4433	0.275483
PSMC6	1	0.675103	1.35046	EXOC5	0.535637	0.813652	2.11627	OVGP1	1	24.4433	0.275483
PRMT1	1	0.271519	1.35046	POR	0.536389	0.969524	2.11544	STX11	1	24.8638	0.275483
SMIM13	1	1.92649	1.34914	LAMC1	0.537142	0.812844	2.1146	NKD2	1	24.8638	0.275483
SCOC	1	0.733402	1.34781	LRP1	0.539052	0.982282	2.11211	AL355488.1	1	24.4433	0.275483
RECQL	1	1.18303	1.34384	ANKMY2	0.542796	1.04945	2.10877	BMS1P14	1	24.4433	0.275483
GALNT1	1	0.113913	1.34384	ACADS	0.543557	1.26307	2.10794	TCERG1L	1	24.8638	0.275483
EMC4	1	0.696749	1.34252	SLC1A5	0.544318	1.26113	2.10711	IL17C	1	26.4926	0.275483
SUGT1	1	0.575462	1.33988	CSNK1G1	0.54661	1.48326	2.10461	CEP83	1	24.8638	0.275483
MRC2	1	27.3498	1.33855	PPIP5K2	0.550037	1.13069	2.10127	MKI67	1	24.4433	0.275483
ARHGAP18	1	0.72898	1.33855	IER2	0.550037	2.53476	2.10127	CPNE7	1	24.4433	0.275483
LEPROTL1	1	0.458212	1.33723	DEFB1	0.550859	4.81775	2.09961	CCBE1	1	24.4433	0.275483
RBM42	1	1.14759	1.33591	PLXNA2	0.550859	1.46633	2.09961	ZNF710-AS1	1	24.4433	0.275483
HMGCL	1	1.49684	1.33591	SCD	0.550859	0.624363	2.09961	NCAPG	1	24.4433	0.275483
MKRN1	1	0.674468	1.33591	MINDY3	0.550859	1.56168	2.09961	RRM2	1	25.1912	0.275483
CSNK2B	1	0.472734	1.33459	TMEM65	0.552043	1.00013	2.09794	ANPEP	1	24.4433	0.275483
FNBP1L	1	0.0706098	1.33326	RBBP8	0.552043	1.29122	2.09794	CEP72	1	24.4433	0.275483
SAP30BP	1	1.14446	1.33326	HDGF	0.552043	1.00291	2.09794	PEX11A	1	24.8638	0.275483
LFNG	1	1.39051	1.3293	UBE2N	0.556278	0.668903	2.09377	IRX3	1	26.4926	0.275483
CWC25	1	1.07465	1.3293	IFRD1	0.558197	1.32902	2.09211	METTL7A	1	25.4597	0.275483
DCAF13	1	0.967111	1.3293	PIBF1	0.560599	1.0352	2.08878	SIM1	1	24.4433	0.275483
MRPL14	1	0.46612	1.32797	LGALS8	0.560599	1.17587	2.08878	IVL	1	26.0611	0.275483
COMMD2	1	0.886224	1.32797	PCNP	0.56102	0.790637	2.08794	RRAGD	1	24.4433	0.275483
TRIM47	1	2.35368	1.32533	PPIC	0.56259	1.2291	2.08628	DNAH1	1	24.4433	0.275483
SVBP	1	0.141289	1.324	ZRANB2	0.56259	0.655868	2.08628	MACROD2	1	24.4433	0.275483
OPN3	1	2.26007	1.32268	HNRNPF	0.563801	0.98403	2.08461	DIO3	1	24.4433	0.275483
STARD3NL	1	0.652214	1.32268	RMDN1	0.563801	1.18602	2.08461	AC107294.2	1	24.4433	0.275483
SLC39A7	1	0.393129	1.32136	EPB41	0.565378	0.932215	2.08294	AC092835.1	1	24.4433	0.275483
PDGFA	1	0.498757	1.31871	RBMS2	0.566168	0.992634	2.08211	GPR146	1	24.4433	0.275483
PRRC2C	1	0.340219	1.31871	ZNF524	0.56709	0.729481	2.07961	AC112206.2	1	24.4433	0.275483
MPHOSPH8	1	0.511989	1.31739	RARRES1	0.56709	28.2585	2.07961	FEZ1	1	24.8638	0.275483
SMIM19	1	0.998025	1.31475	CISD3	0.56709	0.824057	2.07961	EHF	1	0.757413	0.275483
SMPDL3A	1	1.23862	1.31475	GTF2H2C	0.568314	3.31984	2.07794	COL28A1	1	24.4433	0.275483
AQP3	1	1.35099	1.31342	DCP2	0.568314	0.82515	2.07794	GRIP1	1	24.4433	0.275483
VASP	1	0.376349	1.3121	TMED2	0.569542	1.02289	2.07628	KANTR	1	24.4433	0.275483
YY1	1	0.590697	1.3121	SMAP1	0.571499	0.824385	2.07461	KIF15	1	24.4433	0.275483
ATP1B3	1	0.283104	1.3121	CHP1	0.572369	0.796717	2.07295	MELK	1	24.4433	0.275483
BOK	1	1.11254	1.3121	MTHFD2	0.572369	1.67107	2.07295	HDAC8	1	0.546114	0.275483
TGFB1I1	1	1.57649	1.3121	ITGB8	0.572369	0.815273	2.07295	FUT8-AS1	1	24.4433	0.275483
TERF2IP	1	0.735664	1.3121	UBE2J1	0.572519	0.794361	2.07211	TTC22	1	24.4433	0.275483
ICE1	1	1.56431	1.30946	PSMA6	0.572519	1.31877	2.07211	DNLZ	1	24.4433	0.275483
CUTA	1	0.677449	1.30813	COX7A2	0.572519	4.14592	2.07128	SV2C	1	24.4433	0.275483
VWA1	1	0.814156	1.30681	UBE2Z	0.572519	0.653293	2.07128	MDP1	1	24.4433	0.275483
MIER1	1	0.587329	1.30681	COMMD2	0.575366	0.901871	2.06795	KRT1	1	24.8638	0.275483
EMC7	1	0.53606	1.30416	PPP2R2A	0.575366	0.698723	2.06795	SLC43A3	1	24.4433	0.275483
MMP24OS	1	0.560146	1.30416	ZNF655	0.576613	1.31688	2.06628	IFFO1	1	24.4433	0.275483
CDH11	1	3.22709	1.30284	LACTB2	0.576613	1.25404	2.06628	SH3TC2	1	24.4433	0.275483
RALYL	1	1.49557	1.30284	ERO1A	0.577056	0.821426	2.06545	TAPBPL	1	24.4433	0.275483
MCL1	1	0.362291	1.30152	NPC1	0.578671	1.07702	2.06378	GINS3	1	24.4433	0.275483
B3GAT3	1	1.29675	1.30152	KLC4	0.582642	1.64485	2.06045	ZNF860	1	24.4433	0.275483
VGLL4	1	0.612058	1.30152	EPRS	0.583905	1.06167	2.05878	CAHM	1	24.4433	0.275483
SSBP3	1	0.782682	1.3002	ARHGEF18	0.591475	0.875767	2.05295	KRT4	1	25.6876	0.275483
FAM118B	1	3.07204	1.3002	HECTD1	0.592384	0.733481	2.05128	FAM111B	1	24.4433	0.275483
EMC9	1	3.07204	1.3002	FUT8	0.592384	0.811292	2.05128	ZNF90	1	24.4433	0.275483
TUSC2	1	0.195137	1.3002	EDEM3	0.59284	1.05877	2.05045	BARX2	1	24.4433	0.275483
NCS1	1	1.45372	1.3002	TIMP2	0.59284	1.70465	2.05045	SPTSSB	1	24.4433	0.275483
NSMCE2	1	1.41088	1.29887	AC092069.1	0.593666	0.877682	2.04962	PSRC1	1	24.4433	0.275483
NECTIN4	1	3.01708	1.29755	RDH11	0.595321	0.803727	2.04795	SGO1	1	24.4433	0.275483
RAP2B	1	0.824098	1.29755	MTCL1	0.598182	1.66991	2.04545	CAPN10-DT	1	24.4433	0.275483
RELL1	1	2.00741	1.29623	ZMYM5	0.600219	1.239	2.04378	SPAG17	1	24.4433	0.275483
FSCN1	1	0.967339	1.29358	RNASEK	0.605991	4.42965	2.03879	APCS	1	25.4597	0.275483
MORN2	1	0.637734	1.29094	CHD1	0.607675	0.713951	2.03712	EID3	1	24.4433	0.275483
TMEM222	1	1.14759	1.28961	DDB1	0.612657	0.544921	2.03295	VASH1-AS1	1	24.4433	0.275483
GNPDA1	1	0.932253	1.28829	DNAJB9	0.612657	1.23789	2.03295	SYN1	1	25.1912	0.275483
C16orf87	1	1.46206	1.28829	CUL2	0.614734	1.04881	2.03129	FZD1	1	24.4433	0.275483
RUFY1	1	0.589997	1.28697	MORF4L1	0.620145	1.95032	2.02712	AC104041.1	1	24.4433	0.275483
EXOC4	1	1.14759	1.283	GABRA2	0.623103	1.52853	2.02462	MAFB	1	24.8638	0.275483
HSPA1A	1	1.12211	1.28168	KCNK6	0.624826	0.674894	2.02296	ACKR3	1	24.8638	0.275483
RAB14	1	0.595963	1.28036	NIPAL1	0.627418	0.9587	2.02046	RUNX2	1	24.4433	0.275483
ARMCX6	1	1.08373	1.27903	ID3	0.6279	1.22766	2.01962	ADCY5	1	24.4433	0.275483
DLC1	1	27.1012	1.27771	UIMC1	0.6279	0.824057	2.01962	C17orf53	1	24.4433	0.275483
CREM	1	1.35099	1.27771	PPP1R10	0.631374	1.19426	2.01629	HMMR	1	24.4433	0.275483
METTL9	1	0.360869	1.27771	STON2	0.631374	0.905214	2.01629	LINC01023	1	24.4433	0.275483
STX8	1	1.32587	1.27507	GTF3C1	0.631374	0.726245	2.01629	AC073611.1	1	24.8638	0.275483
HNRNPUL1	1	0.301412	1.27507	RB1CC1	0.632245	0.57776	2.01546	TTTY14	1	24.4433	0.275483
PTK7	1	0.748734	1.27507	PARD6B	0.632731	0.903325	2.01462	TWNK	1	24.4433	0.275483
B4GALT7	1	1.01598	1.27374	API5	0.632731	0.912813	2.01462	C3orf67	1	24.4433	0.275483
TMCO1	1	0.508332	1.27242	AGPAT2	0.633219	2.22974	2.01379	ELK4	1	0.356996	0.274335
IGSF8	1	1.70671	1.27242	EP300	0.633219	0.723817	2.01379	ID3	1	1.08788	0.274335
DDX27	1	0.673621	1.27242	CENPT	0.636616	1.61355	2.01129	RRAGC	1	-0.0391156	0.270891
MTX2	1	0.753357	1.2711	DOCK5	0.637106	0.886883	2.01046	DRAM2	1	0.53401	0.270891
WBP1L	1	1.03709	1.26977	NAA50	0.637106	0.792599	2.01046	RNF114	1	-0.190403	0.270891
TUT4	1	0.459616	1.26977	SLC7A7	0.638864	1.27304	2.00879	FOXO1	1	0.654486	0.270891
GAMT	1	0.440851	1.26977	BCCIP	0.638864	0.760304	2.00879	SIPA1L2	1	0.796379	0.269743
KDM5B	1	0.268511	1.26713	LGALS4	0.639744	2.40199	2.00796	ZC3HC1	1	0.279665	0.269743
CCT5	1	0.42242	1.26581	HCCS	0.645437	0.968037	2.00296	ADAMTS9	1	0.392761	0.268596
COL22A1	1	2.00131	1.26581	GCLC	0.648496	1.34423	2.00046	LENG8	1	0.222776	0.268596
EZH2	1	2.26007	1.26448	PLSCR1	0.648496	0.649757	2.00046	LYSMD1	1	0.274035	0.267448
TWISTNB	1	2.26007	1.26448	CLDN7	0.65028	2.84814	1.99879	SNHG10	1	0.274035	0.267448
TOMM40	1	0.763112	1.26184	NDUFA1	0.65028	2.29838	1.99879	MRRF	1	0.462562	0.2663
TCEAL3	1	0.507881	1.26184	PNRC2	0.651173	0.869071	1.99796	TMEM91	1	0.349339	0.2663
VMP1	1	0.762076	1.26184	NCOA2	0.652964	1.10852	1.99629	ELOVL7	1	0.783351	0.264004
NAP1L4	1	0.583735	1.26052	ABHD11	0.654758	1.21084	1.99463	COPS7A	1	0.167234	0.262856
PRRG4	1	0.748734	1.25787	TAF13	0.654758	0.90156	1.99463	NAA25	1	-0.0345685	0.262856
PHPT1	1	0.202332	1.25523	TCEAL8	0.658248	0.628386	1.99213	TLNRD1	1	-0.0228669	0.262856
TOR3A	1	2.05628	1.2539	PPIL2	0.658755	1.43546	1.99129	ZNRF2	1	0.167234	0.262856
PRPF18	1	2.05628	1.2539	USP47	0.660563	0.665256	1.98963	FXR2	1	0.0750389	0.261708
RASAL2	1	2.05628	1.2539	ADAM10	0.661469	0.639898	1.98879	BMP2	1	0.113357	0.260561
RDH14	1	0.95588	1.25258	SVIP	0.662376	1.00885	1.98796	THAP2	1	0.67092	0.258265
PTPRF	1	0.379352	1.25126	CLIC5	0.666925	1.68652	1.9838	CDC42EP3	1	0.138653	0.258265
TCEAL9	1	0.507886	1.25126	BTBD1	0.66887	1.26046	1.9813	PRPS1	1	0.67092	0.258265
TSC22D1	1	0.600683	1.24993	SLC2A6	0.670824	1.54486	1.9788	AC027031.2	1	0.987047	0.258265
KRT10	1	0.200972	1.24861	KIF5B	0.67635	0.976833	1.9738	RCE1	1	0.158449	0.257117
CMTM3	1	0.511989	1.24861	FAM107B	0.683123	0.625417	1.9688	SHLD2	1	0.367012	0.257117
FAM104A	1	1.02847	1.24729	DERA	0.685923	0.936134	1.9663	ACD	1	0.374557	0.257117
SAMD1	1	0.845334	1.24729	PATJ	0.688733	0.842297	1.9638	ISG20	1	0.859645	0.255969
SRRD	1	1.07074	1.24729	APOM	0.688733	1.12805	1.9638	CYB5A	1	0.62998	0.255969
SMYD3	1	1.20172	1.24597	PIP4P1	0.688733	0.794111	1.9638	CHTF8	1	0.19263	0.254821
SIKE1	1	1.25198	1.24597	TSC22D2	0.689672	1.15308	1.96297	HEXB	1	-0.167137	0.254821
AKIP1	1	1.41088	1.24597	UQCRC1	0.690612	0.881132	1.96213	ADAM8	1	0.549934	0.252526
FLNA	1	0.435381	1.24464	ATP7A	0.691147	1.26046	1.9613	FCHO2	1	0.549934	0.252526
CALU	1	0.641486	1.242	NT5C3A	0.691684	0.40153	1.96047	S1PR2	1	0.67092	0.252526
DAAM1	1	0.558419	1.24068	RDH10	0.691684	0.822578	1.96047	LRRC58	1	0.434007	0.252526
CAPS	1	1.59302	1.24068	RWDD4	0.692626	0.853759	1.95963	SCARB1	1	0.549934	0.252526
SELENOK	1	0.581569	1.24068	CTSL	0.692759	1.53131	1.9588	ZHX2	1	0.549934	0.252526
COPS8	1	3.01708	1.23935	ABCC3	0.694783	0.563124	1.9563	ZNF394	1	-0.0448873	0.252526
MRPL46	1	2.96028	1.23803	DUOXA2	0.695868	3.66388	1.95463	SELENOO	1	0.434007	0.252526
ATP5F1D	1	0.459008	1.23803	NCEH1	0.695868	1.36878	1.95463	ZFYVE21	1	0.114582	0.251378
RUSC1	1	2.96028	1.23803	SMCHD1	0.696816	0.784369	1.9538	CTNNB1	1	0.66551	0.251378
THOC6	1	1.21781	1.23803	MAP3K2	0.699668	1.28998	1.9513	CXCL14	1	2.94141	0.251378
PAFAH1B3	1	0.16301	1.23671	RAB30	0.701575	1.35006	1.94964	PI3	1	0.816978	0.251378
ACADS	1	1.41088	1.23538	CUL3	0.703486	0.869672	1.94797	C2CD4B	1	1.29218	0.25023
UVRAG	1	0.944585	1.23538	GNL2	0.704443	1.07471	1.94714	NUSAP1	1	1.29218	0.25023
WSB2	1	0.929948	1.23406	RND3	0.706361	1.08931	1.94547	TMEM184B	1	0.291152	0.249082
PHYH	1	1.92649	1.23142	FABP3	0.706361	3.40617	1.94547	LINC01559	1	0.0971461	0.249082
PIK3AP1	1	0.872363	1.23142	COG2	0.707322	0.868777	1.94464	SLC6A9	1	-0.127507	0.249082
PELO	1	0.937928	1.23142	ATP5PD	0.711585	1.01119	1.9413	SORBS1	1	0.0590962	0.247934
TMEM167A	1	0.245547	1.23009	ISCA1	0.712552	0.690803	1.94047	ALDH1A2	1	1.09406	0.247934
CD47	1	0.759026	1.23009	KDM1A	0.714488	1.23148	1.9388	MX2	1	1.09406	0.247934
CSNK1A1	1	0.605318	1.23009	FGFR1OP2	0.716989	1.1019	1.9363	MFAP3L	1	1.09406	0.247934
MANCR	1	1.70671	1.22877	VPS29	0.717961	0.877673	1.93547	TMEM30B	1	0.28346	0.247934
C1QBP	1	0.725165	1.22877	RYK	0.719238	0.740296	1.9338	LCN15	1	4.40915	0.247934
UBAC1	1	0.902516	1.22877	YTHDF3	0.719238	1.23437	1.93297	SDC3	1	0.28346	0.247934
UBXN7	1	1.39051	1.22745	SAFB	0.719238	0.784539	1.93297	TRABD2B	1	0.281558	0.247934
NDUFS4	1	0.739988	1.2248	NOP14	0.721191	0.827643	1.93131	ADGRB2	1	1.09406	0.247934
TIMM10B	1	1.88464	1.22348	TMEM181	0.728321	0.613508	1.92631	STRADA	1	1.09406	0.247934
FAM204A	1	0.467334	1.22216	NAPA	0.731698	0.9748	1.92381	AC096733.2	1	1.46759	0.247934
ARRDC1	1	0.931029	1.22216	TCP11L1	0.737915	2.66085	1.91964	C2CD4C	1	0.418902	0.246786
ARID4A	1	0.609024	1.22216	MBNL1	0.738491	0.55508	1.91881	HK2	1	0.418902	0.246786
CNPY4	1	1.07465	1.21819	CDC16	0.740487	0.860116	1.91714	AP1S3	1	0.418902	0.246786
CLIP4	1	27.0327	1.21687	LGALSL	0.743909	1.43773	1.91464	NANP	1	0.866201	0.245639
APTX	1	27.0327	1.21687	PELI1	0.743909	1.86901	1.91464	APTR	1	0.866201	0.245639
VBP1	1	0.629995	1.21554	CBX3	0.744912	1.3035	1.91381	ZNF19	1	0.866201	0.245639
MAP7D1	1	0.71835	1.21554	NDEL1	0.749521	1.10852	1.90964	FICD	1	0.866201	0.245639
RABGGTB	1	1.61054	1.21158	PARM1	0.749521	0.6681	1.90964	CD7	1	0.398766	0.245639
KIN	1	0.721535	1.21158	IRAK2	0.749521	1.26046	1.90964	POLG2	1	0.866201	0.245639
TPGS1	1	0.674468	1.21025	FH	0.752978	0.602867	1.90714	FAM102B	1	0.866201	0.245639
TMEM109	1	2.35368	1.20893	SEMA3C	0.754581	0.863085	1.90548	TJP2	1	0.866201	0.245639
TMEM219	1	0.502592	1.20893	NUFIP2	0.754581	0.878737	1.90548	GJB2	1	0.866201	0.245639
RNASEH2C	1	0.886649	1.20761	CKAP4	0.758056	0.530288	1.90298	ALG9	1	0.866201	0.245639
PRKAR2A	1	0.581957	1.20761	MACC1	0.76402	0.910513	1.89881	AL022068.1	1	0.866201	0.245639
MFGE8	1	0.363201	1.20629	TXNIP	0.766502	1.63348	1.89715	SPATA6L	1	0.866201	0.245639
SKAP2	1	0.787066	1.20629	PGGT1B	0.768128	0.702078	1.89548	SMC6	1	0.866201	0.245639
TGS1	1	1.23862	1.20629	UHRF1BP1L	0.768128	1.50215	1.89548	WFDC3	1	0.866201	0.245639
TNKS2	1	0.854154	1.20496	LNPK	0.773722	1.02332	1.89131	ZNF181	1	0.866201	0.245639
SEC22B	1	0.721535	1.20496	CDK12	0.773722	0.697264	1.89131	AFG1L	1	0.866201	0.245639
GPR87	1	1.88574	1.20496	KATNBL1	0.773722	0.77576	1.89131	AC004846.2	1	0.866201	0.245639
BIRC6	1	0.393303	1.20496	CSNK2A1	0.775968	0.399136	1.88881	C1orf226	1	0.866201	0.245639
MRPL33	1	0.202837	1.20364	XPO1	0.776142	0.727906	1.88798	MAFG-DT	1	0.398766	0.245639
CD2BP2	1	0.836651	1.20364	DIP2B	0.776318	0.646729	1.88715	RNF122	1	0.866201	0.245639
GINM1	1	0.692333	1.20364	MPP5	0.776318	0.629666	1.88715	SORCS2	1	0.866201	0.245639
TRIM24	1	0.791515	1.20232	HDAC2	0.776318	0.844618	1.88715	MARK1	1	0.866201	0.245639
COPS7A	1	2.16117	1.201	MAPK9	0.776927	0.921161	1.88631	LDLRAD3	1	0.866201	0.245639
VTA1	1	0.693977	1.201	ANXA11	0.777536	1.00679	1.88548	MINCR	1	0.866201	0.245639
NIP7	1	1.19862	1.201	PIP4K2A	0.777536	1.28956	1.88548	NBEA	1	0.398766	0.245639
STK19	1	1.19862	1.201	TMEM33	0.77937	0.774198	1.88298	C2orf42	1	0.866201	0.245639
ARPP19	1	0.747767	1.201	SEC11C	0.782938	0.798675	1.88048	CASC8	1	0.866201	0.245639
LUZP2	1	1.0471	1.19967	ARMCX3	0.783122	0.96316	1.87965	AL163051.1	1	0.866201	0.245639
NQO2	1	0.598387	1.19835	SUPT20H	0.783122	0.578275	1.87965	MAP3K21	1	0.866201	0.245639
KIFAP3	1	1.01598	1.19703	KIF1C	0.78417	0.870658	1.87882	UBE2F	1	0.196947	0.245639
MIS18BP1	1	2.05628	1.1957	OSMR	0.784788	1.1012	1.87798	CP	1	-0.799973	0.242195
PANK2	1	1.23722	1.1957	PLAUR	0.786889	0.178516	1.87632	CLOCK	1	-0.073014	0.242195
TPT1	1	-2.28032	1.19438	TNPO3	0.78751	0.877971	1.87548	TMEM43	1	0.0483018	0.241047
NAGK	1	0.729267	1.19306	EHF	0.78751	1.16017	1.87548	COL5A2	1	-0.193475	0.239899
TBC1D7	1	1.21781	1.19306	PPIF	0.791541	1.53731	1.87298	IFIH1	1	0.28346	0.239899
TANK	1	0.218111	1.19174	ARPP19	0.792355	0.502025	1.87215	AL031058.1	1	0.27778	0.239899
HYAL2	1	0.470745	1.19174	MAP3K8	0.792355	0.467062	1.87132	GLS	1	0.131164	0.239899
PFDN1	1	0.498757	1.19041	TRIM21	0.792355	0.868777	1.87132	TAF8	1	0.28346	0.239899
C19orf25	1	0.95588	1.19041	PTK2	0.794908	0.917975	1.86965	NECTIN4	1	0.272175	0.238752
NDUFB3	1	0.250971	1.19041	MSL3	0.797468	0.90239	1.86798	TEAD4	1	0.272175	0.238752
TSSC4	1	0.776994	1.19041	MMP1	0.799162	-1.52712	1.86632	NDUFAF4	1	0.108411	0.238752
YKT6	1	0.775585	1.19041	CCNK	0.799162	1.02866	1.86632	LYRM1	1	0.108411	0.238752
DHRS3	1	0.553962	1.18909	SELENOK	0.801733	1.59222	1.86465	CELF4	1	0.272175	0.238752
ANP32A	1	0.532084	1.18645	SRP54	0.803872	0.568938	1.86298	PRMT5	1	0.195455	0.238752
MRPL40	1	0.823536	1.18645	TMEM62	0.809044	1.1012	1.85965	MYBPC1	1	0.274035	0.236456
TSTA3	1	0.76589	1.18645	PPP1R15B	0.809439	0.941213	1.85882	NUTF2	1	0.1259	0.236456
TRAPPC6A	1	1.20678	1.18645	DICER1	0.809439	1.05251	1.85799	ANKRD13C	1	0.146747	0.23416
ME2	1	2.00741	1.18645	SLC40A1	0.809439	0.894008	1.85799	ZNF43	1	0.146747	0.23416
RCAN3	1	1.18303	1.18512	ZNF24	0.809439	0.669318	1.85799	METTL16	1	0.483361	0.233012
GTF3C1	1	0.700396	1.1838	RTN4	0.811595	1.70942	1.85632	TSPAN4	1	-0.374868	0.233012
ISOC2	1	0.885225	1.1838	ZMYND8	0.815923	0.180721	1.85299	UBE2J1	1	0.264774	0.231865
TAF9	1	0.867489	1.18248	XRCC4	0.817652	0.592486	1.85132	PLAT	1	1.8032	0.231865
STIP1	1	0.656215	1.18248	GSKIP	0.817652	0.85707	1.85132	SDHC	1	0.209634	0.231865
COX7A2L	1	0.458306	1.18248	KRT23	0.820269	1.28705	1.84965	THBS3	1	-0.0345685	0.230717
THYN1	1	1.07412	1.18115	SRXN1	0.824429	2.5665	1.84715	FBXO32	1	0.595205	0.230717
NUBP2	1	0.775585	1.17851	CLIC1	0.825079	4.63363	1.84632	PLCB3	1	0.3537	0.230717
POLR2J	1	0.559285	1.17851	DNAJC8	0.826173	0.760712	1.84549	ZNF672	1	0.102457	0.229569
MLST8	1	2.8406	1.17586	MCFD2	0.827921	0.407877	1.84382	PCAT6	1	0.102457	0.229569
SAC3D1	1	2.8406	1.17454	ANP32B	0.827921	0.801173	1.84382	HID1	1	0.300954	0.229569
PSME3	1	0.909149	1.17454	WDR12	0.828574	1.09417	1.84299	ADO	1	-0.0587415	0.229569
CLSTN3	1	0.909149	1.17454	RASA1	0.829438	0.653243	1.84132	RFC3	1	0.880964	0.229569
RNF20	1	1.41088	1.17454	VRK2	0.829438	1.35615	1.84132	FEN1	1	1.00195	0.229569
MGME1	1	2.77739	1.17454	TPP1	0.830538	0.863085	1.84049	ZNF277	1	0.102457	0.229569
LLPH	1	0.404285	1.17454	FAM83B	0.831195	1.67201	1.83966	PAPOLG	1	0.749931	0.224977
ECH1	1	0.432185	1.17454	ANO9	0.831195	1.84921	1.83966	FADS2	1	0.0784628	0.22383
PRKACA	1	2.71167	1.17322	EDIL3	0.831409	1.35148	1.83882	IGFBP3	1	1.08005	0.222682
UBXN4	1	0.257382	1.1719	ATP5F1E	0.831409	7.19627	1.83882	LGALSL	1	0.608813	0.222682
SMARCAD1	1	1.11148	1.1719	ALB	0.832511	4.99155	1.83799	SMIM3	1	0.298977	0.222682
CHD9	1	0.48247	1.1719	NCOR1	0.833615	0.730244	1.83716	ANKRD12	1	-0.0557478	0.221534
TMEM132A	1	0.791264	1.17057	CNOT1	0.840263	0.595159	1.83299	SLC38A9	1	0.356996	0.221534
RPRD2	1	0.664282	1.17057	ARFGEF1	0.840263	1.00816	1.83216	TMEM69	1	0.0342571	0.220386
HGS	1	0.811936	1.17057	NFE2L2	0.841595	1.25161	1.83049	SOWAHC	1	0.572994	0.220386
PDPK1	1	1.14759	1.16925	CCT8	0.842485	0.860652	1.82882	GRIA3	1	0.606933	0.220386
TMEM223	1	0.745784	1.16925	UGT2B17	0.842485	1.62373	1.82882	KPTN	1	0.606933	0.220386
JARID2	1	1.14759	1.16925	UGT8	0.842485	0.723083	1.82882	AQP3	1	0.62567	0.21809
DCTN2	1	0.355869	1.16528	MPZL2	0.8436	0.937821	1.82799	PUM2	1	0.317072	0.21809
AKIRIN1	1	0.669355	1.16528	SIAE	0.844942	0.869804	1.82632	REC8	1	0.446569	0.21809
GTF2F2	1	0.812552	1.16396	F2RL1	0.844942	1.04704	1.82632	PMAIP1	1	0.0508142	0.21809
CERS4	1	1.70671	1.16264	HSP90AB1	0.84606	3.65029	1.82549	CDC27	1	0.465524	0.216943
CD99	1	0.544451	1.16131	PDGFA	0.848528	0.747739	1.82299	BICC1	1	0.28346	0.216943
GALE	1	0.575462	1.15999	RBM5	0.848528	0.634903	1.82299	SASS6	1	0.279665	0.216943
CRLF1	1	2.64735	1.15867	SOCS6	0.848528	0.614749	1.82299	CLDN10	1	2.30123	0.216943
WASHC3	1	0.760308	1.15735	PLCE1	0.848528	1.7361	1.82299	TMSB15A	1	2.47663	0.215795
COL4A4	1	27.2301	1.15602	ERAP1	0.849204	1.16952	1.82216	F12	1	0.449441	0.215795
ITGA4	1	27.5148	1.15602	PLCG2	0.853023	0.596487	1.81966	MIR503HG	1	1.87525	0.215795
TMEM107	1	26.9613	1.15602	SCYL2	0.853023	0.830895	1.81966	PKNOX1	1	0.449441	0.215795
BARX1	1	27.4066	1.15602	ITPR3	0.855279	1.00202	1.81799	CRIP1	1	1.60675	0.215795
PET100	1	0.422773	1.15602	SELENOI	0.857538	1.30076	1.81633	DHX34	1	0.449441	0.215795
AIP	1	1.23862	1.15602	ZNF91	0.857772	0.897659	1.81549	GPBAR1	1	1.87525	0.215795
CHMP4C	1	0.846455	1.15602	AKAP13	0.859141	0.66353	1.81383	AC018816.1	1	1.60675	0.215795
FAM3A	1	1.61054	1.1547	STT3B	0.859141	0.239665	1.81383	B3GAT1	1	1.60675	0.215795
ABRAXAS2	1	1.65929	1.1547	DCTN1	0.859379	0.8505	1.81299	ITPRIP	1	1.60675	0.215795
PPIL4	1	0.589997	1.1547	SENP5	0.861201	0.960953	1.81133	PIP4P2	1	0.3537	0.215795
RCOR3	1	1.61054	1.1547	PSMC3	0.861889	0.869152	1.81049	ATAD2	1	0.549934	0.215795
ECHDC1	1	0.711397	1.15338	TRIM25	0.862822	1.19118	1.80966	MYCL	1	1.60675	0.215795
PSMG1	1	1.27778	1.15338	ACAP2	0.862822	0.671789	1.80883	ADA2	1	0.449441	0.215795
S100A2	1	1.9998	1.15206	SETD2	0.862822	0.545375	1.80883	EREG	1	1.60675	0.215795
ZNF791	1	1.56039	1.15073	PLRG1	0.862822	0.648837	1.80883	ANKRD40	1	0.449441	0.215795
CCDC115	1	1.31612	1.14941	TMEM170A	0.869426	0.857552	1.80466	OCRL	1	0.449441	0.215795
SUMO3	1	0.553868	1.14809	RASEF	0.869426	0.8505	1.80466	SPATA1	1	1.60675	0.215795
KLHL23	1	0.845334	1.14677	TBC1D2B	0.871268	1.39292	1.803	LRRC49	1	0.449441	0.215795
VPS25	1	0.587871	1.14677	SMNDC1	0.872416	0.870517	1.80216	SPATA6	1	1.60675	0.215795
KIAA0586	1	1.31612	1.14677	COBL	0.873114	0.889206	1.80133	BLNK	1	0.449441	0.215795
CREBZF	1	1.01354	1.14677	EPB41L4B	0.873363	0.786578	1.8005	SHANK2	1	0.449441	0.215795
IST1	1	0.631243	1.14544	MPRIP	0.873363	0.703165	1.8005	GIP	1	0.449441	0.215795
PDIA3	1	0.266782	1.14544	HYI	0.873363	0.927682	1.8005	SULT1A2	1	1.60675	0.215795
MCRIP2	1	1.0032	1.14412	NBEAL1	0.874765	0.670108	1.79883	GUCY1A1	1	1.60675	0.215795
CDKN1A	1	0.432185	1.1428	C1orf115	0.874765	1.50126	1.79883	CTHRC1	1	1.60675	0.215795
BCL7C	1	0.627969	1.1428	ZMYND11	0.876874	1.29538	1.79716	SGF29	1	0.449441	0.215795
HINT2	1	0.50661	1.14147	TRIM26	0.876874	1.26559	1.79716	DIDO1	1	0.167281	0.215795
LGALSL	1	2.16117	1.14015	TCF12	0.876874	0.778231	1.79633	ARHGAP10	1	1.27937	0.214647
ARHGAP5-AS1	1	2.10953	1.14015	SLAIN2	0.876874	0.686453	1.79633	TNS2	1	1.27937	0.214647
PLEKHA3	1	0.460719	1.13486	RAB3B	0.876874	0.640775	1.79633	FBLL1	1	1.27937	0.214647
ZNF708	1	2.00131	1.13486	NORAD	0.878734	0.685986	1.79466	TFB2M	1	1.27937	0.214647
P4HTM	1	1.07301	1.13486	TKT	0.878734	0.717016	1.79466	STRIP2	1	1.27937	0.214647
UROD	1	0.872363	1.13354	ITPKC	0.880598	1.18602	1.793	ARHGAP31	1	1.27937	0.214647
PPP1CB	1	0.623152	1.13354	GRHL1	0.880598	2.28538	1.793	RALYL	1	0.418902	0.214647
PRKD3	1	1.25198	1.13222	GPAT3	0.880598	2.33194	1.793	RAB38	1	1.27937	0.214647
C6orf47	1	1.94452	1.13222	FAM91A1	0.881307	0.744519	1.79216	FZD4	1	1.27937	0.214647
DYNC1H1	1	-0.235085	1.13089	ORC2	0.881307	1.13814	1.79216	SAAL1	1	1.27937	0.214647
CRELD2	1	0.153365	1.12957	HPS3	0.882017	1.12314	1.79133	HIST1H3H	1	1.27937	0.214647
IRF6	1	1.36698	1.12825	COBLL1	0.885952	1.13069	1.78883	AKAP5	1	1.27937	0.214647
RABGAP1	1	1.36698	1.12825	NAA15	0.889261	0.871009	1.7855	FANCD2	1	1.27937	0.214647
TPGS2	1	0.469797	1.12825	CARNMT1	0.889261	1.08665	1.7855	ZNF793-AS1	1	1.27937	0.214647
AC100810.1	1	0.447802	1.12692	TNFRSF10A	0.889261	1.10274	1.7855	ZNF577	1	1.27937	0.214647
SSNA1	1	0.538003	1.1256	ENO1	0.889978	1.0193	1.78467	FGL1	1	1.27937	0.214647
IFI27L1	1	1.11148	1.12428	CCL4L2	0.891147	1.13128	1.78383	ASGR2	1	1.27937	0.214647
PRDX3	1	0.259332	1.12428	GALC	0.893488	0.629666	1.78217	RASA3	1	1.27937	0.214647
PCNA	1	0.944585	1.12428	RHOU	0.894208	0.637565	1.78133	CNKSR2	1	1.27937	0.214647
MCRIP1	1	0.729468	1.12296	NAB1	0.894478	1.36734	1.7805	TBX6	1	1.27937	0.214647
PSMD4	1	0.370349	1.12163	MTPN	0.894478	0.837543	1.7805	CLDN11	1	1.27937	0.214647
KANSL1	1	0.723092	1.12163	VPS54	0.900814	1.54946	1.77633	JRK	1	1.27937	0.214647
ZNF292	1	1.09567	1.12031	WDR3	0.900814	1.73816	1.77633	EPHB1	1	1.27937	0.214647
NRBF2	1	0.715228	1.11899	TFG	0.90527	0.873304	1.77384	ZNF525	1	1.27937	0.214647
PRPSAP1	1	1.36698	1.11899	MIER1	0.907915	0.650694	1.77134	AL356234.2	1	1.27937	0.214647
DDX46	1	0.184899	1.11767	DPP8	0.909835	1.0248	1.76967	ST6GALNAC4	1	1.27937	0.214647
CTSV	1	2.8406	1.11634	CKAP2	0.910113	1.21694	1.76884	DSG3	1	1.27937	0.214647
AC093673.1	1	0.836212	1.11634	MALRD1	0.912039	2.0619	1.76717	RBM4	1	-0.0605229	0.214647
SLC22A18	1	0.879715	1.11502	MRPS33	0.914251	0.75635	1.76467	C12orf66	1	1.27937	0.214647
GTF3C3	1	2.77739	1.11502	SNX3	0.914251	1.10108	1.76467	STX6	1	0.0590962	0.214647
TNPO1	1	0.955404	1.1137	PAPSS2	0.915446	1.22173	1.76384	ENTPD2	1	1.27937	0.214647
YTHDF1	1	0.998025	1.1137	CEBPB	0.916759	0.758619	1.76134	EGFL8	1	1.27937	0.214647
LRSAM1	1	2.71167	1.1137	EWSR1	0.917502	0.994686	1.7605	CDCA8	1	1.27937	0.214647
CTXN1	1	0.959739	1.1137	BIRC6	0.919901	0.501852	1.75884	MYC	1	0.418902	0.214647
SNAPC1	1	2.64323	1.11238	TMCC3	0.922142	1.22861	1.75634	TENT5B	1	1.27937	0.214647
CBX5	1	0.197187	1.11238	ERMP1	0.922142	1.07942	1.75634	ZNF713	1	1.27937	0.214647
PSMA2	1	0.935706	1.11105	TMEM144	0.922142	0.682756	1.75634	C15orf41	1	1.27937	0.214647
EIF2AK2	1	0.580421	1.11105	NBN	0.924095	1.13882	1.75467	ARHGAP19	1	1.27937	0.214647
AKR1A1	1	0.270397	1.10973	CPSF3	0.924233	1.26527	1.75384	IGSF9	1	0.418902	0.214647
ZNRD1	1	0.346083	1.10841	EIF2S3	0.924233	0.532137	1.75301	GAL3ST4	1	1.27937	0.214647
KDSR	1	0.803747	1.10841	NECAP2	0.924233	0.664055	1.75301	CBX7	1	1.27937	0.214647
CEP63	1	0.612798	1.10708	DDX23	0.924233	0.842747	1.75301	LINGO2	1	1.27937	0.214647
CPNE8	1	1.088	1.10576	ACVR2A	0.924233	1.76571	1.75301	TEX30	1	1.27937	0.214647
ITGB8	1	0.812552	1.10576	SOS2	0.928613	0.794111	1.74967	CPOX	1	1.27937	0.214647
BCL2L11	1	1.39051	1.10576	SEC13	0.931493	0.606143	1.74801	SLC7A9	1	1.27937	0.214647
CBL	1	0.998751	1.10444	IL18R1	0.93301	3.80766	1.74634	PXK	1	1.27937	0.214647
DYNC1LI2	1	0.556169	1.10312	DMXL2	0.940479	1.50126	1.74217	AC145285.6	1	1.27937	0.214647
HARS	1	0.717702	1.10312	DOCK4	0.949532	2.36123	1.73634	AC103923.1	1	1.27937	0.214647
MRPS18C	1	0.615403	1.10312	SCAMP1	0.949532	0.524587	1.73634	INPP5E	1	1.27937	0.214647
ATP5PF	1	0.0714825	1.10312	CPNE8	0.949532	1.06466	1.73634	ASH1L-AS1	1	1.27937	0.214647
CCT6A	1	0.367854	1.10179	OTUD6B-AS1	0.950302	0.662228	1.73551	NAV2-AS3	1	1.27937	0.214647
MTDH	1	0.528454	1.10179	HMOX2	0.950302	0.85168	1.73551	MCM4	1	0.418902	0.214647
ARMCX1	1	1.75289	1.10179	PPP2R3C	0.951536	1.01009	1.73468	RASSF2	1	1.27937	0.214647
DNAJB1	1	0.926449	1.10047	GUCY2C	0.952156	1.63852	1.73384	C7orf31	1	1.27937	0.214647
EIF3D	1	0.946321	1.10047	PIR	0.952156	27.4143	1.73301	LZTR1	1	0.418902	0.214647
NFIA	1	1.31612	1.09915	USP25	0.952156	1.00435	1.73301	SNAI2	1	1.27937	0.214647
ORC2	1	0.998751	1.09915	STK40	0.953243	1.22861	1.73134	LMLN	1	1.27937	0.214647
TBCC	1	1.61054	1.09783	FMR1	0.953243	1.0934	1.73134	AC099778.1	1	1.27937	0.214647
CDC123	1	0.589997	1.09783	EXOSC10	0.953558	0.801597	1.73051	SPATA18	1	1.27937	0.214647
CLTC	1	0.484987	1.09783	CTSE	0.954335	0.586557	1.72968	DOCK11	1	1.27937	0.214647
PDCL	1	1.11254	1.09783	EPS8L3	0.957275	0.830579	1.72801	CERS1	1	1.27937	0.214647
UBTD2	1	0.573339	1.09783	BCL9L	0.958516	0.818877	1.72718	SCTR	1	1.27937	0.214647
HSD3B7	1	26.726	1.09518	MOSPD2	0.962248	1.03658	1.72468	SREK1IP1	1	0.455942	0.212351
LTBP2	1	26.8083	1.09518	SLC37A1	0.964742	0.954357	1.72301	TNFRSF4	1	0.597706	0.211203
PRICKLE1	1	26.8866	1.09518	UBE2V2	0.967241	0.822073	1.72134	ATP6AP1L	1	0.270323	0.210055
FAM131C	1	26.726	1.09518	MIER3	0.967241	1.81446	1.72134	SBDS	1	-0.174582	0.210055
ADI1	1	0.104694	1.09386	OPA1	0.96928	0.909267	1.71968	ASTN2	1	0.275903	0.210055
AP2M1	1	0.444898	1.09386	NUDT15	0.971323	0.801597	1.71801	C14orf132	1	0.275903	0.210055
SMARCE1	1	0.998751	1.09254	TTC9	0.972439	0.702078	1.71635	STARD4	1	0.607008	0.210055
CCDC32	1	1.23862	1.09254	EFCAB14	0.973231	0.727234	1.71551	SNX16	1	0.18292	0.208908
MRPL41	1	0.379927	1.09254	NRAS	0.973231	0.7435	1.71551	COMMD1	1	0.0971461	0.208908
GPAA1	1	0.41159	1.09121	IL4R	0.974354	0.961551	1.71385	CAPN15	1	0.42398	0.20776
HNRNPA3	1	0.142586	1.09121	RRAGC	0.974354	0.591835	1.71385	GPKOW	1	0.367012	0.20776
ARF5	1	0.678312	1.09121	SEC14L1	0.976409	0.584082	1.71218	RNF11	1	-0.180371	0.206612
CASC15	1	0.717702	1.08989	SYNJ2BP	0.977206	0.532784	1.71135	HIST1H2AE	1	0.895896	0.206612
NDUFAF8	1	0.532896	1.08724	FBXL5	0.978468	0.865406	1.71051	CRABP2	1	-0.153743	0.205464
SUPT20H	1	0.605981	1.08592	TNFSF15	0.979267	1.70605	1.70968	F5	1	-0.0544907	0.204316
EPN1	1	0.660234	1.0846	SLC44A4	0.979939	0.735255	1.70801	CEP170B	1	0.142424	0.202021
NUCB2	1	0.308234	1.0846	TOM1L1	0.979939	0.857552	1.70801	PFN1	1	0.773364	0.200873
MRPL11	1	0.753357	1.0846	PARP14	0.979939	0.888335	1.70801	VTA1	1	0.0279052	0.200873
PRPF4B	1	0.306271	1.08328	CNST	0.982471	1.16241	1.70635	CAB39L	1	-0.0448873	0.200873
PSMC2	1	0.837188	1.08328	MTMR6	0.983739	1.35469	1.70551	CDC42SE2	1	0.0176038	0.200873
VAMP5	1	2.10953	1.08195	CA2	0.984544	1.84901	1.70468	TTC39B	1	0.102457	0.200873
CTSL	1	0.747257	1.08063	NRDC	0.984544	0.745048	1.70468	YRDC	1	0.28346	0.197429
CLN5	1	0.629995	1.07931	SLC16A3	0.987551	0.742408	1.70301	BET1	1	0.3537	0.197429
EEPD1	1	1.0801	1.07931	TRIP4	0.988358	0.802411	1.70218	ZNF260	1	0.0798415	0.197429
MAGEH1	1	0.685258	1.07931	PPP1R3B	0.9887	0.779733	1.70135	LPCAT1	1	-0.0623389	0.197429
RTL8C	1	0.618695	1.07931	NSUN2	0.9887	1.02338	1.70135	TMEM251	1	0.28346	0.197429
LAMTOR2	1	0.156936	1.07799	TSR1	0.9887	0.861439	1.70135	SPPL2A	1	-0.129351	0.196281
NNAT	1	0.15278	1.07666	CNOT6	0.995086	1.36113	1.69718	APEX2	1	0.356996	0.195133
MZT2B	1	0.0724611	1.07666	MOGAT3	0.995432	1.53731	1.69635	GTPBP6	1	0.235017	0.195133
NTPCR	1	1.02911	1.07534	PATL1	0.995779	1.26262	1.69552	TMEM126A	1	-0.275084	0.193986
MCFD2	1	0.358604	1.07534	RNF128	0.995779	0.638777	1.69552	ATG5	1	-0.234613	0.193986
IQCE	1	0.618695	1.07534	CLN3	0.995779	0.946601	1.69552	TRAF3IP1	1	0.398766	0.192838
SLTM	1	0.153557	1.07402	SEC22B	0.996129	0.486753	1.69468	NYNRIN	1	0.398766	0.192838
TMEM234	1	1.94452	1.07402	DNMBP	0.996129	0.650391	1.69468	ISL1	1	0.873561	0.19169
HNRNPH3	1	0.459753	1.07269	EXOC1	0.996479	0.722766	1.69385	TPX2	1	1.42607	0.19169
APAF1	1	1.14759	1.07269	ARHGDIA	0.996479	0.657457	1.69385	CENPW	1	1.03105	0.19169
GALNT6	1	1.88574	1.07137	SLC7A6	0.996479	2.08593	1.69385	GTF2H2C	1	0.873561	0.19169
NME4	1	0.201496	1.07137	KYAT3	0.997762	1.51321	1.69302	EFEMP1	1	0.873561	0.19169
FAM210B	1	0.610576	1.07137	THOC7	0.998115	0.678458	1.69218	KLHL18	1	-0.106744	0.190542
TOMM7	1	-0.25568	1.07137	ANKRD40	0.998115	2.67075	1.69218	NKX6-2	1	1.00195	0.189394
PBDC1	1	0.0130628	1.07005	COX15	0.998934	1.06507	1.69135	NPHP3	1	0.698155	0.188246
SCRN3	1	0.836212	1.06873	TAX1BP1	0.998934	0.855086	1.69135	CNEP1R1	1	0.698155	0.188246
CNTN4	1	1.82483	1.06873	ZBTB33	1	1.68904	1.68968	VLDLR	1	0.698155	0.188246
SDF4	1	0.391199	1.0674	MED14	1	1.23312	1.68968	AL392172.1	1	0.698155	0.188246
IFNAR1	1	0.673012	1.06476	RNPS1	1	0.628198	1.68802	ANKRD6	1	0.698155	0.188246
CCDC82	1	0.437716	1.06476	TRAFD1	1	1.29122	1.68802	FAM43A	1	0.698155	0.188246
NTMT1	1	0.674468	1.06476	UCHL5	1	0.818877	1.68718	SWSAP1	1	0.698155	0.188246
FLYWCH2	1	1.36698	1.06344	ATP6V1E1	1	0.589278	1.68468	CDK3	1	0.698155	0.188246
ABLIM1	1	1.36698	1.06344	PRSS8	1	0.782786	1.68468	AC023157.3	1	0.698155	0.188246
PCNP	1	0.211796	1.06344	VPS50	1	1.63852	1.68385	SMCR8	1	0.873561	0.188246
PFDN6	1	1.14759	1.06344	ANKRD9	1	0.96941	1.68302	OSBPL10-AS1	1	0.698155	0.188246
AKT2	1	1.36698	1.06344	FOXO1	1	1.31283	1.68219	IFIT5	1	0.698155	0.188246
PEX2	1	0.847758	1.06211	KIAA1522	1	0.615194	1.67969	SH3GLB2	1	0.322444	0.187099
IGSF3	1	0.967111	1.06211	QKI	1	0.58819	1.67885	SMAD7	1	0.664912	0.187099
COA4	1	0.0275294	1.06211	IP6K2	1	0.592442	1.67719	CD302	1	0.279665	0.185951
MACF1	1	0.448926	1.06079	USP7	1	0.572485	1.67635	SPRR2D	1	1.66219	0.185951
PEBP1	1	0.374365	1.05947	DDX10	1	2.237	1.67635	SUV39H2	1	0.27778	0.185951
MTPN	1	0.42422	1.05815	ZNF207	1	0.534302	1.67302	KIF12	1	-0.170549	0.185951
DDA1	1	0.546883	1.05815	TNFAIP2	1	0.622993	1.67135	TMC7	1	-0.0261212	0.185951
C1GALT1	1	0.643712	1.05815	PEX13	1	0.626257	1.67135	UTP4	1	0.279665	0.185951
IL1A	1	2.96028	1.05682	TCP1	1	0.407841	1.66969	SENP6	1	-0.194229	0.185951
DCBLD1	1	0.760308	1.0555	CTCF	1	0.894031	1.66969	DDX51	1	0.500035	0.184803
MICAL2	1	0.749617	1.05418	CHML	1	1.48326	1.66802	CHST14	1	0.500035	0.184803
TK2	1	2.71167	1.05418	COX20	1	0.661566	1.66636	USP19	1	0.500035	0.184803
AASDHPPT	1	0.781022	1.05285	TMEM43	1	0.868777	1.66552	RNF166	1	0.500035	0.184803
IQCB1	1	2.64323	1.05285	SNRK	1	1.1012	1.66469	LRRC40	1	0.500035	0.184803
EIF3M	1	0.609533	1.05285	NPEPPS	1	0.554578	1.66469	GABRE	1	0.500035	0.184803
TMEM214	1	2.64323	1.05285	GALNT11	1	0.625517	1.66469	C16orf70	1	0.500035	0.184803
CDK11B	1	0.29669	1.05285	CACYBP	1	0.717702	1.66386	AC073332.1	1	0.500035	0.184803
KNOP1	1	0.901908	1.05285	BMS1	1	0.813279	1.66136	RMDN2	1	0.500035	0.184803
PGM2	1	2.64323	1.05285	ATG3	1	0.710607	1.66136	TENT4A	1	0.500035	0.184803
KCTD9	1	2.64323	1.05285	MAPRE3	1	0.960953	1.65969	CASKIN2	1	0.500035	0.184803
G3BP1	1	0.0746653	1.05285	ARCN1	1	0.570532	1.65969	PRKAB1	1	0.500035	0.184803
CSNK1D	1	0.469797	1.05285	PPP1R11	1	0.478118	1.65969	NEURL4	1	0.500035	0.184803
SNRPD3	1	0.506032	1.05153	RAB6B	1	0.690629	1.65802	TRAPPC11	1	0.500035	0.184803
CLPTM1	1	1.39051	1.05153	CSF2	1	1.07442	1.65552	GDPD3	1	0.500035	0.184803
AGO1	1	1.31612	1.05153	GTF2H2	1	1.06782	1.65219	CRIM1	1	0.392761	0.184803
CENPC	1	2.57181	1.05153	USP32	1	1.86792	1.65136	VPS37A	1	0.184271	0.184803
ZNF766	1	1.07782	1.05153	PAICS	1	1.06097	1.65136	AC114947.2	1	23.8529	0.183655
ZCCHC2	1	2.57181	1.05153	FGD5-AS1	1	0.561839	1.65052	AC008894.2	1	23.8529	0.183655
PHF23	1	0.824629	1.05153	EFTUD2	1	0.767758	1.65052	ANGPT1	1	23.8529	0.183655
TMEM14C	1	0.346948	1.05021	PLA2G12B	1	1.239	1.64969	ARC	1	24.4433	0.183655
RB1CC1	1	0.178092	1.05021	SLC35A3	1	0.76261	1.64969	PART1	1	24.4433	0.183655
EPB41L2	1	0.405003	1.04889	ASXL1	1	0.8721	1.64969	AC015813.1	1	23.8529	0.183655
DDIT3	1	0.2615	1.04889	MPZL1	1	0.437987	1.64969	AP001318.2	1	23.8529	0.183655
CADM4	1	1.0801	1.04624	OSBPL1A	1	0.602565	1.64886	CCL28	1	23.8529	0.183655
GMPPB	1	1.45549	1.04624	IYD	1	1.02845	1.64803	GATA3-AS1	1	24.4433	0.183655
OGFRL1	1	0.959596	1.04492	SCOC	1	0.633654	1.64719	FASTKD3	1	23.8529	0.183655
RBM4B	1	1.70671	1.04492	ATG12	1	0.671683	1.64719	KLF2	1	1.0531	0.183655
SCAMP2	1	0.482762	1.04492	PDE6D	1	2.24874	1.64636	PPP1R14D	1	23.8529	0.183655
UBAP1	1	1.27778	1.04492	SDHD	1	0.829474	1.64636	TMPRSS5	1	23.8529	0.183655
TCTEX1D2	1	0.119365	1.04227	SLC1A1	1	1.3852	1.64553	BIRC5	1	25.1912	0.183655
R3HDM2	1	0.871347	1.04227	CRYL1	1	0.995379	1.64219	AC007448.3	1	23.8529	0.183655
PUF60	1	0.836651	1.04095	ZNF226	1	0.962326	1.64219	PRKCE	1	23.8529	0.183655
ASXL1	1	0.791264	1.04095	AP2A1	1	0.897136	1.64053	NEB	1	23.8529	0.183655
AKAP12	1	0.356247	1.03963	CYP2C19	1	1.92215	1.63969	AC107953.2	1	24.4433	0.183655
VAMP2	1	0.982066	1.03963	MKKS	1	1.31242	1.63969	PBX4	1	23.8529	0.183655
RUVBL2	1	1.56039	1.03698	ZDHHC13	1	1.07223	1.63886	SMIM32	1	24.4433	0.183655
FBXW5	1	0.304438	1.03698	NDUFA10	1	0.766528	1.63803	GPM6A	1	24.4433	0.183655
DNTTIP2	1	0.721535	1.03566	STT3A	1	0.649572	1.63636	B3GALT1	1	23.8529	0.183655
EFCAB11	1	26.726	1.03434	GPATCH11	1	1.76571	1.63636	ARHGAP11A	1	23.8529	0.183655
BORCS6	1	26.6393	1.03434	SPTY2D1	1	0.527599	1.63636	CYSLTR2	1	23.8529	0.183655
NRK	1	26.726	1.03434	DOCK7	1	0.750358	1.63636	BNC2	1	23.8529	0.183655
TBC1D10A	1	26.726	1.03434	NTS	1	6.75523	1.63303	LINC01943	1	23.8529	0.183655
LPCAT1	1	1.50874	1.03301	EFR3A	1	0.481136	1.63303	SMN2	1	23.8529	0.183655
GCHFR	1	0.0923469	1.03169	PGK1	1	0.947711	1.63136	OLAH	1	24.4433	0.183655
PSMD11	1	0.627969	1.03169	EIF4E3	1	1.63852	1.62803	LINC02363	1	23.8529	0.183655
CXXC4	1	1.19862	1.03169	RAD50	1	0.500692	1.62803	CDON	1	23.8529	0.183655
GRAMD1A	1	0.4988	1.03037	NAA35	1	0.917612	1.62553	HAAO	1	23.8529	0.183655
EIF4EBP1	1	0.741316	1.02905	MAPK14	1	0.799774	1.6247	LGALS14	1	24.4433	0.183655
ATP6V0D1	1	0.546883	1.02905	H1FX	1	1.50608	1.62303	CSF2	1	23.8529	0.183655
STON2	1	1.56039	1.02905	RBM18	1	1.11966	1.6222	PDE8B	1	23.8529	0.183655
TUSC1	1	0.902516	1.02772	CASP7	1	1.03387	1.6222	AC109322.1	1	23.8529	0.183655
GBA	1	1.69591	1.0264	TFF1	1	0.627942	1.6222	AL137186.2	1	23.8529	0.183655
SNX16	1	1.62746	1.02508	RPRD2	1	0.632879	1.62136	AC069549.1	1	23.8529	0.183655
ZNHIT3	1	0.528366	1.02376	HTATIP2	1	0.826804	1.6197	PRNCR1	1	23.8529	0.183655
POLR3GL	1	0.919588	1.02376	NCOA6	1	1.01231	1.61803	ZNF569	1	23.8529	0.183655
CTNNA1	1	0.315504	1.02376	PTPN2	1	0.641131	1.61636	BRCA2	1	24.4433	0.183655
MED6	1	0.979372	1.02243	DGAT1	1	0.840077	1.6147	JAM3	1	23.8529	0.183655
TNKS1BP1	1	0.564799	1.02111	NRBP1	1	0.643044	1.6147	AL161772.1	1	23.8529	0.183655
SARAF	1	0.344603	1.02111	LSM12	1	0.671837	1.61386	ZNF696	1	23.8529	0.183655
OSER1	1	0.611475	1.01979	IPO7	1	0.757536	1.61303	LYG2	1	23.8529	0.183655
BTF3L4	1	0.477885	1.01979	LACC1	1	2.18847	1.61137	MSMP	1	23.8529	0.183655
SELENOF	1	0.641555	1.01979	PDS5B	1	1.324	1.61053	LINC01829	1	23.8529	0.183655
SLC29A1	1	2.00131	1.01846	HP1BP3	1	0.522397	1.6097	GDNF	1	23.8529	0.183655
HTRA2	1	2.05628	1.01846	TVP23B	1	1.63474	1.60803	GRIA4	1	23.8529	0.183655
COX4I1	1	-0.513732	1.01846	TRIB3	1	2.98852	1.60803	SLC1A4	1	23.8529	0.183655
SIPA1	1	2.00131	1.01846	KLHL7	1	0.792658	1.60637	FAM117A	1	23.8529	0.183655
ZMPSTE24	1	0.262525	1.01846	REEP3	1	0.843957	1.60387	LINC01534	1	23.8529	0.183655
TTC33	1	2.00131	1.01846	FAR2	1	1.96756	1.6022	TEX22	1	23.8529	0.183655
PGM3	1	0.935706	1.01846	OS9	1	0.445771	1.6022	CASP5	1	23.8529	0.183655
TSN	1	0.606869	1.01582	ASS1	1	1.44931	1.60137	DARS-AS1	1	23.8529	0.183655
CYB561	1	1.94452	1.01582	TM9SF4	1	0.517621	1.60053	LUCAT1	1	23.8529	0.183655
CUEDC2	1	0.580421	1.01582	ATG4A	1	1.92913	1.5997	ZNF540	1	23.8529	0.183655
MACO1	1	0.800385	1.0145	UBE2D3	1	0.769678	1.59803	THSD7B	1	23.8529	0.183655
RSPRY1	1	0.528366	1.0145	TRIM33	1	0.847044	1.5972	GGN	1	23.8529	0.183655
ERI3	1	0.944585	1.0145	C18orf32	1	0.900848	1.59637	SMAD9	1	23.8529	0.183655
NOL8	1	1.94452	1.01317	FGD4	1	0.857552	1.59637	ANKK1	1	23.8529	0.183655
METTL14	1	1.88574	1.01317	PRSS12	1	2.01535	1.59637	ASB13	1	23.8529	0.183655
SSR2	1	0.316192	1.01053	UBE4A	1	0.878239	1.5947	AP000787.1	1	23.8529	0.183655
CCS	1	0.750086	1.01053	ZBTB41	1	1.5536	1.59304	INHBB	1	23.8529	0.183655
ODF2L	1	0.177476	1.01053	NCBP2	1	0.454711	1.59304	DSCC1	1	23.8529	0.183655
NONO	1	0.243224	1.01053	TALDO1	1	0.94547	1.59304	GALR2	1	23.8529	0.183655
HLA-B	1	0.432501	1.00921	AKAP11	1	0.998142	1.59137	MTBP	1	23.8529	0.183655
COA3	1	0.0974538	1.00656	HEBP1	1	0.657873	1.59054	RUNDC3A	1	23.8529	0.183655
RNASET2	1	0.528366	1.00524	SCAF11	1	0.595183	1.5897	FSIP1	1	23.8529	0.183655
C11orf49	1	0.890503	1.00524	EHBP1L1	1	1.11588	1.58804	ADCY2	1	23.8529	0.183655
HNRNPH2	1	0.653631	1.00524	FAM114A1	1	0.481265	1.58804	DYNC2H1	1	23.8529	0.183655
FLRT3	1	0.982066	1.00524	RREB1	1	0.529064	1.58804	IL1B	1	24.4433	0.183655
TNPO3	1	1.17962	1.00392	NTN4	1	1.00013	1.5872	AL139383.1	1	24.8638	0.183655
SLC7A8	1	3.36944	1.00392	LZIC	1	0.7083	1.5847	AARSD1	1	23.8529	0.183655
TSR3	1	0.761431	1.00259	CAMTA2	1	2.12832	1.58387	TNNT3	1	24.8638	0.183655
TIMM17A	1	0.528366	1.00259	STXBP2	1	0.605108	1.5822	SPC25	1	23.8529	0.183655
SMIM10L1	1	0.344362	1.00259	SFT2D2	1	0.650388	1.58054	CYTH4	1	23.8529	0.183655
PINK1	1	1.32197	1.00259	FAM234A	1	0.598562	1.58054	AGBL2	1	23.8529	0.183655
PIGC	1	0.903791	1.00127	PI3	1	2.38055	1.5797	NTNG2	1	23.8529	0.183655
AKAP17A	1	0.501852	1.00127	TECPR1	1	1.76228	1.57804	HYDIN	1	23.8529	0.183655
JTB	1	0.153965	1.00127	MMGT1	1	0.900108	1.57637	TMEM35A	1	23.8529	0.183655
DNAJC2	1	0.791515	1.00127	HNRNPA3	1	1.004	1.57554	PHLPP2	1	23.8529	0.183655
SERPINA5	1	0.756572	0.999947	EFNB1	1	0.870927	1.57471	IFI44	1	23.8529	0.183655
RAD1	1	1.12947	0.999947	RB1	1	0.773459	1.57387	CAPS2	1	23.8529	0.183655
IL4R	1	0.998751	0.998625	KLC1	1	0.723416	1.57387	GPRASP1	1	23.8529	0.183655
NAA10	1	-0.210907	0.998625	TMC7	1	0.897607	1.57304	CISH	1	23.8529	0.183655
FDFT1	1	0.310443	0.998625	STAMBP	1	0.452257	1.57137	LINC00887	1	23.8529	0.183655
DDX1	1	0.322279	0.998625	TPR	1	0.380127	1.57054	SCN5A	1	23.8529	0.183655
MMP14	1	0.468144	0.998625	EBI3	1	0.671049	1.56971	AC116667.1	1	23.8529	0.183655
ZBTB1	1	0.581957	0.997302	CLRN3	1	0.979234	1.56887	TCEAL5	1	23.8529	0.183655
AP5Z1	1	2.71167	0.994657	NR1D2	1	1.01661	1.56887	LINC02487	1	23.8529	0.183655
PITPNA	1	0.819828	0.994657	KRT18	1	22.298	1.56637	AC105942.1	1	23.8529	0.183655
PLPPR3	1	1.07782	0.993334	MUC17	1	3.53132	1.56637	CAPN6	1	23.8529	0.183655
PSMD1	1	0.260326	0.993334	RALGAPB	1	1.05874	1.56471	RDH12	1	23.8529	0.183655
ACP1	1	0.023149	0.993334	GRIPAP1	1	0.854687	1.56471	AL021707.2	1	23.8529	0.183655
PHF20	1	1.22837	0.992011	CCPG1	1	1.15749	1.56387	KLRG1	1	23.8529	0.183655
TIMM29	1	1.22837	0.992011	DLG3	1	0.757362	1.56387	LRP4	1	23.8529	0.183655
CCNDBP1	1	0.606869	0.992011	PLIN3	1	0.732309	1.56137	PARVB	1	23.8529	0.183655
CUL3	1	0.542544	0.992011	LINC00632	1	3.07869	1.56137	AL136038.5	1	23.8529	0.183655
F3	1	2.64323	0.992011	FABP6	1	27.6916	1.55971	BEND5	1	23.8529	0.183655
TNFRSF18	1	2.57181	0.992011	HIC2	1	2.1896	1.55971	AL352984.1	1	23.8529	0.183655
FAM110B	1	2.57181	0.992011	ACTG1	1	5.01256	1.55888	LINC02313	1	23.8529	0.183655
TMEM245	1	0.717702	0.992011	ERVK3-1	1	0.603221	1.55721	AL118505.1	1	24.4433	0.183655
RANBP1	1	0.179811	0.990689	ECHS1	1	0.770976	1.55721	CHGB	1	23.8529	0.183655
OARD1	1	0.61088	0.989366	TMEM63B	1	0.940012	1.55638	STARD8	1	23.8529	0.183655
CD164	1	0.293295	0.988043	TCIM	1	0.171725	1.55554	AC096536.1	1	23.8529	0.183655
YWHAB	1	0.407279	0.986721	SCAPER	1	1.2619	1.55471	CARD9	1	23.8529	0.183655
COPS4	1	1.17962	0.986721	NDUFA5	1	0.520824	1.55388	HSD11B2	1	23.8529	0.183655
GRB2	1	0.36244	0.986721	GFM2	1	1.43885	1.55304	RTL5	1	23.8529	0.183655
PARG	1	1.17962	0.986721	INF2	1	0.740963	1.55304	HOXA5	1	23.8529	0.183655
GRSF1	1	0.704139	0.984075	CLSTN1	1	0.455775	1.55304	CITED1	1	24.8638	0.183655
SNRPC	1	0.45425	0.984075	PTPN12	1	0.773543	1.55221	AL359232.1	1	23.8529	0.183655
HSD17B14	1	1.70671	0.984075	TMEM238	1	0.71168	1.54804	VCAM1	1	23.8529	0.183655
RANBP2	1	0.631243	0.982753	NUP98	1	0.878138	1.54638	RNF212	1	23.8529	0.183655
SBDS	1	0.415965	0.98143	MSL1	1	0.75694	1.54471	OSBP2	1	23.8529	0.183655
SEPHS2	1	0.169165	0.98143	ANKHD1	1	0.824955	1.54471	LINC00326	1	23.8529	0.183655
STEAP3	1	1.70671	0.980107	COP1	1	0.725254	1.54304	SV2B	1	23.8529	0.183655
ZNF226	1	0.959596	0.978785	AIG1	1	0.654597	1.54304	LAMA2	1	23.8529	0.183655
VPS72	1	0.959596	0.978785	OTULIN	1	0.720359	1.54221	PRC1	1	23.8529	0.183655
PDE5A	1	0.979053	0.977462	PDHA1	1	0.588797	1.54138	AC090409.1	1	23.8529	0.183655
ACTR10	1	0.37849	0.977462	HIVEP1	1	0.881765	1.54138	DRICH1	1	23.8529	0.183655
BMF	1	0.224706	0.976139	CAMK2D	1	0.775259	1.53971	HIST2H2BF	1	23.8529	0.183655
TMEM51	1	0.748734	0.976139	USP10	1	0.629666	1.53971	C1orf54	1	23.8529	0.183655
CCDC124	1	0.537591	0.974817	SIPA1L1	1	0.528984	1.53888	AL391335.1	1	23.8529	0.183655
MVB12B	1	26.5475	0.973494	PAPOLA	1	0.647327	1.53888	AL391988.1	1	23.8529	0.183655
OCEL1	1	1.61564	0.973494	FEZ2	1	0.484529	1.53888	SERPINF2	1	23.8529	0.183655
CCDC93	1	1.05845	0.973494	COX7B	1	1.78699	1.53888	GFRA1	1	23.8529	0.183655
SLC27A2	1	26.5475	0.973494	IFNAR2	1	0.430347	1.53805	DIRAS1	1	23.8529	0.183655
B3GLCT	1	1.45549	0.972171	EPB41L5	1	0.894898	1.53805	CDC45	1	23.8529	0.183655
IFNAR2	1	0.286303	0.970849	DDX3Y	1	0.948216	1.53805	RAP1GAP2	1	0.462562	0.183655
SIGIRR	1	0.608681	0.970849	TRAK2	1	1.53288	1.53721	TLE6	1	23.8529	0.183655
ELAVL1	1	0.50661	0.969526	MCPH1	1	0.882884	1.53638	DHRS9	1	24.8638	0.183655
ETV6	1	0.26245	0.968203	NAAA	1	1.47193	1.53555	FAM122C	1	23.8529	0.183655
CLDND1	1	0.944585	0.96688	CLPX	1	0.810582	1.53555	AL158847.1	1	23.8529	0.183655
ARMC1	1	1.02911	0.96688	KAT6B	1	0.911096	1.53388	SGSM1	1	23.8529	0.183655
RNF4	1	0.83683	0.96688	RAC1	1	1.94796	1.53388	SUMO4	1	23.8529	0.183655
WDR45	1	0.693977	0.965558	RAB10	1	0.85393	1.53305	UST	1	23.8529	0.183655
TTC1	1	0.408014	0.965558	PRDX1	1	1.72389	1.52971	RHOXF1-AS1	1	23.8529	0.183655
ABCD4	1	0.495869	0.964235	APMAP	1	0.792487	1.52971	EFS	1	24.8638	0.183655
ADAM28	1	0.550358	0.962912	PCGF5	1	0.921161	1.52805	NUP210	1	23.8529	0.183655
SDCCAG8	1	0.609024	0.962912	OSTF1	1	0.891068	1.52638	C16orf74	1	23.8529	0.183655
ERBB2	1	0.347233	0.96159	JUP	1	0.509817	1.52555	NSG1	1	23.8529	0.183655
DPH7	1	0.984109	0.96159	CASD1	1	0.878138	1.52471	MSX1	1	23.8529	0.183655
MIA2	1	0.296388	0.960267	HEBP2	1	1.43495	1.52388	FOXC2-AS1	1	23.8529	0.183655
SLAIN2	1	0.528366	0.958944	CRYBG3	1	1.40933	1.52388	AP4B1	1	24.4433	0.183655
RAD21	1	0.761431	0.958944	PRDM1	1	1.63185	1.52305	SYT6	1	24.4433	0.183655
TGM2	1	1.36698	0.958944	PRDM2	1	0.626257	1.52138	CRMP1	1	23.8529	0.183655
YWHAE	1	0.269185	0.958944	NADK2	1	1.39771	1.52138	CFAP46	1	23.8529	0.183655
CHPF2	1	0.909149	0.957622	GCLM	1	1.30728	1.51972	AL138828.1	1	23.8529	0.183655
FGD4	1	0.944585	0.957622	TRMT10A	1	0.745703	1.51888	VTCN1	1	23.8529	0.183655
IFRD2	1	1.94452	0.954976	STX18	1	0.778231	1.51722	SI	1	23.8529	0.183655
FAM32A	1	0.593395	0.954976	HPN	1	0.80623	1.51722	UPK3A	1	23.8529	0.183655
FAM168A	1	1.88574	0.954976	NET1	1	0.428821	1.51722	NPR1	1	23.8529	0.183655
SLC25A5	1	-0.112438	0.953654	CNPPD1	1	1.01661	1.51638	SLC25A34	1	23.8529	0.183655
ZNF821	1	1.82483	0.952331	KDM3B	1	0.648391	1.51472	GATA2-AS1	1	23.8529	0.183655
EBAG9	1	0.935706	0.952331	PYM1	1	0.667148	1.51305	AC010654.1	1	23.8529	0.183655
SCD	1	0.643712	0.952331	HEATR3	1	1.86068	1.51222	TLR7	1	23.8529	0.183655
TINF2	1	1.41088	0.952331	ZMYM2	1	0.633008	1.51055	LINC00648	1	23.8529	0.183655
SLC37A4	1	1.88574	0.952331	GMFB	1	0.473763	1.50888	HOXC6	1	23.8529	0.183655
FHL3	1	1.11254	0.952331	TMEM120A	1	0.806859	1.50805	LINC00973	1	23.8529	0.183655
TTC39A	1	1.02911	0.951008	LCP1	1	1.67568	1.50805	EGFL6	1	23.8529	0.183655
NDUFB8	1	0.383742	0.949686	DBI	1	2.65847	1.50722	TVP23A	1	23.8529	0.183655
SUMF1	1	0.478193	0.948363	DUSP16	1	0.773511	1.50722	WNT7B	1	24.4433	0.183655
ZNF511	1	0.819828	0.94704	ATP6V1C1	1	1.28956	1.50639	KCNJ15	1	23.8529	0.183655
ECD	1	1.69591	0.94704	NFIL3	1	0.476697	1.50639	RNF148	1	23.8529	0.183655
ZBTB20	1	0.214255	0.945718	ABHD17C	1	0.432984	1.50555	LINC02018	1	23.8529	0.183655
MRPL27	1	0.0418355	0.944395	MAPRE1	1	0.42321	1.50555	CNTN3	1	23.8529	0.183655
SBNO1	1	1.01598	0.943072	NHLRC2	1	1.53849	1.50555	WNT2	1	25.4597	0.183655
DAG1	1	0.175869	0.943072	GIGYF2	1	0.329849	1.50222	PLA2G2F	1	23.8529	0.183655
GPAT4	1	0.326312	0.94175	SNX30	1	0.833219	1.50055	AC022167.2	1	23.8529	0.183655
ZNF217	1	0.489931	0.94175	NDUFS4	1	0.52952	1.49889	MYH15	1	23.8529	0.183655
NMB	1	0.0536941	0.94175	GLRX3	1	0.502974	1.49722	MMP24	1	23.8529	0.183655
NELFE	1	0.465917	0.94175	U2AF2	1	0.704934	1.49639	CD200	1	23.8529	0.183655
OLFM2	1	0.837188	0.94175	KIF16B	1	1.57186	1.49639	NCAPG2	1	23.8529	0.183655
GPN3	1	1.27579	0.94175	PYGL	1	1.99867	1.49555	IGSF11	1	23.8529	0.183655
RBM33	1	0.612798	0.940427	C1D	1	0.507504	1.49389	DLGAP4-AS1	1	23.8529	0.183655
PGP	1	0.279651	0.939104	TIPARP	1	1.1336	1.49305	ADPRH	1	23.8529	0.183655
RARS2	1	0.836212	0.939104	RBM33	1	0.602565	1.49305	VSTM2L	1	23.8529	0.183655
MRPL15	1	0.685258	0.937781	STXBP5	1	1.63284	1.49305	POPDC2	1	23.8529	0.183655
RNF6	1	1.02457	0.936459	C5orf51	1	0.99159	1.49305	FTCD	1	23.8529	0.183655
OXCT1	1	2.71167	0.935136	OAS3	1	0.68177	1.49139	KRT80	1	23.8529	0.183655
CDK2AP1	1	0.998751	0.933813	EFNA2	1	0.688396	1.49139	ANKRD65	1	23.8529	0.183655
ARRDC3	1	2.64323	0.933813	GBA2	1	1.06507	1.48805	AC130456.5	1	23.8529	0.183655
ZBTB41	1	1.50874	0.933813	IHH	1	1.16472	1.48639	TMEM52	1	23.8529	0.183655
HMGA1	1	0.22902	0.933813	GNPTAB	1	0.740296	1.48639	AL035420.3	1	23.8529	0.183655
MTRF1L	1	1.03709	0.933813	ZNF281	1	0.988323	1.48639	ARHGAP40	1	23.8529	0.183655
VAMP3	1	0.154981	0.933813	UTP11	1	0.507122	1.48556	AIRE	1	23.8529	0.183655
SPNS1	1	1.0801	0.933813	FLNB	1	1.08626	1.48472	DCUN1D3	1	0.462562	0.183655
KIAA1324L	1	2.57181	0.932491	STRN	1	0.845311	1.48389	NID2	1	23.8529	0.183655
HECTD4	1	0.631745	0.931168	IL1R1	1	2.36123	1.48306	LINC02004	1	23.8529	0.183655
MMADHC	1	0.630319	0.931168	PTAR1	1	1.15256	1.48306	ASCL2	1	23.8529	0.183655
SNRPE	1	0.218188	0.929845	UBXN8	1	2.3059	1.48306	AC005046.1	1	23.8529	0.183655
VPS36	1	0.526239	0.929845	CMTM6	1	0.52914	1.48139	DLX5	1	23.8529	0.183655
MARCH5	1	0.513955	0.929845	ORMDL2	1	0.732244	1.48139	HEPACAM2	1	23.8529	0.183655
EIF1B	1	0.291791	0.928523	AC007364.1	1	1.19766	1.48139	AC007494.2	1	23.8529	0.183655
SPTLC1	1	0.178092	0.9272	HDLBP	1	0.557837	1.48056	AZIN2	1	23.8529	0.183655
EBLN3P	1	0.919588	0.9272	RAB35	1	0.851595	1.47972	E2F8	1	23.8529	0.183655
MAP2K3	1	1.12947	0.925877	ALDOB	1	2.237	1.47722	AC003991.1	1	23.8529	0.183655
GALNT11	1	1.12947	0.925877	DYRK1A	1	0.821684	1.47722	NKD1	1	23.8529	0.183655
GPR108	1	0.618695	0.925877	PPM1A	1	0.837151	1.47639	SLC24A3	1	23.8529	0.183655
UFC1	1	0.434516	0.924555	STK17B	1	0.608684	1.47639	C3orf33	1	23.8529	0.183655
HIP1R	1	1.19862	0.923232	MTM1	1	1.45588	1.47556	LMNTD1	1	23.8529	0.183655
ISCU	1	0.227686	0.923232	GSDME	1	1.03086	1.47389	FZD9	1	23.8529	0.183655
HABP4	1	1.56039	0.923232	SLC38A4	1	27.0828	1.47306	FOXO6	1	23.8529	0.183655
UBTF	1	0.482619	0.921909	LINC00520	1	28.0607	1.47306	AC084036.1	1	23.8529	0.183655
MRPS6	1	0.396549	0.921909	BET1L	1	1.10573	1.47222	TIPARP-AS1	1	23.8529	0.183655
TRIM26	1	1.07782	0.920587	PREP	1	0.58132	1.47222	CENPVL3	1	23.8529	0.183655
BAIAP2L1	1	0.422773	0.920587	THAP1	1	1.06782	1.47222	PTX3	1	23.8529	0.183655
ROGDI	1	1.56039	0.919264	AHCTF1	1	0.882884	1.47056	DLX6	1	23.8529	0.183655
ELK4	1	1.56039	0.919264	FKBP9	1	0.697264	1.46973	AL121894.2	1	23.8529	0.183655
KIAA0930	1	0.618695	0.919264	LEPROTL1	1	0.408823	1.46889	SEC14L5	1	23.8529	0.183655
BLVRA	1	1.50874	0.919264	HIVEP2	1	1.2927	1.46889	AC124798.1	1	23.8529	0.183655
ILKAP	1	0.959596	0.917941	TMEM50A	1	0.933684	1.46806	NELL2	1	23.8529	0.183655
HAGH	1	0.577982	0.917941	PFN1	1	5.59027	1.46639	C16orf71	1	23.8529	0.183655
MED31	1	0.704139	0.917941	RELL1	1	0.589496	1.46556	TNNI2	1	23.8529	0.183655
NOTCH3	1	0.606105	0.917941	PDZK1	1	1.31827	1.46473	AC254629.1	1	23.8529	0.183655
SLFN5	1	1.09512	0.916619	PCYOX1	1	0.501852	1.46473	SLC12A9-AS1	1	23.8529	0.183655
ATP5MG	1	-0.187722	0.916619	CIDEB	1	1.28939	1.46139	PCOLCE2	1	23.8529	0.183655
CCSER2	1	0.944585	0.915296	MAP2K4	1	0.42142	1.46139	BACH1-IT2	1	23.8529	0.183655
KDM5C	1	1.45549	0.915296	ELL2	1	1.18351	1.45889	MUC5AC	1	23.8529	0.183655
FIP1L1	1	0.484039	0.915296	FAM162A	1	0.574812	1.45806	AC016957.2	1	23.8529	0.183655
ALAS1	1	1.45549	0.915296	EHMT1	1	0.249936	1.45806	AF129075.2	1	23.8529	0.183655
CRNKL1	1	1.45549	0.915296	COG6	1	1.5536	1.45806	LRIG1	1	23.8529	0.183655
NDUFB5	1	0.392511	0.913973	CBL	1	0.949232	1.45639	C7orf61	1	23.8529	0.183655
FAM53C	1	0.793983	0.912651	BRAP	1	0.802258	1.45389	AC135050.3	1	23.8529	0.183655
NAT9	1	26.4501	0.912651	UBE2L3	1	0.543912	1.45223	ZCWPW1	1	23.8529	0.183655
ALKBH4	1	26.5475	0.912651	METAP2	1	0.427247	1.45223	GPR135	1	23.8529	0.183655
KCNMB4	1	26.4501	0.912651	TRIM16	1	0.859483	1.4514	CMC4	1	23.8529	0.183655
ME3	1	26.4501	0.912651	MOSPD1	1	0.790773	1.45056	SUSD2	1	23.8529	0.183655
ICAM3	1	26.4501	0.912651	CLN5	1	0.606999	1.45056	LINC00115	1	23.8529	0.183655
ZNF460	1	26.4501	0.912651	AGFG1	1	0.510676	1.44806	SENP8	1	23.8529	0.183655
GTPBP10	1	26.5475	0.912651	IRF6	1	0.65555	1.44806	HIST1H3G	1	23.8529	0.183655
PNPLA4	1	26.5475	0.912651	PAM	1	0.634663	1.44806	THAP10	1	23.8529	0.183655
ZNF236	1	26.4501	0.912651	MET	1	0.758492	1.44723	KIF23	1	23.8529	0.183655
ABLIM3	1	26.6393	0.912651	ITSN1	1	0.951202	1.4464	NXNL2	1	23.8529	0.183655
CTSA	1	0.3569	0.911328	CCT6A	1	0.783706	1.4464	LRMDA	1	23.8529	0.183655
PAWR	1	0.533439	0.910005	ERI1	1	0.726296	1.44473	DUSP13	1	23.8529	0.183655
ICA1	1	0.268401	0.910005	OSBPL9	1	0.447354	1.44306	ZNF699	1	23.8529	0.183655
UBL5	1	0.22242	0.908682	SECISBP2	1	0.57987	1.44306	CENPE	1	23.8529	0.183655
SLC35F2	1	1.40053	0.90736	SLC25A13	1	0.65555	1.44223	AL137003.2	1	23.8529	0.183655
COX14	1	0.0237215	0.906037	ATF2	1	0.648868	1.44223	IL4I1	1	23.8529	0.183655
CCDC174	1	0.781022	0.906037	TJP1	1	0.613231	1.44223	EGF	1	23.8529	0.183655
FSTL3	1	1.27664	0.906037	EPB41L2	1	0.904982	1.44056	AC109347.2	1	23.8529	0.183655
TMEM115	1	0.944585	0.906037	PLEKHF2	1	0.753769	1.43973	TIFA	1	0.0778621	0.183655
APH1A	1	0.443089	0.904714	CA12	1	1.59065	1.43806	AC011511.5	1	24.4433	0.183655
TMEM134	1	0.103928	0.904714	PSMA5	1	0.996786	1.4364	AP005205.2	1	23.8529	0.183655
PTAR1	1	1.28495	0.903392	SEC62	1	1.14032	1.43473	FCMR	1	23.8529	0.183655
SNRNP25	1	1.28495	0.903392	FBXO33	1	0.554825	1.43307	GRAMD2A	1	23.8529	0.183655
TXNDC15	1	0.700396	0.903392	KDM1B	1	0.96416	1.43223	LINC00243	1	23.8529	0.183655
NUDT14	1	0.563987	0.902069	TNKS2	1	0.654385	1.43057	AL021807.1	1	23.8529	0.183655
PSMD6	1	0.629744	0.902069	WDR44	1	0.928344	1.42973	ESCO2	1	23.8529	0.183655
RABEP1	1	0.380396	0.902069	CASC4	1	0.550977	1.42973	TAF4B	1	23.8529	0.183655
FOXO1	1	2.05628	0.899424	CCNL1	1	0.351629	1.4289	LOXL1-AS1	1	23.8529	0.183655
CLSTN2	1	1.94452	0.899424	MRPL30	1	0.852511	1.42807	TNNI1	1	24.4433	0.183655
SERPINE1	1	2.10953	0.899424	PTPN13	1	1.25029	1.42807	ZSCAN12	1	23.8529	0.183655
NORAD	1	0.458656	0.898101	RNF19A	1	0.464765	1.42807	LGR6	1	23.8529	0.183655
ZDHHC12	1	0.419378	0.898101	DNAJA1	1	0.71612	1.42557	AC104463.2	1	23.8529	0.183655
MBD4	1	0.20107	0.898101	AP1S2	1	1.19766	1.42557	LRRC8E	1	23.8529	0.183655
HEXB	1	0.490066	0.896778	NIPSNAP2	1	0.785059	1.42473	PGBD1	1	23.8529	0.183655
LRRN2	1	1.88574	0.896778	GOLGB1	1	0.13173	1.42307	NAP1L5	1	23.8529	0.183655
SERPINB6	1	0.143052	0.895456	ATP6V0B	1	1.0521	1.4214	CGA	1	23.8529	0.183655
ARPC4	1	0.495603	0.895456	CD99	1	1.56713	1.4214	FAM13A-AS1	1	23.8529	0.183655
MXD1	1	0.177476	0.895456	RSRC1	1	0.416184	1.42057	TMCC2	1	23.8529	0.183655
STT3B	1	0.467334	0.895456	HS3ST1	1	0.42142	1.41973	SLC41A1	1	23.8529	0.183655
SNX29	1	1.82483	0.894133	TMEM140	1	2.12832	1.41723	ZNF519	1	23.8529	0.183655
TOR1B	1	1.82483	0.894133	SYAP1	1	0.47268	1.41723	AC005037.1	1	23.8529	0.183655
DDX50	1	0.664282	0.89281	PAQR5	1	0.833219	1.4164	AC114271.1	1	23.8529	0.183655
ERCC3	1	1.76162	0.891488	FRS2	1	0.688398	1.4164	NTF4	1	23.8529	0.183655
MTHFD1L	1	0.841757	0.891488	SLC39A7	1	0.519478	1.4139	AC069503.1	1	23.8529	0.183655
MFSD1	1	1.76162	0.891488	GOLGA2	1	0.474282	1.41224	LINC00239	1	23.8529	0.183655
DDX6	1	0.467632	0.891488	PITRM1	1	1.20249	1.41224	RNASEH2A	1	23.8529	0.183655
POLD3	1	1.76162	0.891488	TOB1	1	0.958664	1.40974	CNOT8	1	0.158449	0.183655
TUBA4A	1	1.36698	0.891488	NMD3	1	0.871009	1.40807	LINC01607	1	23.8529	0.183655
DCAF15	1	1.76162	0.891488	CCDC92	1	0.673944	1.40807	MAST1	1	23.8529	0.183655
ERLIN2	1	0.929366	0.891488	SERINC3	1	0.660243	1.40724	AC008641.1	1	23.8529	0.183655
CHMP2B	1	0.295783	0.890165	TPK1	1	1.52938	1.40557	SFRP2	1	24.4433	0.183655
RNASEH1	1	0.324286	0.888842	IRF1	1	0.704663	1.40557	ARSI	1	23.8529	0.183655
SLFN13	1	1.69591	0.888842	VPS33A	1	1.07942	1.40307	KRTAP1-1	1	23.8529	0.183655
DYNC2LI1	1	1.69591	0.888842	ZNF267	1	0.758628	1.40307	FAT3	1	23.8529	0.183655
AFF1	1	1.03709	0.888842	COL12A1	1	1.96537	1.40307	RAPGEF4	1	23.8529	0.183655
LENG1	1	1.69591	0.888842	MIR194-2HG	1	1.8159	1.4014	ZEB1	1	23.8529	0.183655
ZSCAN16	1	1.76162	0.888842	S100A9	1	1.35469	1.39974	RBM26-AS1	1	23.8529	0.183655
COPB1	1	0.448062	0.888842	CBLL1	1	1.11351	1.39807	AC012073.1	1	23.8529	0.183655
UBE4B	1	1.69591	0.888842	DLGAP1	1	1.8159	1.39641	DRC1	1	23.8529	0.183655
BCAT2	1	1.69591	0.888842	GTF2H1	1	1.03	1.39474	CBWD6	1	23.8529	0.183655
OLFML3	1	1.59757	0.888842	NOL7	1	0.485243	1.39391	AC231981.1	1	23.8529	0.183655
M6PR	1	0.152871	0.886197	MBD2	1	0.686057	1.39391	AC092757.3	1	23.8529	0.183655
COX5B	1	0.201014	0.886197	PSMC6	1	0.719368	1.39307	PLEKHO2	1	23.8529	0.183655
DPCD	1	0.717702	0.884874	USP15	1	0.678551	1.39141	CCNA2	1	23.8529	0.183655
COQ10B	1	0.549478	0.883552	CLASP1	1	0.892876	1.39141	GAPLINC	1	23.8529	0.183655
IFT81	1	0.937928	0.883552	SPRED2	1	0.811933	1.38974	B3GNT4	1	23.8529	0.183655
CDC37L1	1	0.871347	0.880906	TRANK1	1	2.9438	1.38807	AC138207.7	1	23.8529	0.183655
UBASH3B	1	1.02457	0.880906	AL022323.4	1	1.03	1.38724	LINC00847	1	23.8529	0.183655
TPD52L1	1	0.871347	0.880906	HNRNPH1	1	0.645862	1.38724	AL355102.4	1	25.1912	0.183655
GGA2	1	1.22837	0.880906	PMM1	1	0.786288	1.38724	AC005899.6	1	23.8529	0.183655
CCDC71L	1	0.403806	0.878261	STRADB	1	2.06475	1.38641	THRIL	1	23.8529	0.183655
DNAAF2	1	0.798648	0.878261	ZNF706	1	1.04015	1.38641	AC084809.2	1	23.8529	0.183655
MRPL16	1	0.770619	0.878261	CCDC126	1	1.43885	1.38641	B3GNTL1	1	23.8529	0.183655
SMCO4	1	0.586842	0.878261	C5orf30	1	1.43885	1.38641	AL356512.1	1	23.8529	0.183655
SYT10	1	2.90151	0.876938	AFF1	1	0.706478	1.38557	AC132872.1	1	23.8529	0.183655
KRIT1	1	0.890503	0.876938	SLC19A3	1	1.1323	1.38557	TPM1-AS	1	23.8529	0.183655
PDS5B	1	0.721153	0.876938	GTF2E2	1	0.564573	1.38557	AC007193.1	1	23.8529	0.183655
PTGR1	1	0.660234	0.876938	MVD	1	0.553555	1.38391	SLC16A12	1	24.4433	0.183655
PSMC4	1	0.448883	0.875615	ZNF708	1	1.36154	1.38307	LINC00628	1	23.8529	0.183655
ELP6	1	1.17962	0.875615	ZFX	1	1.30076	1.38141	FAM189A1	1	23.8529	0.183655
YWHAH	1	0.124932	0.875615	RC3H1	1	0.356558	1.38141	AL356441.1	1	23.8529	0.183655
SPOCK1	1	2.77739	0.875615	RAI14	1	0.722143	1.37974	SLC26A8	1	23.8529	0.183655
ASCC2	1	1.17962	0.875615	SESTD1	1	0.632008	1.37391	AC016866.1	1	23.8529	0.183655
UTP6	1	1.22837	0.875615	CRIM1	1	0.602423	1.37308	ZNF471	1	23.8529	0.183655
PCNX2	1	0.631745	0.874293	GSTO1	1	1.23054	1.37141	AF131215.7	1	23.8529	0.183655
P3H1	1	0.903791	0.874293	HTT	1	0.708197	1.37141	DEFB4B	1	24.4433	0.183655
TNC	1	2.8406	0.874293	ARID3A	1	0.542163	1.37058	CEP128	1	24.4433	0.183655
ESPN	1	0.912812	0.87297	TCP11L2	1	1.28515	1.37058	C17orf107	1	23.8529	0.183655
EEF1E1	1	0.0582999	0.87297	DSEL	1	0.794111	1.36891	DEFB4A	1	23.8529	0.183655
FTSJ3	1	0.959596	0.87297	ATP11A	1	0.646729	1.36891	AL512363.1	1	23.8529	0.183655
RNPEP	1	0.391841	0.871647	SORL1	1	0.581178	1.36808	USP6	1	23.8529	0.183655
ZNF254	1	2.49712	0.871647	LIN7C	1	0.70043	1.36808	LRRC66	1	23.8529	0.183655
PLXNB2	1	0.520644	0.871647	TENM4	1	1.73583	1.36808	RASL11B	1	23.8529	0.183655
IL6ST	1	0.537591	0.871647	CADPS2	1	0.802411	1.36641	SELL	1	23.8529	0.183655
PLPP1	1	1.12947	0.870325	EPB41L4A	1	0.93326	1.36641	DAAM2	1	23.8529	0.183655
HK1	1	1.17962	0.870325	GSTCD	1	1.45588	1.36558	TIGD3	1	23.8529	0.183655
AFAP1L2	1	2.41882	0.870325	OCRL	1	1.40933	1.36558	NUF2	1	24.4433	0.183655
ZCCHC17	1	0.901908	0.870325	OGA	1	0.473763	1.36308	HSPA6	1	28.7999	0.183655
EAF2	1	2.41882	0.870325	HIPK1	1	0.777984	1.36225	SOX7	1	23.8529	0.183655
WWP1	1	0.490066	0.870325	AMD1	1	0.538854	1.36225	ALKBH2	1	23.8529	0.183655
ZNF35	1	2.41882	0.870325	FUT2	1	1.30728	1.35891	PLIN5	1	23.8529	0.183655
PAXIP1-AS1	1	2.41882	0.870325	ARHGEF7	1	0.712598	1.35725	HOPX	1	24.4433	0.183655
GNA13	1	2.41882	0.870325	EIF4EBP2	1	0.678699	1.35641	AC040977.1	1	23.8529	0.183655
ZNF805	1	2.41882	0.870325	ATP6V1A	1	0.631142	1.35475	CHRNA5	1	23.8529	0.183655
MCPH1	1	2.33652	0.869002	DNAJA2	1	0.33932	1.35475	ARHGAP30	1	23.8529	0.183655
CYP2B6	1	0.392314	0.869002	SHC1	1	0.554591	1.35391	FKBP5	1	23.8529	0.183655
ETFB	1	0.243095	0.869002	ROCK1	1	0.314076	1.35225	EYS	1	23.8529	0.183655
INHBA	1	0.733684	0.869002	AMBP	1	1.68652	1.35225	AL451064.1	1	23.8529	0.183655
ANKRD52	1	2.33652	0.869002	IARS	1	1.10339	1.35225	C9orf43	1	23.8529	0.183655
FBXL15	1	0.560982	0.867679	LMBR1	1	0.618681	1.35225	TRPV3	1	23.8529	0.183655
PPIA	1	0.0513686	0.867679	NEK7	1	0.646799	1.35141	GNA15	1	23.8529	0.183655
ZNF576	1	0.55554	0.867679	MYO7B	1	1.40933	1.35058	AC068338.3	1	23.8529	0.183655
HSPB11	1	0.356247	0.866357	EIF4B	1	0.38844	1.35058	TTK	1	23.8529	0.183655
CCM2	1	0.253832	0.866357	TRIM37	1	1.31242	1.35058	LY6G6C	1	23.8529	0.183655
ESD	1	0.276672	0.866357	GPBP1	1	0.292543	1.34975	TNFRSF10D	1	0.697361	0.183655
CCDC186	1	0.169165	0.866357	MUC3A	1	1.23606	1.34975	DCC	1	23.8529	0.183655
FHL2	1	0.304533	0.866357	AAK1	1	0.521139	1.34891	PSMB8-AS1	1	23.8529	0.183655
LYPLA2	1	0.492055	0.866357	TGOLN2	1	0.683265	1.34891	AL049775.3	1	23.8529	0.183655
MOB2	1	0.472392	0.865034	SOWAHC	1	0.766747	1.34808	AF131216.1	1	24.4433	0.183655
MCTS1	1	0.437716	0.863711	EXOC8	1	2.48676	1.34808	GAS6-AS1	1	23.8529	0.183655
NDUFA11	1	-0.020029	0.863711	UNC13C	1	2.55034	1.34808	SKA1	1	24.4433	0.183655
GPX7	1	1.56039	0.862389	GAB1	1	1.10285	1.34641	PEBP4	1	23.8529	0.183655
DDAH2	1	0.176374	0.862389	TMX3	1	0.3872	1.34558	MAPRE1	1	0.098449	0.182507
OSBPL8	1	0.0645944	0.861066	TRAF3IP2	1	1.01161	1.34475	MTSS1	1	0.287289	0.182507
MARCH9	1	0.640238	0.861066	IPO8	1	0.73846	1.34475	IMPA2	1	0.310965	0.182507
RAB31	1	0.138301	0.861066	HTATSF1	1	0.644214	1.34308	IGFBP4	1	-0.298447	0.181359
DNPEP	1	1.02457	0.859743	DAPP1	1	0.571349	1.34142	STAT5B	1	0.449441	0.181359
EXOSC4	1	0.549478	0.858421	PCDHGB6	1	0.591595	1.34142	SLC6A6	1	0.222232	0.181359
VPS26C	1	1.02911	0.858421	SEC24A	1	0.777806	1.34058	EPB41L3	1	0.118412	0.181359
UBE2N	1	0.311657	0.858421	TMEM199	1	0.811933	1.33975	REG3A	1	-5.38352	0.180212
ZNF622	1	0.637734	0.857098	PEAK1	1	1.48938	1.33975	HMCES	1	0.274035	0.180212
MBTPS1	1	0.279651	0.857098	RBM25	1	0.0905642	1.33892	EXOC6	1	0.112786	0.179064
TPRKB	1	0.451313	0.857098	GLYR1	1	0.784369	1.33725	LRP11	1	0.122262	0.177916
HM13	1	0.272952	0.855775	TNPO1	1	0.452529	1.33558	UBIAD1	1	0.122262	0.177916
ZNF562	1	1.50874	0.854452	STIP1	1	0.554019	1.33558	PIGZ	1	0.888409	0.177916
YIPF1	1	0.793983	0.854452	F2	1	1.58176	1.33308	GTF2H5	1	0.00472315	0.177916
MATN2	1	1.45549	0.854452	INSIG1	1	0.986364	1.33308	ERI1	1	0.122262	0.177916
DPF2	1	0.793983	0.854452	PCSK6	1	1.37959	1.33225	TMEM200B	1	0.0759151	0.176768
PIK3R1	1	0.417626	0.854452	SMG7	1	0.259916	1.33142	NKILA	1	0.0759151	0.176768
ZMIZ1	1	1.40053	0.854452	PPP4R2	1	0.634663	1.33142	TRIM3	1	0.0759151	0.176768
LIN7C	1	1.40053	0.854452	AP1S3	1	0.698076	1.33142	ABHD5	1	0.300954	0.176768
AAK1	1	0.748734	0.85313	RSL1D1	1	0.582545	1.32975	ARHGEF16	1	-0.0996905	0.174472
DMAP1	1	0.700396	0.85313	LARP1B	1	0.62843	1.32975	MST1	1	-0.508958	0.173324
EEF1AKMT4	1	26.4501	0.851807	PIGS	1	0.633132	1.32892	RNFT1	1	0.434007	0.172177
ZNF888	1	26.3463	0.851807	ARAP2	1	0.947117	1.32808	NAMPT	1	0.240543	0.172177
ADA	1	26.5475	0.851807	SERP1	1	0.724035	1.32642	ARSK	1	0.0778621	0.172177
PGBD5	1	26.8866	0.851807	OCIAD1	1	0.90279	1.32475	TRA2B	1	0.373962	0.171029
TMEM187	1	26.4501	0.851807	PBX2	1	0.551139	1.32392	DICER1	1	0.150564	0.169881
LEFTY2	1	26.6393	0.851807	VBP1	1	0.463178	1.32225	DEAF1	1	0.0590962	0.168733
CTIF	1	26.6393	0.851807	MPHOSPH10	1	0.816824	1.32142	WWC3	1	0.0590962	0.168733
TKFC	1	26.3463	0.851807	ITSN2	1	0.530303	1.32142	PATL1	1	0.0342571	0.167585
FER	1	26.6393	0.851807	SAMD8	1	0.751377	1.32059	HAS2	1	0.367012	0.167585
RFC2	1	26.3463	0.851807	C12orf4	1	1.4658	1.31975	CAMK1D	1	0.0778621	0.167585
RCHY1	1	1.34373	0.850484	PPP2CA	1	0.827876	1.31975	ZNF48	1	0.0342571	0.167585
SCARB2	1	0.315504	0.850484	VTI1A	1	0.488776	1.31725	POLR1A	1	0.783351	0.166437
C3orf38	1	1.34373	0.850484	TIMP3	1	1.79509	1.31642	LYN	1	0.28346	0.166437
AHSA1	1	0.330258	0.849162	TMEM131	1	0.527599	1.31642	UCK2	1	0.67092	0.166437
ISCA1	1	0.153032	0.849162	B4GALT5	1	0.785006	1.31309	PARG	1	0.549934	0.166437
TGFB1	1	0.380879	0.847839	BRPF3	1	1.15389	1.31059	FASTKD2	1	0.281558	0.16529
IER2	1	0.265997	0.847839	PSMC4	1	0.67214	1.31059	MRNIP	1	-0.0345685	0.16529
BRMS1	1	0.643712	0.846516	PALB2	1	2.3059	1.30976	SAYSD1	1	-0.12084	0.164142
TM2D1	1	0.335365	0.846516	SHMT2	1	1.03387	1.30892	NACC2	1	0.403872	0.164142
AGPAT4	1	1.28495	0.846516	ZNF124	1	0.973136	1.30809	ZSWIM4	1	-0.374868	0.162994
HAUS6	1	1.32076	0.845194	TFIP11	1	0.928344	1.30642	MLLT1	1	-0.237025	0.162994
EIF3I	1	0.428153	0.845194	ZDHHC21	1	0.655034	1.30642	MRPL32	1	0.0504132	0.162994
CCT7	1	0.178092	0.845194	C1GALT1C1	1	0.428772	1.30476	RPIA	1	0.418902	0.160698
TMEM106C	1	0.909149	0.845194	C5orf22	1	1.64979	1.30476	TMEM50A	1	0.180753	0.160698
NSRP1	1	0.612798	0.845194	CMAS	1	0.605023	1.30309	EIF2AK3	1	0.418902	0.160698
OAZ2	1	0.664282	0.843871	C3orf85	1	2.26124	1.30309	PTPN13	1	0.418902	0.160698
AKAP9	1	-0.0131528	0.842548	TMEM184C	1	1.32738	1.30226	PITRM1	1	0.418902	0.160698
CDC34	1	0.635789	0.842548	PPARGC1B	1	2.87202	1.30142	INTS5	1	0.418902	0.160698
HACD2	1	0.514307	0.842548	TMEM82	1	26.6672	1.29976	HIST1H2BJ	1	0.549934	0.160698
YPEL2	1	0.524182	0.841226	YIPF5	1	0.545831	1.29892	LIPG	1	0.398766	0.160698
SH3KBP1	1	0.227738	0.841226	LYN	1	1.11814	1.29809	TNKS2	1	-0.184396	0.160698
H2AFY	1	0.305577	0.841226	CYLD	1	2.04888	1.29726	FLYWCH1	1	0.418902	0.160698
E2F4	1	0.6589	0.841226	SULT1A1	1	1.92215	1.29726	GIPR	1	0.418902	0.160698
CYTOR	1	0.606105	0.839903	NIPBL	1	0.263046	1.29726	LRCH3	1	0.152525	0.15955
TSTD1	1	0.153639	0.839903	C2CD5	1	1.92986	1.29642	CCDC86	1	1.09406	0.158402
SURF4	1	0.0892518	0.839903	MACF1	1	0.562954	1.29392	AMOTL2	1	0.349339	0.158402
RNF149	1	0.791515	0.83858	C1RL-AS1	1	1.27789	1.29309	NOLC1	1	0.293095	0.158402
IFT52	1	1.82483	0.835935	PPP1R15A	1	0.622336	1.29143	CYP2C9	1	1.09406	0.158402
SPART	1	-0.277807	0.835935	CCL14	1	1.47756	1.28976	SPRR1B	1	1.64356	0.158402
CCDC12	1	0.551347	0.835935	TIPRL	1	0.566161	1.28893	CCT6B	1	0.866201	0.156107
RALY	1	0.259698	0.835935	SNTB1	1	1.20249	1.28893	POU2F2	1	0.866201	0.156107
FAM192A	1	0.612798	0.834612	FMNL2	1	0.5399	1.28559	ADAMTS16	1	0.866201	0.156107
MOB1A	1	0.230731	0.834612	CEBPA	1	0.75694	1.28476	SCML1	1	0.866201	0.156107
FAM227A	1	1.76162	0.83329	PTPRJ	1	0.692781	1.28476	ANXA10	1	0.866201	0.156107
METTL5	1	0.268401	0.83329	SYTL5	1	1.07673	1.28393	ASS1	1	0.866201	0.156107
PUS7L	1	1.76162	0.83329	RBBP7	1	0.371234	1.28309	PEAK1	1	0.18292	0.156107
PAPLN	1	1.82483	0.83329	ASAP1	1	0.625972	1.28309	ZNF235	1	0.866201	0.156107
CARD10	1	0.485658	0.831967	PIAS4	1	1.06782	1.28309	SYP	1	0.866201	0.156107
TMEM45A	1	0.791606	0.831967	SLC30A1	1	1.19328	1.28309	FGF12	1	0.866201	0.156107
DHRS7	1	0.249144	0.830644	FGA	1	2.02064	1.28226	PIGU	1	0.18292	0.156107
ACTR1A	1	0.70532	0.830644	ZNF675	1	1.22073	1.28226	DZANK1	1	0.866201	0.156107
TP53I13	1	1.69591	0.830644	INO80C	1	0.744356	1.28226	WDR25	1	0.275903	0.154959
TMED1	1	0.457771	0.830644	PTPN3	1	0.685722	1.28059	FEM1A	1	0.275903	0.154959
SF3B3	1	0.937928	0.829322	SUCO	1	0.781518	1.27976	AP5S1	1	0.275903	0.154959
DDIT4	1	0.369832	0.829322	DPY19L4	1	0.608922	1.27726	TMEM38B	1	0.275903	0.154959
RELA	1	0.937928	0.829322	EXT1	1	0.659459	1.27643	LAMTOR3	1	0.0618858	0.154959
RNGTT	1	1.62746	0.827999	TRNT1	1	0.47106	1.27643	THG1L	1	0.275903	0.154959
PNPT1	1	1.62746	0.827999	CFTR	1	0.637242	1.27643	FAM71E1	1	0.275903	0.154959
PIGK	1	1.62746	0.827999	HGD	1	0.281314	1.27559	LRRC8C	1	0.597706	0.153811
CC2D1B	1	1.62746	0.827999	OLFM4	1	0.936154	1.27559	OBSCN-AS1	1	0.597706	0.153811
ARHGAP21	1	0.383627	0.826676	ARPC4	1	0.44215	1.27476	ALMS1	1	0.597706	0.153811
EMC3	1	0.138301	0.826676	ELMSAN1	1	0.719068	1.27476	FAM184A	1	0.597706	0.153811
SFXN3	1	0.760308	0.826676	KIAA1324L	1	1.29998	1.27476	DCK	1	0.597706	0.153811
ZNF746	1	1.55604	0.825353	SH3BGRL2	1	0.31998	1.27393	MC1R	1	0.597706	0.153811
FBN2	1	1.32197	0.825353	CBWD5	1	0.986783	1.27393	BX284668.5	1	0.597706	0.153811
TUBG1	1	1.22837	0.825353	EFL1	1	2.03232	1.2731	HIF3A	1	0.597706	0.153811
ZNF32	1	0.26245	0.822708	RHEB	1	0.572668	1.27226	ZNF667	1	0.597706	0.153811
GADD45GIP1	1	-0.0189754	0.821385	TNFRSF10C	1	1.36154	1.27143	CTSK	1	0.597706	0.153811
GPR160	1	0.404285	0.821385	PMPCB	1	0.852599	1.27143	AC090340.1	1	0.597706	0.153811
NMRK1	1	0.770619	0.821385	VASP	1	0.283527	1.26976	IBA57	1	0.597706	0.153811
NRG3	1	0.606869	0.820063	ELF4	1	0.676501	1.26976	ZFP28	1	0.597706	0.153811
PTPRE	1	0.998751	0.820063	SUN2	1	0.551043	1.26893	PHEX	1	0.597706	0.153811
MTAP	1	0.579903	0.820063	QDPR	1	0.436111	1.26726	MANEA	1	0.597706	0.153811
ZSWIM7	1	0.419378	0.81874	TRIM47	1	1.31242	1.26726	CDHR2	1	0.597706	0.153811
CFAP298	1	0.847758	0.817417	DNAJC21	1	0.524648	1.26726	ZNF433	1	0.597706	0.153811
EPM2AIP1	1	0.631745	0.817417	SGMS1	1	0.475985	1.26643	ELMO2	1	0.597706	0.153811
PUM1	1	0.428167	0.817417	SLC51A	1	2.72791	1.26643	AC087190.1	1	0.597706	0.153811
UQCR10	1	-0.232929	0.817417	UBE3B	1	0.872782	1.26476	MPHOSPH9	1	0.597706	0.153811
VIRMA	1	0.652263	0.814772	MIEF1	1	1.91982	1.26476	ZNF154	1	0.597706	0.153811
GTPBP8	1	0.484039	0.814772	TMEM183A	1	0.598349	1.2631	ZNF318	1	0.597706	0.153811
TPR	1	0.252523	0.814772	MORC3	1	1.12327	1.26143	POLR3B	1	0.597706	0.153811
PIAS4	1	1.22837	0.814772	SENP2	1	0.777991	1.25893	DAPK2	1	0.597706	0.153811
SLC50A1	1	0.804784	0.813449	FZD5	1	0.584082	1.25726	CCDC74A	1	0.597706	0.153811
WDR18	1	0.838352	0.813449	ZRANB1	1	0.615668	1.25726	PELI3	1	0.597706	0.153811
ZG16B	1	2.77739	0.813449	VNN3	1	3.72526	1.25726	TNS1	1	0.597706	0.153811
BAZ1A	1	0.270806	0.813449	MIGA1	1	0.521015	1.25643	GANC	1	0.597706	0.153811
RP9	1	0.609024	0.812127	EIF4E	1	0.545831	1.2556	KLK1	1	0.597706	0.153811
SIL1	1	0.537591	0.812127	LRRC57	1	0.828512	1.25477	UPRT	1	0.597706	0.153811
CENPM	1	2.49712	0.810804	EXOC6	1	0.411587	1.25477	CLEC2D	1	0.597706	0.153811
RRS1	1	2.41882	0.810804	PSMD12	1	0.744329	1.25393	FZD2	1	0.597706	0.153811
SRSF9	1	0.105411	0.809481	PRELID1	1	1.50755	1.25393	MALRD1	1	0.597706	0.153811
NFKBIL1	1	1.07782	0.809481	CTPS1	1	1.36154	1.25143	POLR1B	1	0.597706	0.153811
STX5	1	1.12947	0.809481	DCUN1D1	1	0.625437	1.2506	SCEL	1	0.597706	0.153811
TTC5	1	2.33652	0.809481	MARC1	1	0.926464	1.24977	TBC1D24	1	0.597706	0.153811
HPCAL1	1	2.33652	0.809481	TMEM263	1	0.578361	1.24893	WNT5A	1	0.597706	0.153811
SLC12A4	1	2.33652	0.809481	USP8	1	0.380252	1.2481	VSIG1	1	0.597706	0.153811
PPIG	1	0.20925	0.809481	ATRN	1	0.851595	1.24727	ZNF85	1	0.597706	0.153811
LGALS1	1	1.70671	0.809481	C21orf91	1	1.73816	1.24727	N4BP3	1	0.597706	0.153811
PDGFB	1	0.364001	0.809481	HMOX1	1	0.972774	1.24727	MIR181A1HG	1	0.597706	0.153811
DHFR	1	2.24977	0.808159	AFAP1L1	1	2.87202	1.2456	GTF2IRD2	1	0.597706	0.153811
UBE2T	1	2.24977	0.808159	MPP7	1	1.34378	1.2456	PCDHGA10	1	0.597706	0.153811
SLC25A20	1	2.24977	0.808159	TPP2	1	0.887854	1.24393	ZNF100	1	0.597706	0.153811
TRIM23	1	2.24977	0.808159	YWHAB	1	1.25261	1.24393	RACGAP1	1	0.597706	0.153811
PAN3	1	2.24977	0.808159	PRKAR2A	1	0.446554	1.2431	CPAMD8	1	0.597706	0.153811
SCMH1	1	2.24977	0.808159	NFKBIB	1	1.01151	1.2431	MIGA2	1	0.597706	0.153811
NOSIP	1	0.529491	0.808159	RIOK1	1	1.10934	1.2431	TTC23	1	0.597706	0.153811
OSGEP	1	0.83683	0.808159	PITPNA	1	0.85259	1.24227	PROX1	1	-0.351869	0.153811
NPAS2	1	2.24977	0.808159	CGRRF1	1	1.27789	1.24143	SNRNP48	1	0.0958408	0.152663
BLOC1S4	1	0.568932	0.808159	ZNF148	1	0.378961	1.24143	EED	1	0.3537	0.151515
ANAPC16	1	0.0862965	0.806836	HDX	1	1.85808	1.2406	SIAH1	1	0.3537	0.151515
RBBP7	1	0.457058	0.806836	HECA	1	1.01969	1.2406	SYT10	1	0.500035	0.151515
UBE2Q1	1	0.339329	0.805513	PVR	1	0.708124	1.23977	LINC00511	1	-0.268518	0.151515
CYP27C1	1	1.50874	0.805513	ACBD3	1	0.373793	1.23977	AP001453.2	1	0.0961488	0.150368
ZNF738	1	1.02457	0.804191	HIST1H1B	1	1.91982	1.23977	MEIS3	1	0.272175	0.150368
LCA5	1	1.02457	0.804191	ZBTB10	1	0.779733	1.23977	HNF4A	1	0.045736	0.14922
CKS1B	1	0.487196	0.802868	GSR	1	0.513827	1.23893	EPB41L4A	1	0.483361	0.14922
OSBPL1A	1	1.45549	0.801545	EIF2AK2	1	0.362767	1.23394	LSS	1	0.122262	0.14922
DEDD2	1	1.02668	0.800223	ANKS4B	1	1.39972	1.23394	TRIM15	1	-0.420441	0.148072
NDUFV2	1	-0.00988962	0.800223	TANK	1	0.725176	1.2331	CAPN7	1	0.3537	0.148072
PCGF5	1	1.02668	0.800223	VPS53	1	0.947117	1.2331	ZNF740	1	0.00367947	0.148072
DNAJC15	1	0.386101	0.797577	CASK	1	0.566954	1.23227	KAT5	1	0.102457	0.148072
C4orf48	1	0.0653167	0.797577	CFAP97	1	0.375846	1.23144	MAPKAPK5	1	-0.11246	0.148072
PARVA	1	1.45549	0.797577	COX5A	1	1.57903	1.22894	C22orf39	1	-0.0833333	0.146924
STOML2	1	0.636816	0.797577	LMO4	1	0.388941	1.22894	LIN7B	1	-0.227783	0.143481
NAA20	1	0.50661	0.796254	NEDD4L	1	0.517899	1.22644	EEF1AKMT1	1	0.00374854	0.143481
HKDC1	1	0.501852	0.796254	CAB39L	1	0.751377	1.2256	NTRK2	1	1.11438	0.142333
DTYMK	1	0.346083	0.794932	PSMB2	1	0.549227	1.22477	IRF6	1	0.0261627	0.142333
PLEKHB1	1	1.07301	0.794932	EXT2	1	0.579103	1.22477	C20orf96	1	0.384723	0.141185
NDUFA2	1	-0.0665915	0.794932	NEU1	1	0.437746	1.22477	ZFYVE19	1	0.214605	0.140037
EGFL7	1	0.197187	0.793609	CHM	1	0.483433	1.22394	ATF7IP2	1	0.770672	0.140037
UBE2L6	1	0.517034	0.793609	DNAJC11	1	0.909735	1.2231	AFAP1L2	1	-0.15738	0.138889
EPHA1	1	0.70508	0.793609	DAZAP1	1	0.569005	1.2231	RNF214	1	0.00381846	0.138889
HIF1AN	1	1.34373	0.793609	ENTPD4	1	0.52234	1.22227	ZFP36L1	1	0.0344647	0.138889
HSPH1	1	0.513955	0.792286	VAMP3	1	0.649273	1.22227	MAK16	1	0.00381846	0.138889
MARCKSL1	1	0.678539	0.792286	C2orf49	1	0.286697	1.22227	NR2C1	1	-0.0847843	0.137741
CD3EAP	1	26.3463	0.790964	SPTLC1	1	0.390317	1.22144	CD82	1	0.475932	0.137741
MCUB	1	26.4501	0.790964	ATG5	1	0.278333	1.22144	C18orf21	1	0.399425	0.137741
CRNDE	1	26.3463	0.790964	TIFA	1	1.44993	1.2206	SMIM20	1	0.295047	0.135446
TAZ	1	26.2351	0.790964	PPP2R3A	1	0.73846	1.21977	GPSM1	1	0.126193	0.134298
DNAJC17	1	26.3463	0.790964	SFTA2	1	0.458888	1.21977	ABCA2	1	0.606933	0.13315
ZUP1	1	26.3463	0.790964	FRA10AC1	1	0.686649	1.21894	HMGN5	1	0.279665	0.13315
ZNF232	1	26.4501	0.790964	SLC15A1	1	1.59065	1.21811	DERA	1	0.0958408	0.13315
ZNF335	1	26.2351	0.790964	TANC1	1	0.57873	1.21811	PHLDB3	1	0.279665	0.13315
SEC61A1	1	0.213426	0.790964	DLST	1	0.70043	1.21811	ZHX3	1	0.606933	0.13315
BNIP3L	1	0.15817	0.790964	FOSL2	1	0.540203	1.21811	FCER1G	1	0.606933	0.13315
CDKAL1	1	26.2351	0.790964	SH3KBP1	1	0.213146	1.21727	UBE2D1	1	-0.190859	0.132002
MMP15	1	0.652114	0.790964	GOSR1	1	0.724304	1.21644	UNC5B-AS1	1	-0.252188	0.132002
ANKRD54	1	26.3463	0.790964	PEPD	1	0.709116	1.21561	KCTD3	1	-0.205459	0.129706
ADGRF2	1	26.4501	0.790964	IREB2	1	0.686105	1.21477	ZNF138	1	0.449441	0.128559
METTL18	1	26.4501	0.790964	CDCP1	1	0.0416063	1.21477	FKBPL	1	0.449441	0.128559
ZNF785	1	26.2351	0.790964	XRCC5	1	1.10176	1.21394	AP000704.1	1	0.449441	0.128559
CRTAP	1	26.4501	0.790964	DGKH	1	1.15389	1.21311	NSUN2	1	-0.316582	0.127411
GNAL	1	26.4501	0.790964	MIR3142HG	1	26.7593	1.21311	LINC01705	1	0.361323	0.126263
RRAD	1	27.3498	0.790964	LRP12	1	1.92986	1.21311	MAPKBP1	1	0.167234	0.125115
FAM171A2	1	26.4501	0.790964	INPP4A	1	1.52938	1.21311	VGLL1	1	1.60675	0.125115
NUP188	1	26.2351	0.790964	THADA	1	1.15338	1.21311	C7orf26	1	0.418902	0.125115
YJU2	1	26.2351	0.790964	REN	1	29.273	1.21311	CAPN12	1	-0.0123005	0.125115
VASH1	1	26.2351	0.790964	ECH1	1	0.785675	1.21311	UCK1	1	0.274035	0.123967
SNAPC2	1	26.3463	0.790964	TM6SF2	1	1.92986	1.21311	HELB	1	1.27937	0.123967
NUDT1	1	1.34373	0.789641	DHX8	1	0.745703	1.21144	KLHL25	1	0.274035	0.123967
TMEM176A	1	0.14481	0.789641	COX19	1	0.548281	1.21061	GALNT14	1	1.60675	0.123967
TNFRSF11B	1	1.17074	0.789641	CALM2	1	1.83887	1.20977	SLC39A13	1	-0.0448873	0.123967
PNMA1	1	1.28495	0.789641	TAF2	1	0.958298	1.20977	AC093462.1	1	1.27937	0.123967
NDUFB4	1	-0.116513	0.789641	JRKL	1	1.5865	1.20977	NRG1	1	1.60675	0.123967
NUAK1	1	0.457058	0.788318	STX12	1	0.761259	1.20811	SLC52A3	1	1.27937	0.123967
KIF5B	1	0.0727952	0.788318	TRHDE	1	0.874567	1.20811	HIRA	1	0.274035	0.123967
DHX38	1	0.890503	0.788318	PIK3R2	1	1.01151	1.20727	BEST1	1	0.274035	0.123967
MRPL19	1	0.653631	0.788318	TCHP	1	1.78303	1.20644	MUC4	1	1.27937	0.123967
GALNT7	1	0.264464	0.788318	RHBDD1	1	1.78303	1.20644	IL27RA	1	0.274035	0.123967
UFSP2	1	1.22405	0.785673	TNFRSF9	1	1.79941	1.20644	IDH1-AS1	1	1.27937	0.123967
DNAAF5	1	1.234	0.785673	RFFL	1	1.05794	1.20561	OTUD1	1	0.304934	0.123967
NDN	1	0.465917	0.785673	EGLN1	1	0.666892	1.20561	SLC22A31	1	1.27937	0.123967
SNX1	1	0.717702	0.78435	APPL1	1	0.168877	1.20477	ADAMTS10	1	1.60675	0.123967
FKBP1A	1	0.194398	0.78435	B3GLCT	1	1.20988	1.20477	KCTD1	1	0.274035	0.123967
PKP3	1	0.37849	0.781705	HNRNPUL2	1	0.589001	1.20311	STUM	1	1.27937	0.123967
DNAJC21	1	0.22902	0.781705	RUFY2	1	0.949232	1.20311	CYB5D1	1	0.274035	0.123967
RTF1	1	-0.0753866	0.781705	C9orf85	1	0.753607	1.20144	KRTAP2-3	1	1.27937	0.123967
HNRNPU	1	0.200981	0.780382	WSB2	1	0.745955	1.20144	PCLAF	1	1.27937	0.123967
MPZL1	1	0.520253	0.780382	SGPL1	1	0.580385	1.20061	FABP7	1	1.27937	0.123967
LACTB2	1	0.798648	0.775092	STK10	1	0.777984	1.19894	IRAK2	1	0.274035	0.123967
RIF1	1	0.836212	0.775092	STXBP3	1	0.660787	1.19811	MYZAP	1	0.274035	0.123967
C6orf120	1	1.76162	0.775092	UBE2Q1	1	0.423434	1.19811	HS3ST1	1	-0.357284	0.123967
CCDC51	1	0.324286	0.773769	FAM172A	1	0.577976	1.19728	PLXNC1	1	1.27937	0.123967
ELF1	1	-0.150792	0.773769	HARS	1	0.723893	1.19311	IGLON5	1	1.27937	0.123967
PLD3	1	0.352832	0.773769	HSD17B7	1	1.43885	1.19311	ANLN	1	1.27937	0.123967
MOSPD3	1	0.158088	0.773769	LDHA	1	0.611401	1.19228	RAPGEF6	1	0.274035	0.123967
IK	1	0.294217	0.773769	PLPP3	1	0.551866	1.19228	HIST4H4	1	0.274035	0.123967
SRPX2	1	0.739956	0.772446	HNRNPL	1	0.378338	1.19144	ARL13B	1	0.274035	0.123967
TRIP4	1	0.739956	0.772446	GPD2	1	1.00882	1.19144	UAP1L1	1	1.60675	0.123967
ZNF518B	1	1.69591	0.772446	TRIQK	1	0.672507	1.19144	SETD6	1	0.274035	0.123967
GPX8	1	0.613564	0.772446	TOB2	1	0.396236	1.19144	CCDC192	1	1.27937	0.123967
ABCA1	1	0.38782	0.771123	DENND4A	1	1.01969	1.19144	ALOX5AP	1	1.27937	0.123967
FZD2	1	1.76162	0.769801	MAPK3	1	0.565028	1.19061	PANO1	1	1.27937	0.123967
LPCAT2	1	1.62746	0.769801	ATP6V1D	1	0.542956	1.18978	NRBP2	1	1.27937	0.123967
KDM3A	1	0.890503	0.768478	LTA4H	1	0.76261	1.18978	RP2	1	0.274035	0.123967
RNF11	1	0.364001	0.768478	ASRGL1	1	0.897135	1.18728	DNAJC24	1	0.274035	0.123967
NR1D2	1	1.55604	0.767155	KLHL9	1	0.672507	1.18644	SULT1A3	1	0.274035	0.123967
GOLGA2	1	0.0454696	0.767155	TYMP	1	0.680121	1.18561	ZNF658	1	0.858883	0.122819
MEF2C	1	1.55604	0.767155	MYH14	1	0.932684	1.18478	MXD3	1	0.858883	0.122819
ADAMTS1	1	1.07782	0.767155	UGT1A1	1	3.56532	1.18478	DNAJC28	1	0.858883	0.122819
SPRYD3	1	1.62746	0.767155	SPATS2L	1	1.6304	1.18478	FBF1	1	0.858883	0.122819
C3orf52	1	0.685258	0.765833	AAGAB	1	0.629666	1.18478	FN3K	1	0.858883	0.122819
ACSM3	1	0.969611	0.765833	KPNB1	1	0.467565	1.18395	TRABD2A	1	0.858883	0.122819
ARHGEF1	1	0.652263	0.765833	LLGL2	1	0.260708	1.18311	NUP35	1	0.858883	0.122819
NCBP1	1	1.48135	0.76451	MCUR1	1	0.592624	1.18228	AC040970.1	1	0.858883	0.122819
KDM5A	1	0.511744	0.76451	ALS2	1	1.53288	1.18145	TIAM1	1	0.858883	0.122819
LRRC57	1	1.48135	0.76451	NT5C2	1	0.877971	1.18061	VASN	1	0.858883	0.122819
PPP1R13L	1	1.22837	0.76451	E2F6	1	0.90628	1.18061	IL6R	1	0.858883	0.122819
CCDC117	1	1.22837	0.76451	MOCS2	1	0.841411	1.17895	KCNN1	1	0.858883	0.122819
HSDL2	1	0.395697	0.76451	F11R	1	0.647435	1.17811	UFSP1	1	0.858883	0.122819
CERS2	1	0.332371	0.76451	FASTKD5	1	1.20988	1.17728	ZNF700	1	0.858883	0.122819
BTBD3	1	0.969611	0.763187	PARD3	1	0.101245	1.17728	AF213884.3	1	0.858883	0.122819
ADM	1	1.03709	0.763187	ATG2B	1	2.42068	1.17728	CCDC138	1	0.858883	0.122819
HMGXB3	1	0.266851	0.761865	NCOA5	1	0.928344	1.17645	SLC25A22	1	0.858883	0.122819
WHAMM	1	0.841757	0.761865	BRPF1	1	1.25913	1.17645	LAPTM5	1	0.858883	0.122819
VEZT	1	0.17948	0.761865	ATP5MD	1	2.31393	1.17561	CCNB2	1	0.858883	0.122819
REX1BD	1	0.136891	0.760542	CHORDC1	1	0.443384	1.17478	GPR137C	1	0.858883	0.122819
SOX5	1	1.17962	0.759219	ARIH2	1	0.42035	1.17395	CXorf40A	1	0.858883	0.122819
WDR41	1	1.12947	0.759219	FRRS1	1	1.73583	1.17395	SV2A	1	0.858883	0.122819
HEXA	1	0.467334	0.759219	BAIAP2L2	1	2.35188	1.17228	TRAF3IP2-AS1	1	0.858883	0.122819
SMNDC1	1	0.381519	0.756574	USP9Y	1	0.486753	1.17228	SLC16A10	1	0.858883	0.122819
POLR2C	1	0.448546	0.756574	ABCB7	1	0.816708	1.17228	OAZ3	1	0.858883	0.122819
OTUB1	1	0.395697	0.756574	GTDC1	1	2.28009	1.17228	SECTM1	1	0.858883	0.122819
SCAND1	1	-0.287017	0.755251	CALR	1	2.2844	1.17145	AP001160.1	1	0.858883	0.122819
TXN2	1	0.316859	0.753929	FUOM	1	0.687127	1.17145	AL360012.1	1	0.858883	0.122819
ARHGEF7	1	0.455265	0.752606	CYB5B	1	0.374217	1.17145	PYCARD-AS1	1	0.858883	0.122819
HIF1A	1	-0.104118	0.752606	RAB5IF	1	0.644823	1.16978	DNAJC3-DT	1	0.858883	0.122819
LAMP1	1	0.552309	0.751283	CRYZ	1	0.692781	1.16978	BBS9	1	0.858883	0.122819
TMUB2	1	0.466637	0.751283	FBXO32	1	0.515925	1.16978	TSPAN11	1	0.858883	0.122819
IMPAD1	1	0.484039	0.751283	EIF2AK3	1	1.15338	1.16978	IQGAP3	1	0.858883	0.122819
CMC1	1	0.520373	0.751283	USP38	1	1.36125	1.16978	GPATCH2L	1	-0.0303968	0.122819
SMC1A	1	0.608681	0.751283	PPTC7	1	1.42039	1.16978	TMEM143	1	0.858883	0.122819
MRPS22	1	0.919588	0.751283	STXBP4	1	1.01092	1.16978	MDFIC	1	0.858883	0.122819
PRRG2	1	0.598387	0.749961	PI4K2B	1	0.941891	1.16978	PTPRH	1	0.858883	0.122819
ZNF567	1	2.33652	0.749961	NPB	1	3.6426	1.16895	WNT10B	1	0.858883	0.122819
PDGFD	1	2.33652	0.749961	DUSP6	1	0.530303	1.16895	SLC9A2	1	0.858883	0.122819
DNASE1L1	1	2.24977	0.748638	PCDHA11	1	3.36563	1.16811	CNTLN	1	0.858883	0.122819
SYNE4	1	2.24977	0.748638	WASHC2C	1	0.765057	1.16811	PGBD4	1	0.858883	0.122819
DOK1	1	2.24977	0.748638	NONO	1	0.399472	1.16811	BRINP2	1	0.858883	0.122819
INAVA	1	0.176495	0.748638	GPATCH8	1	0.295738	1.16645	IQCH-AS1	1	0.858883	0.122819
SH3PXD2B	1	0.154825	0.748638	EVI5	1	0.357085	1.16562	AC008731.1	1	0.858883	0.122819
CIPC	1	2.15802	0.747315	DENND1A	1	1.59065	1.16478	OSER1-DT	1	0.858883	0.122819
ACAA1	1	0.256391	0.747315	PREPL	1	0.758595	1.16478	DEF6	1	0.858883	0.122819
TMED8	1	2.15802	0.747315	RNF24	1	0.580219	1.16478	KIAA1614	1	0.858883	0.122819
PCTP	1	2.15802	0.747315	CRNKL1	1	0.574336	1.16395	NDUFV2-AS1	1	0.858883	0.122819
KCMF1	1	0.241584	0.745993	TRAF6	1	0.872782	1.16395	MYLK	1	0.858883	0.122819
MRPS7	1	0.542544	0.745993	POLR2A	1	0.538271	1.16312	PHACTR1	1	0.858883	0.122819
SUCLG1	1	0.398239	0.74467	ARGLU1	1	0.293378	1.16228	AL662844.4	1	0.858883	0.122819
AP1S2	1	1.61054	0.74467	PTPRB	1	1.52917	1.16145	SIRT5	1	0.858883	0.122819
SLC35D2	1	0.276672	0.74467	ARNTL2	1	0.90628	1.16145	SLC25A42	1	0.858883	0.122819
MED21	1	0.83683	0.743347	KIAA0753	1	1.27789	1.16145	PIWIL2	1	0.858883	0.122819
SAMM50	1	0.581393	0.743347	HUS1	1	0.864673	1.16062	TRMO	1	0.858883	0.122819
C11orf80	1	1.02668	0.743347	FNIP1	1	0.527599	1.15978	BCAN	1	0.858883	0.122819
HSP90AA1	1	0.970176	0.740702	MTG1	1	0.375179	1.15812	CHAF1B	1	0.858883	0.122819
CCDC43	1	0.0858731	0.739379	SZRD1	1	0.289556	1.15812	GOLGA6L10	1	0.858883	0.122819
ANKLE2	1	0.408014	0.739379	ITGA1	1	0.152141	1.15728	AP001462.1	1	0.858883	0.122819
RRP36	1	0.437716	0.738057	PLPP1	1	0.704934	1.15728	AP001062.1	1	0.858883	0.122819
PRKRA	1	1.14446	0.736734	ATP6V1G1	1	0.729877	1.15645	AL391121.1	1	0.858883	0.122819
C2orf49	1	0.520373	0.735411	EPS8L2	1	0.395432	1.15562	AC007292.1	1	0.858883	0.122819
RAB1B	1	0.58453	0.735411	TOM1	1	0.607312	1.15562	PARP16	1	0.858883	0.122819
EGFR	1	0.603562	0.735411	THRA	1	0.765057	1.15478	ATAD5	1	0.858883	0.122819
SERPINA4	1	0.478193	0.735411	RCN1	1	0.502599	1.15478	AC069185.1	1	0.858883	0.122819
[truncated: 21,630 more rows]

## Sheet: Ductal cell-like
Wilcoxon rank-sum test (TGFB vs. CTRL-TGFB)				Wilcoxon rank-sum test (PA vs. CTRL-PA)				Wilcoxon rank-sum test (OA vs. CTRL-OA)
TGFB1_names	TGFB1_pvals_adj	TGFB1_logfoldchanges	TGFB1_scores	PA_names	PA_pvals_adj	PA_logfoldchanges	PA_scores	OA500_names	OA500_pvals_adj	OA500_logfoldchanges	OA500_scores
IGFBP7	0	18.0967	45.2277	CCL20	1.6946e-47	7.54434	15.1536	CCL20	3.50066e-57	47.7615	16.5547
FN1	0	34.0241	43.992	CXCL1	1.37723e-44	5.81884	14.6323	HIST1H1E	8.81366e-41	5.57397	14.0523
TPM1	0	25.0247	38.9417	CTSC	3.46714e-37	3.81376	13.4022	APOA2	6.30842e-39	86.1335	13.7172
ANXA2	0	13.7847	38.432	CEBPD	9.05118e-28	2.32872	11.6367	CXCL8	3.84388e-35	11.2038	13.0482
GPC6	0	5.5813	38.1605	NFKBIA	7.41444e-27	2.25354	11.4443	TFPI	6.01345e-31	7.09467	12.2274
IGFBP2	8.51764e-300	37.1027	37.2308	C3	4.33451e-23	2.63985	10.6453	SOD2	3.76767e-28	7.82353	11.6729
CTSH	4.13362e-291	10.5094	36.6859	CXCL2	9.87917e-23	3.04376	10.5593	SQSTM1	1.88257e-25	10.742	11.0986
FABP5	3.64748e-272	6.06555	35.4741	CXCL3	4.40428e-22	3.52452	10.4098	IL32	5.26396e-25	16.2924	11.0008
PCSK1N	6.19573e-252	6.41974	34.1334	WFDC2	4.72547e-19	5.76104	9.70755	CEBPD	1.82877e-24	4.8817	10.8778
S100A11	1.4598e-251	39.0251	34.1052	CXCL8	6.58226e-18	2.61768	9.42803	C3	2.82384e-24	4.52195	10.8334
DSP	1.69181e-238	7.97738	33.2094	SEC61G	2.00511e-16	2.54378	9.03686	PLIN2	9.88202e-24	6.23392	10.7136
MTRNR2L12	8.09512e-227	3.58346	32.3875	APOE	6.65198e-14	4.98551	8.34639	UBD	2.75516e-22	2.9453	10.3968
COL1A1	1.83571e-206	5.67778	30.9054	SOD2	6.83348e-14	2.02817	8.33857	HIF1A	2.84312e-22	4.44549	10.3895
CAMK2N1	1.15255e-200	5.20187	30.4684	FABP1	8.76888e-14	2.61992	8.30454	AFP	7.30335e-22	10.4369	10.2911
CDKN2B	1.08417e-194	3.47474	30.0118	CXCL6	9.47383e-13	2.09375	8.00833	S100P	3.3911e-19	3.87782	9.67436
VIM	4.85066e-193	28.0899	29.8829	DUSP1	3.53629e-12	1.38803	7.83232	LTB	7.5944e-19	3.95077	9.58416
CALR	6.4305e-191	10.4028	29.717	RHOB	4.28651e-12	1.3762	7.80423	ICAM1	2.00349e-18	3.5918	9.47322
SPINT2	1.87951e-187	8.06471	29.4456	LTB	5.80147e-12	1.20312	7.76218	FABP1	1.58964e-17	7.67293	9.25118
TMSB4X	4.96898e-181	36.7989	28.9378	SDC4	6.2493e-12	1.22313	7.74907	CLU	1.5924e-17	9.65812	9.24781
SKIL	4.02234e-179	3.79184	28.784	B2M	7.02477e-12	3.33314	7.73061	UPK1B	2.27824e-17	4.48827	9.20633
PERP	1.34281e-174	4.90882	28.4185	FTH1	9.21183e-12	10.5991	7.69253	CASP3	1.68741e-16	2.50338	8.97689
SULF2	4.42916e-173	3.11703	28.2938	ZC3H12A	4.47373e-10	1.32996	7.16197	CXCL1	3.26613e-15	7.85285	8.62591
OCIAD2	1.58126e-172	4.36611	28.2472	PPP4C	5.52339e-10	1.06093	7.12353	NFKBIA	5.22629e-15	5.13708	8.56947
CD63	1.05977e-169	13.6418	28.0147	LYZ	5.55472e-10	1.04983	7.11973	MYO1B	8.19128e-15	2.67839	8.51513
MANF	1.45869e-167	4.6953	27.8371	IER2	6.6774e-10	1.29871	7.09133	TNFAIP2	1.25617e-14	4.03286	8.46304
GAL	3.45143e-167	5.92277	27.8048	LGALS3	1.84077e-09	1.31042	6.94093	KLHL5	2.16826e-14	2.18762	8.39679
ITGAV	1.98e-162	3.51628	27.4057	SLC12A2	2.33718e-09	0.822822	6.90431	APOA4	6.18945e-14	6.278	8.25917
KRT7	1.93177e-160	5.33486	27.237	PLIN2	1.46317e-08	0.965239	6.61015	SLC12A2	9.19612e-14	3.07	8.20755
RABAC1	6.3863e-159	4.4518	27.1072	CYB5A	3.89226e-08	1.02655	6.45661	CXCL5	1.29988e-13	5.90254	8.16382
RBP1	8.63135e-159	6.40663	27.0948	TESC	5.46137e-08	1.20887	6.4028	ETS1	2.28724e-13	2.39751	8.08166
NKAIN4	1.00939e-157	6.06425	27.0029	TTR	1.1785e-07	0.139781	6.27301	ADAM9	8.86086e-13	1.76458	7.90062
ITGB1	3.90823e-156	8.35649	26.8662	NPW	2.22254e-07	0.77306	6.16485	IFNGR1	3.3511e-12	3.65536	7.72971
VCAN	1.06976e-154	5.68589	26.7418	CD47	5.27789e-07	0.770438	6.02017	BIRC3	9.78379e-12	2.5596	7.58228
SERPINA1	2.62957e-153	27.7489	26.6208	ANXA4	6.40228e-07	0.887355	5.98069	PABPC1	1.63543e-11	4.53285	7.50944
INPP4B	3.49266e-153	3.34856	26.6091	IFI6	1.18495e-06	0.795556	5.85311	PDXDC1	1.63543e-11	1.90638	7.50912
PPP1R14B	4.20882e-153	6.31146	26.6011	CFTR	1.62294e-06	0.961391	5.79243	AREG	2.18684e-11	7.90868	7.46796
S100A10	4.75162e-153	13.6293	26.5956	SULT1E1	1.84329e-06	0.834139	5.76936	PHGR1	2.29793e-11	5.96363	7.45848
ITM2B	3.92852e-149	5.77468	26.2537	ATP1B1	2.33261e-06	1.50886	5.72463	UGCG	2.33734e-11	2.16852	7.45478
ARL6IP5	5.84073e-149	3.55746	26.2377	MIF	2.3882e-06	0.724439	5.71902	CXCL2	2.95976e-11	4.55343	7.42214
TMED9	8.74694e-149	3.43597	26.2213	UQCRQ	3.96791e-06	1.02435	5.61805	OLFM4	4.08167e-11	5.92704	7.37519
KDELR1	4.31732e-147	3.63813	26.0715	MALAT1	8.02646e-06	68.0078	5.49198	HSPD1	4.51513e-11	4.0229	7.35895
PDIA6	7.56439e-146	6.68332	25.9607	ID1	8.56992e-06	1.10643	5.4776	TM9SF2	1.28595e-10	3.03148	7.21425
PPIB	2.19766e-145	9.3865	25.9188	CLU	8.56992e-06	0.195272	5.4774	CHMP4B	2.31435e-10	1.57437	7.12534
ITGB6	2.71382e-145	3.01564	25.9098	ICAM1	1.38405e-05	1.46019	5.38745	GPX2	4.01369e-10	2.97193	7.0427
TIMP1	5.43939e-145	7.80946	25.8821	TM4SF4	1.45693e-05	0.596176	5.3717	TFF2	6.26504e-10	5.06561	6.9779
PRDX5	1.93003e-144	4.39426	25.8324	IL32	1.76425e-05	0.204131	5.33353	MAP1LC3B	1.00196e-09	2.70593	6.90667
PMEPA1	2.20284e-144	3.93818	25.8265	HSPE1	2.26574e-05	0.859336	5.28373	HMGCS1	1.1014e-09	1.97088	6.88963
PLXDC2	3.36462e-144	2.98271	25.8093	TNFAIP2	2.31238e-05	1.34289	5.27862	HNRNPK	1.17815e-09	3.68646	6.87886
ARPC2	1.8154e-141	4.24354	25.564	ARPC3	2.32579e-05	1.15242	5.27618	CXCL3	1.45007e-09	5.64532	6.84686
TMBIM6	1.09616e-139	5.11616	25.4025	JUND	3.11965e-05	1.18735	5.20525	BZW1	1.59125e-09	4.05719	6.83239
SRP14	1.21503e-139	9.13172	25.3977	NDUFB1	3.26083e-05	0.954225	5.19543	TARS	2.28381e-09	2.26333	6.7758
FHOD3	1.30711e-138	4.08283	25.3034	NAMPT	4.92798e-05	0.876563	5.11057	KIF13B	3.09786e-09	1.72496	6.72933
PPP1R14C	1.29706e-137	3.38119	25.2119	ARF5	5.62344e-05	1.08394	5.07713	TM4SF4	3.97368e-09	2.2858	6.68673
HMGB1	3.3993e-137	5.08788	25.173	H2AFZ	5.72548e-05	1.37714	5.07253	RNF19A	4.01623e-09	1.6744	6.68367
MAGED2	7.24616e-134	2.84059	24.8657	SLPI	7.27907e-05	3.11924	5.01516	TMEM30A	4.01623e-09	2.03772	6.68271
NPC2	1.77092e-133	3.38984	24.8291	APOC1	9.51802e-05	0.901437	4.9573	ANKRD1	5.57191e-09	11.7502	6.62933
CNTNAP2	1.05174e-132	3.84385	24.7567	IFITM3	9.51802e-05	1.04227	4.95669	CLCN3	6.27056e-09	1.839	6.60778
EPCAM	2.40059e-130	6.21853	24.536	TXN	9.87816e-05	1.18999	4.94838	BMP2	7.60028e-09	2.09676	6.57723
CFL1	4.94505e-130	7.01896	24.5059	BTF3	0.00010169	0.911101	4.94056	ANXA3	7.78993e-09	2.07471	6.57257
TRAM1	2.884e-129	2.79884	24.4333	ANGPTL4	0.00013177	0.769494	4.88337	BICC1	1.05695e-08	1.99986	6.52112
TXN	2.53202e-127	4.98635	24.2491	MUC1	0.000176818	1.16962	4.81879	GALNT3	1.40316e-08	1.91583	6.47562
PDIA3	4.51725e-127	4.65078	24.2247	KRT10	0.000185305	0.744047	4.80737	MSANTD3	1.46436e-08	1.57582	6.46822
NT5DC2	2.24036e-125	2.7213	24.0626	STMN2	0.000244318	0.613363	4.74565	PKN2	1.68883e-08	1.48184	6.44475
TMEM165	1.84997e-123	2.36601	23.8781	BIRC3	0.000263423	1.36436	4.72938	VCL	1.70537e-08	1.74102	6.44234
OSTC	8.14608e-123	3.53251	23.8155	SEC62	0.000307855	1.19916	4.69067	RAB11FIP1	1.83865e-08	2.61843	6.42723
APLP2	1.26445e-121	3.50263	23.6996	OLFM4	0.000315555	1.2833	4.68366	IFITM3	2.14574e-08	2.85921	6.40279
CDC42	1.45826e-121	3.28445	23.693	PFN1	0.000438405	1.19074	4.60716	HSD17B12	2.39319e-08	1.6	6.3843
PRDX4	8.68471e-120	2.64843	23.5196	SF3B6	0.000547613	0.713608	4.5541	ANO10	2.50334e-08	1.70072	6.37626
SEMA3C	2.15671e-119	3.24817	23.4803	PLSCR1	0.000634174	0.733643	4.51492	B2M	2.73225e-08	14.6369	6.3597
CST3	5.44806e-118	5.12542	23.342	SLC6A14	0.00078102	1.46975	4.46169	BCL10	3.95388e-08	1.45103	6.29989
TMEM59	5.08224e-116	3.05361	23.1467	HNRNPDL	0.000898671	0.842608	4.42634	SPP1	6.13779e-08	1.15029	6.2203
BASP1	1.31296e-115	2.45992	23.1051	TNF	0.000961738	1.8054	4.40552	SDC4	6.73596e-08	3.35673	6.20326
CALU	1.90506e-115	2.70032	23.0885	A2M	0.00101394	0.429882	4.38943	VPS13C	9.45272e-08	1.57695	6.1457
HSPA5	4.26282e-115	7.0075	23.053	KRTCAP2	0.00110768	0.715123	4.36838	ZC3H12A	1.00865e-07	1.47825	6.1338
HSP90B1	4.3592e-114	11.4688	22.9516	SMIM22	0.00149407	0.473031	4.29123	YWHAE	1.24729e-07	3.49764	6.09602
CTSB	1.18351e-113	2.47399	22.9076	SOD3	0.0017014	0.126118	4.25757	CDH6	1.24752e-07	2.22911	6.09521
SELENOW	1.36777e-113	2.78102	22.9007	COX17	0.00172557	0.562541	4.2529	MYO1E	1.43406e-07	1.3496	6.06981
CADM1	5.0469e-112	2.4414	22.7423	ID3	0.00280852	1.43335	4.12715	HNRNPA2B1	1.64969e-07	3.63911	6.04425
PFN1	2.01683e-111	5.20597	22.6809	PFDN2	0.00282571	0.477729	4.12404	RAB8B	1.75254e-07	1.76009	6.03299
SPCS3	1.09774e-109	2.42046	22.5038	CYP2B6	0.0028789	0.695262	4.11775	DUSP5	1.91232e-07	1.52579	6.01739
TPM3	1.27202e-108	2.54802	22.3943	HINT1	0.0028997	1.06908	4.11401	HNRNPM	2.37824e-07	2.3511	5.97977
SEC11A	1.45802e-107	2.77578	22.2848	S100A6	0.00330175	8.88625	4.07805	STX7	3.49798e-07	1.52687	5.90935
TINAGL1	1.69865e-104	2.54838	21.9658	IL1A	0.00330581	1.49084	4.07667	YES1	3.50342e-07	1.38876	5.90838
FBXO2	1.71496e-104	2.302	21.9649	CEBPB	0.00363105	0.949603	4.04741	COPS2	4.19396e-07	1.47068	5.87446
SERPINE2	4.56253e-104	3.74045	21.9199	COTL1	0.00379888	0.715093	4.03267	NAMPT	4.42241e-07	2.01544	5.86497
CYBA	6.83084e-104	4.13319	21.901	PCBP1	0.00391842	0.625752	4.02402	WWC1	4.81162e-07	1.8897	5.8489
DYNLL1	6.98044e-104	5.15787	21.8995	NOP10	0.00406597	0.663271	4.01394	LCP1	4.85139e-07	3.54838	5.84616
CALD1	1.23945e-101	2.725	21.6616	SEC61B	0.00411549	0.705001	4.00973	DIAPH2	5.10497e-07	1.79711	5.837
ATP6V1G1	1.63553e-100	3.87997	21.542	IFNGR2	0.00422378	0.499004	4.0009	NEDD4	5.10888e-07	2.23267	5.83619
LDHA	9.17672e-100	2.02448	21.4614	FXYD3	0.00428274	0.280258	3.99628	NFE2L2	5.39117e-07	1.74594	5.82655
MGST3	3.5199e-99	2.70608	21.3983	SPINT2	0.00460499	0.924863	3.97507	TLE1	5.71353e-07	1.31593	5.81417
DYNLT1	3.68864e-99	2.38599	21.3956	RNF19A	0.00484998	0.289109	3.96009	CTSS	5.91323e-07	2.62384	5.80709
MMP2	4.60541e-99	5.44714	21.3848	ECH1	0.00708412	0.472623	3.8531	TBCA	6.05044e-07	4.4213	5.80259
FTL	1.73368e-98	26.0206	21.3223	PRSS22	0.00792401	0.596023	3.81872	CYP51A1	7.11823e-07	1.60392	5.77397
S100A16	2.8395e-98	2.46491	21.2988	COX6C	0.00804965	0.411807	3.8136	HKDC1	7.93393e-07	1.81414	5.75371
CD151	5.38893e-98	2.34866	21.2682	BTG2	0.0088225	0.632842	3.78783	PLS1	8.94208e-07	1.84283	5.73217
TNFRSF12A	1.44467e-97	2.64132	21.2214	NFKBIZ	0.00930419	0.524311	3.77034	GFPT1	9.0958e-07	1.56676	5.72863
CLTB	1.61858e-97	2.8089	21.2156	SPP1	0.0111477	0.296355	3.70851	IGF2R	9.76499e-07	1.54219	5.71529
DPYSL3	5.23543e-97	2.3304	21.1599	MAL2	0.012301	0.32493	3.67773	NEAT1	1.16828e-06	9.79249	5.68152
PON2	8.28507e-97	2.73566	21.1378	RND1	0.0143883	0.72528	3.62311	GHITM	2.11885e-06	1.60778	5.57251
TNC	2.08751e-96	3.11456	21.0936	PI3	0.0174718	2.60073	3.55464	CFH	2.16258e-06	2.31353	5.56833
NES	4.86045e-96	2.23579	21.0532	CDKN1C	0.0194111	0.657401	3.52167	CADPS2	2.20111e-06	2.33686	5.56463
CCDC80	2.10803e-95	3.19193	20.9831	MGST1	0.0203856	0.788254	3.50162	PTTG1IP	2.31584e-06	2.26313	5.55515
ANXA5	4.2941e-95	2.57905	20.9487	LDLR	0.0210455	0.500029	3.49046	SLC20A2	2.3709e-06	2.13544	5.5492
DSC2	5.94887e-94	2.27137	20.8227	SOX9	0.0225546	0.502282	3.46523	JAG1	2.47193e-06	1.73973	5.54068
ARPC3	7.92387e-94	3.77329	20.8085	DBI	0.0233239	0.288396	3.45234	NARS	2.48154e-06	1.57128	5.53939
ERP29	9.50387e-94	2.89244	20.7994	ZFP36L2	0.0237861	0.46413	3.44513	ADI1	2.52111e-06	1.4891	5.53602
CAPG	2.795e-92	2.1809	20.6361	GPX2	0.0245925	0.692605	3.43325	SPTBN1	2.96521e-06	2.48248	5.5045
RAB13	9.71142e-92	2.11194	20.5754	SVIP	0.0253576	0.293639	3.42354	HYOU1	2.966e-06	1.2949	5.50386
C12orf49	6.17781e-91	2.12463	20.485	ATP6V1G1	0.0263538	0.897191	3.41067	DNAJC10	2.97309e-06	1.78236	5.50225
CITED4	6.53108e-91	2.90731	20.4819	DLK1	0.0295035	0.711094	3.37045	RBBP4	3.17679e-06	1.55153	5.48762
HSD17B11	1.34873e-90	2.19654	20.4461	H1FX	0.0297077	0.606725	3.36764	GALNT2	3.39954e-06	1.64969	5.47379
GABRA2	2.09798e-90	3.79768	20.4241	LGALS3BP	0.0313062	0.316721	3.35087	SHTN1	3.95855e-06	1.31697	5.44389
AGPAT2	3.43807e-90	2.02929	20.3995	PROX1	0.0315229	0.382654	3.34851	H1F0	3.95855e-06	1.5443	5.44341
ARF4	1.58001e-89	2.10162	20.3244	HSPB1	0.0335216	0.620846	3.3278	MRPS35	3.9726e-06	1.36901	5.44164
DAD1	1.89308e-89	2.37282	20.3151	PDCD5	0.0340764	0.377217	3.32097	TM9SF3	5.2087e-06	2.1499	5.38922
LINC00511	1.97942e-89	2.41529	20.3125	LSM6	0.0362997	0.840707	3.29837	TPD52	5.24636e-06	1.21858	5.38681
SPCS2	2.94283e-89	2.371	20.2926	ACTB	0.0392781	4.2561	3.27086	TES	5.30077e-06	1.74758	5.3844
MLEC	4.22989e-89	2.39786	20.2744	ZNF706	0.040291	0.352107	3.25831	IMPA1	5.36598e-06	1.40559	5.38054
LAPTM4B	4.29082e-89	2.56926	20.2732	ZFP36L1	0.0411454	0.529283	3.24902	ACTB	5.54802e-06	20.287	5.37234
TGFBI	5.90319e-89	3.19893	20.2571	GSN	0.0415492	0.517367	3.24436	PDIA3	5.65914e-06	6.22185	5.36768
YWHAZ	1.32369e-88	2.64117	20.2169	MMP7	0.0417308	-0.34542	3.24244	IL6ST	5.85205e-06	1.38319	5.36109
CLTA	3.31391e-88	2.86599	20.1712	EGR1	0.0440051	0.343263	3.2239	GTF2F1	5.93407e-06	1.20325	5.35803
CALM2	1.09054e-87	3.42551	20.1114	HMGN3	0.0446906	0.29916	3.21863	BTBD3	6.08533e-06	1.77019	5.3524
JUNB	9.04006e-87	2.7495	20.0059	NDUFB6	0.0461865	0.519835	3.20833	PLSCR1	6.39938e-06	1.74029	5.34276
BEX1	2.40813e-86	3.25658	19.9566	MRPS36	0.0476517	0.466406	3.19681	EIF3J	7.13804e-06	1.44253	5.32186
CALM1	6.67814e-86	3.02599	19.9051	TSPAN13	0.0480734	0.333388	3.1926	HSD17B4	7.48252e-06	1.60923	5.31221
PRDX1	2.39732e-85	2.82198	19.8406	TTYH3	0.0527646	0.62831	3.16227	PIK3C2A	8.20843e-06	1.31839	5.29372
ENAH	2.46121e-85	2.37667	19.8389	CD9	0.0537214	0.622529	3.1527	CCDC47	8.44375e-06	1.30286	5.28697
SFRP1	2.4654e-85	2.50195	19.8384	S100P	0.0605217	1.04655	3.10774	ILF3	8.87286e-06	1.23697	5.27684
TAGLN2	3.57147e-85	2.76549	19.8194	MRPL13	0.062806	0.450444	3.09238	AP1G1	9.56525e-06	1.29257	5.26092
LIMS1	7.81211e-85	1.95771	19.7796	EEF1A1	0.0633861	-2.76447	3.08846	CPT1A	1.11014e-05	2.23444	5.22989
PSMA7	2.13773e-84	3.31944	19.7284	FOXQ1	0.0666551	1.52021	3.06971	UGT2A3	1.16496e-05	1.65762	5.21944
TMEM208	2.16866e-84	1.99791	19.7273	CA8	0.0675033	2.81993	3.06457	VPS26A	1.30707e-05	1.28081	5.19403
DDOST	2.91244e-84	1.95406	19.712	PCNX3	0.0715664	1.71872	3.04391	COX17	1.36566e-05	1.33479	5.18487
YBX1	6.68399e-84	3.90487	19.6696	DUT	0.071888	0.683186	3.04132	ID3	1.40243e-05	1.61671	5.17892
PKM	1.12627e-83	2.21638	19.6427	S100A14	0.0728695	-0.0412698	3.03575	AGT	1.40475e-05	2.813	5.17812
PKIB	1.22133e-83	2.32083	19.6382	FOS	0.0731386	-0.33239	3.03372	TMOD3	1.45138e-05	1.26487	5.17152
GSN	4.25511e-83	1.94407	19.5744	RWDD1	0.0741751	0.363066	3.02766	ZDHHC20	1.73563e-05	1.22416	5.1331
KDELR2	1.67934e-82	1.99568	19.5039	SCD	0.0747461	0.409634	3.02421	ARHGAP29	1.80977e-05	1.4096	5.12329
REXO2	4.19574e-82	1.84191	19.4567	APOA2	0.075788	1.8602	3.01818	APOC1	2.23101e-05	1.8808	5.0794
ATP6V0B	4.3052e-82	2.24032	19.455	PHLDA2	0.0767324	0.158979	3.01169	CBX3	2.30424e-05	2.27409	5.07184
ADGRG1	4.34909e-81	2.11721	19.3357	ATP5MC2	0.0799115	0.27521	2.99443	LINC02365	2.40408e-05	5.83617	5.06235
DNAJC3	5.03058e-81	1.98107	19.3279	COMMD6	0.0835699	0.439053	2.97588	PITPNB	2.98884e-05	1.0798	5.01283
EIF4EBP1	1.57699e-80	1.89159	19.2685	S100A4	0.0878468	4.50961	2.95353	IL2RG	3.42446e-05	2.49365	4.98614
KRT8	2.71797e-80	8.75852	19.2399	NCOA7	0.0881216	0.446028	2.9522	CAB39	3.70896e-05	1.27411	4.96878
TMEM167A	4.06239e-80	1.85214	19.2188	SLC25A5	0.0928781	0.320709	2.93192	TFF1	3.70896e-05	3.0002	4.96814
ARPC5	8.47588e-80	2.12562	19.1802	IER3	0.0929312	-0.16379	2.93102	DYNLT3	3.75287e-05	1.5521	4.96524
TAGLN	1.21773e-79	1.91545	19.161	SNRPG	0.0941849	0.528603	2.92541	PJA2	3.88059e-05	1.22962	4.95785
BAMBI	2.18318e-79	2.16904	19.1303	SNX3	0.096617	0.400164	2.91387	SINHCAF	4.02913e-05	1.20161	4.94965
FAM114A1	2.27335e-79	1.93419	19.1278	NDUFB3	0.0977838	0.765798	2.90905	CLINT1	4.18054e-05	1.11405	4.94113
BTG1	4.33079e-79	3.08097	19.0938	DMKN	0.10197	0.157448	2.89023	ITGAV	4.38245e-05	2.5604	4.92971
COPE	2.38487e-78	1.8575	19.0042	BIK	0.11818	0.614615	2.82748	RIOK3	4.60985e-05	1.30216	4.91894
MYDGF	2.65077e-78	1.99996	18.9983	KRAS	0.122069	0.167733	2.81335	ACSL4	4.73577e-05	1.55182	4.91235
REEP5	2.8753e-78	1.85623	18.9937	CPD	0.122918	0.478846	2.81011	WTAP	5.02805e-05	1.39391	4.89788
TCIM	2.40564e-77	2.4501	18.8815	SPCS1	0.128979	0.366842	2.79053	RBP2	5.66429e-05	2.12512	4.87022
PTMA	2.53824e-77	10.1908	18.8783	H2AFJ	0.132476	-0.216643	2.77951	LINC01559	5.89796e-05	3.84417	4.86138
MORF4L1	2.77825e-77	2.5866	18.8732	DUSP5	0.133079	0.662735	2.77703	DDX21	5.89972e-05	1.81092	4.8609
CXXC5	3.37418e-77	2.18865	18.8626	CA4	0.133962	1.12285	2.77421	TMEM106B	6.4364e-05	1.58217	4.84321
KHDRBS3	4.50542e-77	2.83903	18.847	SLC18B1	0.134029	0.465948	2.77372	HSP90B1	6.6736e-05	6.1574	4.83517
PSMB6	4.75022e-77	1.93906	18.8439	GGH	0.137022	0.680885	2.76254	G3BP1	7.39889e-05	1.37335	4.81041
PPIA	1.0831e-76	3.76974	18.7999	ITM2B	0.13906	0.234709	2.75673	ADGRG6	7.7101e-05	1.20412	4.80092
JAK1	1.24967e-76	1.98638	18.792	SNCAIP	0.140542	0.574296	2.75161	ATP13A3	7.83128e-05	1.35816	4.79739
GUK1	1.37771e-76	1.99659	18.7865	MRPL34	0.141436	0.296598	2.74724	NBR1	7.9189e-05	1.28866	4.79433
SEC61B	5.691e-76	2.66986	18.7108	CD58	0.146287	0.115656	2.7316	FTH1	8.44509e-05	35.8381	4.78018
ATP6V1F	1.84833e-75	1.84854	18.6475	SKP1	0.146423	0.309662	2.73097	TACC1	8.55689e-05	1.18443	4.77713
SLC3A2	2.00144e-75	2.10541	18.643	HEXB	0.151303	0.405386	2.71425	CCDC68	8.72571e-05	1.24562	4.77279
TPT1	2.71259e-75	15.8704	18.6264	SUMO1	0.154148	0.363614	2.70499	NCEH1	8.79185e-05	2.08612	4.77086
LRPAP1	5.41561e-75	1.85766	18.589	TTYH1	0.160389	-0.323917	2.68703	SBDS	0.000100562	1.1826	4.74127
PTMS	8.41416e-75	1.93354	18.5651	UQCRB	0.163917	0.0944712	2.67644	LAD1	0.000102247	1.2341	4.73629
SDF2L1	9.95772e-75	2.19564	18.5557	TMC5	0.17322	1.20975	2.6506	GK	0.000102693	3.08271	4.735
AP2M1	1.69994e-74	1.71111	18.5266	DPY30	0.175584	0.294027	2.64478	CDV3	0.000102979	1.56625	4.73388
TTC3	2.26656e-74	1.82528	18.5108	GATM	0.17594	0.660687	2.64289	NFE2L1	0.000102979	1.3133	4.73324
NUDT9	5.85796e-74	1.765	18.4593	MGST3	0.177082	0.377416	2.64005	TUBGCP2	0.000111284	1.04623	4.71668
CDH2	7.25506e-74	1.84222	18.4475	SREK1IP1	0.177082	0.307907	2.63976	LDLR	0.000119285	0.873887	4.70172
PFDN5	8.52422e-74	2.54622	18.4384	CFH	0.183884	0.598297	2.62207	OSBPL2	0.000129259	1.31634	4.68291
AP2S1	2.4496e-73	1.80348	18.381	CNIH1	0.189791	0.304253	2.60794	PRPF4B	0.000132808	1.16995	4.67696
PPP1CB	9.57253e-73	1.83854	18.3066	BMP2	0.190419	0.336199	2.60621	CLDN1	0.000135173	1.56499	4.67294
TUBA1A	1.53481e-72	3.49547	18.2806	ONECUT2	0.190673	0.14563	2.60515	ABCF1	0.000142355	1.06412	4.66072
SH3BGRL3	2.09329e-72	2.71367	18.2633	JUN	0.191993	-0.214888	2.60236	ADAMTS9	0.00015539	1.81249	4.6403
GNG5	3.18001e-72	7.21536	18.2402	PSME2	0.201684	0.117773	2.57658	KPNA1	0.000173996	1.10621	4.6157
NUTF2	3.96909e-72	1.75029	18.2278	PPP4R2	0.207951	0.190058	2.55747	SARS	0.000195198	1.11405	4.58982
SRI	4.97986e-72	1.84789	18.2151	ID2	0.213299	0.29736	2.54415	CANX	0.000212771	1.54031	4.56908
JTB	8.99933e-72	1.70791	18.1823	SPIB	0.215056	1.29131	2.54084	ZNF217	0.000213297	1.24373	4.56779
FAM210B	3.7304e-71	2.35258	18.1039	PIK3AP1	0.219946	0.462516	2.53149	TRIP12	0.000224158	0.975059	4.55622
SUMO2	3.96219e-71	3.7846	18.1003	FNDC3B	0.227296	0.188187	2.51425	TFRC	0.00022506	1.29741	4.55461
PGM2L1	6.87906e-71	1.81725	18.0696	NDUFV2	0.228096	0.083891	2.51159	LMBRD1	0.00022603	0.9676	4.55332
SSR3	3.4249e-70	1.85396	17.9805	COX5A	0.229609	0.255651	2.50756	HSPA5	0.000240419	3.89643	4.53805
ATP6V0E1	7.19469e-70	2.597	17.939	CDC42SE1	0.232292	0.389093	2.50148	HNRNPDL	0.000264451	2.36878	4.5149
ITGA2	9.41391e-70	2.25155	17.9238	PRDX3	0.232403	0.443437	2.50103	ETF1	0.000265728	1.17674	4.51345
LYPD1	1.04001e-69	1.5717	17.918	EEF1E1	0.233433	0.303165	2.49918	TMED5	0.000265728	1.12308	4.51313
MDFI	2.95337e-69	2.13224	17.8595	GSTM3	0.237344	-0.416319	2.49244	CFAP97	0.000286055	1.28443	4.49673
KRT18	3.14276e-69	8.30178	17.8558	GOLT1A	0.241237	0.377274	2.48469	SLC38A1	0.000302884	0.98923	4.48306
SKP1	3.62459e-69	2.21193	17.8475	ATP5MC3	0.247296	0.299975	2.47054	SPCS3	0.000309359	1.52332	4.47743
COL18A1	3.9702e-69	1.83738	17.8421	SNRPD1	0.247604	0.131635	2.46788	SPTAN1	0.000317162	1.27242	4.471
GPX4	5.75486e-69	3.53297	17.8211	SNRPF	0.248866	0.27475	2.46468	SLC25A24	0.000363013	1.00664	4.43836
PDIA4	7.36103e-69	1.96692	17.8071	S100A1	0.2554	0.11603	2.4526	WRN	0.00036648	1.81355	4.43595
EFHD2	1.00461e-68	1.81789	17.7894	FAM162A	0.259573	0.286876	2.44487	NCL	0.000381883	2.73735	4.42598
PGRMC1	1.58777e-68	1.61956	17.7634	LCN2	0.262521	4.46099	2.43807	IDE	0.00039739	1.38897	4.41666
TFPI2	1.14885e-67	1.93758	17.6517	CSNK2B	0.263286	0.249454	2.43613	CASP4	0.000405367	1.3546	4.412
UBC	1.34481e-67	2.67684	17.6425	GTF2H5	0.26442	0.534029	2.4314	OPTN	0.000417425	1.19828	4.40492
PRSS23	2.95188e-67	2.00198	17.5978	SRP19	0.26442	0.227712	2.4314	HIVEP2	0.000418899	1.96117	4.40379
ETS2	4.07164e-67	1.76505	17.5793	PIM3	0.264572	0.64609	2.43041	PRRG1	0.00043553	1.89427	4.39351
PLP2	4.33666e-67	1.67319	17.5754	LEFTY1	0.268751	0.114142	2.42308	ECT2	0.00043553	1.39598	4.39318
S100A4	5.41809e-67	5.97924	17.5625	TMEM14A	0.269388	0.511724	2.42169	GC	0.000461105	3.95702	4.37791
YWHAB	6.62346e-67	2.07464	17.5509	ACAA2	0.270235	0.0405845	2.4193	SRPRA	0.000474057	1.10042	4.37116
GAPDH	7.49062e-67	4.45775	17.5436	CXCL5	0.275797	1.42982	2.40778	CYB5A	0.000475946	1.24056	4.36923
NEDD8	1.09917e-66	1.67151	17.5215	MAP3K8	0.27973	0.554953	2.40181	ATP6V0A1	0.000499199	1.11861	4.35669
ATP5MC3	1.8488e-66	2.0719	17.4917	TNFAIP8	0.28823	0.282326	2.38742	SGK1	0.000519356	1.89972	4.34591
LAPTM4A	1.91673e-66	2.46555	17.4893	SERPINA1	0.292699	27.3767	2.37962	DTX3L	0.000519675	1.41054	4.34543
ECE1	2.2973e-66	1.53961	17.4787	ERH	0.293313	0.26118	2.37779	KRT23	0.000544736	1.91033	4.33369
ARF1	5.42721e-66	1.70863	17.4294	ATP5F1E	0.314543	0.338023	2.34273	ITGB6	0.000548152	1.06726	4.33144
CAMK1D	5.92279e-66	2.23735	17.4241	GCHFR	0.335587	0.0988445	2.30533	HSPA9	0.000548152	0.920427	4.33128
LBH	7.08179e-66	2.52507	17.4136	PDK4	0.339104	1.13543	2.30037	C1orf56	0.000563861	1.05332	4.32437
SNF8	8.56788e-66	1.5968	17.4024	ESD	0.339639	0.354698	2.29927	HADHA	0.00062598	1.18081	4.29784
CDKN1A	1.0918e-65	2.05711	17.3883	PSMG2	0.339657	0.282163	2.29812	NFKB1	0.000658737	1.33188	4.28482
XRCC5	2.15631e-65	1.85582	17.349	ATP5PO	0.345686	0.26133	2.28904	ADAM10	0.000675458	1.04403	4.27822
APOE	5.01286e-65	3.89791	17.3002	FGF14	0.350075	0.678395	2.28273	FYTTD1	0.000732803	1.0268	4.25684
NDUFS6	5.68439e-65	1.60915	17.2927	DPH3	0.363856	0.333034	2.264	LAMC2	0.000748726	2.94825	4.25154
SSR4	5.78554e-65	2.54568	17.2914	SAT1	0.386715	-0.941088	2.2266	SUCO	0.00077036	1.03133	4.24382
YWHAE	7.22078e-65	1.89783	17.2784	MEG3	0.388163	0.549256	2.22457	CALCOCO2	0.000773605	0.943038	4.24253
YIF1A	1.11837e-64	1.71188	17.2529	DAZAP2	0.390091	0.322071	2.22175	UXS1	0.000773605	0.977053	4.24221
DRAP1	3.43823e-64	1.56915	17.1876	UQCRFS1	0.398988	0.179504	2.2115	HDGF	0.000780123	1.04681	4.23867
CD59	7.19834e-64	2.4623	17.1444	WIPI1	0.399061	0.313675	2.21119	KIAA1109	0.00082586	1.03038	4.22356
FILIP1L	1.07205e-63	2.25549	17.121	XBP1	0.400288	0.225452	2.20974	CXCL6	0.000854536	2.20049	4.21456
CNPY2	1.08001e-63	1.60866	17.1203	RGL2	0.401989	0.430417	2.20754	TRAPPC10	0.000882926	1.04687	4.20652
CHMP2A	1.0988e-63	1.54005	17.1191	EGFL7	0.401989	0.0743704	2.20736	RAD23B	0.000973599	0.916029	4.18111
PSMB1	1.24059e-63	1.81047	17.1118	TAF9	0.405742	0.342147	2.20323	SPTY2D1	0.000998677	1.35328	4.17468
RPAIN	1.31831e-63	1.63749	17.108	NACA	0.41017	-0.321414	2.19701	KRT20	0.00102148	8.47002	4.16889
BRI3	2.32538e-63	2.30847	17.0746	SMIM26	0.411449	0.241189	2.19532	PDCD6IP	0.00104995	1.10619	4.16134
RAB2A	4.09897e-63	1.58616	17.0413	PTX3	0.414578	1.8424	2.18847	SNCAIP	0.00108912	1.82549	4.15105
SPCS1	6.25596e-63	1.72413	17.0163	INSR	0.416367	0.372513	2.18581	DUOX2	0.00108913	3.17261	4.15073
COPB2	1.21731e-62	1.61166	16.977	RAB32	0.424758	0.176271	2.1741	FAM241A	0.00113443	1.94002	4.14044
RHOD	1.41027e-62	2.01178	16.9681	L1TD1	0.428685	0.173486	2.16878	CD46	0.00115451	0.976756	4.13577
SPARC	1.86659e-62	3.65839	16.9514	CAPS	0.44246	0.0553709	2.15287	NUB1	0.00116599	1.03939	4.13224
AURKAIP1	2.49885e-62	1.6335	16.934	TNFAIP3	0.445845	0.374739	2.14936	EBI3	0.00118251	1.78184	4.12806
ASAP2	5.61689e-62	1.92454	16.886	ALYREF	0.447592	0.686417	2.14713	YWHAZ	0.00126112	2.7962	4.11166
MYL6	2.18995e-61	6.45588	16.8053	DECR1	0.466318	0.0988445	2.12072	TLE4	0.00126733	0.731387	4.11021
BCAP31	1.16994e-60	1.5559	16.7053	NIPA2	0.47223	0.372425	2.11236	SRP54	0.00139607	0.910194	4.08593
MYL12A	2.17776e-60	2.92707	16.668	SERPINA5	0.473177	0.158001	2.11087	GUCA2A	0.00144558	4.09363	4.07596
RHOA	2.37338e-60	1.79465	16.6626	FDFT1	0.476738	0.189634	2.10618	LPIN2	0.00146918	1.17094	4.0705
SVIL	2.92837e-60	1.67733	16.6498	TMEM256	0.482871	0.283942	2.0996	SUN1	0.00150412	0.858699	4.06455
ABRACL	4.14763e-60	1.5621	16.6287	C4orf3	0.484303	0.21751	2.09794	IDH1	0.00152832	1.35288	4.06021
OAZ1	6.57737e-60	1.89652	16.6008	MEAF6	0.510987	0.175822	2.0661	DST	0.00155222	1.92474	4.05474
PFDN2	1.22744e-59	1.48766	16.5631	PTPRG	0.514461	0.2302	2.06148	DSG2	0.00156304	1.51796	4.05281
CDH1	1.23102e-59	1.78606	16.5627	RPN1	0.518554	0.140699	2.0565	SGMS2	0.00157826	1.54889	4.05024
LMAN1	1.4187e-59	1.68438	16.5539	NDUFA4	0.518554	0.228178	2.05639	NDUFV2	0.00158488	1.84657	4.04895
TECR	1.49229e-59	1.65511	16.5506	ARPC1A	0.523916	0.318371	2.05123	ALPK3	0.00159373	0.882087	4.04734
NNMT	3.80243e-59	2.17727	16.494	KRT23	0.525221	0.702842	2.04951	STK38L	0.00159494	1.07054	4.04686
MRC2	1.15343e-58	2.95842	16.4265	KLF10	0.531625	0.614585	2.04086	MTMR12	0.00161279	1.77087	4.04365
EIF4G2	2.50422e-58	1.74304	16.3792	NUTF2	0.542733	0.204843	2.02707	PIGG	0.00162525	1.20684	4.04123
FKBP2	2.99646e-58	1.96555	16.3681	SGK1	0.545678	0.644584	2.02347	SNX4	0.00167296	1.04125	4.03384
TMED3	7.64784e-58	1.58535	16.3107	CX3CL1	0.552445	0.247948	2.01562	PSAT1	0.00171729	2.12843	4.02708
IER3	9.03275e-58	2.12116	16.3003	VPS29	0.55655	0.264026	2.01073	BACH1	0.00173053	1.03294	4.02467
EDF1	2.7405e-57	2.12909	16.2321	CNBP	0.568011	0.299876	1.99794	TP53BP2	0.00183459	1.40696	4.0094
UBXN1	7.73065e-57	1.45808	16.168	TOMM5	0.577538	0.529286	1.98737	FGD6	0.00187946	0.829294	4.00249
QPCT	7.77578e-57	2.07095	16.1675	SAA2	0.583286	3.25799	1.98185	ALG11	0.00191367	1.21734	3.99702
FBLN1	1.24704e-56	1.63363	16.1381	FBRSL1	0.588308	0.510566	1.97676	GARS	0.00193737	0.905801	3.9938
EEF1B2	1.74697e-56	2.51239	16.117	IFITM2	0.588665	-0.00595498	1.97597	C12orf29	0.00196954	1.44046	3.98946
PSMB5	3.53187e-56	1.56165	16.0732	KLF5	0.590672	0.0559562	1.9743	CD47	0.00213096	1.21891	3.96776
CLDN7	4.38202e-56	1.87899	16.0596	VNN2	0.595465	1.25704	1.96936	CCNK	0.00214729	1.08188	3.96518
RCN2	5.45365e-56	1.74427	16.0458	PMEPA1	0.602723	-0.374334	1.96146	STC2	0.00215501	3.216	3.96374
PSMD8	5.69485e-56	1.47807	16.0429	NPC2	0.608826	0.255227	1.95524	ITCH	0.00216569	1.06068	3.96197
WWTR1	8.91768e-56	1.60293	16.0148	ODAM	0.612223	0.905663	1.95105	B3GNT2	0.0023393	1.37989	3.94075
ATP1B1	2.25171e-55	1.92204	15.9568	SDCBP	0.615175	0.263178	1.94839	XBP1	0.00239567	1.00606	3.93399
TP53I3	4.0647e-55	1.5091	15.9197	SORD	0.617053	0.304932	1.94512	CFL2	0.00252713	1.36783	3.91968
H3F3A	5.23632e-55	7.76755	15.9036	NRTN	0.625122	0.804887	1.93649	CYP20A1	0.00256034	1.29734	3.91566
SELENOK	1.09636e-54	1.59363	15.857	GC	0.625279	0.660306	1.93595	HIVEP1	0.00258743	1.2868	3.91213
PTGES3	1.87361e-54	1.50296	15.8231	HES1	0.636139	0.156464	1.9257	ACSL3	0.00263193	1.20931	3.90698
SF3B6	3.32772e-54	1.46698	15.7866	BCL3	0.644264	0.418706	1.91803	DPYSL2	0.00275847	1.06599	3.89331
ARL3	4.17313e-54	1.52316	15.7721	SPINK1	0.646516	-13.6008	1.91544	IL1A	0.00283737	2.74222	3.88447
GADD45B	5.14713e-54	2.18242	15.7586	SDC3	0.647803	0.552351	1.91393	TEX10	0.00285752	1.46382	3.8819
DSTN	1.14154e-53	2.07597	15.708	HHEX	0.649497	0.340054	1.91258	ANKLE2	0.00285797	0.866402	3.88158
TM4SF1	1.19238e-53	2.40722	15.705	CLDN10	0.661991	2.12848	1.89913	B4GALT1	0.00290842	1.10128	3.87675
OST4	1.98043e-53	2.25273	15.6726	EIF3E	0.669091	0.139159	1.89084	ELOVL6	0.00293783	2.01216	3.87402
BRK1	2.34162e-53	1.53944	15.6617	FXYD2	0.670045	0.192951	1.88958	RBM8A	0.00304877	1.78347	3.86357
SARAF	4.10115e-53	1.63823	15.6258	POU2F2	0.675735	1.58538	1.88374	GSTP1	0.00320553	24.9965	3.84878
PARK7	4.68248e-53	1.48803	15.6171	GCA	0.679139	0.191835	1.8811	TLK1	0.00320818	0.848878	3.8483
PMAIP1	5.13155e-53	2.33825	15.611	PLPP2	0.689867	0.00976952	1.87144	NCK1	0.0033097	0.894456	3.8401
NDUFB10	5.15322e-53	1.50859	15.6105	PRDX2	0.691516	-0.165114	1.86923	INHBA	0.00335124	1.72464	3.83592
HCFC1R1	1.37087e-52	1.56631	15.5478	RCN2	0.694435	0.0720639	1.86452	MOSPD1	0.00341273	1.2387	3.83061
TBCB	2.75829e-52	1.4474	15.5027	UNC50	0.69446	0.523348	1.86429	AFDN	0.00343083	1.18335	3.8282
ATP1B3	8.59682e-52	1.45856	15.4293	PTS	0.69508	0.463912	1.86312	ADAM28	0.00354884	1.39754	3.81903
KRT19	1.17553e-51	4.74768	15.4088	MMP1	0.710315	-0.730209	1.84881	AMBP	0.00379218	1.83392	3.8007
CRLF1	1.17553e-51	3.98069	15.4086	DNPH1	0.711494	0.191268	1.84688	PICALM	0.00392329	0.766011	3.7909
TMEM179B	1.22878e-51	1.3581	15.4055	PCBD1	0.71387	0.13577	1.84462	ST13	0.00443423	1.69835	3.75681
DNAJB11	1.32498e-51	1.66616	15.4004	SPCS2	0.715692	-0.105881	1.84192	ETFA	0.00453267	1.11092	3.75038
CD58	1.57366e-51	1.95391	15.3891	TMEM50A	0.717679	0.113641	1.83964	UIMC1	0.00458414	0.996468	3.74684
TMEM50B	2.18624e-51	1.87436	15.3676	CDC26	0.722921	0.297538	1.83617	IRF1	0.00486021	0.938575	3.72916
DDX5	2.44219e-51	1.58795	15.3602	EPHA2	0.727881	0.986433	1.83144	IFITM2	0.00496345	1.41149	3.72305
DNAJA1	2.82569e-51	1.46417	15.3505	TPI1	0.731272	-0.135692	1.82743	FNDC3B	0.00535544	1.05445	3.70166
VAPA	3.00262e-51	1.38185	15.3463	DDT	0.732026	0.0205446	1.82621	ASXL1	0.00540885	0.904679	3.69877
ID1	4.58705e-51	2.63995	15.3186	TCTEX1D2	0.743657	0.363907	1.81499	TCEA1	0.00540885	1.00132	3.69861
PPP4C	6.70002e-51	1.33637	15.2937	CSTB	0.744577	-0.0205706	1.81402	DSTN	0.00542028	3.1057	3.69781
PPIC	7.27018e-51	1.41258	15.2882	TMPRSS2	0.746266	0.513655	1.81224	CXADR	0.00549049	1.04241	3.69427
UBXN4	7.34938e-51	1.71698	15.2872	SQSTM1	0.755303	-0.207404	1.80406	BTG3	0.00561101	1.16502	3.68768
TGFB1	9.05983e-51	1.51567	15.2734	MTRNR2L8	0.765179	0.659074	1.79449	NCOA7	0.00568969	1.08748	3.68269
TPM4	9.41497e-51	2.02084	15.2707	NDUFAB1	0.776772	0.161408	1.78507	AHNAK	0.00577789	0.586844	3.67755
CXCL12	4.9087e-50	2.47502	15.1622	NOTCH2	0.776772	0.523009	1.785	UBQLN1	0.00580106	0.726436	3.67626
MYL12B	5.00756e-50	3.35084	15.1607	CLDND1	0.777617	0.36181	1.78306	SENP5	0.00607167	1.03474	3.66275
P4HB	5.24992e-50	1.61657	15.1573	CPT1A	0.78779	0.642569	1.77423	SEL1L	0.00610501	1.3603	3.66083
POMP	5.67795e-50	1.6327	15.152	S100A9	0.787832	1.92287	1.77324	IFNAR1	0.00613083	0.945617	3.65922
GALNT1	3.12464e-49	1.43438	15.0393	MSMO1	0.79215	0.113235	1.76898	TXNRD1	0.00646172	1.28226	3.64394
PCMT1	3.64647e-49	1.27972	15.0288	MEST	0.793672	0.696725	1.76743	COPB1	0.00654346	1.14065	3.6396
H2AFY	5.50101e-49	1.33728	15.0014	ACADVL	0.802031	-0.10458	1.75938	NQO1	0.00667753	1.99403	3.63333
PDXK	8.38829e-49	1.43981	14.9731	SLC25A25	0.806747	1.37367	1.75406	ASCC3	0.00716462	0.721666	3.61227
CRELD2	8.77598e-49	1.85377	14.9699	MMP12	0.806747	-1.20747	1.75339	ERO1A	0.00774013	0.971678	3.5896
EHBP1	1.07206e-48	1.97126	14.9564	UBE2N	0.818914	0.154168	1.74248	ARL5B	0.00858659	0.968479	3.5568
ATOX1	1.17617e-48	1.44163	14.95	UQCC2	0.818914	0.128044	1.74235	ARF1	0.00859404	0.807009	3.55632
ARL6IP4	1.34373e-48	1.33486	14.9409	ARRDC3	0.830925	0.960635	1.73318	HNRNPU	0.00870873	1.30023	3.55182
ISOC2	2.23174e-48	1.86448	14.9066	MANF	0.831469	0.14375	1.73149	CHMP2B	0.008828	0.966821	3.54747
RBX1	2.95298e-48	1.4706	14.8877	LRRC41	0.833472	0.39242	1.72957	SQLE	0.00889519	0.63051	3.54522
SSBP1	6.01156e-48	1.32956	14.8399	PDCD6	0.836404	0.15521	1.72714	USP33	0.00896286	1.06326	3.54297
PDLIM7	6.7257e-48	1.36955	14.8321	PSMB2	0.841483	0.236183	1.72351	RNASEK	0.00912977	2.85558	3.53735
VMP1	7.49564e-48	1.36806	14.8246	TGIF1	0.841533	0.27765	1.72328	MAP7	0.00919834	0.835242	3.53461
C1orf122	8.21298e-48	1.3759	14.8183	JUNB	0.844528	-0.00479656	1.72094	DICER1	0.00940469	0.669292	3.52673
CLIC1	1.03445e-47	2.33353	14.8026	NXT1	0.846638	0.705611	1.71887	BRIX1	0.00948174	1.10521	3.52432
CIB1	1.6444e-47	1.34544	14.7712	MIR3142HG	0.851758	1.57613	1.71465	C12orf75	0.00959617	1.17231	3.52014
TMED10	1.68429e-47	1.418	14.7693	EBI3	0.857612	0.854222	1.70729	TNFAIP3	0.00969816	1.03399	3.51709
VAMP8	1.90793e-47	1.30309	14.7607	WDFY1	0.857994	0.555844	1.70632	STXBP4	0.00984544	1.30805	3.51259
EIF6	1.96339e-47	1.32276	14.7586	PLPP3	0.864561	0.704733	1.701	SERPINE1	0.00991655	1.73995	3.51017
RNF7	2.20222e-47	1.69363	14.7506	TMBIM4	0.872227	0.289516	1.69268	NDEL1	0.0103701	1.45648	3.49602
EID1	2.42097e-47	1.56308	14.744	PHLDA1	0.875698	0.286526	1.6896	VPS13A	0.0109093	0.989962	3.48123
RHOBTB3	2.67595e-47	1.53298	14.7371	DYNLT1	0.886066	0.0291824	1.68164	SCRN1	0.0109255	0.723229	3.48059
VPS35	4.32117e-47	1.34339	14.7045	AK6	0.886066	0.479602	1.68151	RDH10	0.0109285	1.23359	3.48027
ISG15	4.9566e-47	1.95814	14.695	GTF2B	0.886084	0.143701	1.68131	SHOC2	0.0109968	0.728379	3.47786
NUCKS1	5.51949e-47	1.38973	14.6875	SEM1	0.894489	-0.0771573	1.67486	IGF2	0.0111588	2.01085	3.47319
YBX3	6.30746e-47	1.34716	14.6782	TATDN1	0.894925	0.215777	1.67213	MEF2A	0.0113434	1.00779	3.46805
NAGK	1.14819e-46	1.56218	14.6373	TIFA	0.897259	1.02297	1.66828	POLK	0.0115483	1.2591	3.46274
EIF1	1.28177e-46	4.34478	14.6296	BLVRB	0.90036	0.0991786	1.66558	SNX27	0.0116102	0.89402	3.46081
VKORC1	1.28548e-46	1.36641	14.6292	FAU	0.903963	-0.650425	1.66218	PDIA4	0.0118092	1.55539	3.45599
NDUFB9	1.35367e-46	1.49898	14.6255	C2orf68	0.908319	0.363271	1.6581	CAPRIN1	0.0118407	0.954753	3.45503
PSMA4	1.60723e-46	1.2638	14.6136	CADPS	0.911482	0.167479	1.6549	SPPL2A	0.0121438	0.756291	3.44747
CMTM6	1.75131e-46	1.31808	14.6076	HSPA5	0.913361	-0.969709	1.65224	GOLGA5	0.0126653	0.878208	3.43364
ELK3	2.32661e-46	2.22329	14.588	COX7B	0.915464	0.135251	1.65053	BCL3	0.0131304	1.3741	3.4219
LIMA1	3.06397e-46	1.52773	14.569	SEC11C	0.921994	0.150224	1.64537	DDX6	0.0133414	0.765949	3.41708
SDF2	3.5843e-46	1.40138	14.5581	ARHGAP17	0.922312	0.724785	1.64451	TNKS2	0.0133452	0.955352	3.41676
EDIL3	3.82062e-46	2.21819	14.5535	CAMTA1	0.922312	0.229749	1.64446	PIM3	0.0136036	0.780441	3.41129
CANX	6.75457e-46	1.59543	14.5143	ACSL3	0.922312	0.119548	1.64444	CAPZA2	0.0139031	0.734376	3.40438
HNRNPR	7.4837e-46	1.27135	14.5071	TMEM59	0.924036	0.0204001	1.64316	SRP68	0.0139768	0.872925	3.40213
AP1S1	8.78247e-46	1.42497	14.4959	NDUFAF4	0.927229	0.4537	1.64048	SLC19A3	0.0142045	2.10143	3.39682
FXYD6	1.03368e-45	1.69186	14.4845	TXNDC9	0.931424	0.208849	1.63665	RAB32	0.0142672	1.05599	3.39538
EIF5	1.08464e-45	1.34251	14.481	PAPSS1	0.932586	0.117096	1.63547	EXOC6	0.0147092	1.10357	3.38557
FERMT1	1.18585e-45	2.28373	14.4747	GNB2	0.940165	0.351905	1.62889	GOLGA2	0.0148	0.874363	3.38364
TMEM141	1.81141e-45	1.28921	14.4453	MGST2	0.947055	0.203504	1.62326	SELENOK	0.0151416	1.14234	3.37689
SLC39A7	2.10629e-45	1.22868	14.4347	SFRP5	0.954289	0.258696	1.61486	ADIPOR2	0.0154139	0.870393	3.37126
CCT6A	2.98745e-45	1.28612	14.4104	GSKIP	0.954798	0.302481	1.61389	SSR1	0.0154275	0.879214	3.37078
COL4A1	3.40407e-45	2.33013	14.4012	CYSTM1	0.954798	0.13998	1.61371	HDAC9	0.0155907	2.26941	3.36692
UQCRH	4.46989e-45	1.39977	14.3822	GOLPH3	0.957516	0.335355	1.61078	RBM23	0.0156956	0.819594	3.36483
GLRX3	4.59292e-45	1.46988	14.3801	ATP5MC1	0.95835	0.198094	1.60979	KPNA3	0.0161129	0.844264	3.35615
TOMM20	5.25195e-45	1.31542	14.3706	MRPL17	0.959768	0.133384	1.60843	THOC7	0.0161178	0.961887	3.35582
MRPL34	5.82294e-45	1.32101	14.3633	SSBP4	0.962893	0.150606	1.6062	PSMC1	0.0174966	0.99851	3.3309
HLA-C	5.93495e-45	1.40432	14.3618	NDUFA12	0.962893	0.237797	1.60598	ID2	0.0177821	0.621229	3.32592
EIF3K	6.86945e-45	1.37587	14.3514	LSM8	0.965409	0.231995	1.60409	HIST1H1C	0.0184466	0.745039	3.31354
ACBD3	7.39998e-45	1.2964	14.3461	MYO1B	0.973149	0.23138	1.59834	MTRNR2L1	0.0184734	0.923428	3.3129
FAM177A1	7.72394e-45	1.30409	14.3429	RELB	0.973564	0.134858	1.59757	SPAG1	0.0187951	1.33407	3.30759
MORF4L2	9.49945e-45	1.38744	14.3283	OSTC	0.985841	0.154441	1.58822	KRAS	0.0188548	0.998551	3.30646
SMS	1.05385e-44	1.32662	14.3209	SNRPD2	0.991966	0.0314868	1.58275	ANO6	0.0188605	0.671616	3.30614
TMEM50A	1.61154e-44	1.27378	14.2911	MPZL2	0.995631	0.553839	1.5793	MUC13	0.0188612	3.16317	3.30566
SRP9	1.61154e-44	1.41258	14.291	MFAP2	1	0.0446532	1.57387	SLC2A6	0.0194844	1.44835	3.29489
LAMTOR5	1.89408e-44	1.29528	14.2796	MRPL32	1	0.445603	1.56531	APOC3	0.0197892	4.46511	3.28958
NBDY	2.76215e-44	1.22715	14.2531	TRMT112	1	0.200743	1.55913	HIST1H1D	0.0203754	1.91017	3.28042
MTPN	3.71345e-44	1.22333	14.2322	AKR1C1	1	0.31215	1.55325	PLOD2	0.0206461	0.939789	3.27575
SGCB	4.34205e-44	1.9878	14.2211	ATP5F1C	1	-0.0798704	1.54708	CTSC	0.0207114	4.31467	3.27463
MRPL20	4.65067e-44	1.26609	14.2161	CKLF	1	0.326409	1.54516	FARSB	0.0209321	1.57383	3.27093
APRT	5.17739e-44	1.32302	14.2084	LRG1	1	0.349255	1.54273	HBS1L	0.0210286	1.07298	3.26932
PHPT1	5.18019e-44	1.47886	14.2081	OLFM2	1	0.291739	1.53924	GYPC	0.021071	1.08977	3.26836
ELOB	5.78873e-44	2.0065	14.2002	VEGFA	1	0.203583	1.53493	WFDC2	0.0211977	1.14921	3.26643
SAP18	6.7849e-44	1.35792	14.1889	ITM2A	1	0.589094	1.53119	GOLGA3	0.0219074	0.700821	3.25453
BMP1	7.88228e-44	1.51403	14.1782	LGMN	1	0.352773	1.53027	PSMA6	0.0220512	1.16079	3.25244
ERP44	8.74897e-44	1.49692	14.1706	CST3	1	-1.71382	1.52783	SEC62	0.0225162	2.11428	3.24505
PPDPF	1.00721e-43	2.18732	14.1606	RARRES2	1	1.87225	1.52714	STRN3	0.0225162	1.09055	3.24488
RASSF4	1.0687e-43	1.62526	14.1562	MMP10	1	-0.136056	1.52671	TWF1	0.0226837	0.87793	3.24231
TIMP3	1.07797e-43	4.46709	14.1554	TICAM1	1	0.946877	1.52439	NFKBIZ	0.0230053	1.3673	3.23668
ENO1	1.3256e-43	1.30488	14.1407	UBE2W	1	0.385462	1.52175	GMNN	0.023236	1.03913	3.23315
CDKN2A	1.52075e-43	2.30457	14.1308	HIF1A	1	0.104577	1.51668	ETFDH	0.0237915	1.76854	3.22495
GRN	2.10219e-43	1.33921	14.1078	HSD17B2	1	0.809747	1.51465	PLK2	0.0237915	1.24756	3.22479
HDLBP	2.20798e-43	1.30075	14.1042	SDCBP2	1	0.275337	1.50839	CDC42SE1	0.0243142	0.784944	3.21787
LSM1	2.2108e-43	1.41201	14.1039	NTS	1	0.823944	1.50222	CDC42	0.0248138	1.40708	3.21112
DHRS2	2.49762e-43	5.92115	14.0951	DEPP1	1	0.441942	1.49482	EIF2B4	0.0248438	0.843133	3.21032
NDUFB7	2.68394e-43	1.21592	14.0899	SLC6A6	1	0.604892	1.49291	ZDHHC5	0.0252123	1.0142	3.20517
FIS1	2.79144e-43	1.23782	14.0869	SUMO2	1	0.107661	1.49002	GART	0.0257314	0.938793	3.19794
HACD3	4.14635e-43	1.25871	14.0587	TPRKB	1	0.342196	1.48773	NRIP1	0.0257973	0.775476	3.19697
ARFGAP3	4.96959e-43	1.37318	14.0457	AL355102.4	1	0.974538	1.48755	SPECC1	0.0261849	0.811041	3.19199
RER1	5.03334e-43	1.2676	14.0446	SPTSSA	1	0.299584	1.48448	PCNP	0.0262313	0.627476	3.19118
DNAJC10	5.53457e-43	1.32773	14.0377	SPHK1	1	0.489838	1.48329	MAN1A1	0.0266632	1.17908	3.18427
ATP6AP2	7.71149e-43	1.29673	14.014	HABP2	1	0.0106911	1.4823	AADAC	0.0276787	4.67697	3.17253
KDELR3	1.05134e-42	1.89302	13.9918	ALG13	1	0.220936	1.48169	SGPP2	0.0277032	1.18958	3.17205
SRSF9	1.2146e-42	1.49083	13.9814	METTL5	1	0.173425	1.48004	SH3GLB1	0.0278971	1.03625	3.1698
TGFBR1	1.30779e-42	1.76806	13.9759	HNRNPF	1	0.127365	1.4784	ARHGAP12	0.0279373	0.855787	3.16916
LAMP1	1.36504e-42	1.20997	13.9727	BLNK	1	0.627076	1.47213	FBXO38	0.0281638	1.48584	3.16658
NDUFS8	1.9949e-42	1.25342	13.9455	KLK6	1	0.628288	1.47132	ASPH	0.0290547	0.867951	3.15662
SLCO2A1	2.18066e-42	1.89869	13.9389	SAR1B	1	0.218018	1.46866	TNIP1	0.0291061	0.76826	3.15565
DDX3X	3.08241e-42	1.26976	13.914	CLIC1	1	-0.562943	1.46826	JAK1	0.0291737	0.808858	3.15469
COL4A2	3.43883e-42	1.80638	13.906	CTSS	1	0.389454	1.46688	LPGAT1	0.0291737	0.89789	3.15453
HOOK3	4.01399e-42	1.2713	13.8948	ACSL5	1	0.496885	1.4647	GNPDA1	0.029306	0.91363	3.15276
NDUFAB1	5.66589e-42	1.27331	13.8699	LSM5	1	0.119366	1.45882	SELENOS	0.0297746	1.09635	3.14745
LMAN2	5.95754e-42	1.21472	13.8661	H1F0	1	0.344331	1.4567	PROX1	0.0302345	0.829592	3.14118
CDH3	7.295e-42	1.77532	13.8514	ZNF768	1	0.434053	1.45638	TNF	0.0310762	2.39198	3.13202
GNAS	8.05282e-42	4.43786	13.8441	IRF7	1	0.590036	1.44514	DPH3	0.0312249	0.682341	3.12944
PLEKHA1	9.92812e-42	1.33489	13.8289	CCL2	1	0.890679	1.44455	AFG3L2	0.0313832	0.670779	3.12735
CHD9	1.03663e-41	1.29576	13.8256	HIKESHI	1	0.299506	1.44363	DHCR24	0.0335192	1.01076	3.105
ASAH1	1.04148e-41	1.21551	13.8251	DUSP6	1	0.418326	1.43982	USP9Y	0.0335192	0.494182	3.10484
BSG	1.05489e-41	1.35169	13.824	STARD4	1	0.716486	1.43928	ZMYND8	0.034135	0.644407	3.09857
SERP1	1.08031e-41	1.42043	13.8221	NIT2	1	0.295335	1.43671	ASAP1	0.0351929	1.04177	3.08732
STRAP	1.39669e-41	1.16084	13.8034	JPT1	1	-0.60296	1.4316	HNRNPAB	0.0352622	0.920894	3.08652
KRT10	1.55925e-41	1.22606	13.7953	PYCARD	1	-0.0516701	1.4218	EIF2A	0.0369848	0.709667	3.07012
UFC1	1.62472e-41	1.23794	13.7922	MAP1LC3B	1	0.156785	1.42024	PRSS22	0.0370431	0.59223	3.06899
NDUFS5	3.5933e-41	1.61631	13.7347	COX5B	1	-0.684157	1.417	CFB	0.0372746	1.19387	3.06626
DCBLD2	3.63574e-41	1.595	13.7336	FDPS	1	-0.0228921	1.41184	DNM1L	0.037547	0.879846	3.06256
PALLD	4.54749e-41	1.5899	13.7172	COL9A3	1	-0.0251812	1.41145	F5	0.0378366	1.34467	3.05983
SLC39A10	6.81368e-41	1.28602	13.6877	CHPT1	1	0.212917	1.41021	AP1B1	0.0384891	0.966999	3.05211
TNFAIP8	1.11609e-40	1.60005	13.6514	LIMD2	1	-0.0945793	1.4085	POLR3D	0.0392166	1.0939	3.04584
ATP5F1D	1.22404e-40	1.30971	13.6445	PIN4	1	-0.016883	1.3982	BAIAP2L1	0.0397085	0.714548	3.04166
DSG2	1.58449e-40	1.27327	13.6255	HEBP1	1	0.218323	1.39613	EPS15	0.0397862	0.978316	3.04085
BLOC1S2	1.69114e-40	1.52268	13.6206	TNFRSF11B	1	-0.0266723	1.39539	COBLL1	0.0398144	1.22459	3.04021
LRIG3	2.9428e-40	2.00519	13.5799	SERTAD3	1	0.61495	1.3886	LPCAT1	0.0404998	1.15981	3.03442
ACTR3	3.49551e-40	1.10084	13.5671	NDFIP2	1	0.179168	1.38372	NUMB	0.0408465	1.04237	3.03121
RACK1	4.41641e-40	3.19922	13.5498	POMP	1	-0.650134	1.38344	CEACAM7	0.0415407	31.5496	3.02526
LEFTY1	5.2961e-40	2.5026	13.5363	HSPB11	1	0.228993	1.37545	MAP3K8	0.0415407	0.974374	3.02526
H2AFZ	7.93858e-40	1.42649	13.5063	ATP5PD	1	-0.0750499	1.37538	LRG1	0.0447482	1.44139	2.99905
CD164	8.77444e-40	1.1866	13.4988	SELENOH	1	0.0694279	1.36947	CDC42BPB	0.0447489	0.584382	2.99841
CKAP4	9.1515e-40	1.28822	13.4955	RSF1	1	0.0465562	1.36751	EML4	0.0447649	0.796743	2.99809
ACTB	9.32574e-40	4.66376	13.494	SNHG9	1	0.0959715	1.36508	UBE2V1	0.0450975	0.936291	2.99519
SRSF3	1.4141e-39	1.31632	13.4629	MAFF	1	0.258354	1.36398	TOR1AIP2	0.0461016	0.531525	2.98635
FTH1	1.52751e-39	8.2438	13.457	SVBP	1	0.2162	1.35913	PNPLA8	0.0466407	0.80332	2.98169
AKR1A1	1.6224e-39	1.25694	13.4524	DUOX2	1	1.1543	1.35902	TMEM263	0.0466407	0.569396	2.98153
EIF5A	1.72775e-39	1.11256	13.4476	ATP5ME	1	-0.265362	1.35773	SGMS1	0.0481542	0.98557	2.96963
SAT1	1.75533e-39	2.44465	13.4462	SNRNP40	1	0.592118	1.35762	CCDC82	0.0485864	0.844598	2.96625
YWHAQ	1.89078e-39	1.12057	13.4406	SMAGP	1	0.156329	1.35602	PACSIN2	0.0513754	0.577798	2.94647
ARL4A	2.29854e-39	1.68707	13.4259	HSPA1B	1	0.774572	1.35483	SLPI	0.052139	2.92633	2.94133
SUMO1	2.76596e-39	1.20041	13.4121	UCHL3	1	0.169957	1.35244	LBR	0.052139	0.855425	2.94133
ARPC1A	6.13965e-39	1.23232	13.3525	RDH11	1	0.170731	1.35197	H1FX	0.0522934	1.04078	2.9402
PTTG1IP	6.32097e-39	1.33526	13.3501	POLR2K	1	0.253447	1.34683	PDCD10	0.0526611	0.876139	2.93699
MAF	6.52955e-39	1.99273	13.3475	C2CD4B	1	0.888877	1.34293	MGLL	0.0530201	1.34479	2.93426
CSNK1A1	7.69255e-39	1.21641	13.3352	SLC30A9	1	0.321347	1.33631	MIA2	0.0530201	0.707621	2.93426
ANP32A	9.24185e-39	1.25583	13.3213	GLRX	1	0.360133	1.3361	NDUFB9	0.0531964	1.09796	2.93281
DBI	1.0448e-38	1.41423	13.312	HSPD1	1	-0.0528921	1.33565	CSRP2	0.0532629	0.991089	2.932
TSTA3	1.09629e-38	1.42852	13.3082	AC025164.1	1	1.06168	1.33408	KIF2A	0.0532629	0.658001	2.932
MRPL51	1.11401e-38	1.09098	13.3068	NDUFC2	1	-0.0161712	1.33184	S100A14	0.0533376	0.541237	2.93136
ITGA3	1.29911e-38	1.60662	13.2952	AL390719.2	1	0.575712	1.32919	ECPAS	0.0533767	0.72632	2.93088
LMCD1	1.51743e-38	1.76417	13.2834	GMDS	1	0.247625	1.32103	ITIH2	0.0533767	1.59199	2.93072
SELENOH	1.61839e-38	1.22544	13.2784	ANXA3	1	-0.0669847	1.32015	MAPK6	0.0534436	0.727826	2.93008
NPM1	1.70311e-38	2.03334	13.2744	TMEM37	1	-0.0393737	1.31943	ARHGEF18	0.0537245	0.904461	2.92782
SUCO	2.18789e-38	1.55333	13.2555	SQOR	1	0.217401	1.31792	NFKB2	0.0545796	0.910826	2.92171
YIPF5	2.19437e-38	1.45251	13.2551	PDLIM5	1	0.0950503	1.31776	SAFB	0.0547328	0.550398	2.92043
TM9SF3	2.63083e-38	1.15553	13.2413	TMED10	1	0.0625935	1.31763	GOT2	0.0549351	0.775451	2.91866
PSMA3	2.85452e-38	1.16727	13.235	IRF2BP2	1	0.123463	1.31416	ALAS1	0.0554196	1.02069	2.91448
PDCD6	5.33414e-38	1.13281	13.1878	LDHB	1	0.0195945	1.31253	PRMT2	0.0561392	0.485848	2.90901
GOPC	5.33414e-38	1.2663	13.1876	RNF11	1	0.232108	1.31132	HIST1H1B	0.0561891	3.89268	2.90853
HNRNPA3	5.36095e-38	1.21855	13.1871	GAPDH	1	-2.56709	1.30949	GDI2	0.05655	0.610092	2.90612
NME3	5.62108e-38	1.10818	13.1833	ERRFI1	1	0.0965804	1.30659	CD2AP	0.0565711	0.739021	2.9058
MPZL1	5.85663e-38	1.20051	13.1801	SOAT1	1	0.385255	1.30499	GFM1	0.0573662	0.890664	2.90097
PPP1R14A	6.49539e-38	2.00867	13.1721	AGR2	1	0.0819705	1.29926	RANBP2	0.0573662	0.713856	2.90081
ATP6V1D	6.85883e-38	1.16019	13.1678	ACYP2	1	0.389997	1.29563	HIPK3	0.0586338	0.999131	2.89293
PSMA5	7.15108e-38	1.16454	13.1645	ZMYND8	1	-0.00219643	1.29347	M6PR	0.0596821	0.728262	2.8865
SNX6	8.0906e-38	1.12163	13.155	FABP3	1	1.0451	1.29	USP3	0.0603994	0.705853	2.88136
EMB	9.05734e-38	2.51333	13.1463	SIPA1L3	1	1.09836	1.28867	YARS	0.0606218	0.780528	2.87959
RHOC	9.67009e-38	1.3514	13.1412	TSPAN6	1	-0.0651765	1.28788	APOE	0.0611017	0.713933	2.8767
EIF4E2	1.01547e-37	1.11737	13.1372	MED22	1	0.529902	1.28705	CFDP1	0.061343	0.790897	2.87525
VDAC1	1.01547e-37	1.09887	13.1372	CAPN6	1	0.260521	1.28622	STAM2	0.061671	0.960023	2.87316
SH3YL1	1.09874e-37	1.28303	13.1311	SEL1L3	1	0.0577275	1.2807	SOAT1	0.0617488	1.31935	2.87235
FAM3C	1.15869e-37	1.30859	13.1269	HS3ST1	1	0.38821	1.27957	GNL2	0.0623319	0.8515	2.86898
AC022075.1	1.20376e-37	1.38376	13.1238	HES4	1	-0.174578	1.27488	ENSA	0.0632061	0.579749	2.86255
ERH	1.34231e-37	1.26541	13.1154	PSMB3	1	0.0855456	1.26923	RAP1B	0.0638823	0.901759	2.85837
YIPF2	2.32728e-37	1.47415	13.0735	PDE9A	1	0.302512	1.26873	MAP2K4	0.0642146	0.894258	2.85612
SSR2	2.38604e-37	1.10751	13.0714	PNKD	1	-0.0293099	1.2681	HSD17B11	0.0646222	0.84205	2.8537
UQCRB	2.43556e-37	1.17593	13.0697	CPSF7	1	0.518463	1.26591	CCSER1	0.0659921	1.75788	2.84583
ATP1A1	2.54225e-37	1.46143	13.0663	NUDCD2	1	0.244479	1.26075	NOP14	0.0664434	0.93768	2.84341
TUBB	2.83754e-37	1.45206	13.0577	TMEM251	1	0.596129	1.26008	PTS	0.0664434	0.662253	2.84325
CCPG1	3.63252e-37	1.33246	13.0388	C15orf48	1	0.14976	1.25972	PTPN11	0.0690272	0.518253	2.82927
RTRAF	3.85011e-37	1.16122	13.0342	ACVR2A	1	0.461269	1.25933	FERMT2	0.071589	0.994602	2.81319
MFSD10	3.88255e-37	1.16194	13.0334	COMT	1	0.0971143	1.25913	HSP90AB1	0.0728454	3.44529	2.8066
PRMT1	4.75083e-37	1.10753	13.0178	SERPING1	1	-0.0837348	1.2569	TUT7	0.0741216	0.708972	2.8
UBL5	5.70329e-37	1.61942	13.0037	ALDH1A1	1	0.233835	1.25668	LYSMD3	0.0765389	0.874585	2.78666
MRPS34	6.44286e-37	1.09892	12.9942	SPAG1	1	0.314095	1.25568	CSRP1	0.0779118	0.866472	2.77991
RHOU	6.95148e-37	1.37529	12.9882	AMOT	1	0.105748	1.25206	IST1	0.0799796	0.710002	2.76978
ACTR2	8.67191e-37	1.19129	12.9711	SDF2L1	1	0.0614474	1.24768	TCIM	0.0817156	0.511449	2.76222
S100A2	9.0745e-37	3.4849	12.9675	KLK10	1	1.40721	1.24593	AZIN1	0.0837544	0.692234	2.75338
RAB10	1.10447e-36	1.17188	12.9523	MRPS23	1	0.0687004	1.23926	MYO6	0.0837864	0.664381	2.75305
TMEM219	1.1454e-36	1.22521	12.9493	SGCE	1	0.299117	1.23881	LGALS8	0.0842538	1.05498	2.75064
TRMT112	1.19497e-36	1.14387	12.9459	SELENOF	1	0.160601	1.23331	GJC1	0.0853165	0.964524	2.74614
GPX8	1.23992e-36	1.44441	12.9429	UPK1B	1	0.0646091	1.23207	ZNF770	0.0854746	0.968724	2.74534
GSTM3	1.38375e-36	1.28826	12.9343	RANBP1	1	0.18012	1.23031	ACBD5	0.0858244	0.631124	2.74341
KTN1	1.7489e-36	1.41311	12.9162	THOC6	1	0.542663	1.22882	FAM107B	0.0860255	0.681967	2.74244
IKBIP	2.05281e-36	1.72018	12.9037	YAP1	1	0.172604	1.2256	CNST	0.0868583	1.77921	2.7381
TMEM14C	2.17188e-36	1.1434	12.8992	COA6	1	0.251732	1.22472	AKR1C1	0.0879897	1.29493	2.73248
DHRS3	2.18197e-36	1.32711	12.8987	MAN1A1	1	0.247286	1.22333	MUC1	0.0883561	1.56603	2.72974
ANP32E	2.99016e-36	1.31164	12.8742	BTG3	1	-0.113263	1.2222	ENO1	0.0893156	0.726755	2.7254
DYNLRB1	3.19093e-36	1.10549	12.869	ERO1A	1	0.366008	1.22114	PHF3	0.0894371	0.658635	2.72476
CAPZB	3.48937e-36	1.10594	12.862	SAP18	1	0.0386165	1.21932	SLC6A14	0.0898373	2.48028	2.72283
TPR	3.63131e-36	1.06591	12.8587	NOTCH1	1	0.590128	1.20647	IBTK	0.090468	0.697733	2.71961
TMCO1	4.80049e-36	1.08909	12.837	STC1	1	0.444903	1.20325	PI3	0.0919106	3.97172	2.71302
UACA	6.09418e-36	1.85967	12.8183	RAB25	1	-0.157593	1.20041	EGLN1	0.0921605	0.989236	2.71173
GSTO1	6.16158e-36	1.13944	12.8173	SLCO2A1	1	0.0933834	1.19983	STX12	0.0931755	0.894733	2.70771
BAX	6.23119e-36	1.1781	12.8163	SV2C	1	0.959214	1.19807	MAN2A1	0.0938729	0.712567	2.70386
MRPL17	8.90869e-36	1.22103	12.7884	MDH1	1	0.162192	1.19568	CTTN	0.0941367	0.659346	2.70257
BUD31	1.07631e-35	1.19174	12.7735	SH2B3	1	0.842343	1.19252	ERLEC1	0.0945939	1.02099	2.70032
RGS3	1.28888e-35	1.59981	12.7593	UBB	1	-0.723828	1.18766	LSM12	0.0950164	0.550916	2.69775
TIMM13	1.29841e-35	1.1262	12.7586	A1CF	1	0.216801	1.18716	CPD	0.0984115	0.54189	2.68488
CPE	1.33919e-35	1.93165	12.756	PLGRKT	1	1.20662	1.18572	MTAP	0.0989444	0.846622	2.68247
BZW1	1.61746e-35	1.1113	12.7412	COX7A2	1	-0.459629	1.18358	SPTLC2	0.0990305	0.747767	2.68183
SPATS2L	2.06752e-35	1.59538	12.7219	RAB40B	1	0.353224	1.18252	ISG20	0.10019	0.934213	2.67717
SUB1	2.55905e-35	1.34975	12.705	ISCA1	1	0.171303	1.18218	PTPRA	0.100566	0.840997	2.67572
PSMB3	2.75391e-35	1.10219	12.6991	SH3BP1	1	0.225157	1.17795	ARL14	0.101653	0.704529	2.67154
TMEM30A	2.83875e-35	1.20437	12.6966	NLGN4Y	1	0.695035	1.17686	LAMTOR3	0.1023	0.733398	2.66865
GPR157	3.81476e-35	2.90538	12.6733	IL1B	1	1.62048	1.17565	ZNF518B	0.104257	1.07059	2.66189
MRPS26	4.43752e-35	1.04936	12.6613	TMEM245	1	0.202772	1.17551	ANKRD12	0.104297	0.63856	2.66157
MTDH	4.56031e-35	1.09559	12.659	MRPS14	1	0.265759	1.17506	ATP8B1	0.104709	1.02498	2.65948
ATP5F1C	4.74268e-35	1.05091	12.6558	MOB1A	1	0.177014	1.16853	ZNF706	0.105836	0.77349	2.6553
[truncated: 23,118 more rows]

## Sheet: Fetal hepatocyte 1-like
Wilcoxon rank-sum test (PA vs. CTRL-PA)				Wilcoxon rank-sum test (OA vs. CTRL-OA)				(TGFB vs. CTRL-TGFB)
[truncated: 23,629 more rows]

[truncated: 7 more sheets: Cycling adult hepatocyte-like, Fibroblast-like, Hepatoblast-like 1, Hepatoblast-like 2, Hepatic stellate cell-like, Smooth muscle cell-like, pathway_enrichment_sets]
