# Supplementary material for: Single‐cell transcriptomics stratifies organoid models of metabolic dysfunction‐associated steatotic liver disease
Source: EMBO J. 2023 Nov 14;42(24):e113898. doi: 10.15252/embj.2023113898 (PMC10711666; doi:10.15252/embj.2023113898)
Supplement: Supplementary file 8 — Dataset EV7 [file EMBJ-42-e113898-s002.xlsx]

## Sheet: info
Dataset EV7	Significant (p < 0.05) receptor-ligand interactions from CellPhoneDB analysis of cell-cell interactions for PA, OA, and TGF-β1-treated HLOs, related to Figure 5

## Sheet: Dataset_EV7
interacting_pair	cell-cell_pair	pval	mean	sample	condition	sample_group	class	signi	unique_interaction
NRP1_VEGFA	AH|AH	0	0.469	CTRL-TGFB1	Control	TGFB1	AH	yes	NRP1_VEGFA_AH|AH
SPP1_PTGER4	AH|AH	0	0.944	TGFB1	Treated	TGFB1	AH	yes	SPP1_PTGER4_AH|AH
SPP1_PTGER4	AH|AH	0	0.441	OA500	Treated	OA500	AH	yes	SPP1_PTGER4_AH|AH
FGFR2_FGFR3	AH|AH	0	0.249	CTRL-PA	Control	PA	AH	yes	FGFR2_FGFR3_AH|AH
FGFR2_FGFR3	AH|AH	0	0.083	TGFB1	Treated	TGFB1	AH	yes	FGFR2_FGFR3_AH|AH
FGFR2_FGFR3	AH|AH	0	0.138	CTRL	Control	CTRL	AH	yes	FGFR2_FGFR3_AH|AH
AGT_AGTR1	AH|AH	0	0.091	CTRL-OA	Control	OA500	AH	yes	AGT_AGTR1_AH|AH
LRP5_DKK1	AH|AH	0	0.258	CTRL-OA	Control	OA500	AH	yes	LRP5_DKK1_AH|AH
CDH6_CDH6	AH|AH	0	0.771	CTRL	Control	CTRL	AH	yes	CDH6_CDH6_AH|AH
NRP2_VEGFA	AH|AH	0.008	0.314	TGFB1	Treated	TGFB1	AH	yes	NRP2_VEGFA_AH|AH
RAreceptor_RXRA_atRetinoicAcid_byALDH1A1	AH|AH	0	0.133	TGFB1	Treated	TGFB1	AH	yes	RAreceptor_RXRA_atRetinoicAcid_byALDH1A1_AH|AH
NRP1_VEGFA	AH|AH	0	0.224	CTRL-OA	Control	OA500	AH	yes	NRP1_VEGFA_AH|AH
FGFR2_PTPRR	AH|AH	0	0.121	TGFB1	Treated	TGFB1	AH	yes	FGFR2_PTPRR_AH|AH
CDH6_CDH6	AH|AH	0	0.523	PA	Treated	PA	AH	yes	CDH6_CDH6_AH|AH
CDH6_CDH6	AH|AH	0	0.403	CTRL-OA	Control	OA500	AH	yes	CDH6_CDH6_AH|AH
NOTCH1_DLK1	AH|AH	0	0.494	CTRL-OA	Control	OA500	AH	yes	NOTCH1_DLK1_AH|AH
NTS_SORT1	AH|AH	0.008	0.435	CTRL-PA	Control	PA	AH	yes	NTS_SORT1_AH|AH
NOTCH1_JAG1	AH|AH	0	0.163	CTRL-OA	Control	OA500	AH	yes	NOTCH1_JAG1_AH|AH
NOTCH1_JAG1	AH|AH	0.04	0.2	CTRL-TGFB1	Control	TGFB1	AH	yes	NOTCH1_JAG1_AH|AH
NOTCH1_JAG1	AH|AH	0.008	0.216	CTRL-PA	Control	PA	AH	yes	NOTCH1_JAG1_AH|AH
CDH6_CDH6	AH|AH	0	0.579	CTRL-TGFB1	Control	TGFB1	AH	yes	CDH6_CDH6_AH|AH
NOTCH1_DLK1	AH|AH	0	0.386	CTRL-PA	Control	PA	AH	yes	NOTCH1_DLK1_AH|AH
FGFR2_FGFR3	AH|AH	0	0.288	CTRL-TGFB1	Control	TGFB1	AH	yes	FGFR2_FGFR3_AH|AH
FGFR2_FGFR3	AH|AH	0	0.129	CTRL-OA	Control	OA500	AH	yes	FGFR2_FGFR3_AH|AH
CDH6_CDH6	AH|AH	0	0.562	CTRL-PA	Control	PA	AH	yes	CDH6_CDH6_AH|AH
FGFR2_FGFR3	AH|AH	0	0.125	OA500	Treated	OA500	AH	yes	FGFR2_FGFR3_AH|AH
NRP1_VEGFA	AH|AH	0	0.253	CTRL	Control	CTRL	AH	yes	NRP1_VEGFA_AH|AH
NOTCH1_DLK1	AH|AH	0	0.242	CTRL-TGFB1	Control	TGFB1	AH	yes	NOTCH1_DLK1_AH|AH
NRP1_VEGFA	AH|AH	0	0.284	TGFB1	Treated	TGFB1	AH	yes	NRP1_VEGFA_AH|AH
CDH6_CDH6	AH|AH	0	0.998	OA500	Treated	OA500	AH	yes	CDH6_CDH6_AH|AH
NRP1_VEGFA	AH|AH	0	0.212	PA	Treated	PA	AH	yes	NRP1_VEGFA_AH|AH
NRP1_VEGFA	AH|AH	0	0.193	CTRL-PA	Control	PA	AH	yes	NRP1_VEGFA_AH|AH
FGFR2_FGFR3	AH|AH	0	0.221	PA	Treated	PA	AH	yes	FGFR2_FGFR3_AH|AH
ABCA1_APOA1	AH|Cholangiocytes	0	0.422	CTRL-OA	Control	OA500	AH	yes	ABCA1_APOA1_AH|Cholangiocytes
TGFB1_integrin_aVb6_complex	AH|Cholangiocytes	0	0.364	CTRL-PA	Control	PA	AH	yes	TGFB1_integrin_aVb6_complex_AH|Cholangiocytes
ABCA1_APOA1	AH|Cholangiocytes	0	0.659	PA	Treated	PA	AH	yes	ABCA1_APOA1_AH|Cholangiocytes
SPP1_PTGER4	AH|Cholangiocytes	0	0.511	CTRL	Control	CTRL	AH	yes	SPP1_PTGER4_AH|Cholangiocytes
SPP1_PTGER4	AH|Cholangiocytes	0	0.806	CTRL-TGFB1	Control	TGFB1	AH	yes	SPP1_PTGER4_AH|Cholangiocytes
NTS_SORT1	AH|Cholangiocytes	0	0.499	CTRL-PA	Control	PA	AH	yes	NTS_SORT1_AH|Cholangiocytes
NOTCH1_JAG1	AH|Cholangiocytes	0	0.407	CTRL-TGFB1	Control	TGFB1	AH	yes	NOTCH1_JAG1_AH|Cholangiocytes
CXCL2_DPP4	AH|Cholangiocytes	0	0.131	CTRL-OA	Control	OA500	AH	yes	CXCL2_DPP4_AH|Cholangiocytes
SPP1_CD44	AH|Cholangiocytes	0	0.425	CTRL-PA	Control	PA	AH	yes	SPP1_CD44_AH|Cholangiocytes
VEGFA_FLT1	AH|Cholangiocytes	0	0.2	CTRL-OA	Control	OA500	AH	yes	VEGFA_FLT1_AH|Cholangiocytes
CXCL2_DPP4	AH|Cholangiocytes	0	0.289	PA	Treated	PA	AH	yes	CXCL2_DPP4_AH|Cholangiocytes
TGFB1_integrin_aVb6_complex	AH|Cholangiocytes	0	0.354	PA	Treated	PA	AH	yes	TGFB1_integrin_aVb6_complex_AH|Cholangiocytes
CDH6_CDH6	AH|Cholangiocytes	0	0.55	OA500	Treated	OA500	AH	yes	CDH6_CDH6_AH|Cholangiocytes
LRP5_DKK1	AH|Cholangiocytes	0	0.134	PA	Treated	PA	AH	yes	LRP5_DKK1_AH|Cholangiocytes
SPP1_CD44	AH|Cholangiocytes	0	0.53	CTRL	Control	CTRL	AH	yes	SPP1_CD44_AH|Cholangiocytes
SPP1_CD44	AH|Cholangiocytes	0	0.777	CTRL-OA	Control	OA500	AH	yes	SPP1_CD44_AH|Cholangiocytes
NRP1_VEGFA	AH|Cholangiocytes	0	0.259	OA500	Treated	OA500	AH	yes	NRP1_VEGFA_AH|Cholangiocytes
VEGFA_FLT1	AH|Cholangiocytes	0	0.215	OA500	Treated	OA500	AH	yes	VEGFA_FLT1_AH|Cholangiocytes
ABCA1_APOA1	AH|Cholangiocytes	0	0.823	CTRL-PA	Control	PA	AH	yes	ABCA1_APOA1_AH|Cholangiocytes
SPP1_CD44	AH|Cholangiocytes	0	0.457	PA	Treated	PA	AH	yes	SPP1_CD44_AH|Cholangiocytes
SPP1_PTGER4	AH|Cholangiocytes	0	0.972	TGFB1	Treated	TGFB1	AH	yes	SPP1_PTGER4_AH|Cholangiocytes
SPP1_PTGER4	AH|Cholangiocytes	0	0.446	OA500	Treated	OA500	AH	yes	SPP1_PTGER4_AH|Cholangiocytes
FGFR2_FGFR3	AH|Cholangiocytes	0	0.095	CTRL	Control	CTRL	AH	yes	FGFR2_FGFR3_AH|Cholangiocytes
SPP1_CD44	AH|Cholangiocytes	0	0.983	TGFB1	Treated	TGFB1	AH	yes	SPP1_CD44_AH|Cholangiocytes
VEGFA_FLT1	AH|Cholangiocytes	0	0.17	CTRL-PA	Control	PA	AH	yes	VEGFA_FLT1_AH|Cholangiocytes
FGFR2_FGFR3	AH|Cholangiocytes	0.04	0.077	OA500	Treated	OA500	AH	yes	FGFR2_FGFR3_AH|Cholangiocytes
FGFR2_FGFR3	AH|Cholangiocytes	0.004	0.068	CTRL-OA	Control	OA500	AH	yes	FGFR2_FGFR3_AH|Cholangiocytes
TGFB1_integrin_aVb6_complex	AH|Cholangiocytes	0	0.276	CTRL-TGFB1	Control	TGFB1	AH	yes	TGFB1_integrin_aVb6_complex_AH|Cholangiocytes
RAreceptor_RXRA_atRetinoicAcid_byALDH1A1	AH|Cholangiocytes	0.004	0.229	CTRL-PA	Control	PA	AH	yes	RAreceptor_RXRA_atRetinoicAcid_byALDH1A1_AH|Cholangiocytes
LRP5_DKK1	AH|Cholangiocytes	0.044	0.128	CTRL-PA	Control	PA	AH	yes	LRP5_DKK1_AH|Cholangiocytes
SPP1_CD44	AH|Cholangiocytes	0	0.436	OA500	Treated	OA500	AH	yes	SPP1_CD44_AH|Cholangiocytes
SPP1_PTGER4	AH|Cholangiocytes	0	0.737	CTRL-OA	Control	OA500	AH	yes	SPP1_PTGER4_AH|Cholangiocytes
CDH6_CDH6	AH|Cholangiocytes	0	0.583	CTRL	Control	CTRL	AH	yes	CDH6_CDH6_AH|Cholangiocytes
NRP1_VEGFA	AH|Cholangiocytes	0	0.211	CTRL-OA	Control	OA500	AH	yes	NRP1_VEGFA_AH|Cholangiocytes
TGFB1_integrin_aVb6_complex	AH|Cholangiocytes	0	0.269	CTRL	Control	CTRL	AH	yes	TGFB1_integrin_aVb6_complex_AH|Cholangiocytes
CDH6_CDH6	AH|Cholangiocytes	0	0.303	CTRL-OA	Control	OA500	AH	yes	CDH6_CDH6_AH|Cholangiocytes
VEGFA_FLT1	AH|Cholangiocytes	0	0.189	CTRL	Control	CTRL	AH	yes	VEGFA_FLT1_AH|Cholangiocytes
SPP1_PTGER4	AH|Cholangiocytes	0	0.39	PA	Treated	PA	AH	yes	SPP1_PTGER4_AH|Cholangiocytes
NRP1_VEGFA	AH|Cholangiocytes	0	0.281	CTRL	Control	CTRL	AH	yes	NRP1_VEGFA_AH|Cholangiocytes
CXCL2_DPP4	AH|Cholangiocytes	0	0.539	OA500	Treated	OA500	AH	yes	CXCL2_DPP4_AH|Cholangiocytes
NOTCH1_JAG1	AH|Cholangiocytes	0	0.321	CTRL-OA	Control	OA500	AH	yes	NOTCH1_JAG1_AH|Cholangiocytes
NOTCH1_DLK1	AH|Ductal cells	0	0.675	CTRL-PA	Control	PA	AH	yes	NOTCH1_DLK1_AH|Ductal cells
FGFR2_PTPRR	AH|Ductal cells	0	0.071	CTRL-PA	Control	PA	AH	yes	FGFR2_PTPRR_AH|Ductal cells
SPP1_CD44	AH|Ductal cells	0	0.504	OA500	Treated	OA500	AH	yes	SPP1_CD44_AH|Ductal cells
TGFB1_integrin_aVb6_complex	AH|Ductal cells	0	0.218	CTRL-TGFB1	Control	TGFB1	AH	yes	TGFB1_integrin_aVb6_complex_AH|Ductal cells
CDH6_CDH6	AH|Ductal cells	0	0.821	CTRL	Control	CTRL	AH	yes	CDH6_CDH6_AH|Ductal cells
NOTCH1_JAG1	AH|Ductal cells	0	0.356	CTRL-TGFB1	Control	TGFB1	AH	yes	NOTCH1_JAG1_AH|Ductal cells
SPP1_CD44	AH|Ductal cells	0	0.958	TGFB1	Treated	TGFB1	AH	yes	SPP1_CD44_AH|Ductal cells
NRP1_VEGFA	AH|Ductal cells	0	0.229	CTRL	Control	CTRL	AH	yes	NRP1_VEGFA_AH|Ductal cells
SPP1_PTGER4	AH|Ductal cells	0	0.803	CTRL-TGFB1	Control	TGFB1	AH	yes	SPP1_PTGER4_AH|Ductal cells
NRP1_VEGFA	AH|Ductal cells	0	0.22	TGFB1	Treated	TGFB1	AH	yes	NRP1_VEGFA_AH|Ductal cells
SPP1_PTGER4	AH|Ductal cells	0	0.426	OA500	Treated	OA500	AH	yes	SPP1_PTGER4_AH|Ductal cells
FGFR2_FGFR3	AH|Ductal cells	0	0.071	CTRL-OA	Control	OA500	AH	yes	FGFR2_FGFR3_AH|Ductal cells
SPP1_PTGER4	AH|Ductal cells	0	0.95	TGFB1	Treated	TGFB1	AH	yes	SPP1_PTGER4_AH|Ductal cells
NRP1_VEGFA	AH|Ductal cells	0	0.201	CTRL-OA	Control	OA500	AH	yes	NRP1_VEGFA_AH|Ductal cells
SPP1_PTGER4	AH|Ductal cells	0	0.392	CTRL-PA	Control	PA	AH	yes	SPP1_PTGER4_AH|Ductal cells
SPP1_CD44	AH|Ductal cells	0	0.555	CTRL	Control	CTRL	AH	yes	SPP1_CD44_AH|Ductal cells
SPP1_PTGER4	AH|Ductal cells	0	0.403	PA	Treated	PA	AH	yes	SPP1_PTGER4_AH|Ductal cells
NOTCH1_DLK1	AH|Ductal cells	0	0.394	CTRL-TGFB1	Control	TGFB1	AH	yes	NOTCH1_DLK1_AH|Ductal cells
SPP1_PTGER4	AH|Ductal cells	0	0.514	CTRL	Control	CTRL	AH	yes	SPP1_PTGER4_AH|Ductal cells
NOTCH1_JAG1	AH|Ductal cells	0	0.361	CTRL-PA	Control	PA	AH	yes	NOTCH1_JAG1_AH|Ductal cells
SPP1_CD44	AH|Ductal cells	0	0.776	CTRL-OA	Control	OA500	AH	yes	SPP1_CD44_AH|Ductal cells
TGFB1_integrin_aVb6_complex	AH|Ductal cells	0	0.344	PA	Treated	PA	AH	yes	TGFB1_integrin_aVb6_complex_AH|Ductal cells
NTS_SORT1	AH|Ductal cells	0	0.469	CTRL-PA	Control	PA	AH	yes	NTS_SORT1_AH|Ductal cells
CDH6_CDH6	AH|Ductal cells	0	0.592	CTRL-TGFB1	Control	TGFB1	AH	yes	CDH6_CDH6_AH|Ductal cells
NOTCH1_JAG1	AH|Ductal cells	0	0.287	CTRL-OA	Control	OA500	AH	yes	NOTCH1_JAG1_AH|Ductal cells
NTS_SORT1	AH|Ductal cells	0.004	0.459	PA	Treated	PA	AH	yes	NTS_SORT1_AH|Ductal cells
CXCL2_DPP4	AH|Ductal cells	0	0.137	CTRL-OA	Control	OA500	AH	yes	CXCL2_DPP4_AH|Ductal cells
CDH6_CDH6	AH|Ductal cells	0	0.93	OA500	Treated	OA500	AH	yes	CDH6_CDH6_AH|Ductal cells
SPP1_CD44	AH|Ductal cells	0	0.819	CTRL-TGFB1	Control	TGFB1	AH	yes	SPP1_CD44_AH|Ductal cells
TGFB1_integrin_aVb6_complex	AH|Ductal cells	0	0.36	CTRL-PA	Control	PA	AH	yes	TGFB1_integrin_aVb6_complex_AH|Ductal cells
TGFB1_integrin_aVb6_complex	AH|Ductal cells	0	0.252	CTRL-OA	Control	OA500	AH	yes	TGFB1_integrin_aVb6_complex_AH|Ductal cells
FGFR2_PTPRR	AH|Ductal cells	0	0.098	TGFB1	Treated	TGFB1	AH	yes	FGFR2_PTPRR_AH|Ductal cells
TNC_integrin_aVb6_complex	AH|Ductal cells	0	0.214	CTRL-OA	Control	OA500	AH	yes	TNC_integrin_aVb6_complex_AH|Ductal cells
CDH6_CDH6	AH|Ductal cells	0	0.6	CTRL-PA	Control	PA	AH	yes	CDH6_CDH6_AH|Ductal cells
LRP5_DKK1	AH|Ductal cells	0	0.102	PA	Treated	PA	AH	yes	LRP5_DKK1_AH|Ductal cells
CDH6_CDH6	AH|Ductal cells	0	0.579	PA	Treated	PA	AH	yes	CDH6_CDH6_AH|Ductal cells
TGFB1_integrin_aVb6_complex	AH|Ductal cells	0	0.319	CTRL	Control	CTRL	AH	yes	TGFB1_integrin_aVb6_complex_AH|Ductal cells
CDH6_CDH6	AH|Ductal cells	0	0.409	CTRL-OA	Control	OA500	AH	yes	CDH6_CDH6_AH|Ductal cells
TGFB1_integrin_aVb6_complex	AH|Ductal cells	0	0.344	OA500	Treated	OA500	AH	yes	TGFB1_integrin_aVb6_complex_AH|Ductal cells
SPP1_CD44	AH|Ductal cells	0	0.416	PA	Treated	PA	AH	yes	SPP1_CD44_AH|Ductal cells
SPP1_CD44	AH|Ductal cells	0	0.406	CTRL-PA	Control	PA	AH	yes	SPP1_CD44_AH|Ductal cells
RAreceptor_RXRA_atRetinoicAcid_byALDH1A1	AH|FH1	0	0.132	TGFB1	Treated	TGFB1	AH	yes	RAreceptor_RXRA_atRetinoicAcid_byALDH1A1_AH|FH1
FGFR2_FGFR3	AH|FH1	0.004	0.198	CTRL-PA	Control	PA	AH	yes	FGFR2_FGFR3_AH|FH1
CDH6_CDH6	AH|FH1	0	0.559	CTRL-TGFB1	Control	TGFB1	AH	yes	CDH6_CDH6_AH|FH1
AGT_AGTR1	AH|FH1	0	0.098	CTRL-OA	Control	OA500	AH	yes	AGT_AGTR1_AH|FH1
SPP1_CD44	AH|FH1	0	0.964	TGFB1	Treated	TGFB1	AH	yes	SPP1_CD44_AH|FH1
FGFR2_FGFR3	AH|FH1	0	0.104	CTRL-OA	Control	OA500	AH	yes	FGFR2_FGFR3_AH|FH1
NRP1_VEGFA	AH|FH1	0	0.266	CTRL-OA	Control	OA500	AH	yes	NRP1_VEGFA_AH|FH1
SPP1_PTGER4	AH|FH1	0	0.443	OA500	Treated	OA500	AH	yes	SPP1_PTGER4_AH|FH1
SPP1_PTGER4	AH|FH1	0	0.795	CTRL-TGFB1	Control	TGFB1	AH	yes	SPP1_PTGER4_AH|FH1
CDH6_CDH6	AH|FH1	0	0.551	CTRL-PA	Control	PA	AH	yes	CDH6_CDH6_AH|FH1
CDH6_CDH6	AH|FH1	0	0.511	PA	Treated	PA	AH	yes	CDH6_CDH6_AH|FH1
NRP2_VEGFA	AH|FH1	0	0.35	TGFB1	Treated	TGFB1	AH	yes	NRP2_VEGFA_AH|FH1
NRP1_VEGFA	AH|FH1	0	0.284	OA500	Treated	OA500	AH	yes	NRP1_VEGFA_AH|FH1
NOTCH1_JAG1	AH|FH1	0	0.244	CTRL-TGFB1	Control	TGFB1	AH	yes	NOTCH1_JAG1_AH|FH1
LRP5_DKK1	AH|FH1	0	0.169	OA500	Treated	OA500	AH	yes	LRP5_DKK1_AH|FH1
CDH6_CDH6	AH|FH1	0	0.314	CTRL-OA	Control	OA500	AH	yes	CDH6_CDH6_AH|FH1
NRP1_VEGFA	AH|FH1	0	0.476	CTRL-TGFB1	Control	TGFB1	AH	yes	NRP1_VEGFA_AH|FH1
LRP5_DKK1	AH|FH1	0	0.112	CTRL-PA	Control	PA	AH	yes	LRP5_DKK1_AH|FH1
LRP5_DKK1	AH|FH1	0	0.227	CTRL-OA	Control	OA500	AH	yes	LRP5_DKK1_AH|FH1
SPP1_CD44	AH|FH1	0	0.453	OA500	Treated	OA500	AH	yes	SPP1_CD44_AH|FH1
NRP2_VEGFA	AH|FH1	0	0.217	CTRL-OA	Control	OA500	AH	yes	NRP2_VEGFA_AH|FH1
LRP5_DKK1	AH|FH1	0	0.108	PA	Treated	PA	AH	yes	LRP5_DKK1_AH|FH1
FGFR2_FGFR3	AH|FH1	0	0.105	OA500	Treated	OA500	AH	yes	FGFR2_FGFR3_AH|FH1
NTS_SORT1	AH|FH1	0	0.46	CTRL-PA	Control	PA	AH	yes	NTS_SORT1_AH|FH1
NOTCH1_JAG1	AH|FH1	0	0.179	CTRL-OA	Control	OA500	AH	yes	NOTCH1_JAG1_AH|FH1
SPP1_PTGER4	AH|FH1	0	0.969	TGFB1	Treated	TGFB1	AH	yes	SPP1_PTGER4_AH|FH1
FGFR2_FGFR3	AH|FH1	0	0.079	TGFB1	Treated	TGFB1	AH	yes	FGFR2_FGFR3_AH|FH1
NRP1_VEGFA	AH|FH1	0	0.198	PA	Treated	PA	AH	yes	NRP1_VEGFA_AH|FH1
NRP1_VEGFA	AH|FH1	0	0.32	TGFB1	Treated	TGFB1	AH	yes	NRP1_VEGFA_AH|FH1
RAreceptor_RXRA_atRetinoicAcid_byALDH1A1	AH|FH1	0	0.222	CTRL-TGFB1	Control	TGFB1	AH	yes	RAreceptor_RXRA_atRetinoicAcid_byALDH1A1_AH|FH1
SPP1_CD44	AH|FH1	0	0.742	CTRL-OA	Control	OA500	AH	yes	SPP1_CD44_AH|FH1
ABCA1_APOA1	AH|FH1	0	0.578	CTRL-PA	Control	PA	AH	yes	ABCA1_APOA1_AH|FH1
RAreceptor_RXRA_atRetinoicAcid_byALDH1A1	AH|FH1	0	0.447	CTRL-OA	Control	OA500	AH	yes	RAreceptor_RXRA_atRetinoicAcid_byALDH1A1_AH|FH1
NRP1_VEGFA	AH|FH1	0	0.286	CTRL	Control	CTRL	AH	yes	NRP1_VEGFA_AH|FH1
CDH6_CDH6	AH|FH1	0	0.817	OA500	Treated	OA500	AH	yes	CDH6_CDH6_AH|FH1
CDH6_CDH6	AH|FH1	0	0.652	CTRL	Control	CTRL	AH	yes	CDH6_CDH6_AH|FH1
RAreceptor_RXRA_atRetinoicAcid_byALDH1A1	AH|FH1	0	0.229	CTRL-PA	Control	PA	AH	yes	RAreceptor_RXRA_atRetinoicAcid_byALDH1A1_AH|FH1
ABCA1_APOA1	AH|FH1	0	0.418	PA	Treated	PA	AH	yes	ABCA1_APOA1_AH|FH1
FGFR2_FGFR3	AH|FH1	0	0.196	PA	Treated	PA	AH	yes	FGFR2_FGFR3_AH|FH1
ABCA1_APOA1	AH|FH1	0	0.514	CTRL-OA	Control	OA500	AH	yes	ABCA1_APOA1_AH|FH1
NRP1_VEGFA	AH|FH1	0.016	0.164	CTRL-PA	Control	PA	AH	yes	NRP1_VEGFA_AH|FH1
FGFR2_FGFR3	AH|FH1	0	0.107	CTRL	Control	CTRL	AH	yes	FGFR2_FGFR3_AH|FH1
SPP1_PTGER4	AH|cAH	0	0.399	CTRL-PA	Control	PA	AH	yes	SPP1_PTGER4_AH|cAH
LRP5_DKK1	AH|cAH	0	0.274	OA500	Treated	OA500	AH	yes	LRP5_DKK1_AH|cAH
CDH6_CDH6	AH|cAH	0	0.305	CTRL-OA	Control	OA500	AH	yes	CDH6_CDH6_AH|cAH
NOTCH1_JAG1	AH|cAH	0.028	0.155	CTRL-OA	Control	OA500	AH	yes	NOTCH1_JAG1_AH|cAH
CDH6_CDH6	AH|cAH	0	0.612	CTRL	Control	CTRL	AH	yes	CDH6_CDH6_AH|cAH
SPP1_CD44	AH|cAH	0	0.448	OA500	Treated	OA500	AH	yes	SPP1_CD44_AH|cAH
NTS_SORT1	AH|cAH	0	0.465	PA	Treated	PA	AH	yes	NTS_SORT1_AH|cAH
NRP1_VEGFA	AH|cAH	0	0.256	CTRL	Control	CTRL	AH	yes	NRP1_VEGFA_AH|cAH
SPP1_PTGER4	AH|cAH	0	0.444	OA500	Treated	OA500	AH	yes	SPP1_PTGER4_AH|cAH
NOTCH1_DLK1	AH|cAH	0	0.31	CTRL-TGFB1	Control	TGFB1	AH	yes	NOTCH1_DLK1_AH|cAH
LRP5_DKK1	AH|cAH	0	0.146	TGFB1	Treated	TGFB1	AH	yes	LRP5_DKK1_AH|cAH
FGFR2_FGFR3	AH|cAH	0	0.085	TGFB1	Treated	TGFB1	AH	yes	FGFR2_FGFR3_AH|cAH
NOTCH1_DLK1	AH|cAH	0	0.375	CTRL-OA	Control	OA500	AH	yes	NOTCH1_DLK1_AH|cAH
NTS_SORT1	AH|cAH	0	0.481	CTRL-PA	Control	PA	AH	yes	NTS_SORT1_AH|cAH
CDH6_CDH6	AH|cAH	0.008	0.512	PA	Treated	PA	AH	yes	CDH6_CDH6_AH|cAH
AGT_AGTR1	AH|cAH	0	0.105	CTRL	Control	CTRL	AH	yes	AGT_AGTR1_AH|cAH
CXCL2_DPP4	AH|cAH	0	0.158	TGFB1	Treated	TGFB1	AH	yes	CXCL2_DPP4_AH|cAH
FGFR2_FGFR3	AH|cAH	0	0.122	OA500	Treated	OA500	AH	yes	FGFR2_FGFR3_AH|cAH
NOTCH1_JAG1	AH|cAH	0.028	0.247	CTRL-PA	Control	PA	AH	yes	NOTCH1_JAG1_AH|cAH
CDH6_CDH6	AH|cAH	0	0.874	OA500	Treated	OA500	AH	yes	CDH6_CDH6_AH|cAH
FGFR2_FGFR3	AH|cAH	0	0.094	CTRL-OA	Control	OA500	AH	yes	FGFR2_FGFR3_AH|cAH
SPP1_PTGER4	AH|cAH	0	0.922	TGFB1	Treated	TGFB1	AH	yes	SPP1_PTGER4_AH|cAH
FGFR2_FGFR3	AH|cAH	0	0.114	CTRL	Control	CTRL	AH	yes	FGFR2_FGFR3_AH|cAH
NOTCH1_DLK1	AH|cAH	0	0.506	CTRL-PA	Control	PA	AH	yes	NOTCH1_DLK1_AH|cAH
RAreceptor_RXRA_atRetinoicAcid_byALDH1A1	AH|cAH	0.032	0.105	TGFB1	Treated	TGFB1	AH	yes	RAreceptor_RXRA_atRetinoicAcid_byALDH1A1_AH|cAH
LRP5_DKK1	AH|cAH	0.024	0.108	PA	Treated	PA	AH	yes	LRP5_DKK1_AH|cAH
SPP1_PTGER4	AH|cAH	0	0.397	PA	Treated	PA	AH	yes	SPP1_PTGER4_AH|cAH
NRP1_VEGFA	AH|cAH	0	0.195	CTRL-OA	Control	OA500	AH	yes	NRP1_VEGFA_AH|cAH
SPP1_CD44	AH|cAH	0	0.963	TGFB1	Treated	TGFB1	AH	yes	SPP1_CD44_AH|cAH
LRP5_DKK1	AH|cAH	0	0.217	CTRL-TGFB1	Control	TGFB1	AH	yes	LRP5_DKK1_AH|cAH
LRP5_DKK1	AH|cAH	0	0.409	CTRL-OA	Control	OA500	AH	yes	LRP5_DKK1_AH|cAH
AGT_AGTR1	AH|cAH	0	0.092	CTRL-OA	Control	OA500	AH	yes	AGT_AGTR1_AH|cAH
TGFB1_integrin_aVb6_complex	AH|Fibroblasts	0	0.363	CTRL-PA	Control	PA	AH	yes	TGFB1_integrin_aVb6_complex_AH|Fibroblasts
SFRP5_WNT6	AH|Fibroblasts	0	0.419	CTRL	Control	CTRL	AH	yes	SFRP5_WNT6_AH|Fibroblasts
SFRP1_WNT6	AH|Fibroblasts	0	0.407	TGFB1	Treated	TGFB1	AH	yes	SFRP1_WNT6_AH|Fibroblasts
SFRP1_WNT6	AH|Fibroblasts	0	0.413	CTRL-PA	Control	PA	AH	yes	SFRP1_WNT6_AH|Fibroblasts
DPP4_CXCL12	AH|Fibroblasts	0.008	0.216	OA500	Treated	OA500	AH	yes	DPP4_CXCL12_AH|Fibroblasts
TNC_integrin_aVb6_complex	AH|Fibroblasts	0	0.289	CTRL-OA	Control	OA500	AH	yes	TNC_integrin_aVb6_complex_AH|Fibroblasts
SFRP1_WNT6	AH|Fibroblasts	0	0.28	CTRL-TGFB1	Control	TGFB1	AH	yes	SFRP1_WNT6_AH|Fibroblasts
FGFR2_FGFR3	AH|Fibroblasts	0	0.09	CTRL-OA	Control	OA500	AH	yes	FGFR2_FGFR3_AH|Fibroblasts
SFRP1_WNT6	AH|Fibroblasts	0	0.502	PA	Treated	PA	AH	yes	SFRP1_WNT6_AH|Fibroblasts
PTGER4_ProstaglandinE2_byPTGES	AH|Fibroblasts	0	0.265	OA500	Treated	OA500	AH	yes	PTGER4_ProstaglandinE2_byPTGES_AH|Fibroblasts
SFRP1_WNT6	AH|Fibroblasts	0	0.347	CTRL	Control	CTRL	AH	yes	SFRP1_WNT6_AH|Fibroblasts
SFRP1_WNT6	AH|Fibroblasts	0	0.414	CTRL-OA	Control	OA500	AH	yes	SFRP1_WNT6_AH|Fibroblasts
FZD5_LRP5_WNT6	AH|Fibroblasts	0	0.234	CTRL-TGFB1	Control	TGFB1	AH	yes	FZD5_LRP5_WNT6_AH|Fibroblasts
TGFB1_integrin_aVb6_complex	AH|Fibroblasts	0	0.384	PA	Treated	PA	AH	yes	TGFB1_integrin_aVb6_complex_AH|Fibroblasts
SPP1_CD44	AH|Fibroblasts	0	0.741	CTRL-OA	Control	OA500	AH	yes	SPP1_CD44_AH|Fibroblasts
SFRP5_WNT6	AH|Fibroblasts	0	0.402	OA500	Treated	OA500	AH	yes	SFRP5_WNT6_AH|Fibroblasts
SFRP5_WNT6	AH|Fibroblasts	0	0.401	CTRL-PA	Control	PA	AH	yes	SFRP5_WNT6_AH|Fibroblasts
TGFB1_integrin_aVb6_complex	AH|Fibroblasts	0	0.326	CTRL-OA	Control	OA500	AH	yes	TGFB1_integrin_aVb6_complex_AH|Fibroblasts
TGFB1_integrin_aVb6_complex	AH|Fibroblasts	0	0.454	OA500	Treated	OA500	AH	yes	TGFB1_integrin_aVb6_complex_AH|Fibroblasts
SFRP5_WNT6	AH|Fibroblasts	0	0.234	TGFB1	Treated	TGFB1	AH	yes	SFRP5_WNT6_AH|Fibroblasts
SFRP5_WNT6	AH|Fibroblasts	0	0.469	PA	Treated	PA	AH	yes	SFRP5_WNT6_AH|Fibroblasts
SPP1_CD44	AH|Fibroblasts	0	0.396	PA	Treated	PA	AH	yes	SPP1_CD44_AH|Fibroblasts
SFRP5_WNT6	AH|Fibroblasts	0	0.47	CTRL-OA	Control	OA500	AH	yes	SFRP5_WNT6_AH|Fibroblasts
SPP1_CD44	AH|Fibroblasts	0	0.464	OA500	Treated	OA500	AH	yes	SPP1_CD44_AH|Fibroblasts
FZD5_LRP5_WNT6	AH|Fibroblasts	0	0.287	OA500	Treated	OA500	AH	yes	FZD5_LRP5_WNT6_AH|Fibroblasts
SPP1_CD44	AH|Fibroblasts	0	0.394	CTRL-PA	Control	PA	AH	yes	SPP1_CD44_AH|Fibroblasts
FZD5_LRP5_WNT6	AH|Fibroblasts	0	0.156	TGFB1	Treated	TGFB1	AH	yes	FZD5_LRP5_WNT6_AH|Fibroblasts
SFRP5_WNT6	AH|Fibroblasts	0	0.373	CTRL-TGFB1	Control	TGFB1	AH	yes	SFRP5_WNT6_AH|Fibroblasts
TGFB1_integrin_aVb6_complex	AH|Fibroblasts	0	0.396	CTRL	Control	CTRL	AH	yes	TGFB1_integrin_aVb6_complex_AH|Fibroblasts
FZD5_LRP5_WNT6	AH|Fibroblasts	0	0.299	CTRL-PA	Control	PA	AH	yes	FZD5_LRP5_WNT6_AH|Fibroblasts
FZD5_LRP5_WNT6	AH|Fibroblasts	0	0.373	PA	Treated	PA	AH	yes	FZD5_LRP5_WNT6_AH|Fibroblasts
CER1_WNT6	AH|Fibroblasts	0	0.173	TGFB1	Treated	TGFB1	AH	yes	CER1_WNT6_AH|Fibroblasts
FZD5_LRP5_WNT6	AH|Fibroblasts	0	0.436	CTRL-OA	Control	OA500	AH	yes	FZD5_LRP5_WNT6_AH|Fibroblasts
SPP1_CD44	AH|Fibroblasts	0	0.975	TGFB1	Treated	TGFB1	AH	yes	SPP1_CD44_AH|Fibroblasts
LRP5_SOSTDC1	AH|Fibroblasts	0	0.097	CTRL-OA	Control	OA500	AH	yes	LRP5_SOSTDC1_AH|Fibroblasts
LRP5_SOSTDC1	AH|Fibroblasts	0	0.084	PA	Treated	PA	AH	yes	LRP5_SOSTDC1_AH|Fibroblasts
SPP1_CD44	AH|HB1	0	0.44	OA500	Treated	OA500	AH	yes	SPP1_CD44_AH|HB1
CDH6_CDH6	AH|HB1	0	0.532	CTRL	Control	CTRL	AH	yes	CDH6_CDH6_AH|HB1
NOTCH1_DLK1	AH|HB1	0	0.592	CTRL-PA	Control	PA	AH	yes	NOTCH1_DLK1_AH|HB1
CDH6_CDH6	AH|HB1	0	0.566	PA	Treated	PA	AH	yes	CDH6_CDH6_AH|HB1
FGFR2_PTPRR	AH|HB1	0	0.15	OA500	Treated	OA500	AH	yes	FGFR2_PTPRR_AH|HB1
SPP1_PTGER4	AH|HB1	0	0.919	TGFB1	Treated	TGFB1	AH	yes	SPP1_PTGER4_AH|HB1
ABCA1_APOA1	AH|HB1	0	0.657	PA	Treated	PA	AH	yes	ABCA1_APOA1_AH|HB1
RAreceptor_RXRA_atRetinoicAcid_byALDH1A1	AH|HB1	0	0.509	CTRL-OA	Control	OA500	AH	yes	RAreceptor_RXRA_atRetinoicAcid_byALDH1A1_AH|HB1
VEGFA_FLT1	AH|HB1	0	0.297	TGFB1	Treated	TGFB1	AH	yes	VEGFA_FLT1_AH|HB1
CDH6_CDH6	AH|HB1	0	0.256	CTRL-OA	Control	OA500	AH	yes	CDH6_CDH6_AH|HB1
NRP1_VEGFA	AH|HB1	0	0.214	CTRL-OA	Control	OA500	AH	yes	NRP1_VEGFA_AH|HB1
PDGFA_PDGFRA	AH|HB1	0	0.17	CTRL-TGFB1	Control	TGFB1	AH	yes	PDGFA_PDGFRA_AH|HB1
SPP1_CD44	AH|HB1	0	0.391	PA	Treated	PA	AH	yes	SPP1_CD44_AH|HB1
ABCA1_APOA1	AH|HB1	0	0.731	CTRL-PA	Control	PA	AH	yes	ABCA1_APOA1_AH|HB1
CXCL2_DPP4	AH|HB1	0	0.172	CTRL-OA	Control	OA500	AH	yes	CXCL2_DPP4_AH|HB1
SPP1_CD44	AH|HB1	0	0.93	TGFB1	Treated	TGFB1	AH	yes	SPP1_CD44_AH|HB1
NOTCH1_JAG1	AH|HB1	0	0.198	CTRL-OA	Control	OA500	AH	yes	NOTCH1_JAG1_AH|HB1
SPP1_PTGER4	AH|HB1	0	0.472	OA500	Treated	OA500	AH	yes	SPP1_PTGER4_AH|HB1
NRP1_VEGFA	AH|HB1	0	0.195	CTRL	Control	CTRL	AH	yes	NRP1_VEGFA_AH|HB1
DHEAsulfate_bySULT1E1_PPARD	AH|HB1	0	0.461	TGFB1	Treated	TGFB1	AH	yes	DHEAsulfate_bySULT1E1_PPARD_AH|HB1
FGFR2_FGFR3	AH|HB2	0	0.077	CTRL-OA	Control	OA500	AH	yes	FGFR2_FGFR3_AH|HB2
SPP1_PTGER4	AH|HB2	0	0.479	OA500	Treated	OA500	AH	yes	SPP1_PTGER4_AH|HB2
NRP1_VEGFA	AH|HB2	0.026	0.25	TGFB1	Treated	TGFB1	AH	yes	NRP1_VEGFA_AH|HB2
ABCA1_APOA1	AH|HB2	0	1.05	PA	Treated	PA	AH	yes	ABCA1_APOA1_AH|HB2
ABCA1_APOA1	AH|HB2	0	0.448	CTRL-OA	Control	OA500	AH	yes	ABCA1_APOA1_AH|HB2
FGFR2_FGFR3	AH|HB2	0	0.081	OA500	Treated	OA500	AH	yes	FGFR2_FGFR3_AH|HB2
NRP1_VEGFA	AH|HB2	0	0.243	OA500	Treated	OA500	AH	yes	NRP1_VEGFA_AH|HB2
NTS_SORT1	AH|HB2	0.004	0.445	CTRL-PA	Control	PA	AH	yes	NTS_SORT1_AH|HB2
RAreceptor_RXRA_atRetinoicAcid_byALDH1A1	AH|HB2	0	0.199	TGFB1	Treated	TGFB1	AH	yes	RAreceptor_RXRA_atRetinoicAcid_byALDH1A1_AH|HB2
FGFR2_PTPRR	AH|HB2	0	0.117	OA500	Treated	OA500	AH	yes	FGFR2_PTPRR_AH|HB2
CXCL2_DPP4	AH|HB2	0	0.488	OA500	Treated	OA500	AH	yes	CXCL2_DPP4_AH|HB2
RAreceptor_RXRA_atRetinoicAcid_byALDH1A1	AH|HB2	0	0.62	CTRL-OA	Control	OA500	AH	yes	RAreceptor_RXRA_atRetinoicAcid_byALDH1A1_AH|HB2
ABCA1_APOA1	AH|HB2	0	1.093	CTRL-PA	Control	PA	AH	yes	ABCA1_APOA1_AH|HB2
CXCL2_DPP4	AH|HB2	0	0.234	PA	Treated	PA	AH	yes	CXCL2_DPP4_AH|HB2
NRP1_VEGFA	AH|HB2	0	0.231	CTRL	Control	CTRL	AH	yes	NRP1_VEGFA_AH|HB2
FGFR2_FGFR3	AH|HB2	0	0.092	CTRL	Control	CTRL	AH	yes	FGFR2_FGFR3_AH|HB2
RAreceptor_RXRA_atRetinoicAcid_byALDH1A1	AH|HB2	0	0.281	CTRL-PA	Control	PA	AH	yes	RAreceptor_RXRA_atRetinoicAcid_byALDH1A1_AH|HB2
RAreceptor_RXRA_atRetinoicAcid_byALDH1A1	AH|HB2	0	0.282	CTRL-TGFB1	Control	TGFB1	AH	yes	RAreceptor_RXRA_atRetinoicAcid_byALDH1A1_AH|HB2
NRP1_VEGFA	AH|HB2	0	0.21	CTRL-OA	Control	OA500	AH	yes	NRP1_VEGFA_AH|HB2
CXCL2_DPP4	AH|HB2	0	0.137	CTRL-OA	Control	OA500	AH	yes	CXCL2_DPP4_AH|HB2
NOTCH1_DLK1	AH|Hepatic stellate cells	0	0.298	CTRL-OA	Control	OA500	AH	yes	NOTCH1_DLK1_AH|Hepatic stellate cells
RAreceptor_RXRA_atRetinoicAcid_byALDH1A2	AH|Hepatic stellate cells	0	0.113	CTRL-OA	Control	OA500	AH	yes	RAreceptor_RXRA_atRetinoicAcid_byALDH1A2_AH|Hepatic stellate cells
LRP5_SOSTDC1	AH|Hepatic stellate cells	0	0.103	CTRL-OA	Control	OA500	AH	yes	LRP5_SOSTDC1_AH|Hepatic stellate cells
SPP1_CD44	AH|Hepatic stellate cells	0	0.929	TGFB1	Treated	TGFB1	AH	yes	SPP1_CD44_AH|Hepatic stellate cells
RAreceptor_RXRA_atRetinoicAcid_byALDH1A2	AH|Hepatic stellate cells	0	0.093	CTRL-PA	Control	PA	AH	yes	RAreceptor_RXRA_atRetinoicAcid_byALDH1A2_AH|Hepatic stellate cells
VEGFA_FLT1	AH|Hepatic stellate cells	0	0.302	TGFB1	Treated	TGFB1	AH	yes	VEGFA_FLT1_AH|Hepatic stellate cells
CER1_MRC2	AH|Hepatic stellate cells	0	0.373	TGFB1	Treated	TGFB1	AH	yes	CER1_MRC2_AH|Hepatic stellate cells
PDGFA_PDGFRA	AH|Hepatic stellate cells	0	0.146	OA500	Treated	OA500	AH	yes	PDGFA_PDGFRA_AH|Hepatic stellate cells
LRP5_DKK1	AH|Hepatic stellate cells	0	0.156	PA	Treated	PA	AH	yes	LRP5_DKK1_AH|Hepatic stellate cells
DPP4_CXCL12	AH|Hepatic stellate cells	0	0.281	OA500	Treated	OA500	AH	yes	DPP4_CXCL12_AH|Hepatic stellate cells
LRP5_DKK1	AH|Hepatic stellate cells	0	0.113	CTRL-PA	Control	PA	AH	yes	LRP5_DKK1_AH|Hepatic stellate cells
VEGFA_FLT1	AH|Hepatic stellate cells	0	0.164	CTRL-OA	Control	OA500	AH	yes	VEGFA_FLT1_AH|Hepatic stellate cells
PDGFA_PDGFRA	AH|Hepatic stellate cells	0	0.2	PA	Treated	PA	AH	yes	PDGFA_PDGFRA_AH|Hepatic stellate cells
PDGFA_PDGFRA	AH|Hepatic stellate cells	0	0.226	TGFB1	Treated	TGFB1	AH	yes	PDGFA_PDGFRA_AH|Hepatic stellate cells
PDGFA_PDGFRA	AH|Hepatic stellate cells	0	0.454	CTRL	Control	CTRL	AH	yes	PDGFA_PDGFRA_AH|Hepatic stellate cells
PDGFA_PDGFRA	AH|Hepatic stellate cells	0	0.299	CTRL-OA	Control	OA500	AH	yes	PDGFA_PDGFRA_AH|Hepatic stellate cells
PDGFA_PDGFRA	AH|Hepatic stellate cells	0	0.239	CTRL-PA	Control	PA	AH	yes	PDGFA_PDGFRA_AH|Hepatic stellate cells
PDGFA_PDGFRA	AH|Hepatic stellate cells	0	0.222	CTRL-TGFB1	Control	TGFB1	AH	yes	PDGFA_PDGFRA_AH|Hepatic stellate cells
NOTCH1_DLK1	AH|Smooth muscle cells	0	0.388	CTRL-TGFB1	Control	TGFB1	AH	yes	NOTCH1_DLK1_AH|Smooth muscle cells
CDH6_CDH6	AH|Smooth muscle cells	0	0.674	CTRL-PA	Control	PA	AH	yes	CDH6_CDH6_AH|Smooth muscle cells
CDH6_CDH6	AH|Smooth muscle cells	0	0.562	PA	Treated	PA	AH	yes	CDH6_CDH6_AH|Smooth muscle cells
NOTCH1_JAG1	AH|Smooth muscle cells	0.004	0.327	CTRL-TGFB1	Control	TGFB1	AH	yes	NOTCH1_JAG1_AH|Smooth muscle cells
FGFR2_PTPRR	AH|Smooth muscle cells	0	0.091	TGFB1	Treated	TGFB1	AH	yes	FGFR2_PTPRR_AH|Smooth muscle cells
NOTCH1_JAG1	AH|Smooth muscle cells	0	0.264	CTRL-OA	Control	OA500	AH	yes	NOTCH1_JAG1_AH|Smooth muscle cells
NOTCH1_JAG1	AH|Smooth muscle cells	0	0.294	CTRL-PA	Control	PA	AH	yes	NOTCH1_JAG1_AH|Smooth muscle cells
CDH6_CDH6	AH|Smooth muscle cells	0	0.385	CTRL-OA	Control	OA500	AH	yes	CDH6_CDH6_AH|Smooth muscle cells
TGFB1_integrin_aVb6_complex	AH|Smooth muscle cells	0.012	0.188	CTRL-TGFB1	Control	TGFB1	AH	yes	TGFB1_integrin_aVb6_complex_AH|Smooth muscle cells
CDH6_CDH6	AH|Smooth muscle cells	0	0.658	CTRL	Control	CTRL	AH	yes	CDH6_CDH6_AH|Smooth muscle cells
CDH6_CDH6	AH|Smooth muscle cells	0	0.837	TGFB1	Treated	TGFB1	AH	yes	CDH6_CDH6_AH|Smooth muscle cells
CDH6_CDH6	AH|Smooth muscle cells	0.023	0.614	CTRL-TGFB1	Control	TGFB1	AH	yes	CDH6_CDH6_AH|Smooth muscle cells
NOTCH1_DLK1	AH|Smooth muscle cells	0.004	0.318	CTRL-OA	Control	OA500	AH	yes	NOTCH1_DLK1_AH|Smooth muscle cells
NOTCH1_DLK1	AH|Smooth muscle cells	0	0.79	CTRL-PA	Control	PA	AH	yes	NOTCH1_DLK1_AH|Smooth muscle cells
TGFB1_integrin_aVb6_complex	AH|Smooth muscle cells	0.016	0.282	CTRL	Control	CTRL	AH	yes	TGFB1_integrin_aVb6_complex_AH|Smooth muscle cells
CDH6_CDH6	AH|Smooth muscle cells	0	1.007	OA500	Treated	OA500	AH	yes	CDH6_CDH6_AH|Smooth muscle cells
SPP1_CD44	AH|Smooth muscle cells	0	0.568	CTRL	Control	CTRL	AH	yes	SPP1_CD44_AH|Smooth muscle cells
SPP1_CD44	AH|Smooth muscle cells	0	0.792	CTRL-OA	Control	OA500	AH	yes	SPP1_CD44_AH|Smooth muscle cells
SPP1_PTGER4	AH|Smooth muscle cells	0	0.942	TGFB1	Treated	TGFB1	AH	yes	SPP1_PTGER4_AH|Smooth muscle cells
TGFB1_integrin_aVb6_complex	AH|Smooth muscle cells	0	0.366	CTRL-PA	Control	PA	AH	yes	TGFB1_integrin_aVb6_complex_AH|Smooth muscle cells
NTS_SORT1	AH|Smooth muscle cells	0	0.536	CTRL-PA	Control	PA	AH	yes	NTS_SORT1_AH|Smooth muscle cells
TNC_integrin_aVb6_complex	AH|Smooth muscle cells	0.044	0.199	CTRL-OA	Control	OA500	AH	yes	TNC_integrin_aVb6_complex_AH|Smooth muscle cells
SPP1_CD44	AH|Smooth muscle cells	0	0.969	TGFB1	Treated	TGFB1	AH	yes	SPP1_CD44_AH|Smooth muscle cells
SPP1_CD44	AH|Smooth muscle cells	0	0.445	PA	Treated	PA	AH	yes	SPP1_CD44_AH|Smooth muscle cells
SPP1_CD44	AH|Smooth muscle cells	0	0.587	OA500	Treated	OA500	AH	yes	SPP1_CD44_AH|Smooth muscle cells
TFF1_FGFR2	Cholangiocytes|AH	0	0.416	CTRL-PA	Control	PA	Cholangiocytes	yes	TFF1_FGFR2_Cholangiocytes|AH
TNFRSF11B_TNFSF10	Cholangiocytes|AH	0	0.186	TGFB1	Treated	TGFB1	Cholangiocytes	yes	TNFRSF11B_TNFSF10_Cholangiocytes|AH
TFF1_FGFR2	Cholangiocytes|AH	0	0.193	CTRL-TGFB1	Control	TGFB1	Cholangiocytes	yes	TFF1_FGFR2_Cholangiocytes|AH
NTS_SORT1	Cholangiocytes|AH	0	0.247	CTRL	Control	CTRL	Cholangiocytes	yes	NTS_SORT1_Cholangiocytes|AH
LRP5_DKK1	Cholangiocytes|AH	0.016	0.221	CTRL-TGFB1	Control	TGFB1	Cholangiocytes	yes	LRP5_DKK1_Cholangiocytes|AH
TFF1_FGFR2	Cholangiocytes|AH	0	0.547	PA	Treated	PA	Cholangiocytes	yes	TFF1_FGFR2_Cholangiocytes|AH
ABCA1_APOA1	Cholangiocytes|AH	0.004	0.325	CTRL-OA	Control	OA500	Cholangiocytes	yes	ABCA1_APOA1_Cholangiocytes|AH
TIMP1_FGFR2	Cholangiocytes|AH	0	1.262	CTRL-OA	Control	OA500	Cholangiocytes	yes	TIMP1_FGFR2_Cholangiocytes|AH
TIMP1_FGFR2	Cholangiocytes|AH	0	1.468	CTRL-PA	Control	PA	Cholangiocytes	yes	TIMP1_FGFR2_Cholangiocytes|AH
LRP5_DKK1	Cholangiocytes|AH	0	0.158	CTRL	Control	CTRL	Cholangiocytes	yes	LRP5_DKK1_Cholangiocytes|AH
LRP5_DKK1	Cholangiocytes|AH	0	0.264	CTRL-OA	Control	OA500	Cholangiocytes	yes	LRP5_DKK1_Cholangiocytes|AH
TIMP1_FGFR2	Cholangiocytes|AH	0	1.079	TGFB1	Treated	TGFB1	Cholangiocytes	yes	TIMP1_FGFR2_Cholangiocytes|AH
PDGFB_ADGRV1	Cholangiocytes|AH	0	0.139	CTRL-TGFB1	Control	TGFB1	Cholangiocytes	yes	PDGFB_ADGRV1_Cholangiocytes|AH
PDGFB_ADGRV1	Cholangiocytes|AH	0	0.252	TGFB1	Treated	TGFB1	Cholangiocytes	yes	PDGFB_ADGRV1_Cholangiocytes|AH
CDH6_CDH6	Cholangiocytes|AH	0	0.303	CTRL-OA	Control	OA500	Cholangiocytes	yes	CDH6_CDH6_Cholangiocytes|AH
TIMP1_FGFR2	Cholangiocytes|AH	0	1.386	PA	Treated	PA	Cholangiocytes	yes	TIMP1_FGFR2_Cholangiocytes|AH
PDGFB_ADGRV1	Cholangiocytes|AH	0	0.188	CTRL-OA	Control	OA500	Cholangiocytes	yes	PDGFB_ADGRV1_Cholangiocytes|AH
CDH6_CDH6	Cholangiocytes|AH	0	0.583	CTRL	Control	CTRL	Cholangiocytes	yes	CDH6_CDH6_Cholangiocytes|AH
PDGFB_ADGRV1	Cholangiocytes|AH	0	0.148	CTRL	Control	CTRL	Cholangiocytes	yes	PDGFB_ADGRV1_Cholangiocytes|AH
PDGFB_ADGRV1	Cholangiocytes|AH	0	0.075	CTRL-PA	Control	PA	Cholangiocytes	yes	PDGFB_ADGRV1_Cholangiocytes|AH
TIMP1_FGFR2	Cholangiocytes|AH	0	0.66	CTRL-TGFB1	Control	TGFB1	Cholangiocytes	yes	TIMP1_FGFR2_Cholangiocytes|AH
NRP2_VEGFA	Cholangiocytes|AH	0	0.519	TGFB1	Treated	TGFB1	Cholangiocytes	yes	NRP2_VEGFA_Cholangiocytes|AH
TFF1_FGFR2	Cholangiocytes|AH	0	0.116	TGFB1	Treated	TGFB1	Cholangiocytes	yes	TFF1_FGFR2_Cholangiocytes|AH
NRP1_VEGFA	Cholangiocytes|AH	0.004	0.196	CTRL-PA	Control	PA	Cholangiocytes	yes	NRP1_VEGFA_Cholangiocytes|AH
CD44_FGFR2	Cholangiocytes|AH	0	0.091	OA500	Treated	OA500	Cholangiocytes	yes	CD44_FGFR2_Cholangiocytes|AH
NRP2_VEGFA	Cholangiocytes|AH	0	0.201	CTRL-PA	Control	PA	Cholangiocytes	yes	NRP2_VEGFA_Cholangiocytes|AH
TIMP1_FGFR2	Cholangiocytes|AH	0	0.832	OA500	Treated	OA500	Cholangiocytes	yes	TIMP1_FGFR2_Cholangiocytes|AH
NRP1_VEGFA	Cholangiocytes|AH	0.048	0.197	PA	Treated	PA	Cholangiocytes	yes	NRP1_VEGFA_Cholangiocytes|AH
CD44_FGFR2	Cholangiocytes|AH	0	0.102	CTRL-OA	Control	OA500	Cholangiocytes	yes	CD44_FGFR2_Cholangiocytes|AH
CD44_FGFR2	Cholangiocytes|AH	0	0.139	PA	Treated	PA	Cholangiocytes	yes	CD44_FGFR2_Cholangiocytes|AH
CD44_FGFR2	Cholangiocytes|AH	0	0.107	CTRL	Control	CTRL	Cholangiocytes	yes	CD44_FGFR2_Cholangiocytes|AH
TFF1_FGFR2	Cholangiocytes|AH	0	0.424	CTRL-OA	Control	OA500	Cholangiocytes	yes	TFF1_FGFR2_Cholangiocytes|AH
NRP1_VEGFA	Cholangiocytes|AH	0	0.197	CTRL-OA	Control	OA500	Cholangiocytes	yes	NRP1_VEGFA_Cholangiocytes|AH
TGFB1_integrin_aVb6_complex	Cholangiocytes|AH	0	0.453	CTRL-PA	Control	PA	Cholangiocytes	yes	TGFB1_integrin_aVb6_complex_Cholangiocytes|AH
CDH6_CDH6	Cholangiocytes|AH	0	0.55	OA500	Treated	OA500	Cholangiocytes	yes	CDH6_CDH6_Cholangiocytes|AH
NRP2_VEGFA	Cholangiocytes|AH	0	0.48	CTRL-TGFB1	Control	TGFB1	Cholangiocytes	yes	NRP2_VEGFA_Cholangiocytes|AH
AGT_AGTR1	Cholangiocytes|AH	0.004	0.06	CTRL-OA	Control	OA500	Cholangiocytes	yes	AGT_AGTR1_Cholangiocytes|AH
NRP2_VEGFA	Cholangiocytes|AH	0	0.215	PA	Treated	PA	Cholangiocytes	yes	NRP2_VEGFA_Cholangiocytes|AH
RAreceptor_RXRA_atRetinoicAcid_byALDH1A1	Cholangiocytes|AH	0	0.118	TGFB1	Treated	TGFB1	Cholangiocytes	yes	RAreceptor_RXRA_atRetinoicAcid_byALDH1A1_Cholangiocytes|AH
NRP2_VEGFA	Cholangiocytes|AH	0	0.274	CTRL	Control	CTRL	Cholangiocytes	yes	NRP2_VEGFA_Cholangiocytes|AH
TGFB1_integrin_aVb6_complex	Cholangiocytes|AH	0	0.431	PA	Treated	PA	Cholangiocytes	yes	TGFB1_integrin_aVb6_complex_Cholangiocytes|AH
NRP1_VEGFA	Cholangiocytes|AH	0	0.209	CTRL	Control	CTRL	Cholangiocytes	yes	NRP1_VEGFA_Cholangiocytes|AH
TIMP1_FGFR2	Cholangiocytes|AH	0	0.909	CTRL	Control	CTRL	Cholangiocytes	yes	TIMP1_FGFR2_Cholangiocytes|AH
TFF1_FGFR2	Cholangiocytes|AH	0	0.284	CTRL	Control	CTRL	Cholangiocytes	yes	TFF1_FGFR2_Cholangiocytes|AH
CD44_FGFR2	Cholangiocytes|AH	0	0.107	CTRL-PA	Control	PA	Cholangiocytes	yes	CD44_FGFR2_Cholangiocytes|AH
CD44_FGFR2	Cholangiocytes|AH	0	0.128	TGFB1	Treated	TGFB1	Cholangiocytes	yes	CD44_FGFR2_Cholangiocytes|AH
PLAU_PLAUR	Cholangiocytes|Cholangiocytes	0	0.424	OA500	Treated	OA500	Cholangiocytes	yes	PLAU_PLAUR_Cholangiocytes|Cholangiocytes
VEGFA_FLT1	Cholangiocytes|Cholangiocytes	0	0.261	OA500	Treated	OA500	Cholangiocytes	yes	VEGFA_FLT1_Cholangiocytes|Cholangiocytes
CEACAM5_CEACAM1	Cholangiocytes|Cholangiocytes	0	0.215	PA	Treated	PA	Cholangiocytes	yes	CEACAM5_CEACAM1_Cholangiocytes|Cholangiocytes
CEACAM5_CEACAM1	Cholangiocytes|Cholangiocytes	0	0.184	CTRL-TGFB1	Control	TGFB1	Cholangiocytes	yes	CEACAM5_CEACAM1_Cholangiocytes|Cholangiocytes
CEACAM5_CEACAM1	Cholangiocytes|Cholangiocytes	0	0.46	CTRL	Control	CTRL	Cholangiocytes	yes	CEACAM5_CEACAM1_Cholangiocytes|Cholangiocytes
ABCA1_APOA1	Cholangiocytes|Cholangiocytes	0	0.33	CTRL-TGFB1	Control	TGFB1	Cholangiocytes	yes	ABCA1_APOA1_Cholangiocytes|Cholangiocytes
CEACAM5_CEACAM6	Cholangiocytes|Cholangiocytes	0	0.755	CTRL-TGFB1	Control	TGFB1	Cholangiocytes	yes	CEACAM5_CEACAM6_Cholangiocytes|Cholangiocytes
CEACAM1_CEACAM6	Cholangiocytes|Cholangiocytes	0	0.64	CTRL-TGFB1	Control	TGFB1	Cholangiocytes	yes	CEACAM1_CEACAM6_Cholangiocytes|Cholangiocytes
CEACAM6_CEACAM6	Cholangiocytes|Cholangiocytes	0	1.411	CTRL	Control	CTRL	Cholangiocytes	yes	CEACAM6_CEACAM6_Cholangiocytes|Cholangiocytes
VEGFA_FLT1	Cholangiocytes|Cholangiocytes	0	0.218	CTRL	Control	CTRL	Cholangiocytes	yes	VEGFA_FLT1_Cholangiocytes|Cholangiocytes
ICAM1_AREG	Cholangiocytes|Cholangiocytes	0	0.758	OA500	Treated	OA500	Cholangiocytes	yes	ICAM1_AREG_Cholangiocytes|Cholangiocytes
CEACAM6_CEACAM6	Cholangiocytes|Cholangiocytes	0	0.917	PA	Treated	PA	Cholangiocytes	yes	CEACAM6_CEACAM6_Cholangiocytes|Cholangiocytes
CEACAM5_CEACAM6	Cholangiocytes|Cholangiocytes	0	1.22	OA500	Treated	OA500	Cholangiocytes	yes	CEACAM5_CEACAM6_Cholangiocytes|Cholangiocytes
CDH6_CDH6	Cholangiocytes|Cholangiocytes	0	0.204	CTRL-OA	Control	OA500	Cholangiocytes	yes	CDH6_CDH6_Cholangiocytes|Cholangiocytes
LRP5_DKK1	Cholangiocytes|Cholangiocytes	0.008	0.141	PA	Treated	PA	Cholangiocytes	yes	LRP5_DKK1_Cholangiocytes|Cholangiocytes
TGFB1_integrin_aVb6_complex	Cholangiocytes|Cholangiocytes	0	0.615	CTRL-PA	Control	PA	Cholangiocytes	yes	TGFB1_integrin_aVb6_complex_Cholangiocytes|Cholangiocytes
GUCY2C_GUCA2A	Cholangiocytes|Cholangiocytes	0	0.076	CTRL	Control	CTRL	Cholangiocytes	yes	GUCY2C_GUCA2A_Cholangiocytes|Cholangiocytes
LRP5_DKK1	Cholangiocytes|Cholangiocytes	0	0.162	CTRL	Control	CTRL	Cholangiocytes	yes	LRP5_DKK1_Cholangiocytes|Cholangiocytes
TGFB1_integrin_aVb6_complex	Cholangiocytes|Cholangiocytes	0	0.497	CTRL-TGFB1	Control	TGFB1	Cholangiocytes	yes	TGFB1_integrin_aVb6_complex_Cholangiocytes|Cholangiocytes
CEACAM5_CEACAM6	Cholangiocytes|Cholangiocytes	0	0.565	PA	Treated	PA	Cholangiocytes	yes	CEACAM5_CEACAM6_Cholangiocytes|Cholangiocytes
ICAM1_AREG	Cholangiocytes|Cholangiocytes	0	1.02	CTRL-PA	Control	PA	Cholangiocytes	yes	ICAM1_AREG_Cholangiocytes|Cholangiocytes
TIMP1_FGFR2	Cholangiocytes|Cholangiocytes	0	0.637	CTRL-TGFB1	Control	TGFB1	Cholangiocytes	yes	TIMP1_FGFR2_Cholangiocytes|Cholangiocytes
LRP5_DKK1	Cholangiocytes|Cholangiocytes	0	0.159	CTRL-PA	Control	PA	Cholangiocytes	yes	LRP5_DKK1_Cholangiocytes|Cholangiocytes
CEACAM5_CEACAM6	Cholangiocytes|Cholangiocytes	0	0.663	CTRL-PA	Control	PA	Cholangiocytes	yes	CEACAM5_CEACAM6_Cholangiocytes|Cholangiocytes
PLAU_PLAUR	Cholangiocytes|Cholangiocytes	0	0.397	CTRL-OA	Control	OA500	Cholangiocytes	yes	PLAU_PLAUR_Cholangiocytes|Cholangiocytes
CEACAM5_CEACAM6	Cholangiocytes|Cholangiocytes	0	0.903	CTRL-OA	Control	OA500	Cholangiocytes	yes	CEACAM5_CEACAM6_Cholangiocytes|Cholangiocytes
LRP5_DKK1	Cholangiocytes|Cholangiocytes	0.004	0.267	CTRL-TGFB1	Control	TGFB1	Cholangiocytes	yes	LRP5_DKK1_Cholangiocytes|Cholangiocytes
CEACAM6_CEACAM6	Cholangiocytes|Cholangiocytes	0	1.631	OA500	Treated	OA500	Cholangiocytes	yes	CEACAM6_CEACAM6_Cholangiocytes|Cholangiocytes
ICAM1_AREG	Cholangiocytes|Cholangiocytes	0	1.082	PA	Treated	PA	Cholangiocytes	yes	ICAM1_AREG_Cholangiocytes|Cholangiocytes
VEGFA_FLT1	Cholangiocytes|Cholangiocytes	0	0.186	CTRL-OA	Control	OA500	Cholangiocytes	yes	VEGFA_FLT1_Cholangiocytes|Cholangiocytes
TGFB1_integrin_aVb6_complex	Cholangiocytes|Cholangiocytes	0	0.575	PA	Treated	PA	Cholangiocytes	yes	TGFB1_integrin_aVb6_complex_Cholangiocytes|Cholangiocytes
CEACAM6_CEACAM6	Cholangiocytes|Cholangiocytes	0	1.21	CTRL-TGFB1	Control	TGFB1	Cholangiocytes	yes	CEACAM6_CEACAM6_Cholangiocytes|Cholangiocytes
PLAU_PLAUR	Cholangiocytes|Cholangiocytes	0	0.336	CTRL	Control	CTRL	Cholangiocytes	yes	PLAU_PLAUR_Cholangiocytes|Cholangiocytes
PLAU_PLAUR	Cholangiocytes|Cholangiocytes	0	0.276	CTRL-TGFB1	Control	TGFB1	Cholangiocytes	yes	PLAU_PLAUR_Cholangiocytes|Cholangiocytes
CEACAM6_CEACAM6	Cholangiocytes|Cholangiocytes	0	1.126	CTRL-PA	Control	PA	Cholangiocytes	yes	CEACAM6_CEACAM6_Cholangiocytes|Cholangiocytes
PLAU_PLAUR	Cholangiocytes|Cholangiocytes	0	0.234	PA	Treated	PA	Cholangiocytes	yes	PLAU_PLAUR_Cholangiocytes|Cholangiocytes
CEACAM5_CEACAM1	Cholangiocytes|Cholangiocytes	0	0.197	CTRL-PA	Control	PA	Cholangiocytes	yes	CEACAM5_CEACAM1_Cholangiocytes|Cholangiocytes
PDGFB_ADGRV1	Cholangiocytes|Cholangiocytes	0	0.108	CTRL	Control	CTRL	Cholangiocytes	yes	PDGFB_ADGRV1_Cholangiocytes|Cholangiocytes
ICAM1_AREG	Cholangiocytes|Cholangiocytes	0	0.915	CTRL-TGFB1	Control	TGFB1	Cholangiocytes	yes	ICAM1_AREG_Cholangiocytes|Cholangiocytes
TGFB1_integrin_aVb6_complex	Cholangiocytes|Cholangiocytes	0	0.443	CTRL	Control	CTRL	Cholangiocytes	yes	TGFB1_integrin_aVb6_complex_Cholangiocytes|Cholangiocytes
CEACAM1_CEACAM6	Cholangiocytes|Cholangiocytes	0	0.191	TGFB1	Treated	TGFB1	Cholangiocytes	yes	CEACAM1_CEACAM6_Cholangiocytes|Cholangiocytes
ABCA1_APOA1	Cholangiocytes|Cholangiocytes	0	0.892	CTRL-PA	Control	PA	Cholangiocytes	yes	ABCA1_APOA1_Cholangiocytes|Cholangiocytes
ABCA1_APOA1	Cholangiocytes|Cholangiocytes	0	0.502	CTRL-OA	Control	OA500	Cholangiocytes	yes	ABCA1_APOA1_Cholangiocytes|Cholangiocytes
TNFRSF11B_TNFSF10	Cholangiocytes|Cholangiocytes	0	0.147	CTRL-OA	Control	OA500	Cholangiocytes	yes	TNFRSF11B_TNFSF10_Cholangiocytes|Cholangiocytes
CXCL2_DPP4	Cholangiocytes|Cholangiocytes	0	0.63	OA500	Treated	OA500	Cholangiocytes	yes	CXCL2_DPP4_Cholangiocytes|Cholangiocytes
NTS_SORT1	Cholangiocytes|Cholangiocytes	0	0.347	CTRL	Control	CTRL	Cholangiocytes	yes	NTS_SORT1_Cholangiocytes|Cholangiocytes
CEACAM6_CEACAM6	Cholangiocytes|Cholangiocytes	0	0.284	TGFB1	Treated	TGFB1	Cholangiocytes	yes	CEACAM6_CEACAM6_Cholangiocytes|Cholangiocytes
CEACAM1_CEACAM6	Cholangiocytes|Cholangiocytes	0	0.814	CTRL	Control	CTRL	Cholangiocytes	yes	CEACAM1_CEACAM6_Cholangiocytes|Cholangiocytes
CEACAM5_CEACAM6	Cholangiocytes|Cholangiocytes	0	1.057	CTRL	Control	CTRL	Cholangiocytes	yes	CEACAM5_CEACAM6_Cholangiocytes|Cholangiocytes
TNFRSF11B_TNFSF10	Cholangiocytes|Cholangiocytes	0	0.224	CTRL-PA	Control	PA	Cholangiocytes	yes	TNFRSF11B_TNFSF10_Cholangiocytes|Cholangiocytes
TGFB1_integrin_aVb6_complex	Cholangiocytes|Cholangiocytes	0	0.465	CTRL-OA	Control	OA500	Cholangiocytes	yes	TGFB1_integrin_aVb6_complex_Cholangiocytes|Cholangiocytes
ABCA1_APOA1	Cholangiocytes|Cholangiocytes	0	0.617	CTRL	Control	CTRL	Cholangiocytes	yes	ABCA1_APOA1_Cholangiocytes|Cholangiocytes
ABCA1_APOA1	Cholangiocytes|Cholangiocytes	0	0.775	TGFB1	Treated	TGFB1	Cholangiocytes	yes	ABCA1_APOA1_Cholangiocytes|Cholangiocytes
CEACAM1_CEACAM6	Cholangiocytes|Cholangiocytes	0	1.125	OA500	Treated	OA500	Cholangiocytes	yes	CEACAM1_CEACAM6_Cholangiocytes|Cholangiocytes
NTS_SORT1	Cholangiocytes|Cholangiocytes	0.004	0.201	CTRL-OA	Control	OA500	Cholangiocytes	yes	NTS_SORT1_Cholangiocytes|Cholangiocytes
DPP4_CXCL12	Cholangiocytes|Cholangiocytes	0	0.134	PA	Treated	PA	Cholangiocytes	yes	DPP4_CXCL12_Cholangiocytes|Cholangiocytes
NRP2_VEGFA	Cholangiocytes|Cholangiocytes	0	0.427	TGFB1	Treated	TGFB1	Cholangiocytes	yes	NRP2_VEGFA_Cholangiocytes|Cholangiocytes
TGFB1_integrin_aVb6_complex	Cholangiocytes|Cholangiocytes	0	0.427	OA500	Treated	OA500	Cholangiocytes	yes	TGFB1_integrin_aVb6_complex_Cholangiocytes|Cholangiocytes
NRP1_VEGFA	Cholangiocytes|Cholangiocytes	0.008	0.184	CTRL-OA	Control	OA500	Cholangiocytes	yes	NRP1_VEGFA_Cholangiocytes|Cholangiocytes
CEACAM1_CEACAM6	Cholangiocytes|Cholangiocytes	0	0.781	CTRL-OA	Control	OA500	Cholangiocytes	yes	CEACAM1_CEACAM6_Cholangiocytes|Cholangiocytes
NRP2_VEGFA	Cholangiocytes|Cholangiocytes	0	0.302	CTRL	Control	CTRL	Cholangiocytes	yes	NRP2_VEGFA_Cholangiocytes|Cholangiocytes
NRP1_VEGFA	Cholangiocytes|Cholangiocytes	0	0.237	CTRL	Control	CTRL	Cholangiocytes	yes	NRP1_VEGFA_Cholangiocytes|Cholangiocytes
CEACAM6_CEACAM6	Cholangiocytes|Cholangiocytes	0	1.327	CTRL-OA	Control	OA500	Cholangiocytes	yes	CEACAM6_CEACAM6_Cholangiocytes|Cholangiocytes
TNFRSF11B_TNFSF10	Cholangiocytes|Cholangiocytes	0	0.161	CTRL-TGFB1	Control	TGFB1	Cholangiocytes	yes	TNFRSF11B_TNFSF10_Cholangiocytes|Cholangiocytes
PDGFB_ADGRV1	Cholangiocytes|Cholangiocytes	0	0.088	CTRL-PA	Control	PA	Cholangiocytes	yes	PDGFB_ADGRV1_Cholangiocytes|Cholangiocytes
CXCL2_DPP4	Cholangiocytes|Cholangiocytes	0	0.391	CTRL	Control	CTRL	Cholangiocytes	yes	CXCL2_DPP4_Cholangiocytes|Cholangiocytes
TNFRSF11B_TNFSF10	Cholangiocytes|Cholangiocytes	0	0.138	CTRL	Control	CTRL	Cholangiocytes	yes	TNFRSF11B_TNFSF10_Cholangiocytes|Cholangiocytes
CEACAM5_CEACAM1	Cholangiocytes|Cholangiocytes	0.004	0.714	OA500	Treated	OA500	Cholangiocytes	yes	CEACAM5_CEACAM1_Cholangiocytes|Cholangiocytes
CEACAM5_CEACAM1	Cholangiocytes|Cholangiocytes	0	0.356	CTRL-OA	Control	OA500	Cholangiocytes	yes	CEACAM5_CEACAM1_Cholangiocytes|Cholangiocytes
TNFRSF11B_TNFSF10	Cholangiocytes|Cholangiocytes	0	0.178	TGFB1	Treated	TGFB1	Cholangiocytes	yes	TNFRSF11B_TNFSF10_Cholangiocytes|Cholangiocytes
CXCL2_DPP4	Cholangiocytes|Cholangiocytes	0	0.405	PA	Treated	PA	Cholangiocytes	yes	CXCL2_DPP4_Cholangiocytes|Cholangiocytes
CDH6_CDH6	Cholangiocytes|Cholangiocytes	0	0.395	CTRL	Control	CTRL	Cholangiocytes	yes	CDH6_CDH6_Cholangiocytes|Cholangiocytes
TFF1_FGFR2	Cholangiocytes|Cholangiocytes	0	0.17	CTRL-TGFB1	Control	TGFB1	Cholangiocytes	yes	TFF1_FGFR2_Cholangiocytes|Cholangiocytes
CXCL2_DPP4	Cholangiocytes|Cholangiocytes	0	0.318	CTRL-PA	Control	PA	Cholangiocytes	yes	CXCL2_DPP4_Cholangiocytes|Cholangiocytes
CXCL2_DPP4	Cholangiocytes|Cholangiocytes	0	0.216	CTRL-OA	Control	OA500	Cholangiocytes	yes	CXCL2_DPP4_Cholangiocytes|Cholangiocytes
CEACAM1_CEACAM6	Cholangiocytes|Cholangiocytes	0	0.659	CTRL-PA	Control	PA	Cholangiocytes	yes	CEACAM1_CEACAM6_Cholangiocytes|Cholangiocytes
ABCA1_APOA1	Cholangiocytes|Cholangiocytes	0	0.694	PA	Treated	PA	Cholangiocytes	yes	ABCA1_APOA1_Cholangiocytes|Cholangiocytes
CEACAM1_CEACAM6	Cholangiocytes|Cholangiocytes	0	0.567	PA	Treated	PA	Cholangiocytes	yes	CEACAM1_CEACAM6_Cholangiocytes|Cholangiocytes
PDGFB_ADGRV1	Cholangiocytes|Cholangiocytes	0.008	0.115	CTRL-TGFB1	Control	TGFB1	Cholangiocytes	yes	PDGFB_ADGRV1_Cholangiocytes|Cholangiocytes
ICAM1_AREG	Cholangiocytes|Ductal cells	0	1.135	PA	Treated	PA	Cholangiocytes	yes	ICAM1_AREG_Cholangiocytes|Ductal cells
CEACAM5_CEACAM6	Cholangiocytes|Ductal cells	0	0.234	CTRL-TGFB1	Control	TGFB1	Cholangiocytes	yes	CEACAM5_CEACAM6_Cholangiocytes|Ductal cells
ICAM1_AREG	Cholangiocytes|Ductal cells	0	0.762	CTRL-TGFB1	Control	TGFB1	Cholangiocytes	yes	ICAM1_AREG_Cholangiocytes|Ductal cells
TGFB1_integrin_aVb6_complex	Cholangiocytes|Ductal cells	0	0.44	CTRL-TGFB1	Control	TGFB1	Cholangiocytes	yes	TGFB1_integrin_aVb6_complex_Cholangiocytes|Ductal cells
DPP4_CXCL12	Cholangiocytes|Ductal cells	0	0.234	CTRL-PA	Control	PA	Cholangiocytes	yes	DPP4_CXCL12_Cholangiocytes|Ductal cells
CEACAM1_CEACAM6	Cholangiocytes|Ductal cells	0	0.341	CTRL-OA	Control	OA500	Cholangiocytes	yes	CEACAM1_CEACAM6_Cholangiocytes|Ductal cells
ICAM1_AREG	Cholangiocytes|Ductal cells	0	0.995	OA500	Treated	OA500	Cholangiocytes	yes	ICAM1_AREG_Cholangiocytes|Ductal cells
CEACAM1_CEACAM6	Cholangiocytes|Ductal cells	0	0.164	CTRL-PA	Control	PA	Cholangiocytes	yes	CEACAM1_CEACAM6_Cholangiocytes|Ductal cells
TGFB1_integrin_aVb6_complex	Cholangiocytes|Ductal cells	0	0.678	TGFB1	Treated	TGFB1	Cholangiocytes	yes	TGFB1_integrin_aVb6_complex_Cholangiocytes|Ductal cells
DPP4_CXCL12	Cholangiocytes|Ductal cells	0	0.193	PA	Treated	PA	Cholangiocytes	yes	DPP4_CXCL12_Cholangiocytes|Ductal cells
CEACAM6_CEACAM6	Cholangiocytes|Ductal cells	0	0.827	CTRL	Control	CTRL	Cholangiocytes	yes	CEACAM6_CEACAM6_Cholangiocytes|Ductal cells
CEACAM6_CEACAM6	Cholangiocytes|Ductal cells	0	0.887	CTRL-OA	Control	OA500	Cholangiocytes	yes	CEACAM6_CEACAM6_Cholangiocytes|Ductal cells
CXCL14_CXCR4	Cholangiocytes|Ductal cells	0	0.531	CTRL-OA	Control	OA500	Cholangiocytes	yes	CXCL14_CXCR4_Cholangiocytes|Ductal cells
CXCL2_DPP4	Cholangiocytes|Ductal cells	0	0.218	CTRL-PA	Control	PA	Cholangiocytes	yes	CXCL2_DPP4_Cholangiocytes|Ductal cells
CXCL2_DPP4	Cholangiocytes|Ductal cells	0	0.313	CTRL	Control	CTRL	Cholangiocytes	yes	CXCL2_DPP4_Cholangiocytes|Ductal cells
CEACAM5_CEACAM1	Cholangiocytes|Ductal cells	0	0.28	CTRL-OA	Control	OA500	Cholangiocytes	yes	CEACAM5_CEACAM1_Cholangiocytes|Ductal cells
CXCL2_DPP4	Cholangiocytes|Ductal cells	0	0.222	CTRL-OA	Control	OA500	Cholangiocytes	yes	CXCL2_DPP4_Cholangiocytes|Ductal cells
CEACAM1_CEACAM6	Cholangiocytes|Ductal cells	0	0.12	CTRL-TGFB1	Control	TGFB1	Cholangiocytes	yes	CEACAM1_CEACAM6_Cholangiocytes|Ductal cells
CEACAM6_CEACAM6	Cholangiocytes|Ductal cells	0	0.63	CTRL-PA	Control	PA	Cholangiocytes	yes	CEACAM6_CEACAM6_Cholangiocytes|Ductal cells
TGFB1_integrin_aVb6_complex	Cholangiocytes|Ductal cells	0	0.506	CTRL-OA	Control	OA500	Cholangiocytes	yes	TGFB1_integrin_aVb6_complex_Cholangiocytes|Ductal cells
CEACAM6_CEACAM6	Cholangiocytes|Ductal cells	0	0.69	CTRL-TGFB1	Control	TGFB1	Cholangiocytes	yes	CEACAM6_CEACAM6_Cholangiocytes|Ductal cells
TGFB1_integrin_aVb6_complex	Cholangiocytes|Ductal cells	0	0.611	CTRL-PA	Control	PA	Cholangiocytes	yes	TGFB1_integrin_aVb6_complex_Cholangiocytes|Ductal cells
CEACAM5_CEACAM6	Cholangiocytes|Ductal cells	0	0.463	CTRL-OA	Control	OA500	Cholangiocytes	yes	CEACAM5_CEACAM6_Cholangiocytes|Ductal cells
CEACAM5_CEACAM6	Cholangiocytes|Ductal cells	0	0.167	CTRL-PA	Control	PA	Cholangiocytes	yes	CEACAM5_CEACAM6_Cholangiocytes|Ductal cells
TGFB1_integrin_aVb6_complex	Cholangiocytes|Ductal cells	0	0.47	OA500	Treated	OA500	Cholangiocytes	yes	TGFB1_integrin_aVb6_complex_Cholangiocytes|Ductal cells
CEACAM5_CEACAM6	Cholangiocytes|Ductal cells	0	0.176	PA	Treated	PA	Cholangiocytes	yes	CEACAM5_CEACAM6_Cholangiocytes|Ductal cells
CEACAM6_CEACAM6	Cholangiocytes|Ductal cells	0	0.527	PA	Treated	PA	Cholangiocytes	yes	CEACAM6_CEACAM6_Cholangiocytes|Ductal cells
CEACAM1_CEACAM6	Cholangiocytes|Ductal cells	0	0.177	PA	Treated	PA	Cholangiocytes	yes	CEACAM1_CEACAM6_Cholangiocytes|Ductal cells
CEACAM5_CEACAM6	Cholangiocytes|Ductal cells	0	0.473	CTRL	Control	CTRL	Cholangiocytes	yes	CEACAM5_CEACAM6_Cholangiocytes|Ductal cells
ICAM1_AREG	Cholangiocytes|Ductal cells	0.044	0.383	TGFB1	Treated	TGFB1	Cholangiocytes	yes	ICAM1_AREG_Cholangiocytes|Ductal cells
LRP5_DKK1	Cholangiocytes|Ductal cells	0.048	0.119	CTRL-PA	Control	PA	Cholangiocytes	yes	LRP5_DKK1_Cholangiocytes|Ductal cells
PLAU_PLAUR	Cholangiocytes|Ductal cells	0	0.084	PA	Treated	PA	Cholangiocytes	yes	PLAU_PLAUR_Cholangiocytes|Ductal cells
TNFRSF11B_TNFSF10	Cholangiocytes|Ductal cells	0	0.185	TGFB1	Treated	TGFB1	Cholangiocytes	yes	TNFRSF11B_TNFSF10_Cholangiocytes|Ductal cells
PLAU_PLAUR	Cholangiocytes|Ductal cells	0	0.255	CTRL	Control	CTRL	Cholangiocytes	yes	PLAU_PLAUR_Cholangiocytes|Ductal cells
TNFRSF11B_TNFSF10	Cholangiocytes|Ductal cells	0	0.112	CTRL-OA	Control	OA500	Cholangiocytes	yes	TNFRSF11B_TNFSF10_Cholangiocytes|Ductal cells
PLAU_PLAUR	Cholangiocytes|Ductal cells	0	0.21	CTRL-TGFB1	Control	TGFB1	Cholangiocytes	yes	PLAU_PLAUR_Cholangiocytes|Ductal cells
NRP2_VEGFA	Cholangiocytes|Ductal cells	0.024	0.171	PA	Treated	PA	Cholangiocytes	yes	NRP2_VEGFA_Cholangiocytes|Ductal cells
PLAU_PLAUR	Cholangiocytes|Ductal cells	0	0.261	CTRL-OA	Control	OA500	Cholangiocytes	yes	PLAU_PLAUR_Cholangiocytes|Ductal cells
NRP1_VEGFA	Cholangiocytes|Ductal cells	0.032	0.185	CTRL	Control	CTRL	Cholangiocytes	yes	NRP1_VEGFA_Cholangiocytes|Ductal cells
TNFRSF11B_TNFSF10	Cholangiocytes|Ductal cells	0	0.169	CTRL-TGFB1	Control	TGFB1	Cholangiocytes	yes	TNFRSF11B_TNFSF10_Cholangiocytes|Ductal cells
TGFB1_integrin_aVb6_complex	Cholangiocytes|Ductal cells	0	0.494	CTRL	Control	CTRL	Cholangiocytes	yes	TGFB1_integrin_aVb6_complex_Cholangiocytes|Ductal cells
CDH6_CDH6	Cholangiocytes|Ductal cells	0	0.31	CTRL-OA	Control	OA500	Cholangiocytes	yes	CDH6_CDH6_Cholangiocytes|Ductal cells
ABCA1_APOA1	Cholangiocytes|Ductal cells	0	0.224	TGFB1	Treated	TGFB1	Cholangiocytes	yes	ABCA1_APOA1_Cholangiocytes|Ductal cells
NRP2_VEGFA	Cholangiocytes|Ductal cells	0	0.454	TGFB1	Treated	TGFB1	Cholangiocytes	yes	NRP2_VEGFA_Cholangiocytes|Ductal cells
NTS_SORT1	Cholangiocytes|Ductal cells	0	0.339	CTRL	Control	CTRL	Cholangiocytes	yes	NTS_SORT1_Cholangiocytes|Ductal cells
LRP5_DKK1	Cholangiocytes|Ductal cells	0	0.152	CTRL	Control	CTRL	Cholangiocytes	yes	LRP5_DKK1_Cholangiocytes|Ductal cells
PLAU_PLAUR	Cholangiocytes|Ductal cells	0	0.275	OA500	Treated	OA500	Cholangiocytes	yes	PLAU_PLAUR_Cholangiocytes|Ductal cells
PDGFB_ADGRV1	Cholangiocytes|Ductal cells	0	0.088	PA	Treated	PA	Cholangiocytes	yes	PDGFB_ADGRV1_Cholangiocytes|Ductal cells
NRP2_VEGFA	Cholangiocytes|Ductal cells	0	0.25	CTRL	Control	CTRL	Cholangiocytes	yes	NRP2_VEGFA_Cholangiocytes|Ductal cells
CDH6_CDH6	Cholangiocytes|Ductal cells	0	0.483	OA500	Treated	OA500	Cholangiocytes	yes	CDH6_CDH6_Cholangiocytes|Ductal cells
PDGFB_ADGRV1	Cholangiocytes|Ductal cells	0	0.084	CTRL-PA	Control	PA	Cholangiocytes	yes	PDGFB_ADGRV1_Cholangiocytes|Ductal cells
ICAM1_AREG	Cholangiocytes|Ductal cells	0	1.019	CTRL-PA	Control	PA	Cholangiocytes	yes	ICAM1_AREG_Cholangiocytes|Ductal cells
PDGFB_ADGRV1	Cholangiocytes|Ductal cells	0	0.151	CTRL-TGFB1	Control	TGFB1	Cholangiocytes	yes	PDGFB_ADGRV1_Cholangiocytes|Ductal cells
PDGFB_ADGRV1	Cholangiocytes|Ductal cells	0	0.13	CTRL	Control	CTRL	Cholangiocytes	yes	PDGFB_ADGRV1_Cholangiocytes|Ductal cells
TGFB1_integrin_aVb6_complex	Cholangiocytes|Ductal cells	0	0.564	PA	Treated	PA	Cholangiocytes	yes	TGFB1_integrin_aVb6_complex_Cholangiocytes|Ductal cells
NRP1_VEGFA	Cholangiocytes|Ductal cells	0	0.174	CTRL-OA	Control	OA500	Cholangiocytes	yes	NRP1_VEGFA_Cholangiocytes|Ductal cells
PDGFB_ADGRV1	Cholangiocytes|Ductal cells	0	0.242	TGFB1	Treated	TGFB1	Cholangiocytes	yes	PDGFB_ADGRV1_Cholangiocytes|Ductal cells
CDH6_CDH6	Cholangiocytes|Ductal cells	0	0.633	CTRL	Control	CTRL	Cholangiocytes	yes	CDH6_CDH6_Cholangiocytes|Ductal cells
LRP5_DKK1	Cholangiocytes|Ductal cells	0.036	0.159	OA500	Treated	OA500	Cholangiocytes	yes	LRP5_DKK1_Cholangiocytes|Ductal cells
NRP2_VEGFA	Cholangiocytes|FH1	0	0.487	CTRL-TGFB1	Control	TGFB1	Cholangiocytes	yes	NRP2_VEGFA_Cholangiocytes|FH1
ABCA1_APOA1	Cholangiocytes|FH1	0	0.265	CTRL-TGFB1	Control	TGFB1	Cholangiocytes	yes	ABCA1_APOA1_Cholangiocytes|FH1
CEACAM5_CEACAM6	Cholangiocytes|FH1	0	0.275	PA	Treated	PA	Cholangiocytes	yes	CEACAM5_CEACAM6_Cholangiocytes|FH1
CEACAM1_CEACAM6	Cholangiocytes|FH1	0	0.259	CTRL-PA	Control	PA	Cholangiocytes	yes	CEACAM1_CEACAM6_Cholangiocytes|FH1
CEACAM6_CEACAM6	Cholangiocytes|FH1	0	0.779	CTRL-OA	Control	OA500	Cholangiocytes	yes	CEACAM6_CEACAM6_Cholangiocytes|FH1
NRP2_VEGFA	Cholangiocytes|FH1	0	0.2	PA	Treated	PA	Cholangiocytes	yes	NRP2_VEGFA_Cholangiocytes|FH1
NRP2_VEGFA	Cholangiocytes|FH1	0.004	0.173	CTRL-PA	Control	PA	Cholangiocytes	yes	NRP2_VEGFA_Cholangiocytes|FH1
CEACAM1_CEACAM6	Cholangiocytes|FH1	0	0.277	PA	Treated	PA	Cholangiocytes	yes	CEACAM1_CEACAM6_Cholangiocytes|FH1
NRP2_VEGFA	Cholangiocytes|FH1	0	0.555	TGFB1	Treated	TGFB1	Cholangiocytes	yes	NRP2_VEGFA_Cholangiocytes|FH1
NRP2_VEGFA	Cholangiocytes|FH1	0	0.307	CTRL	Control	CTRL	Cholangiocytes	yes	NRP2_VEGFA_Cholangiocytes|FH1
CD44_FGFR2	Cholangiocytes|FH1	0	0.081	CTRL-OA	Control	OA500	Cholangiocytes	yes	CD44_FGFR2_Cholangiocytes|FH1
NTS_SORT1	Cholangiocytes|FH1	0	0.269	CTRL	Control	CTRL	Cholangiocytes	yes	NTS_SORT1_Cholangiocytes|FH1
NRP2_VEGFA	Cholangiocytes|FH1	0.004	0.244	CTRL-OA	Control	OA500	Cholangiocytes	yes	NRP2_VEGFA_Cholangiocytes|FH1
CEACAM6_CEACAM6	Cholangiocytes|FH1	0	0.267	TGFB1	Treated	TGFB1	Cholangiocytes	yes	CEACAM6_CEACAM6_Cholangiocytes|FH1
TGFB1_integrin_aVb6_complex	Cholangiocytes|FH1	0	0.454	PA	Treated	PA	Cholangiocytes	yes	TGFB1_integrin_aVb6_complex_Cholangiocytes|FH1
CEACAM5_CEACAM1	Cholangiocytes|FH1	0	0.259	CTRL-OA	Control	OA500	Cholangiocytes	yes	CEACAM5_CEACAM1_Cholangiocytes|FH1
CEACAM6_CEACAM6	Cholangiocytes|FH1	0	0.88	CTRL	Control	CTRL	Cholangiocytes	yes	CEACAM6_CEACAM6_Cholangiocytes|FH1
PDGFB_ADGRV1	Cholangiocytes|FH1	0.007	0.065	CTRL-PA	Control	PA	Cholangiocytes	yes	PDGFB_ADGRV1_Cholangiocytes|FH1
CXCL2_DPP4	Cholangiocytes|FH1	0	0.217	CTRL-PA	Control	PA	Cholangiocytes	yes	CXCL2_DPP4_Cholangiocytes|FH1
PDGFB_ADGRV1	Cholangiocytes|FH1	0.044	0.223	TGFB1	Treated	TGFB1	Cholangiocytes	yes	PDGFB_ADGRV1_Cholangiocytes|FH1
ABCA1_APOA1	Cholangiocytes|FH1	0	0.521	CTRL	Control	CTRL	Cholangiocytes	yes	ABCA1_APOA1_Cholangiocytes|FH1
CXCL2_DPP4	Cholangiocytes|FH1	0	0.241	CTRL	Control	CTRL	Cholangiocytes	yes	CXCL2_DPP4_Cholangiocytes|FH1
CEACAM6_CEACAM6	Cholangiocytes|FH1	0	0.626	PA	Treated	PA	Cholangiocytes	yes	CEACAM6_CEACAM6_Cholangiocytes|FH1
TGFB1_integrin_aVb6_complex	Cholangiocytes|FH1	0	0.48	CTRL-PA	Control	PA	Cholangiocytes	yes	TGFB1_integrin_aVb6_complex_Cholangiocytes|FH1
TGFB1_integrin_aVb6_complex	Cholangiocytes|FH1	0	0.401	CTRL-OA	Control	OA500	Cholangiocytes	yes	TGFB1_integrin_aVb6_complex_Cholangiocytes|FH1
TNFRSF11B_TNFSF10	Cholangiocytes|FH1	0	0.188	TGFB1	Treated	TGFB1	Cholangiocytes	yes	TNFRSF11B_TNFSF10_Cholangiocytes|FH1
CEACAM6_CEACAM6	Cholangiocytes|FH1	0	0.782	CTRL-TGFB1	Control	TGFB1	Cholangiocytes	yes	CEACAM6_CEACAM6_Cholangiocytes|FH1
ICAM1_AREG	Cholangiocytes|FH1	0.016	0.432	TGFB1	Treated	TGFB1	Cholangiocytes	yes	ICAM1_AREG_Cholangiocytes|FH1
PLAU_PLAUR	Cholangiocytes|FH1	0	0.123	CTRL-OA	Control	OA500	Cholangiocytes	yes	PLAU_PLAUR_Cholangiocytes|FH1
CEACAM6_CEACAM6	Cholangiocytes|FH1	0	0.725	CTRL-PA	Control	PA	Cholangiocytes	yes	CEACAM6_CEACAM6_Cholangiocytes|FH1
CEACAM5_CEACAM6	Cholangiocytes|FH1	0.004	0.355	CTRL-OA	Control	OA500	Cholangiocytes	yes	CEACAM5_CEACAM6_Cholangiocytes|FH1
ABCA1_APOA1	Cholangiocytes|FH1	0	0.362	TGFB1	Treated	TGFB1	Cholangiocytes	yes	ABCA1_APOA1_Cholangiocytes|FH1
ABCA1_APOA1	Cholangiocytes|FH1	0	0.594	CTRL-OA	Control	OA500	Cholangiocytes	yes	ABCA1_APOA1_Cholangiocytes|FH1
PDGFB_ADGRV1	Cholangiocytes|FH1	0	0.128	CTRL-TGFB1	Control	TGFB1	Cholangiocytes	yes	PDGFB_ADGRV1_Cholangiocytes|FH1
NRP1_VEGFA	Cholangiocytes|FH1	0	0.242	CTRL	Control	CTRL	Cholangiocytes	yes	NRP1_VEGFA_Cholangiocytes|FH1
AGT_AGTR1	Cholangiocytes|FH1	0	0.067	CTRL-OA	Control	OA500	Cholangiocytes	yes	AGT_AGTR1_Cholangiocytes|FH1
TGFB1_integrin_aVb6_complex	Cholangiocytes|FH1	0	0.341	CTRL-TGFB1	Control	TGFB1	Cholangiocytes	yes	TGFB1_integrin_aVb6_complex_Cholangiocytes|FH1
ABCA1_APOA1	Cholangiocytes|FH1	0	0.454	PA	Treated	PA	Cholangiocytes	yes	ABCA1_APOA1_Cholangiocytes|FH1
LRP5_DKK1	Cholangiocytes|FH1	0	0.143	CTRL-PA	Control	PA	Cholangiocytes	yes	LRP5_DKK1_Cholangiocytes|FH1
ABCA1_APOA1	Cholangiocytes|FH1	0	0.647	CTRL-PA	Control	PA	Cholangiocytes	yes	ABCA1_APOA1_Cholangiocytes|FH1
CEACAM5_CEACAM6	Cholangiocytes|FH1	0	0.263	CTRL-PA	Control	PA	Cholangiocytes	yes	CEACAM5_CEACAM6_Cholangiocytes|FH1
TGFB1_integrin_aVb6_complex	Cholangiocytes|FH1	0	0.363	OA500	Treated	OA500	Cholangiocytes	yes	TGFB1_integrin_aVb6_complex_Cholangiocytes|FH1
LRP5_DKK1	Cholangiocytes|FH1	0	0.178	OA500	Treated	OA500	Cholangiocytes	yes	LRP5_DKK1_Cholangiocytes|FH1
CEACAM1_CEACAM6	Cholangiocytes|FH1	0	0.174	TGFB1	Treated	TGFB1	Cholangiocytes	yes	CEACAM1_CEACAM6_Cholangiocytes|FH1
CEACAM1_CEACAM6	Cholangiocytes|FH1	0	0.212	CTRL-TGFB1	Control	TGFB1	Cholangiocytes	yes	CEACAM1_CEACAM6_Cholangiocytes|FH1
TGFB1_integrin_aVb6_complex	Cholangiocytes|FH1	0	0.317	CTRL	Control	CTRL	Cholangiocytes	yes	TGFB1_integrin_aVb6_complex_Cholangiocytes|FH1
GUCY2C_GUCA2A	Cholangiocytes|FH1	0	0.322	OA500	Treated	OA500	Cholangiocytes	yes	GUCY2C_GUCA2A_Cholangiocytes|FH1
TGFB1_AR	Cholangiocytes|FH1	0.02	0.321	TGFB1	Treated	TGFB1	Cholangiocytes	yes	TGFB1_AR_Cholangiocytes|FH1
NRP1_VEGFA	Cholangiocytes|FH1	0	0.253	OA500	Treated	OA500	Cholangiocytes	yes	NRP1_VEGFA_Cholangiocytes|FH1
LRP5_DKK1	Cholangiocytes|FH1	0	0.227	CTRL	Control	CTRL	Cholangiocytes	yes	LRP5_DKK1_Cholangiocytes|FH1
LRP5_DKK1	Cholangiocytes|FH1	0	0.233	CTRL-OA	Control	OA500	Cholangiocytes	yes	LRP5_DKK1_Cholangiocytes|FH1
CEACAM1_CEACAM6	Cholangiocytes|FH1	0	0.283	CTRL	Control	CTRL	Cholangiocytes	yes	CEACAM1_CEACAM6_Cholangiocytes|FH1
RAreceptor_RXRA_atRetinoicAcid_byALDH1A1	Cholangiocytes|FH1	0	0.118	TGFB1	Treated	TGFB1	Cholangiocytes	yes	RAreceptor_RXRA_atRetinoicAcid_byALDH1A1_Cholangiocytes|FH1
TFF1_FGFR2	Cholangiocytes|FH1	0	0.402	CTRL-OA	Control	OA500	Cholangiocytes	yes	TFF1_FGFR2_Cholangiocytes|FH1
CDH6_CDH6	Cholangiocytes|FH1	0	0.215	CTRL-OA	Control	OA500	Cholangiocytes	yes	CDH6_CDH6_Cholangiocytes|FH1
LRP5_DKK1	Cholangiocytes|FH1	0.012	0.223	CTRL-TGFB1	Control	TGFB1	Cholangiocytes	yes	LRP5_DKK1_Cholangiocytes|FH1
TIMP1_FGFR2	Cholangiocytes|FH1	0	1.241	CTRL-OA	Control	OA500	Cholangiocytes	yes	TIMP1_FGFR2_Cholangiocytes|FH1
ICAM1_AREG	Cholangiocytes|FH1	0	0.366	CTRL-TGFB1	Control	TGFB1	Cholangiocytes	yes	ICAM1_AREG_Cholangiocytes|FH1
CDH6_CDH6	Cholangiocytes|FH1	0	0.464	CTRL	Control	CTRL	Cholangiocytes	yes	CDH6_CDH6_Cholangiocytes|FH1
CEACAM5_CEACAM6	Cholangiocytes|FH1	0	0.326	CTRL-TGFB1	Control	TGFB1	Cholangiocytes	yes	CEACAM5_CEACAM6_Cholangiocytes|FH1
CEACAM5_CEACAM6	Cholangiocytes|FH1	0	0.526	CTRL	Control	CTRL	Cholangiocytes	yes	CEACAM5_CEACAM6_Cholangiocytes|FH1
ICAM1_AREG	Cholangiocytes|FH1	0	0.653	CTRL-PA	Control	PA	Cholangiocytes	yes	ICAM1_AREG_Cholangiocytes|FH1
CEACAM1_CEACAM6	Cholangiocytes|FH1	0.004	0.232	CTRL-OA	Control	OA500	Cholangiocytes	yes	CEACAM1_CEACAM6_Cholangiocytes|FH1
LRP5_DKK1	Cholangiocytes|FH1	0.016	0.116	PA	Treated	PA	Cholangiocytes	yes	LRP5_DKK1_Cholangiocytes|FH1
RAreceptor_RXRA_atRetinoicAcid_byALDH1A1	Cholangiocytes|FH1	0	0.433	CTRL-OA	Control	OA500	Cholangiocytes	yes	RAreceptor_RXRA_atRetinoicAcid_byALDH1A1_Cholangiocytes|FH1
ICAM1_AREG	Cholangiocytes|FH1	0	0.72	PA	Treated	PA	Cholangiocytes	yes	ICAM1_AREG_Cholangiocytes|FH1
NRP1_VEGFA	Cholangiocytes|FH1	0	0.24	CTRL-OA	Control	OA500	Cholangiocytes	yes	NRP1_VEGFA_Cholangiocytes|FH1
LRP5_DKK1	Cholangiocytes|cAH	0	0.135	TGFB1	Treated	TGFB1	Cholangiocytes	yes	LRP5_DKK1_Cholangiocytes|cAH
TGFB1_integrin_aVb6_complex	Cholangiocytes|cAH	0	0.44	CTRL-PA	Control	PA	Cholangiocytes	yes	TGFB1_integrin_aVb6_complex_Cholangiocytes|cAH
TIMP1_FGFR2	Cholangiocytes|cAH	0	1.454	CTRL-PA	Control	PA	Cholangiocytes	yes	TIMP1_FGFR2_Cholangiocytes|cAH
TGFB1_integrin_aVb6_complex	Cholangiocytes|cAH	0	0.447	PA	Treated	PA	Cholangiocytes	yes	TGFB1_integrin_aVb6_complex_Cholangiocytes|cAH
TNFRSF11B_TNFSF10	Cholangiocytes|cAH	0.004	0.186	TGFB1	Treated	TGFB1	Cholangiocytes	yes	TNFRSF11B_TNFSF10_Cholangiocytes|cAH
TFF1_FGFR2	Cholangiocytes|cAH	0	0.275	CTRL	Control	CTRL	Cholangiocytes	yes	TFF1_FGFR2_Cholangiocytes|cAH
ABCA1_APOA1	Cholangiocytes|cAH	0.044	0.421	CTRL	Control	CTRL	Cholangiocytes	yes	ABCA1_APOA1_Cholangiocytes|cAH
PDGFB_ADGRV1	Cholangiocytes|cAH	0	0.123	CTRL	Control	CTRL	Cholangiocytes	yes	PDGFB_ADGRV1_Cholangiocytes|cAH
LRP5_DKK1	Cholangiocytes|cAH	0	0.225	CTRL	Control	CTRL	Cholangiocytes	yes	LRP5_DKK1_Cholangiocytes|cAH
CXCL2_DPP4	Cholangiocytes|cAH	0	0.162	TGFB1	Treated	TGFB1	Cholangiocytes	yes	CXCL2_DPP4_Cholangiocytes|cAH
CXCL2_DPP4	Cholangiocytes|cAH	0	0.238	CTRL	Control	CTRL	Cholangiocytes	yes	CXCL2_DPP4_Cholangiocytes|cAH
PDGFB_ADGRV1	Cholangiocytes|cAH	0	0.095	PA	Treated	PA	Cholangiocytes	yes	PDGFB_ADGRV1_Cholangiocytes|cAH
CEACAM5_CEACAM6	Cholangiocytes|cAH	0	0.468	CTRL	Control	CTRL	Cholangiocytes	yes	CEACAM5_CEACAM6_Cholangiocytes|cAH
PDGFB_ADGRV1	Cholangiocytes|cAH	0	0.184	CTRL-OA	Control	OA500	Cholangiocytes	yes	PDGFB_ADGRV1_Cholangiocytes|cAH
ICAM1_AREG	Cholangiocytes|cAH	0	0.556	PA	Treated	PA	Cholangiocytes	yes	ICAM1_AREG_Cholangiocytes|cAH
PDGFB_ADGRV1	Cholangiocytes|cAH	0	0.23	OA500	Treated	OA500	Cholangiocytes	yes	PDGFB_ADGRV1_Cholangiocytes|cAH
PDGFB_ADGRV1	Cholangiocytes|cAH	0	0.072	CTRL-PA	Control	PA	Cholangiocytes	yes	PDGFB_ADGRV1_Cholangiocytes|cAH
CEACAM6_CEACAM6	Cholangiocytes|cAH	0	0.822	CTRL	Control	CTRL	Cholangiocytes	yes	CEACAM6_CEACAM6_Cholangiocytes|cAH
CDH6_CDH6	Cholangiocytes|cAH	0	0.206	CTRL-OA	Control	OA500	Cholangiocytes	yes	CDH6_CDH6_Cholangiocytes|cAH
TNF_NOTCH1	Cholangiocytes|cAH	0	0.058	OA500	Treated	OA500	Cholangiocytes	yes	TNF_NOTCH1_Cholangiocytes|cAH
PDGFB_ADGRV1	Cholangiocytes|cAH	0	0.154	CTRL-TGFB1	Control	TGFB1	Cholangiocytes	yes	PDGFB_ADGRV1_Cholangiocytes|cAH
LRP5_DKK1	Cholangiocytes|cAH	0	0.294	CTRL-TGFB1	Control	TGFB1	Cholangiocytes	yes	LRP5_DKK1_Cholangiocytes|cAH
LRP5_DKK1	Cholangiocytes|cAH	0.02	0.142	CTRL-PA	Control	PA	Cholangiocytes	yes	LRP5_DKK1_Cholangiocytes|cAH
TIMP1_FGFR2	Cholangiocytes|cAH	0	0.67	CTRL-TGFB1	Control	TGFB1	Cholangiocytes	yes	TIMP1_FGFR2_Cholangiocytes|cAH
NRP1_VEGFA	Cholangiocytes|cAH	0	0.212	CTRL	Control	CTRL	Cholangiocytes	yes	NRP1_VEGFA_Cholangiocytes|cAH
TFF1_FGFR2	Cholangiocytes|cAH	0	0.416	CTRL-OA	Control	OA500	Cholangiocytes	yes	TFF1_FGFR2_Cholangiocytes|cAH
CDH6_CDH6	Cholangiocytes|cAH	0	0.424	CTRL	Control	CTRL	Cholangiocytes	yes	CDH6_CDH6_Cholangiocytes|cAH
TFF1_FGFR2	Cholangiocytes|cAH	0	0.203	CTRL-TGFB1	Control	TGFB1	Cholangiocytes	yes	TFF1_FGFR2_Cholangiocytes|cAH
CD44_FGFR2	Cholangiocytes|cAH	0	0.093	CTRL-PA	Control	PA	Cholangiocytes	yes	CD44_FGFR2_Cholangiocytes|cAH
NRP2_VEGFA	Cholangiocytes|cAH	0	0.277	CTRL	Control	CTRL	Cholangiocytes	yes	NRP2_VEGFA_Cholangiocytes|cAH
NRP1_VEGFA	Cholangiocytes|cAH	0.016	0.169	CTRL-OA	Control	OA500	Cholangiocytes	yes	NRP1_VEGFA_Cholangiocytes|cAH
CD44_FGFR2	Cholangiocytes|cAH	0	0.094	CTRL-OA	Control	OA500	Cholangiocytes	yes	CD44_FGFR2_Cholangiocytes|cAH
CD44_FGFR2	Cholangiocytes|cAH	0	0.098	CTRL	Control	CTRL	Cholangiocytes	yes	CD44_FGFR2_Cholangiocytes|cAH
TFF1_FGFR2	Cholangiocytes|cAH	0	0.402	CTRL-PA	Control	PA	Cholangiocytes	yes	TFF1_FGFR2_Cholangiocytes|cAH
CEACAM6_CEACAM6	Cholangiocytes|cAH	0	0.505	PA	Treated	PA	Cholangiocytes	yes	CEACAM6_CEACAM6_Cholangiocytes|cAH
AGT_AGTR1	Cholangiocytes|cAH	0.008	0.061	CTRL-OA	Control	OA500	Cholangiocytes	yes	AGT_AGTR1_Cholangiocytes|cAH
TIMP1_FGFR2	Cholangiocytes|cAH	0	0.9	CTRL	Control	CTRL	Cholangiocytes	yes	TIMP1_FGFR2_Cholangiocytes|cAH
CEACAM1_CEACAM6	Cholangiocytes|cAH	0.02	0.155	PA	Treated	PA	Cholangiocytes	yes	CEACAM1_CEACAM6_Cholangiocytes|cAH
DPP4_CXCL12	Cholangiocytes|cAH	0	0.179	CTRL-PA	Control	PA	Cholangiocytes	yes	DPP4_CXCL12_Cholangiocytes|cAH
CEACAM6_CEACAM6	Cholangiocytes|cAH	0	0.709	CTRL-OA	Control	OA500	Cholangiocytes	yes	CEACAM6_CEACAM6_Cholangiocytes|cAH
TIMP1_FGFR2	Cholangiocytes|cAH	0	1.255	CTRL-OA	Control	OA500	Cholangiocytes	yes	TIMP1_FGFR2_Cholangiocytes|cAH
CXCL2_DPP4	Cholangiocytes|cAH	0	0.219	CTRL-PA	Control	PA	Cholangiocytes	yes	CXCL2_DPP4_Cholangiocytes|cAH
NTS_SORT1	Cholangiocytes|cAH	0	0.259	CTRL	Control	CTRL	Cholangiocytes	yes	NTS_SORT1_Cholangiocytes|cAH
LRP5_DKK1	Cholangiocytes|cAH	0	0.283	OA500	Treated	OA500	Cholangiocytes	yes	LRP5_DKK1_Cholangiocytes|cAH
LRP5_DKK1	Cholangiocytes|cAH	0	0.415	CTRL-OA	Control	OA500	Cholangiocytes	yes	LRP5_DKK1_Cholangiocytes|cAH
AGT_AGTR1	Cholangiocytes|cAH	0	0.08	CTRL	Control	CTRL	Cholangiocytes	yes	AGT_AGTR1_Cholangiocytes|cAH
LRP5_DKK1	Cholangiocytes|cAH	0.044	0.115	PA	Treated	PA	Cholangiocytes	yes	LRP5_DKK1_Cholangiocytes|cAH
ABCA1_APOA1	Cholangiocytes|cAH	0.004	0.342	CTRL-OA	Control	OA500	Cholangiocytes	yes	ABCA1_APOA1_Cholangiocytes|cAH
NRP2_VEGFA	Cholangiocytes|cAH	0	0.487	TGFB1	Treated	TGFB1	Cholangiocytes	yes	NRP2_VEGFA_Cholangiocytes|cAH
CEACAM5_CEACAM6	Cholangiocytes|cAH	0.048	0.154	PA	Treated	PA	Cholangiocytes	yes	CEACAM5_CEACAM6_Cholangiocytes|cAH
PLAU_PLAUR	Cholangiocytes|Fibroblasts	0	0.26	OA500	Treated	OA500	Cholangiocytes	yes	PLAU_PLAUR_Cholangiocytes|Fibroblasts
PLAU_PLAUR	Cholangiocytes|Fibroblasts	0	0.175	CTRL-OA	Control	OA500	Cholangiocytes	yes	PLAU_PLAUR_Cholangiocytes|Fibroblasts
PTGER4_ProstaglandinE2_byPTGES	Cholangiocytes|Fibroblasts	0	0.28	PA	Treated	PA	Cholangiocytes	yes	PTGER4_ProstaglandinE2_byPTGES_Cholangiocytes|Fibroblasts
SFRP1_WNT6	Cholangiocytes|Fibroblasts	0.008	0.39	TGFB1	Treated	TGFB1	Cholangiocytes	yes	SFRP1_WNT6_Cholangiocytes|Fibroblasts
SFRP1_WNT6	Cholangiocytes|Fibroblasts	0	0.302	CTRL-TGFB1	Control	TGFB1	Cholangiocytes	yes	SFRP1_WNT6_Cholangiocytes|Fibroblasts
SFRP1_WNT6	Cholangiocytes|Fibroblasts	0.004	0.365	CTRL	Control	CTRL	Cholangiocytes	yes	SFRP1_WNT6_Cholangiocytes|Fibroblasts
PTGER4_ProstaglandinE2_byPTGES	Cholangiocytes|Fibroblasts	0	0.257	CTRL-OA	Control	OA500	Cholangiocytes	yes	PTGER4_ProstaglandinE2_byPTGES_Cholangiocytes|Fibroblasts
PTGER4_ProstaglandinE2_byPTGES	Cholangiocytes|Fibroblasts	0	0.208	CTRL	Control	CTRL	Cholangiocytes	yes	PTGER4_ProstaglandinE2_byPTGES_Cholangiocytes|Fibroblasts
PTGER4_ProstaglandinE2_byPTGES	Cholangiocytes|Fibroblasts	0	0.269	OA500	Treated	OA500	Cholangiocytes	yes	PTGER4_ProstaglandinE2_byPTGES_Cholangiocytes|Fibroblasts
SFRP5_WNT6	Cholangiocytes|Fibroblasts	0	0.169	TGFB1	Treated	TGFB1	Cholangiocytes	yes	SFRP5_WNT6_Cholangiocytes|Fibroblasts
TIMP1_FGFR2	Cholangiocytes|Fibroblasts	0	0.66	CTRL-TGFB1	Control	TGFB1	Cholangiocytes	yes	TIMP1_FGFR2_Cholangiocytes|Fibroblasts
PLAU_PLAUR	Cholangiocytes|Fibroblasts	0	0.189	CTRL	Control	CTRL	Cholangiocytes	yes	PLAU_PLAUR_Cholangiocytes|Fibroblasts
PLAU_PLAUR	Cholangiocytes|Fibroblasts	0	0.093	PA	Treated	PA	Cholangiocytes	yes	PLAU_PLAUR_Cholangiocytes|Fibroblasts
SFRP1_WNT6	Cholangiocytes|Fibroblasts	0	0.351	CTRL-PA	Control	PA	Cholangiocytes	yes	SFRP1_WNT6_Cholangiocytes|Fibroblasts
SFRP1_WNT6	Cholangiocytes|Fibroblasts	0	0.389	PA	Treated	PA	Cholangiocytes	yes	SFRP1_WNT6_Cholangiocytes|Fibroblasts
TGFB1_integrin_aVb6_complex	Cholangiocytes|Fibroblasts	0	0.581	CTRL-OA	Control	OA500	Cholangiocytes	yes	TGFB1_integrin_aVb6_complex_Cholangiocytes|Fibroblasts
DPP4_CXCL12	Cholangiocytes|Fibroblasts	0	0.468	OA500	Treated	OA500	Cholangiocytes	yes	DPP4_CXCL12_Cholangiocytes|Fibroblasts
TGFB1_integrin_aVb6_complex	Cholangiocytes|Fibroblasts	0	0.58	OA500	Treated	OA500	Cholangiocytes	yes	TGFB1_integrin_aVb6_complex_Cholangiocytes|Fibroblasts
DPP4_CXCL12	Cholangiocytes|Fibroblasts	0	0.161	PA	Treated	PA	Cholangiocytes	yes	DPP4_CXCL12_Cholangiocytes|Fibroblasts
NTS_SORT1	Cholangiocytes|Fibroblasts	0	0.292	CTRL	Control	CTRL	Cholangiocytes	yes	NTS_SORT1_Cholangiocytes|Fibroblasts
DPP4_CXCL12	Cholangiocytes|Fibroblasts	0	0.279	CTRL	Control	CTRL	Cholangiocytes	yes	DPP4_CXCL12_Cholangiocytes|Fibroblasts
TFF1_FGFR2	Cholangiocytes|Fibroblasts	0	0.193	CTRL-TGFB1	Control	TGFB1	Cholangiocytes	yes	TFF1_FGFR2_Cholangiocytes|Fibroblasts
LRP5_SOSTDC1	Cholangiocytes|Fibroblasts	0	0.102	CTRL-OA	Control	OA500	Cholangiocytes	yes	LRP5_SOSTDC1_Cholangiocytes|Fibroblasts
LRP5_SOSTDC1	Cholangiocytes|Fibroblasts	0.008	0.091	PA	Treated	PA	Cholangiocytes	yes	LRP5_SOSTDC1_Cholangiocytes|Fibroblasts
TGFB1_integrin_aVb6_complex	Cholangiocytes|Fibroblasts	0	0.604	PA	Treated	PA	Cholangiocytes	yes	TGFB1_integrin_aVb6_complex_Cholangiocytes|Fibroblasts
TGFB1_integrin_aVb6_complex	Cholangiocytes|Fibroblasts	0	0.614	CTRL-PA	Control	PA	Cholangiocytes	yes	TGFB1_integrin_aVb6_complex_Cholangiocytes|Fibroblasts
FZD5_LRP5_WNT6	Cholangiocytes|Fibroblasts	0	0.296	OA500	Treated	OA500	Cholangiocytes	yes	FZD5_LRP5_WNT6_Cholangiocytes|Fibroblasts
FZD5_LRP5_WNT6	Cholangiocytes|Fibroblasts	0	0.32	CTRL-PA	Control	PA	Cholangiocytes	yes	FZD5_LRP5_WNT6_Cholangiocytes|Fibroblasts
FZD5_LRP5_WNT6	Cholangiocytes|Fibroblasts	0	0.329	CTRL	Control	CTRL	Cholangiocytes	yes	FZD5_LRP5_WNT6_Cholangiocytes|Fibroblasts
FZD5_LRP5_WNT6	Cholangiocytes|Fibroblasts	0	0.38	PA	Treated	PA	Cholangiocytes	yes	FZD5_LRP5_WNT6_Cholangiocytes|Fibroblasts
NRP2_VEGFA	Cholangiocytes|Fibroblasts	0.024	0.34	TGFB1	Treated	TGFB1	Cholangiocytes	yes	NRP2_VEGFA_Cholangiocytes|Fibroblasts
FZD5_LRP5_WNT6	Cholangiocytes|Fibroblasts	0	0.281	CTRL-TGFB1	Control	TGFB1	Cholangiocytes	yes	FZD5_LRP5_WNT6_Cholangiocytes|Fibroblasts
TGFB1_integrin_aVb6_complex	Cholangiocytes|Fibroblasts	0	0.377	CTRL-TGFB1	Control	TGFB1	Cholangiocytes	yes	TGFB1_integrin_aVb6_complex_Cholangiocytes|Fibroblasts
FZD5_LRP5_WNT6	Cholangiocytes|Fibroblasts	0	0.436	CTRL-OA	Control	OA500	Cholangiocytes	yes	FZD5_LRP5_WNT6_Cholangiocytes|Fibroblasts
SFRP1_WNT6	Cholangiocytes|Fibroblasts	0	0.403	CTRL-OA	Control	OA500	Cholangiocytes	yes	SFRP1_WNT6_Cholangiocytes|Fibroblasts
FZD5_LRP5_WNT6	Cholangiocytes|Fibroblasts	0	0.145	TGFB1	Treated	TGFB1	Cholangiocytes	yes	FZD5_LRP5_WNT6_Cholangiocytes|Fibroblasts
ICAM1_AREG	Cholangiocytes|Fibroblasts	0.04	0.228	CTRL-TGFB1	Control	TGFB1	Cholangiocytes	yes	ICAM1_AREG_Cholangiocytes|Fibroblasts
TGFB1_integrin_aVb6_complex	Cholangiocytes|Fibroblasts	0	0.571	CTRL	Control	CTRL	Cholangiocytes	yes	TGFB1_integrin_aVb6_complex_Cholangiocytes|Fibroblasts
CEACAM5_CEACAM6	Cholangiocytes|HB1	0	0.546	CTRL-TGFB1	Control	TGFB1	Cholangiocytes	yes	CEACAM5_CEACAM6_Cholangiocytes|HB1
PLAU_PLAUR	Cholangiocytes|HB1	0	0.206	CTRL-TGFB1	Control	TGFB1	Cholangiocytes	yes	PLAU_PLAUR_Cholangiocytes|HB1
CEACAM6_CEACAM6	Cholangiocytes|HB1	0	0.807	PA	Treated	PA	Cholangiocytes	yes	CEACAM6_CEACAM6_Cholangiocytes|HB1
CEACAM5_CEACAM6	Cholangiocytes|HB1	0	0.456	PA	Treated	PA	Cholangiocytes	yes	CEACAM5_CEACAM6_Cholangiocytes|HB1
NRP2_VEGFA	Cholangiocytes|HB1	0.004	0.427	TGFB1	Treated	TGFB1	Cholangiocytes	yes	NRP2_VEGFA_Cholangiocytes|HB1
ICAM1_AREG	Cholangiocytes|HB1	0	0.59	CTRL-TGFB1	Control	TGFB1	Cholangiocytes	yes	ICAM1_AREG_Cholangiocytes|HB1
PLAU_PLAUR	Cholangiocytes|HB1	0	0.158	CTRL	Control	CTRL	Cholangiocytes	yes	PLAU_PLAUR_Cholangiocytes|HB1
PTGER4_ProstaglandinE2_byPTGES	Cholangiocytes|HB1	0.012	0.097	TGFB1	Treated	TGFB1	Cholangiocytes	yes	PTGER4_ProstaglandinE2_byPTGES_Cholangiocytes|HB1
LRP5_DKK1	Cholangiocytes|HB1	0.008	0.254	CTRL-TGFB1	Control	TGFB1	Cholangiocytes	yes	LRP5_DKK1_Cholangiocytes|HB1
DPP4_CXCL12	Cholangiocytes|HB1	0	0.236	CTRL	Control	CTRL	Cholangiocytes	yes	DPP4_CXCL12_Cholangiocytes|HB1
NRP1_VEGFA	Cholangiocytes|HB1	0	0.188	CTRL-OA	Control	OA500	Cholangiocytes	yes	NRP1_VEGFA_Cholangiocytes|HB1
CEACAM5_CEACAM6	Cholangiocytes|HB1	0	0.739	CTRL	Control	CTRL	Cholangiocytes	yes	CEACAM5_CEACAM6_Cholangiocytes|HB1
ICAM1_AREG	Cholangiocytes|HB1	0	1.045	PA	Treated	PA	Cholangiocytes	yes	ICAM1_AREG_Cholangiocytes|HB1
CEACAM5_CEACAM6	Cholangiocytes|HB1	0	0.233	CTRL-PA	Control	PA	Cholangiocytes	yes	CEACAM5_CEACAM6_Cholangiocytes|HB1
DPP4_CXCL12	Cholangiocytes|HB1	0	0.135	CTRL-OA	Control	OA500	Cholangiocytes	yes	DPP4_CXCL12_Cholangiocytes|HB1
TGFB1_integrin_aVb6_complex	Cholangiocytes|HB1	0	0.511	CTRL-PA	Control	PA	Cholangiocytes	yes	TGFB1_integrin_aVb6_complex_Cholangiocytes|HB1
RAreceptor_RXRA_atRetinoicAcid_byALDH1A1	Cholangiocytes|HB1	0	0.495	CTRL-OA	Control	OA500	Cholangiocytes	yes	RAreceptor_RXRA_atRetinoicAcid_byALDH1A1_Cholangiocytes|HB1
PDGFB_PDGFRB	Cholangiocytes|HB1	0	0.297	TGFB1	Treated	TGFB1	Cholangiocytes	yes	PDGFB_PDGFRB_Cholangiocytes|HB1
DPP4_CXCL12	Cholangiocytes|HB1	0	0.202	CTRL-PA	Control	PA	Cholangiocytes	yes	DPP4_CXCL12_Cholangiocytes|HB1
PDGFB_PDGFR_complex	Cholangiocytes|HB1	0	0.221	CTRL-OA	Control	OA500	Cholangiocytes	yes	PDGFB_PDGFR_complex_Cholangiocytes|HB1
PDGFB_PDGFR_complex	Cholangiocytes|HB1	0	0.111	CTRL	Control	CTRL	Cholangiocytes	yes	PDGFB_PDGFR_complex_Cholangiocytes|HB1
PDGFB_PDGFRA	Cholangiocytes|HB1	0	0.174	CTRL-TGFB1	Control	TGFB1	Cholangiocytes	yes	PDGFB_PDGFRA_Cholangiocytes|HB1
PDGFB_PDGFRA	Cholangiocytes|HB1	0	0.209	CTRL	Control	CTRL	Cholangiocytes	yes	PDGFB_PDGFRA_Cholangiocytes|HB1
PDGFB_PDGFR_complex	Cholangiocytes|HB1	0.044	0.127	TGFB1	Treated	TGFB1	Cholangiocytes	yes	PDGFB_PDGFR_complex_Cholangiocytes|HB1
TGFB1_integrin_aVb6_complex	Cholangiocytes|HB1	0	0.457	CTRL-OA	Control	OA500	Cholangiocytes	yes	TGFB1_integrin_aVb6_complex_Cholangiocytes|HB1
SHH_HHIP	Cholangiocytes|HB1	0	0.167	CTRL	Control	CTRL	Cholangiocytes	yes	SHH_HHIP_Cholangiocytes|HB1
PDGFB_PDGFR_complex	Cholangiocytes|HB1	0	0.153	CTRL-TGFB1	Control	TGFB1	Cholangiocytes	yes	PDGFB_PDGFR_complex_Cholangiocytes|HB1
CEACAM6_CEACAM6	Cholangiocytes|HB1	0	1.093	CTRL	Control	CTRL	Cholangiocytes	yes	CEACAM6_CEACAM6_Cholangiocytes|HB1
TGFB1_integrin_aVb6_complex	Cholangiocytes|HB1	0	0.346	CTRL-TGFB1	Control	TGFB1	Cholangiocytes	yes	TGFB1_integrin_aVb6_complex_Cholangiocytes|HB1
CEACAM6_CEACAM6	Cholangiocytes|HB1	0	0.346	TGFB1	Treated	TGFB1	Cholangiocytes	yes	CEACAM6_CEACAM6_Cholangiocytes|HB1
PDGFB_PDGFRB	Cholangiocytes|HB1	0	0.111	CTRL	Control	CTRL	Cholangiocytes	yes	PDGFB_PDGFRB_Cholangiocytes|HB1
PDGFB_PDGFRB	Cholangiocytes|HB1	0	0.153	CTRL-TGFB1	Control	TGFB1	Cholangiocytes	yes	PDGFB_PDGFRB_Cholangiocytes|HB1
PDGFB_PDGFRB	Cholangiocytes|HB1	0	0.068	PA	Treated	PA	Cholangiocytes	yes	PDGFB_PDGFRB_Cholangiocytes|HB1
PDGFB_PDGFRA	Cholangiocytes|HB1	0	0.225	CTRL-OA	Control	OA500	Cholangiocytes	yes	PDGFB_PDGFRA_Cholangiocytes|HB1
TGFB1_integrin_aVb6_complex	Cholangiocytes|HB1	0	0.445	OA500	Treated	OA500	Cholangiocytes	yes	TGFB1_integrin_aVb6_complex_Cholangiocytes|HB1
CEACAM6_CEACAM6	Cholangiocytes|HB1	0	1.342	CTRL-OA	Control	OA500	Cholangiocytes	yes	CEACAM6_CEACAM6_Cholangiocytes|HB1
TGFB1_integrin_aVb6_complex	Cholangiocytes|HB1	0	0.524	PA	Treated	PA	Cholangiocytes	yes	TGFB1_integrin_aVb6_complex_Cholangiocytes|HB1
PDGFB_PDGFRB	Cholangiocytes|HB1	0	0.221	CTRL-OA	Control	OA500	Cholangiocytes	yes	PDGFB_PDGFRB_Cholangiocytes|HB1
PLAU_PLAUR	Cholangiocytes|HB1	0	0.155	CTRL-OA	Control	OA500	Cholangiocytes	yes	PLAU_PLAUR_Cholangiocytes|HB1
DPP4_CXCL12	Cholangiocytes|HB1	0	0.177	PA	Treated	PA	Cholangiocytes	yes	DPP4_CXCL12_Cholangiocytes|HB1
CXCL2_DPP4	Cholangiocytes|HB1	0	0.257	CTRL-OA	Control	OA500	Cholangiocytes	yes	CXCL2_DPP4_Cholangiocytes|HB1
CEACAM6_CEACAM6	Cholangiocytes|HB1	0	0.695	CTRL-PA	Control	PA	Cholangiocytes	yes	CEACAM6_CEACAM6_Cholangiocytes|HB1
NTS_SORT1	Cholangiocytes|HB1	0	0.245	CTRL	Control	CTRL	Cholangiocytes	yes	NTS_SORT1_Cholangiocytes|HB1
PLAU_PLAUR	Cholangiocytes|HB1	0	0.07	PA	Treated	PA	Cholangiocytes	yes	PLAU_PLAUR_Cholangiocytes|HB1
CXCL2_DPP4	Cholangiocytes|HB1	0	0.284	CTRL-PA	Control	PA	Cholangiocytes	yes	CXCL2_DPP4_Cholangiocytes|HB1
PDGFA_PDGFRA	Cholangiocytes|HB1	0	0.231	CTRL-TGFB1	Control	TGFB1	Cholangiocytes	yes	PDGFA_PDGFRA_Cholangiocytes|HB1
PDGFA_PDGFRA	Cholangiocytes|HB1	0.004	0.236	CTRL-OA	Control	OA500	Cholangiocytes	yes	PDGFA_PDGFRA_Cholangiocytes|HB1
PDGFA_PDGFRA	Cholangiocytes|HB1	0	0.235	TGFB1	Treated	TGFB1	Cholangiocytes	yes	PDGFA_PDGFRA_Cholangiocytes|HB1
CEACAM6_CEACAM6	Cholangiocytes|HB1	0	1.707	OA500	Treated	OA500	Cholangiocytes	yes	CEACAM6_CEACAM6_Cholangiocytes|HB1
CXCL2_DPP4	Cholangiocytes|HB1	0	0.345	PA	Treated	PA	Cholangiocytes	yes	CXCL2_DPP4_Cholangiocytes|HB1
CXCL2_DPP4	Cholangiocytes|HB1	0	0.306	CTRL	Control	CTRL	Cholangiocytes	yes	CXCL2_DPP4_Cholangiocytes|HB1
CEACAM6_CEACAM6	Cholangiocytes|HB1	0	1.001	CTRL-TGFB1	Control	TGFB1	Cholangiocytes	yes	CEACAM6_CEACAM6_Cholangiocytes|HB1
PDGFA_PDGFRA	Cholangiocytes|HB1	0	0.385	CTRL	Control	CTRL	Cholangiocytes	yes	PDGFA_PDGFRA_Cholangiocytes|HB1
TGFB1_integrin_aVb6_complex	Cholangiocytes|HB1	0	0.366	CTRL	Control	CTRL	Cholangiocytes	yes	TGFB1_integrin_aVb6_complex_Cholangiocytes|HB1
CEACAM5_CEACAM1	Cholangiocytes|HB1	0	0.74	OA500	Treated	OA500	Cholangiocytes	yes	CEACAM5_CEACAM1_Cholangiocytes|HB1
CEACAM5_CEACAM1	Cholangiocytes|HB1	0	0.284	CTRL-OA	Control	OA500	Cholangiocytes	yes	CEACAM5_CEACAM1_Cholangiocytes|HB1
ABCA1_APOA1	Cholangiocytes|HB1	0	0.923	OA500	Treated	OA500	Cholangiocytes	yes	ABCA1_APOA1_Cholangiocytes|HB1
ABCA1_APOA1	Cholangiocytes|HB1	0	0.968	CTRL	Control	CTRL	Cholangiocytes	yes	ABCA1_APOA1_Cholangiocytes|HB1
CEACAM5_CEACAM1	Cholangiocytes|HB1	0	0.394	CTRL	Control	CTRL	Cholangiocytes	yes	CEACAM5_CEACAM1_Cholangiocytes|HB1
CEACAM1_CEACAM6	Cholangiocytes|HB1	0	1.201	OA500	Treated	OA500	Cholangiocytes	yes	CEACAM1_CEACAM6_Cholangiocytes|HB1
TNFRSF11B_TNFSF10	Cholangiocytes|HB1	0.028	0.177	TGFB1	Treated	TGFB1	Cholangiocytes	yes	TNFRSF11B_TNFSF10_Cholangiocytes|HB1
TNFRSF11B_TNFSF10	Cholangiocytes|HB1	0	0.262	PA	Treated	PA	Cholangiocytes	yes	TNFRSF11B_TNFSF10_Cholangiocytes|HB1
CEACAM1_CEACAM6	Cholangiocytes|HB1	0	0.457	PA	Treated	PA	Cholangiocytes	yes	CEACAM1_CEACAM6_Cholangiocytes|HB1
ABCA1_APOA1	Cholangiocytes|HB1	0	0.693	PA	Treated	PA	Cholangiocytes	yes	ABCA1_APOA1_Cholangiocytes|HB1
ABCA1_APOA1	Cholangiocytes|HB1	0	0.712	TGFB1	Treated	TGFB1	Cholangiocytes	yes	ABCA1_APOA1_Cholangiocytes|HB1
CEACAM5_CEACAM1	Cholangiocytes|HB1	0	0.164	PA	Treated	PA	Cholangiocytes	yes	CEACAM5_CEACAM1_Cholangiocytes|HB1
CDH6_CDH6	Cholangiocytes|HB1	0	0.344	CTRL	Control	CTRL	Cholangiocytes	yes	CDH6_CDH6_Cholangiocytes|HB1
CEACAM1_CEACAM6	Cholangiocytes|HB1	0	0.796	CTRL-OA	Control	OA500	Cholangiocytes	yes	CEACAM1_CEACAM6_Cholangiocytes|HB1
CEACAM1_CEACAM6	Cholangiocytes|HB1	0	0.431	CTRL-TGFB1	Control	TGFB1	Cholangiocytes	yes	CEACAM1_CEACAM6_Cholangiocytes|HB1
CEACAM5_CEACAM6	Cholangiocytes|HB1	0	1.296	OA500	Treated	OA500	Cholangiocytes	yes	CEACAM5_CEACAM6_Cholangiocytes|HB1
TNFRSF11B_TNFSF10	Cholangiocytes|HB1	0	0.124	CTRL	Control	CTRL	Cholangiocytes	yes	TNFRSF11B_TNFSF10_Cholangiocytes|HB1
CEACAM1_CEACAM6	Cholangiocytes|HB1	0	0.253	TGFB1	Treated	TGFB1	Cholangiocytes	yes	CEACAM1_CEACAM6_Cholangiocytes|HB1
ABCA1_APOA1	Cholangiocytes|HB1	0	0.585	CTRL-TGFB1	Control	TGFB1	Cholangiocytes	yes	ABCA1_APOA1_Cholangiocytes|HB1
CEACAM1_CEACAM6	Cholangiocytes|HB1	0	0.496	CTRL	Control	CTRL	Cholangiocytes	yes	CEACAM1_CEACAM6_Cholangiocytes|HB1
CEACAM1_CEACAM6	Cholangiocytes|HB1	0	0.229	CTRL-PA	Control	PA	Cholangiocytes	yes	CEACAM1_CEACAM6_Cholangiocytes|HB1
ABCA1_APOA1	Cholangiocytes|HB1	0	0.801	CTRL-PA	Control	PA	Cholangiocytes	yes	ABCA1_APOA1_Cholangiocytes|HB1
CEACAM5_CEACAM6	Cholangiocytes|HB1	0	0.918	CTRL-OA	Control	OA500	Cholangiocytes	yes	CEACAM5_CEACAM6_Cholangiocytes|HB1
CDH6_CDH6	Cholangiocytes|HB1	0	0.156	CTRL-OA	Control	OA500	Cholangiocytes	yes	CDH6_CDH6_Cholangiocytes|HB1
CEACAM5_CEACAM6	Cholangiocytes|HB2	0	1.511	OA500	Treated	OA500	Cholangiocytes	yes	CEACAM5_CEACAM6_Cholangiocytes|HB2
NRP2_VEGFA	Cholangiocytes|HB2	0	0.252	CTRL	Control	CTRL	Cholangiocytes	yes	NRP2_VEGFA_Cholangiocytes|HB2
CEACAM1_CEACAM6	Cholangiocytes|HB2	0	0.701	CTRL	Control	CTRL	Cholangiocytes	yes	CEACAM1_CEACAM6_Cholangiocytes|HB2
CEACAM6_CEACAM6	Cholangiocytes|HB2	0	1.031	CTRL-PA	Control	PA	Cholangiocytes	yes	CEACAM6_CEACAM6_Cholangiocytes|HB2
CEACAM6_CEACAM6	Cholangiocytes|HB2	0	1.921	OA500	Treated	OA500	Cholangiocytes	yes	CEACAM6_CEACAM6_Cholangiocytes|HB2
CEACAM1_CEACAM6	Cholangiocytes|HB2	0	0.705	CTRL-OA	Control	OA500	Cholangiocytes	yes	CEACAM1_CEACAM6_Cholangiocytes|HB2
NRP2_VEGFA	Cholangiocytes|HB2	0	0.485	TGFB1	Treated	TGFB1	Cholangiocytes	yes	NRP2_VEGFA_Cholangiocytes|HB2
CEACAM6_CEACAM6	Cholangiocytes|HB2	0	0.565	TGFB1	Treated	TGFB1	Cholangiocytes	yes	CEACAM6_CEACAM6_Cholangiocytes|HB2
PLAU_PLAUR	Cholangiocytes|HB2	0	0.112	CTRL	Control	CTRL	Cholangiocytes	yes	PLAU_PLAUR_Cholangiocytes|HB2
CEACAM1_CEACAM6	Cholangiocytes|HB2	0	0.565	CTRL-PA	Control	PA	Cholangiocytes	yes	CEACAM1_CEACAM6_Cholangiocytes|HB2
ABCA1_APOA1	Cholangiocytes|HB2	0	0.685	CTRL	Control	CTRL	Cholangiocytes	yes	ABCA1_APOA1_Cholangiocytes|HB2
ICAM1_AREG	Cholangiocytes|HB2	0	0.509	CTRL-PA	Control	PA	Cholangiocytes	yes	ICAM1_AREG_Cholangiocytes|HB2
TGFB1_integrin_aVb6_complex	Cholangiocytes|HB2	0	0.328	CTRL-TGFB1	Control	TGFB1	Cholangiocytes	yes	TGFB1_integrin_aVb6_complex_Cholangiocytes|HB2
CEACAM5_CEACAM6	Cholangiocytes|HB2	0	0.827	CTRL-OA	Control	OA500	Cholangiocytes	yes	CEACAM5_CEACAM6_Cholangiocytes|HB2
TGFB1_integrin_aVb6_complex	Cholangiocytes|HB2	0	0.303	CTRL	Control	CTRL	Cholangiocytes	yes	TGFB1_integrin_aVb6_complex_Cholangiocytes|HB2
TNFRSF11B_TNFSF10	Cholangiocytes|HB2	0	0.206	TGFB1	Treated	TGFB1	Cholangiocytes	yes	TNFRSF11B_TNFSF10_Cholangiocytes|HB2
CEACAM6_CEACAM6	Cholangiocytes|HB2	0	1.252	CTRL-OA	Control	OA500	Cholangiocytes	yes	CEACAM6_CEACAM6_Cholangiocytes|HB2
NRP2_VEGFA	Cholangiocytes|HB2	0	0.182	PA	Treated	PA	Cholangiocytes	yes	NRP2_VEGFA_Cholangiocytes|HB2
PLAU_PLAUR	Cholangiocytes|HB2	0	0.128	CTRL-OA	Control	OA500	Cholangiocytes	yes	PLAU_PLAUR_Cholangiocytes|HB2
TGFB1_integrin_aVb6_complex	Cholangiocytes|HB2	0	0.475	CTRL-PA	Control	PA	Cholangiocytes	yes	TGFB1_integrin_aVb6_complex_Cholangiocytes|HB2
CEACAM5_CEACAM1	Cholangiocytes|HB2	0	0.785	OA500	Treated	OA500	Cholangiocytes	yes	CEACAM5_CEACAM1_Cholangiocytes|HB2
NRP1_VEGFA	Cholangiocytes|HB2	0.016	0.187	CTRL	Control	CTRL	Cholangiocytes	yes	NRP1_VEGFA_Cholangiocytes|HB2
CEACAM1_CEACAM6	Cholangiocytes|HB2	0	1.415	OA500	Treated	OA500	Cholangiocytes	yes	CEACAM1_CEACAM6_Cholangiocytes|HB2
CEACAM5_CEACAM1	Cholangiocytes|HB2	0	0.171	PA	Treated	PA	Cholangiocytes	yes	CEACAM5_CEACAM1_Cholangiocytes|HB2
CXCL2_DPP4	Cholangiocytes|HB2	0	0.234	CTRL-PA	Control	PA	Cholangiocytes	yes	CXCL2_DPP4_Cholangiocytes|HB2
ABCA1_APOA1	Cholangiocytes|HB2	0	0.528	CTRL-OA	Control	OA500	Cholangiocytes	yes	ABCA1_APOA1_Cholangiocytes|HB2
ABCA1_APOA1	Cholangiocytes|HB2	0	0.617	CTRL-TGFB1	Control	TGFB1	Cholangiocytes	yes	ABCA1_APOA1_Cholangiocytes|HB2
CEACAM6_CEACAM6	Cholangiocytes|HB2	0	1.298	CTRL	Control	CTRL	Cholangiocytes	yes	CEACAM6_CEACAM6_Cholangiocytes|HB2
CEACAM6_CEACAM6	Cholangiocytes|HB2	0	0.902	PA	Treated	PA	Cholangiocytes	yes	CEACAM6_CEACAM6_Cholangiocytes|HB2
CEACAM5_CEACAM6	Cholangiocytes|HB2	0	0.551	PA	Treated	PA	Cholangiocytes	yes	CEACAM5_CEACAM6_Cholangiocytes|HB2
TGFB1_integrin_aVb6_complex	Cholangiocytes|HB2	0	0.351	OA500	Treated	OA500	Cholangiocytes	yes	TGFB1_integrin_aVb6_complex_Cholangiocytes|HB2
CEACAM5_CEACAM6	Cholangiocytes|HB2	0	0.573	CTRL-TGFB1	Control	TGFB1	Cholangiocytes	yes	CEACAM5_CEACAM6_Cholangiocytes|HB2
CEACAM5_CEACAM6	Cholangiocytes|HB2	0	0.568	CTRL-PA	Control	PA	Cholangiocytes	yes	CEACAM5_CEACAM6_Cholangiocytes|HB2
ICAM1_AREG	Cholangiocytes|HB2	0	0.427	CTRL-TGFB1	Control	TGFB1	Cholangiocytes	yes	ICAM1_AREG_Cholangiocytes|HB2
CEACAM5_CEACAM1	Cholangiocytes|HB2	0	0.14	CTRL-PA	Control	PA	Cholangiocytes	yes	CEACAM5_CEACAM1_Cholangiocytes|HB2
CEACAM1_CEACAM6	Cholangiocytes|HB2	0	0.458	CTRL-TGFB1	Control	TGFB1	Cholangiocytes	yes	CEACAM1_CEACAM6_Cholangiocytes|HB2
TNFRSF11B_TNFSF10	Cholangiocytes|HB2	0	0.134	CTRL	Control	CTRL	Cholangiocytes	yes	TNFRSF11B_TNFSF10_Cholangiocytes|HB2
CEACAM5_CEACAM6	Cholangiocytes|HB2	0	0.944	CTRL	Control	CTRL	Cholangiocytes	yes	CEACAM5_CEACAM6_Cholangiocytes|HB2
CXCL2_DPP4	Cholangiocytes|HB2	0	0.578	OA500	Treated	OA500	Cholangiocytes	yes	CXCL2_DPP4_Cholangiocytes|HB2
PLAU_PLAUR	Cholangiocytes|HB2	0	0.252	OA500	Treated	OA500	Cholangiocytes	yes	PLAU_PLAUR_Cholangiocytes|HB2
CXCL2_DPP4	Cholangiocytes|HB2	0	0.222	CTRL-OA	Control	OA500	Cholangiocytes	yes	CXCL2_DPP4_Cholangiocytes|HB2
CEACAM1_CEACAM6	Cholangiocytes|HB2	0	0.553	PA	Treated	PA	Cholangiocytes	yes	CEACAM1_CEACAM6_Cholangiocytes|HB2
ABCA1_APOA1	Cholangiocytes|HB2	0	0.731	TGFB1	Treated	TGFB1	Cholangiocytes	yes	ABCA1_APOA1_Cholangiocytes|HB2
PLAU_PLAUR	Cholangiocytes|HB2	0	0.079	PA	Treated	PA	Cholangiocytes	yes	PLAU_PLAUR_Cholangiocytes|HB2
ICAM1_AREG	Cholangiocytes|HB2	0	0.598	PA	Treated	PA	Cholangiocytes	yes	ICAM1_AREG_Cholangiocytes|HB2
NTS_SORT1	Cholangiocytes|HB2	0	0.243	CTRL	Control	CTRL	Cholangiocytes	yes	NTS_SORT1_Cholangiocytes|HB2
RAreceptor_RXRA_atRetinoicAcid_byALDH1A1	Cholangiocytes|HB2	0	0.606	CTRL-OA	Control	OA500	Cholangiocytes	yes	RAreceptor_RXRA_atRetinoicAcid_byALDH1A1_Cholangiocytes|HB2
ABCA1_APOA1	Cholangiocytes|HB2	0	1.162	CTRL-PA	Control	PA	Cholangiocytes	yes	ABCA1_APOA1_Cholangiocytes|HB2
RAreceptor_RXRA_atRetinoicAcid_byALDH1A1	Cholangiocytes|HB2	0	0.184	TGFB1	Treated	TGFB1	Cholangiocytes	yes	RAreceptor_RXRA_atRetinoicAcid_byALDH1A1_Cholangiocytes|HB2
TNFRSF11B_TNFSF10	Cholangiocytes|HB2	0	0.178	CTRL-TGFB1	Control	TGFB1	Cholangiocytes	yes	TNFRSF11B_TNFSF10_Cholangiocytes|HB2
ICAM1_AREG	Cholangiocytes|HB2	0.004	0.528	OA500	Treated	OA500	Cholangiocytes	yes	ICAM1_AREG_Cholangiocytes|HB2
TGFB1_integrin_aVb6_complex	Cholangiocytes|HB2	0	0.456	PA	Treated	PA	Cholangiocytes	yes	TGFB1_integrin_aVb6_complex_Cholangiocytes|HB2
CEACAM6_CEACAM6	Cholangiocytes|HB2	0	1.029	CTRL-TGFB1	Control	TGFB1	Cholangiocytes	yes	CEACAM6_CEACAM6_Cholangiocytes|HB2
ICAM1_AREG	Cholangiocytes|HB2	0.012	0.467	TGFB1	Treated	TGFB1	Cholangiocytes	yes	ICAM1_AREG_Cholangiocytes|HB2
ABCA1_APOA1	Cholangiocytes|HB2	0	1.101	OA500	Treated	OA500	Cholangiocytes	yes	ABCA1_APOA1_Cholangiocytes|HB2
CEACAM5_CEACAM1	Cholangiocytes|HB2	0	0.394	CTRL	Control	CTRL	Cholangiocytes	yes	CEACAM5_CEACAM1_Cholangiocytes|HB2
TGFB1_integrin_aVb6_complex	Cholangiocytes|HB2	0	0.378	CTRL-OA	Control	OA500	Cholangiocytes	yes	TGFB1_integrin_aVb6_complex_Cholangiocytes|HB2
NRP1_VEGFA	Cholangiocytes|HB2	0	0.184	CTRL-OA	Control	OA500	Cholangiocytes	yes	NRP1_VEGFA_Cholangiocytes|HB2
TNFRSF11B_TNFSF10	Cholangiocytes|HB2	0	0.116	CTRL-OA	Control	OA500	Cholangiocytes	yes	TNFRSF11B_TNFSF10_Cholangiocytes|HB2
CEACAM5_CEACAM1	Cholangiocytes|HB2	0	0.281	CTRL-OA	Control	OA500	Cholangiocytes	yes	CEACAM5_CEACAM1_Cholangiocytes|HB2
CXCL2_DPP4	Cholangiocytes|HB2	0	0.326	CTRL	Control	CTRL	Cholangiocytes	yes	CXCL2_DPP4_Cholangiocytes|HB2
CXCL2_DPP4	Cholangiocytes|HB2	0	0.35	PA	Treated	PA	Cholangiocytes	yes	CXCL2_DPP4_Cholangiocytes|HB2
CEACAM1_CEACAM6	Cholangiocytes|HB2	0	0.472	TGFB1	Treated	TGFB1	Cholangiocytes	yes	CEACAM1_CEACAM6_Cholangiocytes|HB2
ABCA1_APOA1	Cholangiocytes|HB2	0	1.086	PA	Treated	PA	Cholangiocytes	yes	ABCA1_APOA1_Cholangiocytes|HB2
PDGFB_PDGFRA	Cholangiocytes|Hepatic stellate cells	0	0.452	CTRL	Control	CTRL	Cholangiocytes	yes	PDGFB_PDGFRA_Cholangiocytes|Hepatic stellate cells
VEGFA_FLT1	Cholangiocytes|Hepatic stellate cells	0.024	0.21	TGFB1	Treated	TGFB1	Cholangiocytes	yes	VEGFA_FLT1_Cholangiocytes|Hepatic stellate cells
PDGFB_PDGFRA	Cholangiocytes|Hepatic stellate cells	0	0.202	TGFB1	Treated	TGFB1	Cholangiocytes	yes	PDGFB_PDGFRA_Cholangiocytes|Hepatic stellate cells
PDGFB_PDGFRA	Cholangiocytes|Hepatic stellate cells	0	0.142	PA	Treated	PA	Cholangiocytes	yes	PDGFB_PDGFRA_Cholangiocytes|Hepatic stellate cells
PDGFA_PDGFRA	Cholangiocytes|Hepatic stellate cells	0	0.627	CTRL	Control	CTRL	Cholangiocytes	yes	PDGFA_PDGFRA_Cholangiocytes|Hepatic stellate cells
PDGFA_PDGFRA	Cholangiocytes|Hepatic stellate cells	0	0.232	PA	Treated	PA	Cholangiocytes	yes	PDGFA_PDGFRA_Cholangiocytes|Hepatic stellate cells
PDGFB_PDGFRA	Cholangiocytes|Hepatic stellate cells	0	0.419	CTRL-OA	Control	OA500	Cholangiocytes	yes	PDGFB_PDGFRA_Cholangiocytes|Hepatic stellate cells
PDGFA_PDGFRA	Cholangiocytes|Hepatic stellate cells	0	0.258	CTRL-PA	Control	PA	Cholangiocytes	yes	PDGFA_PDGFRA_Cholangiocytes|Hepatic stellate cells
PDGFA_PDGFRA	Cholangiocytes|Hepatic stellate cells	0	0.273	OA500	Treated	OA500	Cholangiocytes	yes	PDGFA_PDGFRA_Cholangiocytes|Hepatic stellate cells
SHH_HHIP	Cholangiocytes|Hepatic stellate cells	0	0.262	CTRL	Control	CTRL	Cholangiocytes	yes	SHH_HHIP_Cholangiocytes|Hepatic stellate cells
NRP2_VEGFA	Cholangiocytes|Hepatic stellate cells	0	0.339	TGFB1	Treated	TGFB1	Cholangiocytes	yes	NRP2_VEGFA_Cholangiocytes|Hepatic stellate cells
DPP4_CXCL12	Cholangiocytes|Hepatic stellate cells	0	0.179	CTRL-OA	Control	OA500	Cholangiocytes	yes	DPP4_CXCL12_Cholangiocytes|Hepatic stellate cells
DPP4_CXCL12	Cholangiocytes|Hepatic stellate cells	0	0.533	OA500	Treated	OA500	Cholangiocytes	yes	DPP4_CXCL12_Cholangiocytes|Hepatic stellate cells
DPP4_CXCL12	Cholangiocytes|Hepatic stellate cells	0	0.326	CTRL	Control	CTRL	Cholangiocytes	yes	DPP4_CXCL12_Cholangiocytes|Hepatic stellate cells
PDGFA_PDGFRA	Cholangiocytes|Hepatic stellate cells	0	0.309	TGFB1	Treated	TGFB1	Cholangiocytes	yes	PDGFA_PDGFRA_Cholangiocytes|Hepatic stellate cells
DPP4_CXCL12	Cholangiocytes|Hepatic stellate cells	0	0.225	CTRL-PA	Control	PA	Cholangiocytes	yes	DPP4_CXCL12_Cholangiocytes|Hepatic stellate cells
SHH_HHIP	Cholangiocytes|Hepatic stellate cells	0	0.105	CTRL-PA	Control	PA	Cholangiocytes	yes	SHH_HHIP_Cholangiocytes|Hepatic stellate cells
SHH_HHIP	Cholangiocytes|Hepatic stellate cells	0	0.153	CTRL-TGFB1	Control	TGFB1	Cholangiocytes	yes	SHH_HHIP_Cholangiocytes|Hepatic stellate cells
LGR5_RSPO3	Cholangiocytes|Hepatic stellate cells	0	0.127	CTRL-PA	Control	PA	Cholangiocytes	yes	LGR5_RSPO3_Cholangiocytes|Hepatic stellate cells
LGR5_RSPO3	Cholangiocytes|Hepatic stellate cells	0	0.222	CTRL-OA	Control	OA500	Cholangiocytes	yes	LGR5_RSPO3_Cholangiocytes|Hepatic stellate cells
DPP4_CXCL12	Cholangiocytes|Hepatic stellate cells	0	0.223	PA	Treated	PA	Cholangiocytes	yes	DPP4_CXCL12_Cholangiocytes|Hepatic stellate cells
PDGFB_PDGFRA	Cholangiocytes|Hepatic stellate cells	0	0.288	OA500	Treated	OA500	Cholangiocytes	yes	PDGFB_PDGFRA_Cholangiocytes|Hepatic stellate cells
LGR5_RSPO3	Cholangiocytes|Hepatic stellate cells	0	0.232	CTRL	Control	CTRL	Cholangiocytes	yes	LGR5_RSPO3_Cholangiocytes|Hepatic stellate cells
PDGFA_PDGFRA	Cholangiocytes|Hepatic stellate cells	0	0.283	CTRL-TGFB1	Control	TGFB1	Cholangiocytes	yes	PDGFA_PDGFRA_Cholangiocytes|Hepatic stellate cells
PLAU_PLAUR	Cholangiocytes|Hepatic stellate cells	0	0.204	CTRL-TGFB1	Control	TGFB1	Cholangiocytes	yes	PLAU_PLAUR_Cholangiocytes|Hepatic stellate cells
VEGFA_FLT1	Cholangiocytes|Hepatic stellate cells	0.004	0.237	OA500	Treated	OA500	Cholangiocytes	yes	VEGFA_FLT1_Cholangiocytes|Hepatic stellate cells
NTS_SORT1	Cholangiocytes|Hepatic stellate cells	0.008	0.172	CTRL	Control	CTRL	Cholangiocytes	yes	NTS_SORT1_Cholangiocytes|Hepatic stellate cells
PDGFB_PDGFRA	Cholangiocytes|Hepatic stellate cells	0	0.18	CTRL-PA	Control	PA	Cholangiocytes	yes	PDGFB_PDGFRA_Cholangiocytes|Hepatic stellate cells
SHH_HHIP	Cholangiocytes|Hepatic stellate cells	0	0.215	CTRL-OA	Control	OA500	Cholangiocytes	yes	SHH_HHIP_Cholangiocytes|Hepatic stellate cells
ICAM1_AREG	Cholangiocytes|Hepatic stellate cells	0	0.291	CTRL-TGFB1	Control	TGFB1	Cholangiocytes	yes	ICAM1_AREG_Cholangiocytes|Hepatic stellate cells
PDGFA_PDGFRA	Cholangiocytes|Hepatic stellate cells	0	0.43	CTRL-OA	Control	OA500	Cholangiocytes	yes	PDGFA_PDGFRA_Cholangiocytes|Hepatic stellate cells
PLAU_PLAUR	Cholangiocytes|Hepatic stellate cells	0	0.161	CTRL-OA	Control	OA500	Cholangiocytes	yes	PLAU_PLAUR_Cholangiocytes|Hepatic stellate cells
PDGFB_PDGFRA	Cholangiocytes|Hepatic stellate cells	0	0.225	CTRL-TGFB1	Control	TGFB1	Cholangiocytes	yes	PDGFB_PDGFRA_Cholangiocytes|Hepatic stellate cells
LRP5_DKK1	Cholangiocytes|Hepatic stellate cells	0	0.144	CTRL-PA	Control	PA	Cholangiocytes	yes	LRP5_DKK1_Cholangiocytes|Hepatic stellate cells
LRP5_SOSTDC1	Cholangiocytes|Hepatic stellate cells	0	0.108	CTRL-OA	Control	OA500	Cholangiocytes	yes	LRP5_SOSTDC1_Cholangiocytes|Hepatic stellate cells
PDGFB_PDGFRB	Cholangiocytes|Hepatic stellate cells	0	0.282	TGFB1	Treated	TGFB1	Cholangiocytes	yes	PDGFB_PDGFRB_Cholangiocytes|Hepatic stellate cells
PLAU_PLAUR	Cholangiocytes|Hepatic stellate cells	0	0.141	CTRL	Control	CTRL	Cholangiocytes	yes	PLAU_PLAUR_Cholangiocytes|Hepatic stellate cells
PDGFB_PDGFR_complex	Cholangiocytes|Hepatic stellate cells	0	0.202	TGFB1	Treated	TGFB1	Cholangiocytes	yes	PDGFB_PDGFR_complex_Cholangiocytes|Hepatic stellate cells
LRP5_DKK1	Cholangiocytes|Hepatic stellate cells	0	0.163	PA	Treated	PA	Cholangiocytes	yes	LRP5_DKK1_Cholangiocytes|Hepatic stellate cells
PDGFB_PDGFRB	Cholangiocytes|Hepatic stellate cells	0	0.254	CTRL-TGFB1	Control	TGFB1	Cholangiocytes	yes	PDGFB_PDGFRB_Cholangiocytes|Hepatic stellate cells
PDGFB_PDGFRB	Cholangiocytes|Hepatic stellate cells	0	0.147	CTRL-PA	Control	PA	Cholangiocytes	yes	PDGFB_PDGFRB_Cholangiocytes|Hepatic stellate cells
PDGFB_PDGFRB	Cholangiocytes|Hepatic stellate cells	0	0.316	CTRL-OA	Control	OA500	Cholangiocytes	yes	PDGFB_PDGFRB_Cholangiocytes|Hepatic stellate cells
PDGFB_PDGFR_complex	Cholangiocytes|Hepatic stellate cells	0	0.316	CTRL-OA	Control	OA500	Cholangiocytes	yes	PDGFB_PDGFR_complex_Cholangiocytes|Hepatic stellate cells
PDGFB_PDGFR_complex	Cholangiocytes|Hepatic stellate cells	0	0.241	OA500	Treated	OA500	Cholangiocytes	yes	PDGFB_PDGFR_complex_Cholangiocytes|Hepatic stellate cells
VEGFA_FLT1	Cholangiocytes|Hepatic stellate cells	0.012	0.15	CTRL-OA	Control	OA500	Cholangiocytes	yes	VEGFA_FLT1_Cholangiocytes|Hepatic stellate cells
PDGFB_PDGFR_complex	Cholangiocytes|Hepatic stellate cells	0	0.147	CTRL-PA	Control	PA	Cholangiocytes	yes	PDGFB_PDGFR_complex_Cholangiocytes|Hepatic stellate cells
PDGFB_PDGFR_complex	Cholangiocytes|Hepatic stellate cells	0	0.205	CTRL	Control	CTRL	Cholangiocytes	yes	PDGFB_PDGFR_complex_Cholangiocytes|Hepatic stellate cells
PDGFB_PDGFRB	Cholangiocytes|Hepatic stellate cells	0	0.205	CTRL	Control	CTRL	Cholangiocytes	yes	PDGFB_PDGFRB_Cholangiocytes|Hepatic stellate cells
PDGFB_PDGFR_complex	Cholangiocytes|Hepatic stellate cells	0	0.225	CTRL-TGFB1	Control	TGFB1	Cholangiocytes	yes	PDGFB_PDGFR_complex_Cholangiocytes|Hepatic stellate cells
PDGFB_PDGFRB	Cholangiocytes|Hepatic stellate cells	0	0.195	PA	Treated	PA	Cholangiocytes	yes	PDGFB_PDGFRB_Cholangiocytes|Hepatic stellate cells
PDGFB_PDGFR_complex	Cholangiocytes|Hepatic stellate cells	0	0.142	PA	Treated	PA	Cholangiocytes	yes	PDGFB_PDGFR_complex_Cholangiocytes|Hepatic stellate cells
PDGFB_PDGFRB	Cholangiocytes|Hepatic stellate cells	0	0.241	OA500	Treated	OA500	Cholangiocytes	yes	PDGFB_PDGFRB_Cholangiocytes|Hepatic stellate cells
CEACAM6_CEACAM6	Cholangiocytes|Smooth muscle cells	0	0.96	CTRL	Control	CTRL	Cholangiocytes	yes	CEACAM6_CEACAM6_Cholangiocytes|Smooth muscle cells
LGR5_RSPO3	Cholangiocytes|Smooth muscle cells	0	0.209	CTRL-OA	Control	OA500	Cholangiocytes	yes	LGR5_RSPO3_Cholangiocytes|Smooth muscle cells
CDH6_CDH6	Cholangiocytes|Smooth muscle cells	0.028	0.568	CTRL-PA	Control	PA	Cholangiocytes	yes	CDH6_CDH6_Cholangiocytes|Smooth muscle cells
PDGFB_PDGFRB	Cholangiocytes|Smooth muscle cells	0.008	0.136	TGFB1	Treated	TGFB1	Cholangiocytes	yes	PDGFB_PDGFRB_Cholangiocytes|Smooth muscle cells
TGFB1_integrin_aVb6_complex	Cholangiocytes|Smooth muscle cells	0.008	0.472	OA500	Treated	OA500	Cholangiocytes	yes	TGFB1_integrin_aVb6_complex_Cholangiocytes|Smooth muscle cells
CEACAM1_CEACAM6	Cholangiocytes|Smooth muscle cells	0.016	0.362	CTRL	Control	CTRL	Cholangiocytes	yes	CEACAM1_CEACAM6_Cholangiocytes|Smooth muscle cells
ABCA1_APOA1	Cholangiocytes|Smooth muscle cells	0	0.224	TGFB1	Treated	TGFB1	Cholangiocytes	yes	ABCA1_APOA1_Cholangiocytes|Smooth muscle cells
TNFRSF11B_TNFSF10	Cholangiocytes|Smooth muscle cells	0	0.188	TGFB1	Treated	TGFB1	Cholangiocytes	yes	TNFRSF11B_TNFSF10_Cholangiocytes|Smooth muscle cells
NTS_SORT1	Cholangiocytes|Smooth muscle cells	0	0.28	CTRL	Control	CTRL	Cholangiocytes	yes	NTS_SORT1_Cholangiocytes|Smooth muscle cells
DPP4_CXCL12	Cholangiocytes|Smooth muscle cells	0	0.148	PA	Treated	PA	Cholangiocytes	yes	DPP4_CXCL12_Cholangiocytes|Smooth muscle cells
PDGFB_ADGRV1	Cholangiocytes|Smooth muscle cells	0.008	0.224	TGFB1	Treated	TGFB1	Cholangiocytes	yes	PDGFB_ADGRV1_Cholangiocytes|Smooth muscle cells
PLAU_PLAUR	Cholangiocytes|Smooth muscle cells	0	0.29	CTRL-OA	Control	OA500	Cholangiocytes	yes	PLAU_PLAUR_Cholangiocytes|Smooth muscle cells
CEACAM6_CEACAM6	Cholangiocytes|Smooth muscle cells	0	0.181	TGFB1	Treated	TGFB1	Cholangiocytes	yes	CEACAM6_CEACAM6_Cholangiocytes|Smooth muscle cells
TGFB1_integrin_aVb6_complex	Cholangiocytes|Smooth muscle cells	0	0.457	CTRL	Control	CTRL	Cholangiocytes	yes	TGFB1_integrin_aVb6_complex_Cholangiocytes|Smooth muscle cells
ABCA1_APOA1	Cholangiocytes|Smooth muscle cells	0.028	0.183	CTRL-TGFB1	Control	TGFB1	Cholangiocytes	yes	ABCA1_APOA1_Cholangiocytes|Smooth muscle cells
CEACAM5_CEACAM6	Cholangiocytes|Smooth muscle cells	0	0.392	CTRL-OA	Control	OA500	Cholangiocytes	yes	CEACAM5_CEACAM6_Cholangiocytes|Smooth muscle cells
TGFB1_integrin_aVb6_complex	Cholangiocytes|Smooth muscle cells	0	0.409	CTRL-TGFB1	Control	TGFB1	Cholangiocytes	yes	TGFB1_integrin_aVb6_complex_Cholangiocytes|Smooth muscle cells
ICAM1_AREG	Cholangiocytes|Smooth muscle cells	0	0.788	CTRL-TGFB1	Control	TGFB1	Cholangiocytes	yes	ICAM1_AREG_Cholangiocytes|Smooth muscle cells
CEACAM5_CEACAM6	Cholangiocytes|Smooth muscle cells	0	0.223	PA	Treated	PA	Cholangiocytes	yes	CEACAM5_CEACAM6_Cholangiocytes|Smooth muscle cells
CXCL2_DPP4	Cholangiocytes|Smooth muscle cells	0	0.28	CTRL	Control	CTRL	Cholangiocytes	yes	CXCL2_DPP4_Cholangiocytes|Smooth muscle cells
TGFB1_integrin_aVb6_complex	Cholangiocytes|Smooth muscle cells	0	0.543	PA	Treated	PA	Cholangiocytes	yes	TGFB1_integrin_aVb6_complex_Cholangiocytes|Smooth muscle cells
PLAU_PLAUR	Cholangiocytes|Smooth muscle cells	0.032	0.327	OA500	Treated	OA500	Cholangiocytes	yes	PLAU_PLAUR_Cholangiocytes|Smooth muscle cells
ICAM1_AREG	Cholangiocytes|Smooth muscle cells	0	0.555	TGFB1	Treated	TGFB1	Cholangiocytes	yes	ICAM1_AREG_Cholangiocytes|Smooth muscle cells
PDGFB_PDGFR_complex	Cholangiocytes|Smooth muscle cells	0	0.22	CTRL-OA	Control	OA500	Cholangiocytes	yes	PDGFB_PDGFR_complex_Cholangiocytes|Smooth muscle cells
CEACAM5_CEACAM6	Cholangiocytes|Smooth muscle cells	0	0.22	CTRL-TGFB1	Control	TGFB1	Cholangiocytes	yes	CEACAM5_CEACAM6_Cholangiocytes|Smooth muscle cells
PDGFA_PDGFRA	Cholangiocytes|Smooth muscle cells	0.035	0.301	CTRL	Control	CTRL	Cholangiocytes	yes	PDGFA_PDGFRA_Cholangiocytes|Smooth muscle cells
TGFB1_integrin_aVb6_complex	Cholangiocytes|Smooth muscle cells	0	0.682	TGFB1	Treated	TGFB1	Cholangiocytes	yes	TGFB1_integrin_aVb6_complex_Cholangiocytes|Smooth muscle cells
PDGFA_PDGFRA	Cholangiocytes|Smooth muscle cells	0	0.272	CTRL-OA	Control	OA500	Cholangiocytes	yes	PDGFA_PDGFRA_Cholangiocytes|Smooth muscle cells
CEACAM1_CEACAM6	Cholangiocytes|Smooth muscle cells	0	0.225	PA	Treated	PA	Cholangiocytes	yes	CEACAM1_CEACAM6_Cholangiocytes|Smooth muscle cells
PDGFB_PDGFRB	Cholangiocytes|Smooth muscle cells	0	0.22	CTRL-OA	Control	OA500	Cholangiocytes	yes	PDGFB_PDGFRB_Cholangiocytes|Smooth muscle cells
ICAM1_AREG	Cholangiocytes|Smooth muscle cells	0.04	0.712	OA500	Treated	OA500	Cholangiocytes	yes	ICAM1_AREG_Cholangiocytes|Smooth muscle cells
CEACAM1_CEACAM6	Cholangiocytes|Smooth muscle cells	0.036	0.27	CTRL-OA	Control	OA500	Cholangiocytes	yes	CEACAM1_CEACAM6_Cholangiocytes|Smooth muscle cells
ICAM1_AREG	Cholangiocytes|Smooth muscle cells	0	0.885	CTRL-PA	Control	PA	Cholangiocytes	yes	ICAM1_AREG_Cholangiocytes|Smooth muscle cells
CEACAM6_CEACAM6	Cholangiocytes|Smooth muscle cells	0	0.574	PA	Treated	PA	Cholangiocytes	yes	CEACAM6_CEACAM6_Cholangiocytes|Smooth muscle cells
CDH6_CDH6	Cholangiocytes|Smooth muscle cells	0	0.47	CTRL	Control	CTRL	Cholangiocytes	yes	CDH6_CDH6_Cholangiocytes|Smooth muscle cells
DPP4_CXCL12	Cholangiocytes|Smooth muscle cells	0	0.184	CTRL-PA	Control	PA	Cholangiocytes	yes	DPP4_CXCL12_Cholangiocytes|Smooth muscle cells
PDGFB_ADGRV1	Cholangiocytes|Smooth muscle cells	0	0.173	CTRL-TGFB1	Control	TGFB1	Cholangiocytes	yes	PDGFB_ADGRV1_Cholangiocytes|Smooth muscle cells
CEACAM6_CEACAM6	Cholangiocytes|Smooth muscle cells	0	0.816	CTRL-OA	Control	OA500	Cholangiocytes	yes	CEACAM6_CEACAM6_Cholangiocytes|Smooth muscle cells
PDGFB_ADGRV1	Cholangiocytes|Smooth muscle cells	0	0.106	CTRL-PA	Control	PA	Cholangiocytes	yes	PDGFB_ADGRV1_Cholangiocytes|Smooth muscle cells
CEACAM5_CEACAM6	Cholangiocytes|Smooth muscle cells	0	0.605	CTRL	Control	CTRL	Cholangiocytes	yes	CEACAM5_CEACAM6_Cholangiocytes|Smooth muscle cells
CDH6_CDH6	Cholangiocytes|Smooth muscle cells	0.032	0.559	OA500	Treated	OA500	Cholangiocytes	yes	CDH6_CDH6_Cholangiocytes|Smooth muscle cells
ICAM1_AREG	Cholangiocytes|Smooth muscle cells	0	0.984	PA	Treated	PA	Cholangiocytes	yes	ICAM1_AREG_Cholangiocytes|Smooth muscle cells
PLAU_PLAUR	Cholangiocytes|Smooth muscle cells	0	0.216	CTRL	Control	CTRL	Cholangiocytes	yes	PLAU_PLAUR_Cholangiocytes|Smooth muscle cells
CDH6_CDH6	Cholangiocytes|Smooth muscle cells	0	0.285	CTRL-OA	Control	OA500	Cholangiocytes	yes	CDH6_CDH6_Cholangiocytes|Smooth muscle cells
PLAU_PLAUR	Cholangiocytes|Smooth muscle cells	0	0.213	CTRL-TGFB1	Control	TGFB1	Cholangiocytes	yes	PLAU_PLAUR_Cholangiocytes|Smooth muscle cells
CDH6_CDH6	Cholangiocytes|Smooth muscle cells	0	0.814	TGFB1	Treated	TGFB1	Cholangiocytes	yes	CDH6_CDH6_Cholangiocytes|Smooth muscle cells
CEACAM6_CEACAM6	Cholangiocytes|Smooth muscle cells	0	0.676	CTRL-TGFB1	Control	TGFB1	Cholangiocytes	yes	CEACAM6_CEACAM6_Cholangiocytes|Smooth muscle cells
TGFB1_integrin_aVb6_complex	Cholangiocytes|Smooth muscle cells	0	0.617	CTRL-PA	Control	PA	Cholangiocytes	yes	TGFB1_integrin_aVb6_complex_Cholangiocytes|Smooth muscle cells
TGFB1_integrin_aVb6_complex	Cholangiocytes|Smooth muscle cells	0	0.491	CTRL-OA	Control	OA500	Cholangiocytes	yes	TGFB1_integrin_aVb6_complex_Cholangiocytes|Smooth muscle cells
CEACAM1_CEACAM6	Cholangiocytes|Smooth muscle cells	0	0.088	TGFB1	Treated	TGFB1	Cholangiocytes	yes	CEACAM1_CEACAM6_Cholangiocytes|Smooth muscle cells
PDGFB_PDGFRA	Cholangiocytes|Smooth muscle cells	0	0.262	CTRL-OA	Control	OA500	Cholangiocytes	yes	PDGFB_PDGFRA_Cholangiocytes|Smooth muscle cells
NRP2_VEGFA	Cholangiocytes|Smooth muscle cells	0	0.428	TGFB1	Treated	TGFB1	Cholangiocytes	yes	NRP2_VEGFA_Cholangiocytes|Smooth muscle cells
ABCA1_APOA1	Ductal cells|AH	0.016	0.305	CTRL-OA	Control	OA500	Ductal cells	yes	ABCA1_APOA1_Ductal cells|AH
CDH6_CDH6	Ductal cells|AH	0	0.93	OA500	Treated	OA500	Ductal cells	yes	CDH6_CDH6_Ductal cells|AH
SPP1_PTGER4	Ductal cells|AH	0.007	0.463	TGFB1	Treated	TGFB1	Ductal cells	yes	SPP1_PTGER4_Ductal cells|AH
NRP1_VEGFA	Ductal cells|AH	0	0.462	CTRL-TGFB1	Control	TGFB1	Ductal cells	yes	NRP1_VEGFA_Ductal cells|AH
CD44_FGFR2	Ductal cells|AH	0	0.159	OA500	Treated	OA500	Ductal cells	yes	CD44_FGFR2_Ductal cells|AH
NRP2_VEGFA	Ductal cells|AH	0	0.17	CTRL-PA	Control	PA	Ductal cells	yes	NRP2_VEGFA_Ductal cells|AH
TIMP1_FGFR2	Ductal cells|AH	0	0.816	OA500	Treated	OA500	Ductal cells	yes	TIMP1_FGFR2_Ductal cells|AH
NRP1_VEGFA	Ductal cells|AH	0	0.217	CTRL	Control	CTRL	Ductal cells	yes	NRP1_VEGFA_Ductal cells|AH
CD44_FGFR2	Ductal cells|AH	0	0.101	CTRL-OA	Control	OA500	Ductal cells	yes	CD44_FGFR2_Ductal cells|AH
TIMP1_FGFR2	Ductal cells|AH	0	1.39	CTRL-PA	Control	PA	Ductal cells	yes	TIMP1_FGFR2_Ductal cells|AH
CD44_FGFR2	Ductal cells|AH	0	0.132	CTRL	Control	CTRL	Ductal cells	yes	CD44_FGFR2_Ductal cells|AH
NRP2_VEGFA	Ductal cells|AH	0	0.34	TGFB1	Treated	TGFB1	Ductal cells	yes	NRP2_VEGFA_Ductal cells|AH
CDH6_CDH6	Ductal cells|AH	0	0.579	PA	Treated	PA	Ductal cells	yes	CDH6_CDH6_Ductal cells|AH
CDH6_CDH6	Ductal cells|AH	0	0.592	CTRL-TGFB1	Control	TGFB1	Ductal cells	yes	CDH6_CDH6_Ductal cells|AH
CD44_FGFR2	Ductal cells|AH	0	0.103	TGFB1	Treated	TGFB1	Ductal cells	yes	CD44_FGFR2_Ductal cells|AH
NRP1_VEGFA	Ductal cells|AH	0	0.187	CTRL-PA	Control	PA	Ductal cells	yes	NRP1_VEGFA_Ductal cells|AH
RAreceptor_RXRA_atRetinoicAcid_byALDH1A1	Ductal cells|AH	0	0.128	TGFB1	Treated	TGFB1	Ductal cells	yes	RAreceptor_RXRA_atRetinoicAcid_byALDH1A1_Ductal cells|AH
TFF1_FGFR2	Ductal cells|AH	0.008	0.179	CTRL-OA	Control	OA500	Ductal cells	yes	TFF1_FGFR2_Ductal cells|AH
TIMP1_FGFR2	Ductal cells|AH	0	1.305	CTRL-OA	Control	OA500	Ductal cells	yes	TIMP1_FGFR2_Ductal cells|AH
NRP2_VEGFA	Ductal cells|AH	0	0.255	CTRL	Control	CTRL	Ductal cells	yes	NRP2_VEGFA_Ductal cells|AH
LRP5_DKK1	Ductal cells|AH	0	0.243	CTRL-OA	Control	OA500	Ductal cells	yes	LRP5_DKK1_Ductal cells|AH
SPP1_PTGER4	Ductal cells|AH	0	0.381	OA500	Treated	OA500	Ductal cells	yes	SPP1_PTGER4_Ductal cells|AH
TGFB1_integrin_aVb6_complex	Ductal cells|AH	0	0.483	PA	Treated	PA	Ductal cells	yes	TGFB1_integrin_aVb6_complex_Ductal cells|AH
AGT_AGTR1	Ductal cells|AH	0.008	0.137	OA500	Treated	OA500	Ductal cells	yes	AGT_AGTR1_Ductal cells|AH
CD44_FGFR2	Ductal cells|AH	0	0.088	CTRL-PA	Control	PA	Ductal cells	yes	CD44_FGFR2_Ductal cells|AH
CDH6_CDH6	Ductal cells|AH	0	0.6	CTRL-PA	Control	PA	Ductal cells	yes	CDH6_CDH6_Ductal cells|AH
NRP2_VEGFA	Ductal cells|AH	0	0.465	CTRL-TGFB1	Control	TGFB1	Ductal cells	yes	NRP2_VEGFA_Ductal cells|AH
TIMP1_FGFR2	Ductal cells|AH	0	1.354	PA	Treated	PA	Ductal cells	yes	TIMP1_FGFR2_Ductal cells|AH
PDGFB_ADGRV1	Ductal cells|AH	0	0.231	CTRL	Control	CTRL	Ductal cells	yes	PDGFB_ADGRV1_Ductal cells|AH
TGFB1_integrin_aVb6_complex	Ductal cells|AH	0	0.5	CTRL-PA	Control	PA	Ductal cells	yes	TGFB1_integrin_aVb6_complex_Ductal cells|AH
NRP1_VEGFA	Ductal cells|AH	0	0.201	PA	Treated	PA	Ductal cells	yes	NRP1_VEGFA_Ductal cells|AH
TIMP1_FGFR2	Ductal cells|AH	0	0.61	CTRL-TGFB1	Control	TGFB1	Ductal cells	yes	TIMP1_FGFR2_Ductal cells|AH
PDGFB_ADGRV1	Ductal cells|AH	0	0.199	CTRL-OA	Control	OA500	Ductal cells	yes	PDGFB_ADGRV1_Ductal cells|AH
PDGFB_ADGRV1	Ductal cells|AH	0	0.241	TGFB1	Treated	TGFB1	Ductal cells	yes	PDGFB_ADGRV1_Ductal cells|AH
NRP1_VEGFA	Ductal cells|AH	0	0.193	CTRL-OA	Control	OA500	Ductal cells	yes	NRP1_VEGFA_Ductal cells|AH
NRP1_VEGFA	Ductal cells|AH	0	0.281	TGFB1	Treated	TGFB1	Ductal cells	yes	NRP1_VEGFA_Ductal cells|AH
TFF1_FGFR2	Ductal cells|AH	0.008	0.136	CTRL	Control	CTRL	Ductal cells	yes	TFF1_FGFR2_Ductal cells|AH
TNC_integrin_aVb6_complex	Ductal cells|AH	0	0.224	PA	Treated	PA	Ductal cells	yes	TNC_integrin_aVb6_complex_Ductal cells|AH
CD44_FGFR2	Ductal cells|AH	0	0.129	CTRL-TGFB1	Control	TGFB1	Ductal cells	yes	CD44_FGFR2_Ductal cells|AH
TNC_integrin_aVb6_complex	Ductal cells|AH	0	0.244	CTRL-PA	Control	PA	Ductal cells	yes	TNC_integrin_aVb6_complex_Ductal cells|AH
TNFRSF11B_TNFSF10	Ductal cells|AH	0	0.143	TGFB1	Treated	TGFB1	Ductal cells	yes	TNFRSF11B_TNFSF10_Ductal cells|AH
TIMP1_FGFR2	Ductal cells|AH	0	0.944	CTRL	Control	CTRL	Ductal cells	yes	TIMP1_FGFR2_Ductal cells|AH
CDH6_CDH6	Ductal cells|AH	0	0.409	CTRL-OA	Control	OA500	Ductal cells	yes	CDH6_CDH6_Ductal cells|AH
PDGFB_ADGRV1	Ductal cells|AH	0	0.108	CTRL-TGFB1	Control	TGFB1	Ductal cells	yes	PDGFB_ADGRV1_Ductal cells|AH
CD44_FGFR2	Ductal cells|AH	0	0.098	PA	Treated	PA	Ductal cells	yes	CD44_FGFR2_Ductal cells|AH
CDH6_CDH6	Ductal cells|AH	0	0.821	CTRL	Control	CTRL	Ductal cells	yes	CDH6_CDH6_Ductal cells|AH
TFF1_FGFR2	Ductal cells|AH	0.016	0.093	CTRL-PA	Control	PA	Ductal cells	yes	TFF1_FGFR2_Ductal cells|AH
VEGFA_FLT1	Ductal cells|Cholangiocytes	0	0.166	CTRL	Control	CTRL	Ductal cells	yes	VEGFA_FLT1_Ductal cells|Cholangiocytes
NRP2_VEGFA	Ductal cells|Cholangiocytes	0	0.283	CTRL	Control	CTRL	Ductal cells	yes	NRP2_VEGFA_Ductal cells|Cholangiocytes
VEGFA_FLT1	Ductal cells|Cholangiocytes	0	0.177	CTRL-OA	Control	OA500	Ductal cells	yes	VEGFA_FLT1_Ductal cells|Cholangiocytes
RAreceptor_RXRA_atRetinoicAcid_byALDH1A1	Ductal cells|Cholangiocytes	0.008	0.22	CTRL-PA	Control	PA	Ductal cells	yes	RAreceptor_RXRA_atRetinoicAcid_byALDH1A1_Ductal cells|Cholangiocytes
VEGFA_FLT1	Ductal cells|Cholangiocytes	0.016	0.122	CTRL-PA	Control	PA	Ductal cells	yes	VEGFA_FLT1_Ductal cells|Cholangiocytes
TGFB1_integrin_aVb6_complex	Ductal cells|Cholangiocytes	0	0.627	PA	Treated	PA	Ductal cells	yes	TGFB1_integrin_aVb6_complex_Ductal cells|Cholangiocytes
LRP5_DKK1	Ductal cells|Cholangiocytes	0	0.154	PA	Treated	PA	Ductal cells	yes	LRP5_DKK1_Ductal cells|Cholangiocytes
TNC_integrin_aVb6_complex	Ductal cells|Cholangiocytes	0	0.407	CTRL-PA	Control	PA	Ductal cells	yes	TNC_integrin_aVb6_complex_Ductal cells|Cholangiocytes
SPP1_CD44	Ductal cells|Cholangiocytes	0	0.502	TGFB1	Treated	TGFB1	Ductal cells	yes	SPP1_CD44_Ductal cells|Cholangiocytes
PLAU_PLAUR	Ductal cells|Cholangiocytes	0	0.368	CTRL-OA	Control	OA500	Ductal cells	yes	PLAU_PLAUR_Ductal cells|Cholangiocytes
PLAU_PLAUR	Ductal cells|Cholangiocytes	0	0.343	CTRL	Control	CTRL	Ductal cells	yes	PLAU_PLAUR_Ductal cells|Cholangiocytes
NTS_SORT1	Ductal cells|Cholangiocytes	0	0.195	CTRL-OA	Control	OA500	Ductal cells	yes	NTS_SORT1_Ductal cells|Cholangiocytes
TNC_integrin_aVb6_complex	Ductal cells|Cholangiocytes	0	0.368	PA	Treated	PA	Ductal cells	yes	TNC_integrin_aVb6_complex_Ductal cells|Cholangiocytes
CEACAM6_CEACAM6	Ductal cells|Cholangiocytes	0	0.69	CTRL-TGFB1	Control	TGFB1	Ductal cells	yes	CEACAM6_CEACAM6_Ductal cells|Cholangiocytes
ICAM1_AREG	Ductal cells|Cholangiocytes	0	0.92	CTRL-TGFB1	Control	TGFB1	Ductal cells	yes	ICAM1_AREG_Ductal cells|Cholangiocytes
CXCL2_DPP4	Ductal cells|Cholangiocytes	0	0.315	CTRL	Control	CTRL	Ductal cells	yes	CXCL2_DPP4_Ductal cells|Cholangiocytes
CEACAM5_CEACAM6	Ductal cells|Cholangiocytes	0	0.708	CTRL-OA	Control	OA500	Ductal cells	yes	CEACAM5_CEACAM6_Ductal cells|Cholangiocytes
TNC_integrin_aVb6_complex	Ductal cells|Cholangiocytes	0.016	0.631	TGFB1	Treated	TGFB1	Ductal cells	yes	TNC_integrin_aVb6_complex_Ductal cells|Cholangiocytes
TGFB1_integrin_aVb6_complex	Ductal cells|Cholangiocytes	0	0.391	CTRL-TGFB1	Control	TGFB1	Ductal cells	yes	TGFB1_integrin_aVb6_complex_Ductal cells|Cholangiocytes
CXCL2_DPP4	Ductal cells|Cholangiocytes	0	0.34	PA	Treated	PA	Ductal cells	yes	CXCL2_DPP4_Ductal cells|Cholangiocytes
CXCL2_DPP4	Ductal cells|Cholangiocytes	0	0.648	OA500	Treated	OA500	Ductal cells	yes	CXCL2_DPP4_Ductal cells|Cholangiocytes
VEGFA_FLT1	Ductal cells|Cholangiocytes	0.004	0.226	OA500	Treated	OA500	Ductal cells	yes	VEGFA_FLT1_Ductal cells|Cholangiocytes
NRP1_VEGFA	Ductal cells|Cholangiocytes	0.008	0.179	CTRL-OA	Control	OA500	Ductal cells	yes	NRP1_VEGFA_Ductal cells|Cholangiocytes
TNFRSF11B_TNFSF10	Ductal cells|Cholangiocytes	0	0.131	CTRL-PA	Control	PA	Ductal cells	yes	TNFRSF11B_TNFSF10_Ductal cells|Cholangiocytes
CEACAM6_CEACAM6	Ductal cells|Cholangiocytes	0	0.887	CTRL-OA	Control	OA500	Ductal cells	yes	CEACAM6_CEACAM6_Ductal cells|Cholangiocytes
TNC_integrin_aVb6_complex	Ductal cells|Cholangiocytes	0	0.315	CTRL-TGFB1	Control	TGFB1	Ductal cells	yes	TNC_integrin_aVb6_complex_Ductal cells|Cholangiocytes
SPP1_PTGER4	Ductal cells|Cholangiocytes	0	0.386	OA500	Treated	OA500	Ductal cells	yes	SPP1_PTGER4_Ductal cells|Cholangiocytes
TNC_integrin_aVb6_complex	Ductal cells|Cholangiocytes	0	0.289	OA500	Treated	OA500	Ductal cells	yes	TNC_integrin_aVb6_complex_Ductal cells|Cholangiocytes
CXCL2_DPP4	Ductal cells|Cholangiocytes	0	0.17	CTRL-OA	Control	OA500	Ductal cells	yes	CXCL2_DPP4_Ductal cells|Cholangiocytes
ABCA1_APOA1	Ductal cells|Cholangiocytes	0	0.828	CTRL-PA	Control	PA	Ductal cells	yes	ABCA1_APOA1_Ductal cells|Cholangiocytes
SPP1_CD44	Ductal cells|Cholangiocytes	0	0.376	OA500	Treated	OA500	Ductal cells	yes	SPP1_CD44_Ductal cells|Cholangiocytes
CDH6_CDH6	Ductal cells|Cholangiocytes	0	0.31	CTRL-OA	Control	OA500	Ductal cells	yes	CDH6_CDH6_Ductal cells|Cholangiocytes
CEACAM5_CEACAM1	Ductal cells|Cholangiocytes	0	0.161	CTRL-OA	Control	OA500	Ductal cells	yes	CEACAM5_CEACAM1_Ductal cells|Cholangiocytes
SPP1_CD44	Ductal cells|Cholangiocytes	0	0.215	CTRL	Control	CTRL	Ductal cells	yes	SPP1_CD44_Ductal cells|Cholangiocytes
CEACAM6_CEACAM6	Ductal cells|Cholangiocytes	0	0.827	CTRL	Control	CTRL	Ductal cells	yes	CEACAM6_CEACAM6_Ductal cells|Cholangiocytes
PLAU_PLAUR	Ductal cells|Cholangiocytes	0	0.197	CTRL-TGFB1	Control	TGFB1	Ductal cells	yes	PLAU_PLAUR_Ductal cells|Cholangiocytes
ICAM1_AREG	Ductal cells|Cholangiocytes	0	1.025	PA	Treated	PA	Ductal cells	yes	ICAM1_AREG_Ductal cells|Cholangiocytes
CXCL2_DPP4	Ductal cells|Cholangiocytes	0	0.212	CTRL-PA	Control	PA	Ductal cells	yes	CXCL2_DPP4_Ductal cells|Cholangiocytes
SPP1_CD44	Ductal cells|Cholangiocytes	0	0.539	PA	Treated	PA	Ductal cells	yes	SPP1_CD44_Ductal cells|Cholangiocytes
TGFB1_integrin_aVb6_complex	Ductal cells|Cholangiocytes	0	0.482	CTRL	Control	CTRL	Ductal cells	yes	TGFB1_integrin_aVb6_complex_Ductal cells|Cholangiocytes
TNC_integrin_aVb6_complex	Ductal cells|Cholangiocytes	0	0.344	CTRL	Control	CTRL	Ductal cells	yes	TNC_integrin_aVb6_complex_Ductal cells|Cholangiocytes
CDH6_CDH6	Ductal cells|Cholangiocytes	0	0.483	OA500	Treated	OA500	Ductal cells	yes	CDH6_CDH6_Ductal cells|Cholangiocytes
SPP1_PTGER4	Ductal cells|Cholangiocytes	0	0.491	TGFB1	Treated	TGFB1	Ductal cells	yes	SPP1_PTGER4_Ductal cells|Cholangiocytes
ABCA1_APOA1	Ductal cells|Cholangiocytes	0	0.659	PA	Treated	PA	Ductal cells	yes	ABCA1_APOA1_Ductal cells|Cholangiocytes
ICAM1_AREG	Ductal cells|Cholangiocytes	0	0.446	CTRL-OA	Control	OA500	Ductal cells	yes	ICAM1_AREG_Ductal cells|Cholangiocytes
SPP1_PTGER4	Ductal cells|Cholangiocytes	0	0.473	PA	Treated	PA	Ductal cells	yes	SPP1_PTGER4_Ductal cells|Cholangiocytes
NRP2_VEGFA	Ductal cells|Cholangiocytes	0	0.233	OA500	Treated	OA500	Ductal cells	yes	NRP2_VEGFA_Ductal cells|Cholangiocytes
TNFSF15_TNFRSF25	Ductal cells|Cholangiocytes	0	0.051	CTRL-OA	Control	OA500	Ductal cells	yes	TNFSF15_TNFRSF25_Ductal cells|Cholangiocytes
ABCA1_APOA1	Ductal cells|Cholangiocytes	0	0.576	CTRL	Control	CTRL	Ductal cells	yes	ABCA1_APOA1_Ductal cells|Cholangiocytes
TGFB1_integrin_aVb6_complex	Ductal cells|Cholangiocytes	0	0.663	CTRL-PA	Control	PA	Ductal cells	yes	TGFB1_integrin_aVb6_complex_Ductal cells|Cholangiocytes
ABCA1_APOA1	Ductal cells|Cholangiocytes	0	0.711	TGFB1	Treated	TGFB1	Ductal cells	yes	ABCA1_APOA1_Ductal cells|Cholangiocytes
ABCA1_APOA1	Ductal cells|Cholangiocytes	0	0.482	CTRL-OA	Control	OA500	Ductal cells	yes	ABCA1_APOA1_Ductal cells|Cholangiocytes
CEACAM6_CEACAM6	Ductal cells|Cholangiocytes	0	0.63	CTRL-PA	Control	PA	Ductal cells	yes	CEACAM6_CEACAM6_Ductal cells|Cholangiocytes
PLAU_PLAUR	Ductal cells|Cholangiocytes	0	0.475	OA500	Treated	OA500	Ductal cells	yes	PLAU_PLAUR_Ductal cells|Cholangiocytes
CEACAM1_CEACAM6	Ductal cells|Cholangiocytes	0	0.704	CTRL-OA	Control	OA500	Ductal cells	yes	CEACAM1_CEACAM6_Ductal cells|Cholangiocytes
NRP1_VEGFA	Ductal cells|Cholangiocytes	0	0.246	CTRL	Control	CTRL	Ductal cells	yes	NRP1_VEGFA_Ductal cells|Cholangiocytes
TNC_integrin_aVb6_complex	Ductal cells|Cholangiocytes	0	0.296	CTRL-OA	Control	OA500	Ductal cells	yes	TNC_integrin_aVb6_complex_Ductal cells|Cholangiocytes
PDGFB_ADGRV1	Ductal cells|Cholangiocytes	0	0.19	CTRL	Control	CTRL	Ductal cells	yes	PDGFB_ADGRV1_Ductal cells|Cholangiocytes
TNFRSF11B_TNFSF10	Ductal cells|Cholangiocytes	0	0.185	CTRL	Control	CTRL	Ductal cells	yes	TNFRSF11B_TNFSF10_Ductal cells|Cholangiocytes
ICAM1_AREG	Ductal cells|Cholangiocytes	0	0.922	OA500	Treated	OA500	Ductal cells	yes	ICAM1_AREG_Ductal cells|Cholangiocytes
TNFRSF11B_TNFSF10	Ductal cells|Cholangiocytes	0	0.183	CTRL-OA	Control	OA500	Ductal cells	yes	TNFRSF11B_TNFSF10_Ductal cells|Cholangiocytes
TGFB1_integrin_aVb6_complex	Ductal cells|Cholangiocytes	0	0.456	OA500	Treated	OA500	Ductal cells	yes	TGFB1_integrin_aVb6_complex_Ductal cells|Cholangiocytes
TIMP1_FGFR2	Ductal cells|Cholangiocytes	0	0.587	CTRL-TGFB1	Control	TGFB1	Ductal cells	yes	TIMP1_FGFR2_Ductal cells|Cholangiocytes
SPP1_PTGER4	Ductal cells|Cholangiocytes	0.012	0.196	CTRL	Control	CTRL	Ductal cells	yes	SPP1_PTGER4_Ductal cells|Cholangiocytes
LRP5_DKK1	Ductal cells|Cholangiocytes	0.012	0.147	CTRL-PA	Control	PA	Ductal cells	yes	LRP5_DKK1_Ductal cells|Cholangiocytes
TGFB1_integrin_aVb6_complex	Ductal cells|Cholangiocytes	0	0.466	CTRL-OA	Control	OA500	Ductal cells	yes	TGFB1_integrin_aVb6_complex_Ductal cells|Cholangiocytes
CDH6_CDH6	Ductal cells|Cholangiocytes	0	0.633	CTRL	Control	CTRL	Ductal cells	yes	CDH6_CDH6_Ductal cells|Cholangiocytes
ICAM1_AREG	Ductal cells|Cholangiocytes	0	1.038	CTRL-PA	Control	PA	Ductal cells	yes	ICAM1_AREG_Ductal cells|Cholangiocytes
SPP1_CD44	Ductal cells|Cholangiocytes	0.031	0.22	CTRL-OA	Control	OA500	Ductal cells	yes	SPP1_CD44_Ductal cells|Cholangiocytes
SPP1_CD44	Ductal cells|Cholangiocytes	0	0.433	CTRL-PA	Control	PA	Ductal cells	yes	SPP1_CD44_Ductal cells|Cholangiocytes
CEACAM6_CEACAM6	Ductal cells|Cholangiocytes	0	0.527	PA	Treated	PA	Ductal cells	yes	CEACAM6_CEACAM6_Ductal cells|Cholangiocytes
PLAU_PLAUR	Ductal cells|Cholangiocytes	0.008	0.218	TGFB1	Treated	TGFB1	Ductal cells	yes	PLAU_PLAUR_Ductal cells|Cholangiocytes
SPP1_PTGER4	Ductal cells|Ductal cells	0	0.199	CTRL	Control	CTRL	Ductal cells	yes	SPP1_PTGER4_Ductal cells|Ductal cells
LRP5_DKK1	Ductal cells|Ductal cells	0	0.122	PA	Treated	PA	Ductal cells	yes	LRP5_DKK1_Ductal cells|Ductal cells
DPP4_CXCL12	Ductal cells|Ductal cells	0	0.134	CTRL-PA	Control	PA	Ductal cells	yes	DPP4_CXCL12_Ductal cells|Ductal cells
CXCL2_DPP4	Ductal cells|Ductal cells	0	0.176	CTRL-OA	Control	OA500	Ductal cells	yes	CXCL2_DPP4_Ductal cells|Ductal cells
SPP1_PTGER4	Ductal cells|Ductal cells	0	0.4	CTRL-PA	Control	PA	Ductal cells	yes	SPP1_PTGER4_Ductal cells|Ductal cells
CDH6_CDH6	Ductal cells|Ductal cells	0	0.639	CTRL-PA	Control	PA	Ductal cells	yes	CDH6_CDH6_Ductal cells|Ductal cells
TGFB1_integrin_aVb6_complex	Ductal cells|Ductal cells	0	0.617	PA	Treated	PA	Ductal cells	yes	TGFB1_integrin_aVb6_complex_Ductal cells|Ductal cells
ICAM1_AREG	Ductal cells|Ductal cells	0	0.767	CTRL-TGFB1	Control	TGFB1	Ductal cells	yes	ICAM1_AREG_Ductal cells|Ductal cells
SPP1_PTGER4	Ductal cells|Ductal cells	0	0.366	OA500	Treated	OA500	Ductal cells	yes	SPP1_PTGER4_Ductal cells|Ductal cells
TGFB1_integrin_aVb6_complex	Ductal cells|Ductal cells	0	0.667	TGFB1	Treated	TGFB1	Ductal cells	yes	TGFB1_integrin_aVb6_complex_Ductal cells|Ductal cells
SPP1_CD44	Ductal cells|Ductal cells	0	0.24	CTRL	Control	CTRL	Ductal cells	yes	SPP1_CD44_Ductal cells|Ductal cells
ICAM1_AREG	Ductal cells|Ductal cells	0	1.16	OA500	Treated	OA500	Ductal cells	yes	ICAM1_AREG_Ductal cells|Ductal cells
SPP1_CD44	Ductal cells|Ductal cells	0	0.444	OA500	Treated	OA500	Ductal cells	yes	SPP1_CD44_Ductal cells|Ductal cells
CXCL2_DPP4	Ductal cells|Ductal cells	0	0.112	CTRL-PA	Control	PA	Ductal cells	yes	CXCL2_DPP4_Ductal cells|Ductal cells
SPP1_CD44	Ductal cells|Ductal cells	0	0.498	PA	Treated	PA	Ductal cells	yes	SPP1_CD44_Ductal cells|Ductal cells
PLAU_PLAUR	Ductal cells|Ductal cells	0	0.205	TGFB1	Treated	TGFB1	Ductal cells	yes	PLAU_PLAUR_Ductal cells|Ductal cells
ICAM1_AREG	Ductal cells|Ductal cells	0	1.078	PA	Treated	PA	Ductal cells	yes	ICAM1_AREG_Ductal cells|Ductal cells
SPP1_CD44	Ductal cells|Ductal cells	0	0.477	TGFB1	Treated	TGFB1	Ductal cells	yes	SPP1_CD44_Ductal cells|Ductal cells
TNC_integrin_aVb6_complex	Ductal cells|Ductal cells	0	0.394	CTRL	Control	CTRL	Ductal cells	yes	TNC_integrin_aVb6_complex_Ductal cells|Ductal cells
NTS_SORT1	Ductal cells|Ductal cells	0.032	0.158	CTRL-OA	Control	OA500	Ductal cells	yes	NTS_SORT1_Ductal cells|Ductal cells
PLAU_PLAUR	Ductal cells|Ductal cells	0	0.231	CTRL-OA	Control	OA500	Ductal cells	yes	PLAU_PLAUR_Ductal cells|Ductal cells
SPP1_PTGER4	Ductal cells|Ductal cells	0	0.485	PA	Treated	PA	Ductal cells	yes	SPP1_PTGER4_Ductal cells|Ductal cells
NRP1_VEGFA	Ductal cells|Ductal cells	0	0.216	TGFB1	Treated	TGFB1	Ductal cells	yes	NRP1_VEGFA_Ductal cells|Ductal cells
TGFB1_integrin_aVb6_complex	Ductal cells|Ductal cells	0	0.532	CTRL	Control	CTRL	Ductal cells	yes	TGFB1_integrin_aVb6_complex_Ductal cells|Ductal cells
TNC_integrin_aVb6_complex	Ductal cells|Ductal cells	0	0.332	OA500	Treated	OA500	Ductal cells	yes	TNC_integrin_aVb6_complex_Ductal cells|Ductal cells
SPP1_PTGER4	Ductal cells|Ductal cells	0	0.469	TGFB1	Treated	TGFB1	Ductal cells	yes	SPP1_PTGER4_Ductal cells|Ductal cells
TNC_integrin_aVb6_complex	Ductal cells|Ductal cells	0	0.403	CTRL-PA	Control	PA	Ductal cells	yes	TNC_integrin_aVb6_complex_Ductal cells|Ductal cells
PDGFB_ADGRV1	Ductal cells|Ductal cells	0	0.232	TGFB1	Treated	TGFB1	Ductal cells	yes	PDGFB_ADGRV1_Ductal cells|Ductal cells
PDGFB_ADGRV1	Ductal cells|Ductal cells	0	0.12	CTRL-TGFB1	Control	TGFB1	Ductal cells	yes	PDGFB_ADGRV1_Ductal cells|Ductal cells
PDGFB_ADGRV1	Ductal cells|Ductal cells	0	0.213	CTRL	Control	CTRL	Ductal cells	yes	PDGFB_ADGRV1_Ductal cells|Ductal cells
PLAU_PLAUR	Ductal cells|Ductal cells	0	0.131	CTRL-TGFB1	Control	TGFB1	Ductal cells	yes	PLAU_PLAUR_Ductal cells|Ductal cells
CEACAM1_CEACAM6	Ductal cells|Ductal cells	0	0.264	CTRL-OA	Control	OA500	Ductal cells	yes	CEACAM1_CEACAM6_Ductal cells|Ductal cells
CDH6_CDH6	Ductal cells|Ductal cells	0	0.634	PA	Treated	PA	Ductal cells	yes	CDH6_CDH6_Ductal cells|Ductal cells
LRP5_DKK1	Ductal cells|Ductal cells	0.012	0.106	CTRL-PA	Control	PA	Ductal cells	yes	LRP5_DKK1_Ductal cells|Ductal cells
CEACAM6_CEACAM6	Ductal cells|Ductal cells	0.004	0.448	CTRL-OA	Control	OA500	Ductal cells	yes	CEACAM6_CEACAM6_Ductal cells|Ductal cells
TNC_integrin_aVb6_complex	Ductal cells|Ductal cells	0	0.338	CTRL-OA	Control	OA500	Ductal cells	yes	TNC_integrin_aVb6_complex_Ductal cells|Ductal cells
SPP1_CD44	Ductal cells|Ductal cells	0	0.414	CTRL-PA	Control	PA	Ductal cells	yes	SPP1_CD44_Ductal cells|Ductal cells
CDH6_CDH6	Ductal cells|Ductal cells	0	0.755	TGFB1	Treated	TGFB1	Ductal cells	yes	CDH6_CDH6_Ductal cells|Ductal cells
CEACAM6_CEACAM6	Ductal cells|Ductal cells	0.008	0.17	CTRL-TGFB1	Control	TGFB1	Ductal cells	yes	CEACAM6_CEACAM6_Ductal cells|Ductal cells
PLAU_PLAUR	Ductal cells|Ductal cells	0	0.262	CTRL	Control	CTRL	Ductal cells	yes	PLAU_PLAUR_Ductal cells|Ductal cells
TNC_integrin_aVb6_complex	Ductal cells|Ductal cells	0	0.689	TGFB1	Treated	TGFB1	Ductal cells	yes	TNC_integrin_aVb6_complex_Ductal cells|Ductal cells
CDH6_CDH6	Ductal cells|Ductal cells	0	0.871	CTRL	Control	CTRL	Ductal cells	yes	CDH6_CDH6_Ductal cells|Ductal cells
TNC_integrin_aVb6_complex	Ductal cells|Ductal cells	0	0.357	PA	Treated	PA	Ductal cells	yes	TNC_integrin_aVb6_complex_Ductal cells|Ductal cells
ICAM1_AREG	Ductal cells|Ductal cells	0	0.558	CTRL-OA	Control	OA500	Ductal cells	yes	ICAM1_AREG_Ductal cells|Ductal cells
NRP2_VEGFA	Ductal cells|Ductal cells	0	0.231	CTRL	Control	CTRL	Ductal cells	yes	NRP2_VEGFA_Ductal cells|Ductal cells
LRP5_DKK1	Ductal cells|Ductal cells	0.035	0.151	OA500	Treated	OA500	Ductal cells	yes	LRP5_DKK1_Ductal cells|Ductal cells
TNC_integrin_aVb6_complex	Ductal cells|Ductal cells	0	0.257	CTRL-TGFB1	Control	TGFB1	Ductal cells	yes	TNC_integrin_aVb6_complex_Ductal cells|Ductal cells
SPP1_CD44	Ductal cells|Ductal cells	0.038	0.219	CTRL-OA	Control	OA500	Ductal cells	yes	SPP1_CD44_Ductal cells|Ductal cells
CXCL2_DPP4	Ductal cells|Ductal cells	0	0.237	CTRL	Control	CTRL	Ductal cells	yes	CXCL2_DPP4_Ductal cells|Ductal cells
TNFRSF11B_TNFSF10	Ductal cells|Ductal cells	0	0.148	CTRL-OA	Control	OA500	Ductal cells	yes	TNFRSF11B_TNFSF10_Ductal cells|Ductal cells
NRP1_VEGFA	Ductal cells|Ductal cells	0	0.17	CTRL-OA	Control	OA500	Ductal cells	yes	NRP1_VEGFA_Ductal cells|Ductal cells
CDH6_CDH6	Ductal cells|Ductal cells	0	0.605	CTRL-TGFB1	Control	TGFB1	Ductal cells	yes	CDH6_CDH6_Ductal cells|Ductal cells
ICAM1_AREG	Ductal cells|Ductal cells	0	0.387	TGFB1	Treated	TGFB1	Ductal cells	yes	ICAM1_AREG_Ductal cells|Ductal cells
ICAM1_AREG	Ductal cells|Ductal cells	0	1.037	CTRL-PA	Control	PA	Ductal cells	yes	ICAM1_AREG_Ductal cells|Ductal cells
TGFB1_integrin_aVb6_complex	Ductal cells|Ductal cells	0	0.507	CTRL-OA	Control	OA500	Ductal cells	yes	TGFB1_integrin_aVb6_complex_Ductal cells|Ductal cells
TGFB1_integrin_aVb6_complex	Ductal cells|Ductal cells	0	0.658	CTRL-PA	Control	PA	Ductal cells	yes	TGFB1_integrin_aVb6_complex_Ductal cells|Ductal cells
PLAU_PLAUR	Ductal cells|Ductal cells	0	0.326	OA500	Treated	OA500	Ductal cells	yes	PLAU_PLAUR_Ductal cells|Ductal cells
TNFRSF11B_TNFSF10	Ductal cells|Ductal cells	0	0.142	TGFB1	Treated	TGFB1	Ductal cells	yes	TNFRSF11B_TNFSF10_Ductal cells|Ductal cells
TGFB1_integrin_aVb6_complex	Ductal cells|Ductal cells	0	0.333	CTRL-TGFB1	Control	TGFB1	Ductal cells	yes	TGFB1_integrin_aVb6_complex_Ductal cells|Ductal cells
CDH6_CDH6	Ductal cells|Ductal cells	0	0.863	OA500	Treated	OA500	Ductal cells	yes	CDH6_CDH6_Ductal cells|Ductal cells
NRP1_VEGFA	Ductal cells|Ductal cells	0	0.194	CTRL	Control	CTRL	Ductal cells	yes	NRP1_VEGFA_Ductal cells|Ductal cells
CDH6_CDH6	Ductal cells|Ductal cells	0	0.416	CTRL-OA	Control	OA500	Ductal cells	yes	CDH6_CDH6_Ductal cells|Ductal cells
CXCL14_CXCR4	Ductal cells|Ductal cells	0	0.321	CTRL-OA	Control	OA500	Ductal cells	yes	CXCL14_CXCR4_Ductal cells|Ductal cells
TGFB1_integrin_aVb6_complex	Ductal cells|Ductal cells	0	0.499	OA500	Treated	OA500	Ductal cells	yes	TGFB1_integrin_aVb6_complex_Ductal cells|Ductal cells
CDH6_CDH6	Ductal cells|FH1	0	0.572	CTRL-TGFB1	Control	TGFB1	Ductal cells	yes	CDH6_CDH6_Ductal cells|FH1
ABCA1_APOA1	Ductal cells|FH1	0	0.583	CTRL-PA	Control	PA	Ductal cells	yes	ABCA1_APOA1_Ductal cells|FH1
NRP1_VEGFA	Ductal cells|FH1	0	0.317	TGFB1	Treated	TGFB1	Ductal cells	yes	NRP1_VEGFA_Ductal cells|FH1
RAreceptor_RXRA_atRetinoicAcid_byALDH1A1	Ductal cells|FH1	0	0.218	CTRL-TGFB1	Control	TGFB1	Ductal cells	yes	RAreceptor_RXRA_atRetinoicAcid_byALDH1A1_Ductal cells|FH1
TNC_integrin_aVb6_complex	Ductal cells|FH1	0	0.158	CTRL-TGFB1	Control	TGFB1	Ductal cells	yes	TNC_integrin_aVb6_complex_Ductal cells|FH1
NRP2_VEGFA	Ductal cells|FH1	0	0.376	TGFB1	Treated	TGFB1	Ductal cells	yes	NRP2_VEGFA_Ductal cells|FH1
ABCA1_APOA1	Ductal cells|FH1	0	0.299	TGFB1	Treated	TGFB1	Ductal cells	yes	ABCA1_APOA1_Ductal cells|FH1
SPP1_PTGER4	Ductal cells|FH1	0	0.383	OA500	Treated	OA500	Ductal cells	yes	SPP1_PTGER4_Ductal cells|FH1
TGFB1_integrin_aVb6_complex	Ductal cells|FH1	0	0.528	CTRL-PA	Control	PA	Ductal cells	yes	TGFB1_integrin_aVb6_complex_Ductal cells|FH1
NRP2_VEGFA	Ductal cells|FH1	0	0.472	CTRL-TGFB1	Control	TGFB1	Ductal cells	yes	NRP2_VEGFA_Ductal cells|FH1
AGT_AGTR1	Ductal cells|FH1	0.004	0.147	OA500	Treated	OA500	Ductal cells	yes	AGT_AGTR1_Ductal cells|FH1
NRP2_VEGFA	Ductal cells|FH1	0	0.288	CTRL	Control	CTRL	Ductal cells	yes	NRP2_VEGFA_Ductal cells|FH1
SPP1_CD44	Ductal cells|FH1	0	0.393	OA500	Treated	OA500	Ductal cells	yes	SPP1_CD44_Ductal cells|FH1
CD44_FGFR2	Ductal cells|FH1	0	0.08	CTRL-OA	Control	OA500	Ductal cells	yes	CD44_FGFR2_Ductal cells|FH1
TGFB1_integrin_aVb6_complex	Ductal cells|FH1	0	0.506	PA	Treated	PA	Ductal cells	yes	TGFB1_integrin_aVb6_complex_Ductal cells|FH1
NRP2_VEGFA	Ductal cells|FH1	0	0.237	CTRL-OA	Control	OA500	Ductal cells	yes	NRP2_VEGFA_Ductal cells|FH1
RAreceptor_RXRA_atRetinoicAcid_byALDH1A1	Ductal cells|FH1	0	0.221	CTRL-PA	Control	PA	Ductal cells	yes	RAreceptor_RXRA_atRetinoicAcid_byALDH1A1_Ductal cells|FH1
SPP1_PTGER4	Ductal cells|FH1	0	0.488	TGFB1	Treated	TGFB1	Ductal cells	yes	SPP1_PTGER4_Ductal cells|FH1
NRP2_VEGFA	Ductal cells|FH1	0	0.258	OA500	Treated	OA500	Ductal cells	yes	NRP2_VEGFA_Ductal cells|FH1
NRP1_VEGFA	Ductal cells|FH1	0.032	0.187	PA	Treated	PA	Ductal cells	yes	NRP1_VEGFA_Ductal cells|FH1
NRP2_VEGFA	Ductal cells|FH1	0.024	0.141	CTRL-PA	Control	PA	Ductal cells	yes	NRP2_VEGFA_Ductal cells|FH1
RAreceptor_RXRA_atRetinoicAcid_byALDH1A1	Ductal cells|FH1	0	0.127	TGFB1	Treated	TGFB1	Ductal cells	yes	RAreceptor_RXRA_atRetinoicAcid_byALDH1A1_Ductal cells|FH1
TNC_integrin_aVb6_complex	Ductal cells|FH1	0	0.225	OA500	Treated	OA500	Ductal cells	yes	TNC_integrin_aVb6_complex_Ductal cells|FH1
TGFB1_AR	Ductal cells|FH1	0	0.31	TGFB1	Treated	TGFB1	Ductal cells	yes	TGFB1_AR_Ductal cells|FH1
NRP1_VEGFA	Ductal cells|FH1	0	0.469	CTRL-TGFB1	Control	TGFB1	Ductal cells	yes	NRP1_VEGFA_Ductal cells|FH1
ICAM1_AREG	Ductal cells|FH1	0	0.37	CTRL-TGFB1	Control	TGFB1	Ductal cells	yes	ICAM1_AREG_Ductal cells|FH1
ABCA1_APOA1	Ductal cells|FH1	0	0.48	CTRL	Control	CTRL	Ductal cells	yes	ABCA1_APOA1_Ductal cells|FH1
ICAM1_AREG	Ductal cells|FH1	0	0.565	OA500	Treated	OA500	Ductal cells	yes	ICAM1_AREG_Ductal cells|FH1
TIMP1_FGFR2	Ductal cells|FH1	0	1.283	CTRL-OA	Control	OA500	Ductal cells	yes	TIMP1_FGFR2_Ductal cells|FH1
CEACAM6_CEACAM6	Ductal cells|FH1	0.004	0.229	CTRL-PA	Control	PA	Ductal cells	yes	CEACAM6_CEACAM6_Ductal cells|FH1
CXCL2_DPP4	Ductal cells|FH1	0.004	0.164	CTRL	Control	CTRL	Ductal cells	yes	CXCL2_DPP4_Ductal cells|FH1
LRP5_DKK1	Ductal cells|FH1	0	0.131	CTRL-PA	Control	PA	Ductal cells	yes	LRP5_DKK1_Ductal cells|FH1
NRP1_VEGFA	Ductal cells|FH1	0	0.235	CTRL-OA	Control	OA500	Ductal cells	yes	NRP1_VEGFA_Ductal cells|FH1
ABCA1_APOA1	Ductal cells|FH1	0	0.575	CTRL-OA	Control	OA500	Ductal cells	yes	ABCA1_APOA1_Ductal cells|FH1
CXCL2_DPP4	Ductal cells|FH1	0	0.111	CTRL-PA	Control	PA	Ductal cells	yes	CXCL2_DPP4_Ductal cells|FH1
TNC_integrin_aVb6_complex	Ductal cells|FH1	0	0.247	PA	Treated	PA	Ductal cells	yes	TNC_integrin_aVb6_complex_Ductal cells|FH1
CEACAM6_CEACAM6	Ductal cells|FH1	0	0.237	PA	Treated	PA	Ductal cells	yes	CEACAM6_CEACAM6_Ductal cells|FH1
CDH6_CDH6	Ductal cells|FH1	0	0.567	PA	Treated	PA	Ductal cells	yes	CDH6_CDH6_Ductal cells|FH1
ICAM1_AREG	Ductal cells|FH1	0.004	0.435	TGFB1	Treated	TGFB1	Ductal cells	yes	ICAM1_AREG_Ductal cells|FH1
TNC_integrin_aVb6_complex	Ductal cells|FH1	0	0.217	CTRL	Control	CTRL	Ductal cells	yes	TNC_integrin_aVb6_complex_Ductal cells|FH1
CDH6_CDH6	Ductal cells|FH1	0	0.75	OA500	Treated	OA500	Ductal cells	yes	CDH6_CDH6_Ductal cells|FH1
PLAU_PLAUR	Ductal cells|FH1	0.004	0.093	CTRL-OA	Control	OA500	Ductal cells	yes	PLAU_PLAUR_Ductal cells|FH1
NRP1_VEGFA	Ductal cells|FH1	0	0.259	OA500	Treated	OA500	Ductal cells	yes	NRP1_VEGFA_Ductal cells|FH1
ICAM1_AREG	Ductal cells|FH1	0	0.671	CTRL-PA	Control	PA	Ductal cells	yes	ICAM1_AREG_Ductal cells|FH1
TGFB1_integrin_aVb6_complex	Ductal cells|FH1	0	0.392	OA500	Treated	OA500	Ductal cells	yes	TGFB1_integrin_aVb6_complex_Ductal cells|FH1
TGFB1_integrin_aVb6_complex	Ductal cells|FH1	0	0.234	CTRL-TGFB1	Control	TGFB1	Ductal cells	yes	TGFB1_integrin_aVb6_complex_Ductal cells|FH1
CEACAM6_CEACAM6	Ductal cells|FH1	0	0.262	CTRL-TGFB1	Control	TGFB1	Ductal cells	yes	CEACAM6_CEACAM6_Ductal cells|FH1
TNC_integrin_aVb6_complex	Ductal cells|FH1	0	0.233	CTRL-OA	Control	OA500	Ductal cells	yes	TNC_integrin_aVb6_complex_Ductal cells|FH1
LRP5_DKK1	Ductal cells|FH1	0	0.212	CTRL-OA	Control	OA500	Ductal cells	yes	LRP5_DKK1_Ductal cells|FH1
CDH6_CDH6	Ductal cells|FH1	0	0.321	CTRL-OA	Control	OA500	Ductal cells	yes	CDH6_CDH6_Ductal cells|FH1
ICAM1_AREG	Ductal cells|FH1	0	0.158	CTRL-OA	Control	OA500	Ductal cells	yes	ICAM1_AREG_Ductal cells|FH1
CDH6_CDH6	Ductal cells|FH1	0	0.59	CTRL-PA	Control	PA	Ductal cells	yes	CDH6_CDH6_Ductal cells|FH1
TGFB1_integrin_aVb6_complex	Ductal cells|FH1	0	0.355	CTRL	Control	CTRL	Ductal cells	yes	TGFB1_integrin_aVb6_complex_Ductal cells|FH1
RAreceptor_RXRA_atRetinoicAcid_byALDH1A1	Ductal cells|FH1	0	0.439	CTRL-OA	Control	OA500	Ductal cells	yes	RAreceptor_RXRA_atRetinoicAcid_byALDH1A1_Ductal cells|FH1
PDGFB_ADGRV1	Ductal cells|FH1	0.036	0.213	TGFB1	Treated	TGFB1	Ductal cells	yes	PDGFB_ADGRV1_Ductal cells|FH1
TNC_integrin_aVb6_complex	Ductal cells|FH1	0	0.272	CTRL-PA	Control	PA	Ductal cells	yes	TNC_integrin_aVb6_complex_Ductal cells|FH1
LRP5_DKK1	Ductal cells|FH1	0	0.129	PA	Treated	PA	Ductal cells	yes	LRP5_DKK1_Ductal cells|FH1
CDH6_CDH6	Ductal cells|FH1	0	0.702	CTRL	Control	CTRL	Ductal cells	yes	CDH6_CDH6_Ductal cells|FH1
TNFRSF11B_TNFSF10	Ductal cells|FH1	0	0.146	TGFB1	Treated	TGFB1	Ductal cells	yes	TNFRSF11B_TNFSF10_Ductal cells|FH1
PDGFB_ADGRV1	Ductal cells|FH1	0	0.097	CTRL-TGFB1	Control	TGFB1	Ductal cells	yes	PDGFB_ADGRV1_Ductal cells|FH1
LRP5_DKK1	Ductal cells|FH1	0	0.171	OA500	Treated	OA500	Ductal cells	yes	LRP5_DKK1_Ductal cells|FH1
PLAU_PLAUR	Ductal cells|FH1	0.016	0.177	OA500	Treated	OA500	Ductal cells	yes	PLAU_PLAUR_Ductal cells|FH1
ABCA1_APOA1	Ductal cells|FH1	0	0.419	PA	Treated	PA	Ductal cells	yes	ABCA1_APOA1_Ductal cells|FH1
SPP1_CD44	Ductal cells|FH1	0.004	0.483	TGFB1	Treated	TGFB1	Ductal cells	yes	SPP1_CD44_Ductal cells|FH1
NRP1_VEGFA	Ductal cells|FH1	0	0.25	CTRL	Control	CTRL	Ductal cells	yes	NRP1_VEGFA_Ductal cells|FH1
ICAM1_AREG	Ductal cells|FH1	0	0.663	PA	Treated	PA	Ductal cells	yes	ICAM1_AREG_Ductal cells|FH1
TGFB1_integrin_aVb6_complex	Ductal cells|FH1	0	0.402	CTRL-OA	Control	OA500	Ductal cells	yes	TGFB1_integrin_aVb6_complex_Ductal cells|FH1
PDGFB_ADGRV1	Ductal cells|cAH	0	0.123	CTRL-TGFB1	Control	TGFB1	Ductal cells	yes	PDGFB_ADGRV1_Ductal cells|cAH
TGFB1_integrin_aVb6_complex	Ductal cells|cAH	0	0.487	CTRL-PA	Control	PA	Ductal cells	yes	TGFB1_integrin_aVb6_complex_Ductal cells|cAH
TNC_integrin_aVb6_complex	Ductal cells|cAH	0	0.231	CTRL-PA	Control	PA	Ductal cells	yes	TNC_integrin_aVb6_complex_Ductal cells|cAH
TNF_NOTCH1	Ductal cells|cAH	0	0.086	OA500	Treated	OA500	Ductal cells	yes	TNF_NOTCH1_Ductal cells|cAH
AGT_AGTR1	Ductal cells|cAH	0.036	0.133	OA500	Treated	OA500	Ductal cells	yes	AGT_AGTR1_Ductal cells|cAH
CD44_FGFR2	Ductal cells|cAH	0	0.093	CTRL-OA	Control	OA500	Ductal cells	yes	CD44_FGFR2_Ductal cells|cAH
TNC_integrin_aVb6_complex	Ductal cells|cAH	0	0.24	PA	Treated	PA	Ductal cells	yes	TNC_integrin_aVb6_complex_Ductal cells|cAH
TIMP1_FGFR2	Ductal cells|cAH	0	1.297	CTRL-OA	Control	OA500	Ductal cells	yes	TIMP1_FGFR2_Ductal cells|cAH
AGT_AGTR1	Ductal cells|cAH	0	0.075	CTRL	Control	CTRL	Ductal cells	yes	AGT_AGTR1_Ductal cells|cAH
TFF1_FGFR2	Ductal cells|cAH	0.024	0.172	CTRL-OA	Control	OA500	Ductal cells	yes	TFF1_FGFR2_Ductal cells|cAH
CDH6_CDH6	Ductal cells|cAH	0	0.807	OA500	Treated	OA500	Ductal cells	yes	CDH6_CDH6_Ductal cells|cAH
ABCA1_APOA1	Ductal cells|cAH	0.012	0.323	CTRL-OA	Control	OA500	Ductal cells	yes	ABCA1_APOA1_Ductal cells|cAH
PDGFB_ADGRV1	Ductal cells|cAH	0	0.206	CTRL	Control	CTRL	Ductal cells	yes	PDGFB_ADGRV1_Ductal cells|cAH
SPP1_PTGER4	Ductal cells|cAH	0	0.407	CTRL-PA	Control	PA	Ductal cells	yes	SPP1_PTGER4_Ductal cells|cAH
PDGFB_ADGRV1	Ductal cells|cAH	0	0.305	OA500	Treated	OA500	Ductal cells	yes	PDGFB_ADGRV1_Ductal cells|cAH
LRP5_DKK1	Ductal cells|cAH	0.004	0.129	CTRL-PA	Control	PA	Ductal cells	yes	LRP5_DKK1_Ductal cells|cAH
TGFB1_integrin_aVb6_complex	Ductal cells|cAH	0	0.5	PA	Treated	PA	Ductal cells	yes	TGFB1_integrin_aVb6_complex_Ductal cells|cAH
PDGFB_ADGRV1	Ductal cells|cAH	0	0.195	CTRL-OA	Control	OA500	Ductal cells	yes	PDGFB_ADGRV1_Ductal cells|cAH
RAreceptor_RXRA_atRetinoicAcid_byALDH1A1	Ductal cells|cAH	0.044	0.1	TGFB1	Treated	TGFB1	Ductal cells	yes	RAreceptor_RXRA_atRetinoicAcid_byALDH1A1_Ductal cells|cAH
SPP1_CD44	Ductal cells|cAH	0	0.388	OA500	Treated	OA500	Ductal cells	yes	SPP1_CD44_Ductal cells|cAH
CXCL2_DPP4	Ductal cells|cAH	0.008	0.113	CTRL-PA	Control	PA	Ductal cells	yes	CXCL2_DPP4_Ductal cells|cAH
LRP5_DKK1	Ductal cells|cAH	0	0.276	OA500	Treated	OA500	Ductal cells	yes	LRP5_DKK1_Ductal cells|cAH
NRP1_VEGFA	Ductal cells|cAH	0	0.22	CTRL	Control	CTRL	Ductal cells	yes	NRP1_VEGFA_Ductal cells|cAH
CDH6_CDH6	Ductal cells|cAH	0	0.312	CTRL-OA	Control	OA500	Ductal cells	yes	CDH6_CDH6_Ductal cells|cAH
CDH6_CDH6	Ductal cells|cAH	0.004	0.544	CTRL-PA	Control	PA	Ductal cells	yes	CDH6_CDH6_Ductal cells|cAH
CD44_FGFR2	Ductal cells|cAH	0	0.074	CTRL-PA	Control	PA	Ductal cells	yes	CD44_FGFR2_Ductal cells|cAH
ICAM1_AREG	Ductal cells|cAH	0.04	0.499	PA	Treated	PA	Ductal cells	yes	ICAM1_AREG_Ductal cells|cAH
TIMP1_FGFR2	Ductal cells|cAH	0	1.376	CTRL-PA	Control	PA	Ductal cells	yes	TIMP1_FGFR2_Ductal cells|cAH
NRP2_VEGFA	Ductal cells|cAH	0	0.258	CTRL	Control	CTRL	Ductal cells	yes	NRP2_VEGFA_Ductal cells|cAH
CDH6_CDH6	Ductal cells|cAH	0	0.662	CTRL	Control	CTRL	Ductal cells	yes	CDH6_CDH6_Ductal cells|cAH
TIMP1_FGFR2	Ductal cells|cAH	0	0.935	CTRL	Control	CTRL	Ductal cells	yes	TIMP1_FGFR2_Ductal cells|cAH
LRP5_DKK1	Ductal cells|cAH	0	0.129	PA	Treated	PA	Ductal cells	yes	LRP5_DKK1_Ductal cells|cAH
SPP1_PTGER4	Ductal cells|cAH	0	0.479	PA	Treated	PA	Ductal cells	yes	SPP1_PTGER4_Ductal cells|cAH
LRP5_DKK1	Ductal cells|cAH	0	0.394	CTRL-OA	Control	OA500	Ductal cells	yes	LRP5_DKK1_Ductal cells|cAH
CXCL2_DPP4	Ductal cells|cAH	0.024	0.162	CTRL	Control	CTRL	Ductal cells	yes	CXCL2_DPP4_Ductal cells|cAH
SPP1_PTGER4	Ductal cells|cAH	0	0.384	OA500	Treated	OA500	Ductal cells	yes	SPP1_PTGER4_Ductal cells|cAH
TNF_NOTCH1	Ductal cells|cAH	0	0.1	PA	Treated	PA	Ductal cells	yes	TNF_NOTCH1_Ductal cells|cAH
TIMP1_FGFR2	Ductal cells|cAH	0	0.621	CTRL-TGFB1	Control	TGFB1	Ductal cells	yes	TIMP1_FGFR2_Ductal cells|cAH
NRP1_VEGFA	Ductal cells|cAH	0.008	0.164	CTRL-OA	Control	OA500	Ductal cells	yes	NRP1_VEGFA_Ductal cells|cAH
CDH6_CDH6	Ductal cells|cAH	0	0.567	PA	Treated	PA	Ductal cells	yes	CDH6_CDH6_Ductal cells|cAH
CD44_FGFR2	Ductal cells|cAH	0	0.139	CTRL-TGFB1	Control	TGFB1	Ductal cells	yes	CD44_FGFR2_Ductal cells|cAH
CXCL12_CXCR4	Ductal cells|cAH	0.008	0.193	TGFB1	Treated	TGFB1	Ductal cells	yes	CXCL12_CXCR4_Ductal cells|cAH
CD44_FGFR2	Ductal cells|cAH	0	0.123	CTRL	Control	CTRL	Ductal cells	yes	CD44_FGFR2_Ductal cells|cAH
LRP5_DKK1	Ductal cells|cAH	0	0.213	CTRL-TGFB1	Control	TGFB1	Ductal cells	yes	LRP5_DKK1_Ductal cells|cAH
LRP5_DKK1	Ductal cells|cAH	0	0.14	TGFB1	Treated	TGFB1	Ductal cells	yes	LRP5_DKK1_Ductal cells|cAH
SFRP1_WNT6	Ductal cells|Fibroblasts	0	0.456	TGFB1	Treated	TGFB1	Ductal cells	yes	SFRP1_WNT6_Ductal cells|Fibroblasts
CD44_FGFR2	Ductal cells|Fibroblasts	0.012	0.128	CTRL-TGFB1	Control	TGFB1	Ductal cells	yes	CD44_FGFR2_Ductal cells|Fibroblasts
TGFB1_integrin_aVb6_complex	Ductal cells|Fibroblasts	0	0.271	CTRL-TGFB1	Control	TGFB1	Ductal cells	yes	TGFB1_integrin_aVb6_complex_Ductal cells|Fibroblasts
SFRP1_WNT6	Ductal cells|Fibroblasts	0	0.324	CTRL-TGFB1	Control	TGFB1	Ductal cells	yes	SFRP1_WNT6_Ductal cells|Fibroblasts
LRP5_SOSTDC1	Ductal cells|Fibroblasts	0.008	0.082	CTRL-OA	Control	OA500	Ductal cells	yes	LRP5_SOSTDC1_Ductal cells|Fibroblasts
SFRP1_WNT6	Ductal cells|Fibroblasts	0	0.475	PA	Treated	PA	Ductal cells	yes	SFRP1_WNT6_Ductal cells|Fibroblasts
PLAU_PLAUR	Ductal cells|Fibroblasts	0	0.145	CTRL-OA	Control	OA500	Ductal cells	yes	PLAU_PLAUR_Ductal cells|Fibroblasts
SFRP1_WNT6	Ductal cells|Fibroblasts	0	0.433	CTRL-OA	Control	OA500	Ductal cells	yes	SFRP1_WNT6_Ductal cells|Fibroblasts
SPP1_CD44	Ductal cells|Fibroblasts	0	0.404	OA500	Treated	OA500	Ductal cells	yes	SPP1_CD44_Ductal cells|Fibroblasts
LRP5_SOSTDC1	Ductal cells|Fibroblasts	0	0.105	PA	Treated	PA	Ductal cells	yes	LRP5_SOSTDC1_Ductal cells|Fibroblasts
TIMP1_FGFR2	Ductal cells|Fibroblasts	0	0.61	CTRL-TGFB1	Control	TGFB1	Ductal cells	yes	TIMP1_FGFR2_Ductal cells|Fibroblasts
PLAU_PLAUR	Ductal cells|Fibroblasts	0	0.196	CTRL	Control	CTRL	Ductal cells	yes	PLAU_PLAUR_Ductal cells|Fibroblasts
TGFB1_integrin_aVb6_complex	Ductal cells|Fibroblasts	0	0.582	CTRL-OA	Control	OA500	Ductal cells	yes	TGFB1_integrin_aVb6_complex_Ductal cells|Fibroblasts
TGFB1_integrin_aVb6_complex	Ductal cells|Fibroblasts	0	0.661	CTRL-PA	Control	PA	Ductal cells	yes	TGFB1_integrin_aVb6_complex_Ductal cells|Fibroblasts
PLAU_PLAUR	Ductal cells|Fibroblasts	0	0.311	OA500	Treated	OA500	Ductal cells	yes	PLAU_PLAUR_Ductal cells|Fibroblasts
FZD5_LRP5_WNT6	Ductal cells|Fibroblasts	0	0.394	PA	Treated	PA	Ductal cells	yes	FZD5_LRP5_WNT6_Ductal cells|Fibroblasts
FZD5_LRP5_WNT6	Ductal cells|Fibroblasts	0	0.289	OA500	Treated	OA500	Ductal cells	yes	FZD5_LRP5_WNT6_Ductal cells|Fibroblasts
TGFB1_integrin_aVb6_complex	Ductal cells|Fibroblasts	0	0.656	PA	Treated	PA	Ductal cells	yes	TGFB1_integrin_aVb6_complex_Ductal cells|Fibroblasts
PTGER4_ProstaglandinE2_byPTGES	Ductal cells|Fibroblasts	0	0.211	CTRL	Control	CTRL	Ductal cells	yes	PTGER4_ProstaglandinE2_byPTGES_Ductal cells|Fibroblasts
PTGER4_ProstaglandinE2_byPTGES	Ductal cells|Fibroblasts	0	0.293	PA	Treated	PA	Ductal cells	yes	PTGER4_ProstaglandinE2_byPTGES_Ductal cells|Fibroblasts
TNF_NOTCH1	Ductal cells|Fibroblasts	0	0.128	PA	Treated	PA	Ductal cells	yes	TNF_NOTCH1_Ductal cells|Fibroblasts
FZD5_LRP5_WNT6	Ductal cells|Fibroblasts	0	0.149	TGFB1	Treated	TGFB1	Ductal cells	yes	FZD5_LRP5_WNT6_Ductal cells|Fibroblasts
FZD5_LRP5_WNT6	Ductal cells|Fibroblasts	0	0.317	CTRL-PA	Control	PA	Ductal cells	yes	FZD5_LRP5_WNT6_Ductal cells|Fibroblasts
SFRP5_WNT6	Ductal cells|Fibroblasts	0	0.182	TGFB1	Treated	TGFB1	Ductal cells	yes	SFRP5_WNT6_Ductal cells|Fibroblasts
SPP1_CD44	Ductal cells|Fibroblasts	0	0.479	PA	Treated	PA	Ductal cells	yes	SPP1_CD44_Ductal cells|Fibroblasts
TNC_integrin_aVb6_complex	Ductal cells|Fibroblasts	0	0.397	PA	Treated	PA	Ductal cells	yes	TNC_integrin_aVb6_complex_Ductal cells|Fibroblasts
ICAM1_AREG	Ductal cells|Fibroblasts	0.032	0.233	CTRL-TGFB1	Control	TGFB1	Ductal cells	yes	ICAM1_AREG_Ductal cells|Fibroblasts
FZD5_LRP5_WNT6	Ductal cells|Fibroblasts	0	0.421	CTRL-OA	Control	OA500	Ductal cells	yes	FZD5_LRP5_WNT6_Ductal cells|Fibroblasts
PTGER4_ProstaglandinE2_byPTGES	Ductal cells|Fibroblasts	0	0.25	OA500	Treated	OA500	Ductal cells	yes	PTGER4_ProstaglandinE2_byPTGES_Ductal cells|Fibroblasts
DPP4_CXCL12	Ductal cells|Fibroblasts	0.008	0.105	CTRL-OA	Control	OA500	Ductal cells	yes	DPP4_CXCL12_Ductal cells|Fibroblasts
FZD5_LRP5_WNT6	Ductal cells|Fibroblasts	0	0.23	CTRL-TGFB1	Control	TGFB1	Ductal cells	yes	FZD5_LRP5_WNT6_Ductal cells|Fibroblasts
SPP1_CD44	Ductal cells|Fibroblasts	0.036	0.494	TGFB1	Treated	TGFB1	Ductal cells	yes	SPP1_CD44_Ductal cells|Fibroblasts
SFRP1_WNT6	Ductal cells|Fibroblasts	0	0.405	CTRL-PA	Control	PA	Ductal cells	yes	SFRP1_WNT6_Ductal cells|Fibroblasts
TNC_integrin_aVb6_complex	Ductal cells|Fibroblasts	0	0.471	CTRL	Control	CTRL	Ductal cells	yes	TNC_integrin_aVb6_complex_Ductal cells|Fibroblasts
SFRP5_WNT6	Ductal cells|Fibroblasts	0	0.404	PA	Treated	PA	Ductal cells	yes	SFRP5_WNT6_Ductal cells|Fibroblasts
SFRP1_WNT6	Ductal cells|Fibroblasts	0	0.349	CTRL	Control	CTRL	Ductal cells	yes	SFRP1_WNT6_Ductal cells|Fibroblasts
TNC_integrin_aVb6_complex	Ductal cells|Fibroblasts	0	0.406	CTRL-PA	Control	PA	Ductal cells	yes	TNC_integrin_aVb6_complex_Ductal cells|Fibroblasts
TNC_integrin_aVb6_complex	Ductal cells|Fibroblasts	0	0.412	CTRL-OA	Control	OA500	Ductal cells	yes	TNC_integrin_aVb6_complex_Ductal cells|Fibroblasts
TGFB1_integrin_aVb6_complex	Ductal cells|Fibroblasts	0	0.609	CTRL	Control	CTRL	Ductal cells	yes	TGFB1_integrin_aVb6_complex_Ductal cells|Fibroblasts
LGR5_RSPO3	Ductal cells|Fibroblasts	0	0.108	CTRL	Control	CTRL	Ductal cells	yes	LGR5_RSPO3_Ductal cells|Fibroblasts
SPP1_CD44	Ductal cells|Fibroblasts	0	0.402	CTRL-PA	Control	PA	Ductal cells	yes	SPP1_CD44_Ductal cells|Fibroblasts
TNC_integrin_aVb6_complex	Ductal cells|Fibroblasts	0	0.194	CTRL-TGFB1	Control	TGFB1	Ductal cells	yes	TNC_integrin_aVb6_complex_Ductal cells|Fibroblasts
ICAM1_AREG	Ductal cells|Fibroblasts	0.019	0.141	CTRL-OA	Control	OA500	Ductal cells	yes	ICAM1_AREG_Ductal cells|Fibroblasts
TNC_integrin_aVb6_complex	Ductal cells|Fibroblasts	0	0.442	OA500	Treated	OA500	Ductal cells	yes	TNC_integrin_aVb6_complex_Ductal cells|Fibroblasts
PTGER4_ProstaglandinE2_byPTGES	Ductal cells|Fibroblasts	0	0.241	CTRL-PA	Control	PA	Ductal cells	yes	PTGER4_ProstaglandinE2_byPTGES_Ductal cells|Fibroblasts
SFRP5_WNT6	Ductal cells|Fibroblasts	0	0.315	CTRL-PA	Control	PA	Ductal cells	yes	SFRP5_WNT6_Ductal cells|Fibroblasts
DPP4_CXCL12	Ductal cells|Fibroblasts	0	0.2	CTRL	Control	CTRL	Ductal cells	yes	DPP4_CXCL12_Ductal cells|Fibroblasts
TGFB1_integrin_aVb6_complex	Ductal cells|Fibroblasts	0	0.609	OA500	Treated	OA500	Ductal cells	yes	TGFB1_integrin_aVb6_complex_Ductal cells|Fibroblasts
CER1_WNT6	Ductal cells|Fibroblasts	0	0.198	TGFB1	Treated	TGFB1	Ductal cells	yes	CER1_WNT6_Ductal cells|Fibroblasts
SFRP5_WNT6	Ductal cells|Fibroblasts	0	0.253	CTRL-TGFB1	Control	TGFB1	Ductal cells	yes	SFRP5_WNT6_Ductal cells|Fibroblasts
DPP4_CXCL12	Ductal cells|Fibroblasts	0	0.249	OA500	Treated	OA500	Ductal cells	yes	DPP4_CXCL12_Ductal cells|Fibroblasts
CDH6_CDH6	Ductal cells|HB1	0.016	0.547	CTRL-PA	Control	PA	Ductal cells	yes	CDH6_CDH6_Ductal cells|HB1
ABCA1_APOA1	Ductal cells|HB1	0	0.737	CTRL-PA	Control	PA	Ductal cells	yes	ABCA1_APOA1_Ductal cells|HB1
ICAM1_AREG	Ductal cells|HB1	0	0.988	PA	Treated	PA	Ductal cells	yes	ICAM1_AREG_Ductal cells|HB1
TGFB1_integrin_aVb6_complex	Ductal cells|HB1	0	0.559	CTRL-PA	Control	PA	Ductal cells	yes	TGFB1_integrin_aVb6_complex_Ductal cells|HB1
TGFB1_integrin_aVb6_complex	Ductal cells|HB1	0	0.458	CTRL-OA	Control	OA500	Ductal cells	yes	TGFB1_integrin_aVb6_complex_Ductal cells|HB1
CDH6_CDH6	Ductal cells|HB1	0	0.262	CTRL-OA	Control	OA500	Ductal cells	yes	CDH6_CDH6_Ductal cells|HB1
TGFB1_integrin_aVb6_complex	Ductal cells|HB1	0	0.405	CTRL	Control	CTRL	Ductal cells	yes	TGFB1_integrin_aVb6_complex_Ductal cells|HB1
TNC_integrin_aVb6_complex	Ductal cells|HB1	0	0.289	CTRL-OA	Control	OA500	Ductal cells	yes	TNC_integrin_aVb6_complex_Ductal cells|HB1
ICAM1_AREG	Ductal cells|HB1	0	0.595	CTRL-TGFB1	Control	TGFB1	Ductal cells	yes	ICAM1_AREG_Ductal cells|HB1
TNC_integrin_aVb6_complex	Ductal cells|HB1	0	0.267	CTRL	Control	CTRL	Ductal cells	yes	TNC_integrin_aVb6_complex_Ductal cells|HB1
ICAM1_AREG	Ductal cells|HB1	0	0.668	OA500	Treated	OA500	Ductal cells	yes	ICAM1_AREG_Ductal cells|HB1
NRP1_VEGFA	Ductal cells|HB1	0	0.183	CTRL-OA	Control	OA500	Ductal cells	yes	NRP1_VEGFA_Ductal cells|HB1
CDH6_CDH6	Ductal cells|HB1	0	0.621	PA	Treated	PA	Ductal cells	yes	CDH6_CDH6_Ductal cells|HB1
VEGFA_FLT1	Ductal cells|HB1	0.024	0.232	TGFB1	Treated	TGFB1	Ductal cells	yes	VEGFA_FLT1_Ductal cells|HB1
PLAU_PLAUR	Ductal cells|HB1	0	0.126	CTRL-OA	Control	OA500	Ductal cells	yes	PLAU_PLAUR_Ductal cells|HB1
PLAU_PLAUR	Ductal cells|HB1	0	0.165	CTRL	Control	CTRL	Ductal cells	yes	PLAU_PLAUR_Ductal cells|HB1
TNC_integrin_aVb6_complex	Ductal cells|HB1	0	0.317	PA	Treated	PA	Ductal cells	yes	TNC_integrin_aVb6_complex_Ductal cells|HB1
PLAU_PLAUR	Ductal cells|HB1	0	0.127	CTRL-TGFB1	Control	TGFB1	Ductal cells	yes	PLAU_PLAUR_Ductal cells|HB1
ICAM1_AREG	Ductal cells|HB1	0	0.263	CTRL-OA	Control	OA500	Ductal cells	yes	ICAM1_AREG_Ductal cells|HB1
LGR5_RSPO3	Ductal cells|HB1	0.004	0.114	CTRL	Control	CTRL	Ductal cells	yes	LGR5_RSPO3_Ductal cells|HB1
TNC_integrin_aVb6_complex	Ductal cells|HB1	0	0.303	CTRL-PA	Control	PA	Ductal cells	yes	TNC_integrin_aVb6_complex_Ductal cells|HB1
CDH6_CDH6	Ductal cells|HB1	0	0.582	CTRL	Control	CTRL	Ductal cells	yes	CDH6_CDH6_Ductal cells|HB1
PLAU_PLAUR	Ductal cells|HB1	0.008	0.26	OA500	Treated	OA500	Ductal cells	yes	PLAU_PLAUR_Ductal cells|HB1
SPP1_PTGER4	Ductal cells|HB1	0	0.412	OA500	Treated	OA500	Ductal cells	yes	SPP1_PTGER4_Ductal cells|HB1
CEACAM6_CEACAM6	Ductal cells|HB1	0	0.902	CTRL-OA	Control	OA500	Ductal cells	yes	CEACAM6_CEACAM6_Ductal cells|HB1
CXCL2_DPP4	Ductal cells|HB1	0	0.178	CTRL-PA	Control	PA	Ductal cells	yes	CXCL2_DPP4_Ductal cells|HB1
CEACAM6_CEACAM6	Ductal cells|HB1	0	0.418	PA	Treated	PA	Ductal cells	yes	CEACAM6_CEACAM6_Ductal cells|HB1
DPP4_CXCL12	Ductal cells|HB1	0	0.157	CTRL	Control	CTRL	Ductal cells	yes	DPP4_CXCL12_Ductal cells|HB1
CXCL2_DPP4	Ductal cells|HB1	0	0.23	CTRL	Control	CTRL	Ductal cells	yes	CXCL2_DPP4_Ductal cells|HB1
PDGFB_PDGFRA	Ductal cells|HB1	0	0.143	CTRL-TGFB1	Control	TGFB1	Ductal cells	yes	PDGFB_PDGFRA_Ductal cells|HB1
TNC_integrin_aVb6_complex	Ductal cells|HB1	0.004	0.307	OA500	Treated	OA500	Ductal cells	yes	TNC_integrin_aVb6_complex_Ductal cells|HB1
PDGFB_PDGFRA	Ductal cells|HB1	0	0.292	CTRL	Control	CTRL	Ductal cells	yes	PDGFB_PDGFRA_Ductal cells|HB1
SPP1_CD44	Ductal cells|HB1	0	0.38	OA500	Treated	OA500	Ductal cells	yes	SPP1_CD44_Ductal cells|HB1
ABCA1_APOA1	Ductal cells|HB1	0	0.648	TGFB1	Treated	TGFB1	Ductal cells	yes	ABCA1_APOA1_Ductal cells|HB1
CEACAM6_CEACAM6	Ductal cells|HB1	0	0.481	CTRL-TGFB1	Control	TGFB1	Ductal cells	yes	CEACAM6_CEACAM6_Ductal cells|HB1
CEACAM1_CEACAM6	Ductal cells|HB1	0	0.719	CTRL-OA	Control	OA500	Ductal cells	yes	CEACAM1_CEACAM6_Ductal cells|HB1
CEACAM6_CEACAM6	Ductal cells|HB1	0	0.508	CTRL	Control	CTRL	Ductal cells	yes	CEACAM6_CEACAM6_Ductal cells|HB1
CXCL2_DPP4	Ductal cells|HB1	0	0.21	CTRL-OA	Control	OA500	Ductal cells	yes	CXCL2_DPP4_Ductal cells|HB1
ABCA1_APOA1	Ductal cells|HB1	0	0.881	OA500	Treated	OA500	Ductal cells	yes	ABCA1_APOA1_Ductal cells|HB1
TGFB1_integrin_aVb6_complex	Ductal cells|HB1	0	0.239	CTRL-TGFB1	Control	TGFB1	Ductal cells	yes	TGFB1_integrin_aVb6_complex_Ductal cells|HB1
PDGFB_PDGFRB	Ductal cells|HB1	0	0.232	CTRL-OA	Control	OA500	Ductal cells	yes	PDGFB_PDGFRB_Ductal cells|HB1
RAreceptor_RXRA_atRetinoicAcid_byALDH1A1	Ductal cells|HB1	0	0.501	CTRL-OA	Control	OA500	Ductal cells	yes	RAreceptor_RXRA_atRetinoicAcid_byALDH1A1_Ductal cells|HB1
TNFRSF11B_TNFSF10	Ductal cells|HB1	0	0.171	CTRL	Control	CTRL	Ductal cells	yes	TNFRSF11B_TNFSF10_Ductal cells|HB1
ABCA1_APOA1	Ductal cells|HB1	0	0.657	PA	Treated	PA	Ductal cells	yes	ABCA1_APOA1_Ductal cells|HB1
TGFB1_integrin_aVb6_complex	Ductal cells|HB1	0	0.474	OA500	Treated	OA500	Ductal cells	yes	TGFB1_integrin_aVb6_complex_Ductal cells|HB1
CEACAM5_CEACAM6	Ductal cells|HB1	0	0.723	CTRL-OA	Control	OA500	Ductal cells	yes	CEACAM5_CEACAM6_Ductal cells|HB1
PDGFB_PDGFRB	Ductal cells|HB1	0	0.194	CTRL	Control	CTRL	Ductal cells	yes	PDGFB_PDGFRB_Ductal cells|HB1
PDGFB_PDGFRB	Ductal cells|HB1	0	0.287	TGFB1	Treated	TGFB1	Ductal cells	yes	PDGFB_PDGFRB_Ductal cells|HB1
SPP1_CD44	Ductal cells|HB1	0	0.473	PA	Treated	PA	Ductal cells	yes	SPP1_CD44_Ductal cells|HB1
ABCA1_APOA1	Ductal cells|HB1	0	0.927	CTRL	Control	CTRL	Ductal cells	yes	ABCA1_APOA1_Ductal cells|HB1
DPP4_CXCL12	Ductal cells|HB1	0.043	0.102	CTRL-PA	Control	PA	Ductal cells	yes	DPP4_CXCL12_Ductal cells|HB1
TNF_NOTCH1	Ductal cells|HB1	0	0.1	PA	Treated	PA	Ductal cells	yes	TNF_NOTCH1_Ductal cells|HB1
DPP4_CXCL12	Ductal cells|HB1	0	0.141	CTRL-OA	Control	OA500	Ductal cells	yes	DPP4_CXCL12_Ductal cells|HB1
PDGFB_PDGFRA	Ductal cells|HB1	0	0.236	CTRL-OA	Control	OA500	Ductal cells	yes	PDGFB_PDGFRA_Ductal cells|HB1
TNFRSF11B_TNFSF10	Ductal cells|HB1	0	0.168	PA	Treated	PA	Ductal cells	yes	TNFRSF11B_TNFSF10_Ductal cells|HB1
PDGFA_PDGFRA	Ductal cells|HB1	0	0.177	CTRL-TGFB1	Control	TGFB1	Ductal cells	yes	PDGFA_PDGFRA_Ductal cells|HB1
TNC_integrin_aVb6_complex	Ductal cells|HB1	0.004	0.163	CTRL-TGFB1	Control	TGFB1	Ductal cells	yes	TNC_integrin_aVb6_complex_Ductal cells|HB1
PDGFB_PDGFRB	Ductal cells|HB1	0	0.122	CTRL-TGFB1	Control	TGFB1	Ductal cells	yes	PDGFB_PDGFRB_Ductal cells|HB1
TGFB1_integrin_aVb6_complex	Ductal cells|HB1	0	0.576	PA	Treated	PA	Ductal cells	yes	TGFB1_integrin_aVb6_complex_Ductal cells|HB1
PDGFB_PDGFR_complex	Ductal cells|HB1	0	0.194	CTRL	Control	CTRL	Ductal cells	yes	PDGFB_PDGFR_complex_Ductal cells|HB1
PDGFB_PDGFR_complex	Ductal cells|HB1	0	0.232	CTRL-OA	Control	OA500	Ductal cells	yes	PDGFB_PDGFR_complex_Ductal cells|HB1
PDGFB_PDGFR_complex	Ductal cells|HB1	0	0.122	CTRL-TGFB1	Control	TGFB1	Ductal cells	yes	PDGFB_PDGFR_complex_Ductal cells|HB1
CXCL2_DPP4	Ductal cells|HB1	0	0.28	PA	Treated	PA	Ductal cells	yes	CXCL2_DPP4_Ductal cells|HB1
TNC_integrin_aVb6_complex	Ductal cells|HB2	0.015	0.213	OA500	Treated	OA500	Ductal cells	yes	TNC_integrin_aVb6_complex_Ductal cells|HB2
CXCL2_DPP4	Ductal cells|HB2	0	0.128	CTRL-PA	Control	PA	Ductal cells	yes	CXCL2_DPP4_Ductal cells|HB2
CEACAM1_CEACAM6	Ductal cells|HB2	0	0.628	CTRL-OA	Control	OA500	Ductal cells	yes	CEACAM1_CEACAM6_Ductal cells|HB2
TGFB1_integrin_aVb6_complex	Ductal cells|HB2	0	0.221	CTRL-TGFB1	Control	TGFB1	Ductal cells	yes	TGFB1_integrin_aVb6_complex_Ductal cells|HB2
CXCL2_DPP4	Ductal cells|HB2	0	0.176	CTRL-OA	Control	OA500	Ductal cells	yes	CXCL2_DPP4_Ductal cells|HB2
PLAU_PLAUR	Ductal cells|HB2	0	0.303	OA500	Treated	OA500	Ductal cells	yes	PLAU_PLAUR_Ductal cells|HB2
TNFRSF11B_TNFSF10	Ductal cells|HB2	0	0.152	CTRL-OA	Control	OA500	Ductal cells	yes	TNFRSF11B_TNFSF10_Ductal cells|HB2
TNC_integrin_aVb6_complex	Ductal cells|HB2	0	0.249	PA	Treated	PA	Ductal cells	yes	TNC_integrin_aVb6_complex_Ductal cells|HB2
CEACAM6_CEACAM6	Ductal cells|HB2	0	1.368	OA500	Treated	OA500	Ductal cells	yes	CEACAM6_CEACAM6_Ductal cells|HB2
RAreceptor_RXRA_atRetinoicAcid_byALDH1A1	Ductal cells|HB2	0	0.194	TGFB1	Treated	TGFB1	Ductal cells	yes	RAreceptor_RXRA_atRetinoicAcid_byALDH1A1_Ductal cells|HB2
NRP1_VEGFA	Ductal cells|HB2	0	0.195	CTRL	Control	CTRL	Ductal cells	yes	NRP1_VEGFA_Ductal cells|HB2
TGFB1_integrin_aVb6_complex	Ductal cells|HB2	0	0.341	CTRL	Control	CTRL	Ductal cells	yes	TGFB1_integrin_aVb6_complex_Ductal cells|HB2
ABCA1_APOA1	Ductal cells|HB2	0	1.098	CTRL-PA	Control	PA	Ductal cells	yes	ABCA1_APOA1_Ductal cells|HB2
NRP1_VEGFA	Ductal cells|HB2	0.04	0.217	OA500	Treated	OA500	Ductal cells	yes	NRP1_VEGFA_Ductal cells|HB2
TNC_integrin_aVb6_complex	Ductal cells|HB2	0	0.203	CTRL	Control	CTRL	Ductal cells	yes	TNC_integrin_aVb6_complex_Ductal cells|HB2
CXCL2_DPP4	Ductal cells|HB2	0	0.25	CTRL	Control	CTRL	Ductal cells	yes	CXCL2_DPP4_Ductal cells|HB2
TGFB1_integrin_aVb6_complex	Ductal cells|HB2	0	0.523	CTRL-PA	Control	PA	Ductal cells	yes	TGFB1_integrin_aVb6_complex_Ductal cells|HB2
TGFB1_integrin_aVb6_complex	Ductal cells|HB2	0	0.508	PA	Treated	PA	Ductal cells	yes	TGFB1_integrin_aVb6_complex_Ductal cells|HB2
TGFB1_integrin_aVb6_complex	Ductal cells|HB2	0	0.38	OA500	Treated	OA500	Ductal cells	yes	TGFB1_integrin_aVb6_complex_Ductal cells|HB2
ICAM1_AREG	Ductal cells|HB2	0.012	0.471	TGFB1	Treated	TGFB1	Ductal cells	yes	ICAM1_AREG_Ductal cells|HB2
CEACAM6_CEACAM6	Ductal cells|HB2	0	0.513	PA	Treated	PA	Ductal cells	yes	CEACAM6_CEACAM6_Ductal cells|HB2
ICAM1_AREG	Ductal cells|HB2	0	0.164	CTRL-OA	Control	OA500	Ductal cells	yes	ICAM1_AREG_Ductal cells|HB2
ABCA1_APOA1	Ductal cells|HB2	0	1.06	OA500	Treated	OA500	Ductal cells	yes	ABCA1_APOA1_Ductal cells|HB2
ABCA1_APOA1	Ductal cells|HB2	0	0.509	CTRL-OA	Control	OA500	Ductal cells	yes	ABCA1_APOA1_Ductal cells|HB2
ABCA1_APOA1	Ductal cells|HB2	0	0.644	CTRL	Control	CTRL	Ductal cells	yes	ABCA1_APOA1_Ductal cells|HB2
ICAM1_AREG	Ductal cells|HB2	0	0.692	OA500	Treated	OA500	Ductal cells	yes	ICAM1_AREG_Ductal cells|HB2
NRP1_VEGFA	Ductal cells|HB2	0	0.179	CTRL-OA	Control	OA500	Ductal cells	yes	NRP1_VEGFA_Ductal cells|HB2
RAreceptor_RXRA_atRetinoicAcid_byALDH1A1	Ductal cells|HB2	0	0.612	CTRL-OA	Control	OA500	Ductal cells	yes	RAreceptor_RXRA_atRetinoicAcid_byALDH1A1_Ductal cells|HB2
CEACAM6_CEACAM6	Ductal cells|HB2	0	0.812	CTRL-OA	Control	OA500	Ductal cells	yes	CEACAM6_CEACAM6_Ductal cells|HB2
TNFRSF11B_TNFSF10	Ductal cells|HB2	0	0.163	TGFB1	Treated	TGFB1	Ductal cells	yes	TNFRSF11B_TNFSF10_Ductal cells|HB2
CXCL2_DPP4	Ductal cells|HB2	0	0.285	PA	Treated	PA	Ductal cells	yes	CXCL2_DPP4_Ductal cells|HB2
ICAM1_AREG	Ductal cells|HB2	0	0.432	CTRL-TGFB1	Control	TGFB1	Ductal cells	yes	ICAM1_AREG_Ductal cells|HB2
CXCL2_DPP4	Ductal cells|HB2	0	0.596	OA500	Treated	OA500	Ductal cells	yes	CXCL2_DPP4_Ductal cells|HB2
CEACAM6_CEACAM6	Ductal cells|HB2	0	0.714	CTRL	Control	CTRL	Ductal cells	yes	CEACAM6_CEACAM6_Ductal cells|HB2
ICAM1_AREG	Ductal cells|HB2	0	0.541	PA	Treated	PA	Ductal cells	yes	ICAM1_AREG_Ductal cells|HB2
ABCA1_APOA1	Ductal cells|HB2	0	1.05	PA	Treated	PA	Ductal cells	yes	ABCA1_APOA1_Ductal cells|HB2
CEACAM6_CEACAM6	Ductal cells|HB2	0	0.509	CTRL-TGFB1	Control	TGFB1	Ductal cells	yes	CEACAM6_CEACAM6_Ductal cells|HB2
ICAM1_AREG	Ductal cells|HB2	0	0.527	CTRL-PA	Control	PA	Ductal cells	yes	ICAM1_AREG_Ductal cells|HB2
NRP2_VEGFA	Ductal cells|HB2	0	0.233	CTRL	Control	CTRL	Ductal cells	yes	NRP2_VEGFA_Ductal cells|HB2
PLAU_PLAUR	Ductal cells|HB2	0	0.119	CTRL	Control	CTRL	Ductal cells	yes	PLAU_PLAUR_Ductal cells|HB2
CEACAM5_CEACAM6	Ductal cells|HB2	0	0.632	CTRL-OA	Control	OA500	Ductal cells	yes	CEACAM5_CEACAM6_Ductal cells|HB2
PLAU_PLAUR	Ductal cells|HB2	0	0.099	CTRL-OA	Control	OA500	Ductal cells	yes	PLAU_PLAUR_Ductal cells|HB2
CEACAM1_CEACAM6	Ductal cells|HB2	0	1.178	OA500	Treated	OA500	Ductal cells	yes	CEACAM1_CEACAM6_Ductal cells|HB2
CEACAM6_CEACAM6	Ductal cells|HB2	0	0.535	CTRL-PA	Control	PA	Ductal cells	yes	CEACAM6_CEACAM6_Ductal cells|HB2
TGFB1_integrin_aVb6_complex	Ductal cells|HB2	0	0.38	CTRL-OA	Control	OA500	Ductal cells	yes	TGFB1_integrin_aVb6_complex_Ductal cells|HB2
CEACAM5_CEACAM6	Ductal cells|HB2	0	1.164	OA500	Treated	OA500	Ductal cells	yes	CEACAM5_CEACAM6_Ductal cells|HB2
TNFRSF11B_TNFSF10	Ductal cells|HB2	0	0.181	CTRL	Control	CTRL	Ductal cells	yes	TNFRSF11B_TNFSF10_Ductal cells|HB2
TNC_integrin_aVb6_complex	Ductal cells|HB2	0	0.145	CTRL-TGFB1	Control	TGFB1	Ductal cells	yes	TNC_integrin_aVb6_complex_Ductal cells|HB2
NRP2_VEGFA	Ductal cells|HB2	0	0.217	OA500	Treated	OA500	Ductal cells	yes	NRP2_VEGFA_Ductal cells|HB2
TNC_integrin_aVb6_complex	Ductal cells|HB2	0	0.267	CTRL-PA	Control	PA	Ductal cells	yes	TNC_integrin_aVb6_complex_Ductal cells|HB2
TNFRSF11B_TNFSF10	Ductal cells|HB2	0	0.146	OA500	Treated	OA500	Ductal cells	yes	TNFRSF11B_TNFSF10_Ductal cells|HB2
SPP1_PTGER4	Ductal cells|HB2	0	0.419	OA500	Treated	OA500	Ductal cells	yes	SPP1_PTGER4_Ductal cells|HB2
RAreceptor_RXRA_atRetinoicAcid_byALDH1A1	Ductal cells|HB2	0	0.272	CTRL-PA	Control	PA	Ductal cells	yes	RAreceptor_RXRA_atRetinoicAcid_byALDH1A1_Ductal cells|HB2
NRP1_VEGFA	Ductal cells|HB2	0.03	0.246	TGFB1	Treated	TGFB1	Ductal cells	yes	NRP1_VEGFA_Ductal cells|HB2
TNC_integrin_aVb6_complex	Ductal cells|HB2	0	0.21	CTRL-OA	Control	OA500	Ductal cells	yes	TNC_integrin_aVb6_complex_Ductal cells|HB2
ABCA1_APOA1	Ductal cells|HB2	0	0.667	TGFB1	Treated	TGFB1	Ductal cells	yes	ABCA1_APOA1_Ductal cells|HB2
RAreceptor_RXRA_atRetinoicAcid_byALDH1A1	Ductal cells|HB2	0	0.277	CTRL-TGFB1	Control	TGFB1	Ductal cells	yes	RAreceptor_RXRA_atRetinoicAcid_byALDH1A1_Ductal cells|HB2
PDGFB_PDGFR_complex	Ductal cells|Hepatic stellate cells	0	0.327	CTRL-OA	Control	OA500	Ductal cells	yes	PDGFB_PDGFR_complex_Ductal cells|Hepatic stellate cells
PDGFA_PDGFRA	Ductal cells|Hepatic stellate cells	0	0.174	PA	Treated	PA	Ductal cells	yes	PDGFA_PDGFRA_Ductal cells|Hepatic stellate cells
RAreceptor_RXRA_atRetinoicAcid_byALDH1A2	Ductal cells|Hepatic stellate cells	0	0.105	CTRL-OA	Control	OA500	Ductal cells	yes	RAreceptor_RXRA_atRetinoicAcid_byALDH1A2_Ductal cells|Hepatic stellate cells
PDGFA_PDGFRA	Ductal cells|Hepatic stellate cells	0	0.229	CTRL-TGFB1	Control	TGFB1	Ductal cells	yes	PDGFA_PDGFRA_Ductal cells|Hepatic stellate cells
PDGFB_PDGFRA	Ductal cells|Hepatic stellate cells	0	0.43	CTRL-OA	Control	OA500	Ductal cells	yes	PDGFB_PDGFRA_Ductal cells|Hepatic stellate cells
TGFB1_integrin_aVb6_complex	Ductal cells|Hepatic stellate cells	0.008	0.36	OA500	Treated	OA500	Ductal cells	yes	TGFB1_integrin_aVb6_complex_Ductal cells|Hepatic stellate cells
PDGFB_PDGFR_complex	Ductal cells|Hepatic stellate cells	0	0.316	OA500	Treated	OA500	Ductal cells	yes	PDGFB_PDGFR_complex_Ductal cells|Hepatic stellate cells
PDGFB_PDGFRB	Ductal cells|Hepatic stellate cells	0	0.327	CTRL-OA	Control	OA500	Ductal cells	yes	PDGFB_PDGFRB_Ductal cells|Hepatic stellate cells
PLAU_PLAUR	Ductal cells|Hepatic stellate cells	0	0.125	CTRL-TGFB1	Control	TGFB1	Ductal cells	yes	PLAU_PLAUR_Ductal cells|Hepatic stellate cells
VEGFA_FLT1	Ductal cells|Hepatic stellate cells	0	0.14	CTRL-OA	Control	OA500	Ductal cells	yes	VEGFA_FLT1_Ductal cells|Hepatic stellate cells
SHH_HHIP	Ductal cells|Hepatic stellate cells	0	0.169	CTRL-OA	Control	OA500	Ductal cells	yes	SHH_HHIP_Ductal cells|Hepatic stellate cells
PDGFA_PDGFRA	Ductal cells|Hepatic stellate cells	0	0.177	OA500	Treated	OA500	Ductal cells	yes	PDGFA_PDGFRA_Ductal cells|Hepatic stellate cells
PDGFB_PDGFRB	Ductal cells|Hepatic stellate cells	0	0.223	CTRL-TGFB1	Control	TGFB1	Ductal cells	yes	PDGFB_PDGFRB_Ductal cells|Hepatic stellate cells
SHH_HHIP	Ductal cells|Hepatic stellate cells	0	0.192	CTRL	Control	CTRL	Ductal cells	yes	SHH_HHIP_Ductal cells|Hepatic stellate cells
ICAM1_AREG	Ductal cells|Hepatic stellate cells	0	0.296	CTRL-TGFB1	Control	TGFB1	Ductal cells	yes	ICAM1_AREG_Ductal cells|Hepatic stellate cells
LRP5_SOSTDC1	Ductal cells|Hepatic stellate cells	0	0.088	CTRL-OA	Control	OA500	Ductal cells	yes	LRP5_SOSTDC1_Ductal cells|Hepatic stellate cells
LGR5_RSPO3	Ductal cells|Hepatic stellate cells	0	0.222	CTRL-OA	Control	OA500	Ductal cells	yes	LGR5_RSPO3_Ductal cells|Hepatic stellate cells
PDGFB_PDGFRB	Ductal cells|Hepatic stellate cells	0	0.272	TGFB1	Treated	TGFB1	Ductal cells	yes	PDGFB_PDGFRB_Ductal cells|Hepatic stellate cells
LGR5_RSPO3	Ductal cells|Hepatic stellate cells	0	0.242	CTRL	Control	CTRL	Ductal cells	yes	LGR5_RSPO3_Ductal cells|Hepatic stellate cells
PDGFB_PDGFRB	Ductal cells|Hepatic stellate cells	0	0.288	CTRL	Control	CTRL	Ductal cells	yes	PDGFB_PDGFRB_Ductal cells|Hepatic stellate cells
PDGFB_PDGFR_complex	Ductal cells|Hepatic stellate cells	0	0.191	TGFB1	Treated	TGFB1	Ductal cells	yes	PDGFB_PDGFR_complex_Ductal cells|Hepatic stellate cells
LRP5_DKK1	Ductal cells|Hepatic stellate cells	0	0.177	PA	Treated	PA	Ductal cells	yes	LRP5_DKK1_Ductal cells|Hepatic stellate cells
PDGFB_PDGFRA	Ductal cells|Hepatic stellate cells	0	0.195	CTRL-TGFB1	Control	TGFB1	Ductal cells	yes	PDGFB_PDGFRA_Ductal cells|Hepatic stellate cells
PLAU_PLAUR	Ductal cells|Hepatic stellate cells	0	0.132	CTRL-OA	Control	OA500	Ductal cells	yes	PLAU_PLAUR_Ductal cells|Hepatic stellate cells
DPP4_CXCL12	Ductal cells|Hepatic stellate cells	0	0.248	CTRL	Control	CTRL	Ductal cells	yes	DPP4_CXCL12_Ductal cells|Hepatic stellate cells
DPP4_CXCL12	Ductal cells|Hepatic stellate cells	0	0.125	CTRL-PA	Control	PA	Ductal cells	yes	DPP4_CXCL12_Ductal cells|Hepatic stellate cells
DPP4_CXCL12	Ductal cells|Hepatic stellate cells	0	0.185	CTRL-OA	Control	OA500	Ductal cells	yes	DPP4_CXCL12_Ductal cells|Hepatic stellate cells
PDGFA_PDGFRA	Ductal cells|Hepatic stellate cells	0	0.488	CTRL	Control	CTRL	Ductal cells	yes	PDGFA_PDGFRA_Ductal cells|Hepatic stellate cells
PDGFB_PDGFRB	Ductal cells|Hepatic stellate cells	0	0.316	OA500	Treated	OA500	Ductal cells	yes	PDGFB_PDGFRB_Ductal cells|Hepatic stellate cells
PDGFA_PDGFRA	Ductal cells|Hepatic stellate cells	0	0.355	CTRL-OA	Control	OA500	Ductal cells	yes	PDGFA_PDGFRA_Ductal cells|Hepatic stellate cells
LRP5_DKK1	Ductal cells|Hepatic stellate cells	0	0.131	CTRL-PA	Control	PA	Ductal cells	yes	LRP5_DKK1_Ductal cells|Hepatic stellate cells
RAreceptor_RXRA_atRetinoicAcid_byALDH1A2	Ductal cells|Hepatic stellate cells	0	0.085	CTRL-PA	Control	PA	Ductal cells	yes	RAreceptor_RXRA_atRetinoicAcid_byALDH1A2_Ductal cells|Hepatic stellate cells
PLAU_PLAUR	Ductal cells|Hepatic stellate cells	0.008	0.215	OA500	Treated	OA500	Ductal cells	yes	PLAU_PLAUR_Ductal cells|Hepatic stellate cells
PDGFB_PDGFR_complex	Ductal cells|Hepatic stellate cells	0	0.288	CTRL	Control	CTRL	Ductal cells	yes	PDGFB_PDGFR_complex_Ductal cells|Hepatic stellate cells
TNF_NOTCH1	Ductal cells|Hepatic stellate cells	0	0.108	PA	Treated	PA	Ductal cells	yes	TNF_NOTCH1_Ductal cells|Hepatic stellate cells
PDGFA_PDGFRA	Ductal cells|Hepatic stellate cells	0	0.242	TGFB1	Treated	TGFB1	Ductal cells	yes	PDGFA_PDGFRA_Ductal cells|Hepatic stellate cells
DPP4_CXCL12	Ductal cells|Hepatic stellate cells	0	0.314	OA500	Treated	OA500	Ductal cells	yes	DPP4_CXCL12_Ductal cells|Hepatic stellate cells
VEGFA_FLT1	Ductal cells|Hepatic stellate cells	0	0.237	TGFB1	Treated	TGFB1	Ductal cells	yes	VEGFA_FLT1_Ductal cells|Hepatic stellate cells
PLAU_PLAUR	Ductal cells|Hepatic stellate cells	0	0.148	CTRL	Control	CTRL	Ductal cells	yes	PLAU_PLAUR_Ductal cells|Hepatic stellate cells
PDGFB_PDGFRA	Ductal cells|Hepatic stellate cells	0	0.363	OA500	Treated	OA500	Ductal cells	yes	PDGFB_PDGFRA_Ductal cells|Hepatic stellate cells
PDGFB_PDGFRA	Ductal cells|Hepatic stellate cells	0	0.535	CTRL	Control	CTRL	Ductal cells	yes	PDGFB_PDGFRA_Ductal cells|Hepatic stellate cells
PDGFA_PDGFRA	Ductal cells|Hepatic stellate cells	0	0.222	CTRL-PA	Control	PA	Ductal cells	yes	PDGFA_PDGFRA_Ductal cells|Hepatic stellate cells
PDGFB_PDGFR_complex	Ductal cells|Hepatic stellate cells	0	0.195	CTRL-TGFB1	Control	TGFB1	Ductal cells	yes	PDGFB_PDGFR_complex_Ductal cells|Hepatic stellate cells
CER1_MRC2	Ductal cells|Hepatic stellate cells	0	0.398	TGFB1	Treated	TGFB1	Ductal cells	yes	CER1_MRC2_Ductal cells|Hepatic stellate cells
PDGFB_PDGFRA	Ductal cells|Hepatic stellate cells	0	0.191	TGFB1	Treated	TGFB1	Ductal cells	yes	PDGFB_PDGFRA_Ductal cells|Hepatic stellate cells
CER1_MRC2	Ductal cells|Smooth muscle cells	0.004	0.263	TGFB1	Treated	TGFB1	Ductal cells	yes	CER1_MRC2_Ductal cells|Smooth muscle cells
ICAM1_AREG	Ductal cells|Smooth muscle cells	0	0.903	CTRL-PA	Control	PA	Ductal cells	yes	ICAM1_AREG_Ductal cells|Smooth muscle cells
TNC_integrin_aVb6_complex	Ductal cells|Smooth muscle cells	0	0.323	CTRL-OA	Control	OA500	Ductal cells	yes	TNC_integrin_aVb6_complex_Ductal cells|Smooth muscle cells
CXCL2_DPP4	Ductal cells|Smooth muscle cells	0.024	0.204	CTRL	Control	CTRL	Ductal cells	yes	CXCL2_DPP4_Ductal cells|Smooth muscle cells
PDGFB_PDGFRB	Ductal cells|Smooth muscle cells	0	0.231	CTRL-OA	Control	OA500	Ductal cells	yes	PDGFB_PDGFRB_Ductal cells|Smooth muscle cells
SPP1_CD44	Ductal cells|Smooth muscle cells	0	0.253	CTRL	Control	CTRL	Ductal cells	yes	SPP1_CD44_Ductal cells|Smooth muscle cells
TGFB1_integrin_aVb6_complex	Ductal cells|Smooth muscle cells	0.008	0.501	OA500	Treated	OA500	Ductal cells	yes	TGFB1_integrin_aVb6_complex_Ductal cells|Smooth muscle cells
PDGFB_PDGFR_complex	Ductal cells|Smooth muscle cells	0	0.231	CTRL-OA	Control	OA500	Ductal cells	yes	PDGFB_PDGFR_complex_Ductal cells|Smooth muscle cells
ICAM1_AREG	Ductal cells|Smooth muscle cells	0	0.876	OA500	Treated	OA500	Ductal cells	yes	ICAM1_AREG_Ductal cells|Smooth muscle cells
TNFRSF11B_TNFSF10	Ductal cells|Smooth muscle cells	0	0.146	TGFB1	Treated	TGFB1	Ductal cells	yes	TNFRSF11B_TNFSF10_Ductal cells|Smooth muscle cells
TGFB1_integrin_aVb6_complex	Ductal cells|Smooth muscle cells	0	0.595	PA	Treated	PA	Ductal cells	yes	TGFB1_integrin_aVb6_complex_Ductal cells|Smooth muscle cells
PLAU_PLAUR	Ductal cells|Smooth muscle cells	0	0.222	TGFB1	Treated	TGFB1	Ductal cells	yes	PLAU_PLAUR_Ductal cells|Smooth muscle cells
PLAU_PLAUR	Ductal cells|Smooth muscle cells	0	0.26	CTRL-OA	Control	OA500	Ductal cells	yes	PLAU_PLAUR_Ductal cells|Smooth muscle cells
ICAM1_AREG	Ductal cells|Smooth muscle cells	0	0.558	TGFB1	Treated	TGFB1	Ductal cells	yes	ICAM1_AREG_Ductal cells|Smooth muscle cells
TGFB1_integrin_aVb6_complex	Ductal cells|Smooth muscle cells	0	0.664	CTRL-PA	Control	PA	Ductal cells	yes	TGFB1_integrin_aVb6_complex_Ductal cells|Smooth muscle cells
ICAM1_AREG	Ductal cells|Smooth muscle cells	0	0.325	CTRL-OA	Control	OA500	Ductal cells	yes	ICAM1_AREG_Ductal cells|Smooth muscle cells
PDGFB_ADGRV1	Ductal cells|Smooth muscle cells	0.004	0.142	CTRL-TGFB1	Control	TGFB1	Ductal cells	yes	PDGFB_ADGRV1_Ductal cells|Smooth muscle cells
SPP1_CD44	Ductal cells|Smooth muscle cells	0	0.527	PA	Treated	PA	Ductal cells	yes	SPP1_CD44_Ductal cells|Smooth muscle cells
SPP1_PTGER4	Ductal cells|Smooth muscle cells	0.024	0.461	TGFB1	Treated	TGFB1	Ductal cells	yes	SPP1_PTGER4_Ductal cells|Smooth muscle cells
PDGFB_PDGFRA	Ductal cells|Smooth muscle cells	0	0.272	CTRL-OA	Control	OA500	Ductal cells	yes	PDGFB_PDGFRA_Ductal cells|Smooth muscle cells
TGFB1_integrin_aVb6_complex	Ductal cells|Smooth muscle cells	0	0.492	CTRL-OA	Control	OA500	Ductal cells	yes	TGFB1_integrin_aVb6_complex_Ductal cells|Smooth muscle cells
PLAU_PLAUR	Ductal cells|Smooth muscle cells	0	0.224	CTRL	Control	CTRL	Ductal cells	yes	PLAU_PLAUR_Ductal cells|Smooth muscle cells
PDGFB_PDGFRB	Ductal cells|Smooth muscle cells	0	0.125	TGFB1	Treated	TGFB1	Ductal cells	yes	PDGFB_PDGFRB_Ductal cells|Smooth muscle cells
TNC_integrin_aVb6_complex	Ductal cells|Smooth muscle cells	0.024	0.334	OA500	Treated	OA500	Ductal cells	yes	TNC_integrin_aVb6_complex_Ductal cells|Smooth muscle cells
TGFB1_integrin_aVb6_complex	Ductal cells|Smooth muscle cells	0	0.671	TGFB1	Treated	TGFB1	Ductal cells	yes	TGFB1_integrin_aVb6_complex_Ductal cells|Smooth muscle cells
TNC_integrin_aVb6_complex	Ductal cells|Smooth muscle cells	0	0.226	CTRL-TGFB1	Control	TGFB1	Ductal cells	yes	TNC_integrin_aVb6_complex_Ductal cells|Smooth muscle cells
ICAM1_AREG	Ductal cells|Smooth muscle cells	0	0.927	PA	Treated	PA	Ductal cells	yes	ICAM1_AREG_Ductal cells|Smooth muscle cells
TGFB1_integrin_aVb6_complex	Ductal cells|Smooth muscle cells	0	0.302	CTRL-TGFB1	Control	TGFB1	Ductal cells	yes	TGFB1_integrin_aVb6_complex_Ductal cells|Smooth muscle cells
TNC_integrin_aVb6_complex	Ductal cells|Smooth muscle cells	0	0.693	TGFB1	Treated	TGFB1	Ductal cells	yes	TNC_integrin_aVb6_complex_Ductal cells|Smooth muscle cells
SPP1_CD44	Ductal cells|Smooth muscle cells	0	0.527	OA500	Treated	OA500	Ductal cells	yes	SPP1_CD44_Ductal cells|Smooth muscle cells
TGFB1_integrin_aVb6_complex	Ductal cells|Smooth muscle cells	0	0.495	CTRL	Control	CTRL	Ductal cells	yes	TGFB1_integrin_aVb6_complex_Ductal cells|Smooth muscle cells
TNC_integrin_aVb6_complex	Ductal cells|Smooth muscle cells	0	0.357	CTRL	Control	CTRL	Ductal cells	yes	TNC_integrin_aVb6_complex_Ductal cells|Smooth muscle cells
CDH6_CDH6	Ductal cells|Smooth muscle cells	0.008	0.627	CTRL-TGFB1	Control	TGFB1	Ductal cells	yes	CDH6_CDH6_Ductal cells|Smooth muscle cells
CDH6_CDH6	Ductal cells|Smooth muscle cells	0	0.617	PA	Treated	PA	Ductal cells	yes	CDH6_CDH6_Ductal cells|Smooth muscle cells
SPP1_CD44	Ductal cells|Smooth muscle cells	0	0.488	TGFB1	Treated	TGFB1	Ductal cells	yes	SPP1_CD44_Ductal cells|Smooth muscle cells
CDH6_CDH6	Ductal cells|Smooth muscle cells	0	0.939	OA500	Treated	OA500	Ductal cells	yes	CDH6_CDH6_Ductal cells|Smooth muscle cells
PLAU_PLAUR	Ductal cells|Smooth muscle cells	0.004	0.378	OA500	Treated	OA500	Ductal cells	yes	PLAU_PLAUR_Ductal cells|Smooth muscle cells
CDH6_CDH6	Ductal cells|Smooth muscle cells	0	0.935	TGFB1	Treated	TGFB1	Ductal cells	yes	CDH6_CDH6_Ductal cells|Smooth muscle cells
CDH6_CDH6	Ductal cells|Smooth muscle cells	0	0.391	CTRL-OA	Control	OA500	Ductal cells	yes	CDH6_CDH6_Ductal cells|Smooth muscle cells
TNC_integrin_aVb6_complex	Ductal cells|Smooth muscle cells	0	0.409	CTRL-PA	Control	PA	Ductal cells	yes	TNC_integrin_aVb6_complex_Ductal cells|Smooth muscle cells
PDGFB_ADGRV1	Ductal cells|Smooth muscle cells	0	0.213	TGFB1	Treated	TGFB1	Ductal cells	yes	PDGFB_ADGRV1_Ductal cells|Smooth muscle cells
CDH6_CDH6	Ductal cells|Smooth muscle cells	0	0.713	CTRL-PA	Control	PA	Ductal cells	yes	CDH6_CDH6_Ductal cells|Smooth muscle cells
ICAM1_AREG	Ductal cells|Smooth muscle cells	0	0.793	CTRL-TGFB1	Control	TGFB1	Ductal cells	yes	ICAM1_AREG_Ductal cells|Smooth muscle cells
SPP1_CD44	Ductal cells|Smooth muscle cells	0.015	0.234	CTRL-OA	Control	OA500	Ductal cells	yes	SPP1_CD44_Ductal cells|Smooth muscle cells
PLAU_PLAUR	Ductal cells|Smooth muscle cells	0	0.134	CTRL-TGFB1	Control	TGFB1	Ductal cells	yes	PLAU_PLAUR_Ductal cells|Smooth muscle cells
TNC_integrin_aVb6_complex	Ductal cells|Smooth muscle cells	0	0.336	PA	Treated	PA	Ductal cells	yes	TNC_integrin_aVb6_complex_Ductal cells|Smooth muscle cells
LGR5_RSPO3	Ductal cells|Smooth muscle cells	0	0.208	CTRL-OA	Control	OA500	Ductal cells	yes	LGR5_RSPO3_Ductal cells|Smooth muscle cells
CDH6_CDH6	Ductal cells|Smooth muscle cells	0	0.708	CTRL	Control	CTRL	Ductal cells	yes	CDH6_CDH6_Ductal cells|Smooth muscle cells
CDH6_CDH6	FH1|AH	0	0.551	CTRL-PA	Control	PA	FH1	yes	CDH6_CDH6_FH1|AH
CDH6_CDH6	FH1|AH	0	0.559	CTRL-TGFB1	Control	TGFB1	FH1	yes	CDH6_CDH6_FH1|AH
LRP5_DKK1	FH1|AH	0	0.161	OA500	Treated	OA500	FH1	yes	LRP5_DKK1_FH1|AH
TFF1_FGFR2	FH1|AH	0	0.165	CTRL	Control	CTRL	FH1	yes	TFF1_FGFR2_FH1|AH
LRP5_DKK1	FH1|AH	0.036	0.155	CTRL-TGFB1	Control	TGFB1	FH1	yes	LRP5_DKK1_FH1|AH
LRP5_DKK1	FH1|AH	0	0.153	CTRL	Control	CTRL	FH1	yes	LRP5_DKK1_FH1|AH
CDH6_CDH6	FH1|AH	0	0.817	OA500	Treated	OA500	FH1	yes	CDH6_CDH6_FH1|AH
NRP1_VEGFA	FH1|AH	0	0.181	CTRL-PA	Control	PA	FH1	yes	NRP1_VEGFA_FH1|AH
TFF1_FGFR2	FH1|AH	0	0.286	CTRL-OA	Control	OA500	FH1	yes	TFF1_FGFR2_FH1|AH
TIMP1_FGFR2	FH1|AH	0	0.996	CTRL-PA	Control	PA	FH1	yes	TIMP1_FGFR2_FH1|AH
RAreceptor_RXRA_atRetinoicAcid_byALDH1A1	FH1|AH	0	0.145	TGFB1	Treated	TGFB1	FH1	yes	RAreceptor_RXRA_atRetinoicAcid_byALDH1A1_FH1|AH
TIMP1_FGFR2	FH1|AH	0	0.674	OA500	Treated	OA500	FH1	yes	TIMP1_FGFR2_FH1|AH
CDH6_CDH6	FH1|AH	0	0.314	CTRL-OA	Control	OA500	FH1	yes	CDH6_CDH6_FH1|AH
TIMP1_FGFR2	FH1|AH	0	0.983	PA	Treated	PA	FH1	yes	TIMP1_FGFR2_FH1|AH
TIMP1_FGFR2	FH1|AH	0	0.491	CTRL-TGFB1	Control	TGFB1	FH1	yes	TIMP1_FGFR2_FH1|AH
NRP1_VEGFA	FH1|AH	0	0.479	CTRL-TGFB1	Control	TGFB1	FH1	yes	NRP1_VEGFA_FH1|AH
CDH6_CDH6	FH1|AH	0	0.511	PA	Treated	PA	FH1	yes	CDH6_CDH6_FH1|AH
LRP5_DKK1	FH1|AH	0	0.274	CTRL-OA	Control	OA500	FH1	yes	LRP5_DKK1_FH1|AH
AGT_AGTR1	FH1|AH	0	0.062	CTRL-OA	Control	OA500	FH1	yes	AGT_AGTR1_FH1|AH
NRP1_VEGFA	FH1|AH	0	0.184	CTRL-OA	Control	OA500	FH1	yes	NRP1_VEGFA_FH1|AH
NRP2_VEGFA	FH1|AH	0	0.368	TGFB1	Treated	TGFB1	FH1	yes	NRP2_VEGFA_FH1|AH
NRP2_VEGFA	FH1|AH	0	0.164	CTRL-PA	Control	PA	FH1	yes	NRP2_VEGFA_FH1|AH
NRP1_VEGFA	FH1|AH	0	0.207	PA	Treated	PA	FH1	yes	NRP1_VEGFA_FH1|AH
NTS_SORT1	FH1|AH	0	0.536	CTRL-PA	Control	PA	FH1	yes	NTS_SORT1_FH1|AH
CD44_FGFR2	FH1|AH	0	0.067	CTRL-OA	Control	OA500	FH1	yes	CD44_FGFR2_FH1|AH
NRP1_VEGFA	FH1|AH	0	0.224	CTRL	Control	CTRL	FH1	yes	NRP1_VEGFA_FH1|AH
CD44_FGFR2	FH1|AH	0	0.108	TGFB1	Treated	TGFB1	FH1	yes	CD44_FGFR2_FH1|AH
NTS_SORT1	FH1|AH	0	0.52	PA	Treated	PA	FH1	yes	NTS_SORT1_FH1|AH
AGT_AGTR1	FH1|AH	0	0.192	OA500	Treated	OA500	FH1	yes	AGT_AGTR1_FH1|AH
CD44_FGFR2	FH1|AH	0	0.108	OA500	Treated	OA500	FH1	yes	CD44_FGFR2_FH1|AH
TFF1_FGFR2	FH1|AH	0	0.123	CTRL-PA	Control	PA	FH1	yes	TFF1_FGFR2_FH1|AH
FGFR2_FGFR3	FH1|AH	0	0.108	CTRL-OA	Control	OA500	FH1	yes	FGFR2_FGFR3_FH1|AH
TFF1_FGFR2	FH1|AH	0	0.763	OA500	Treated	OA500	FH1	yes	TFF1_FGFR2_FH1|AH
TFF1_FGFR2	FH1|AH	0	0.116	PA	Treated	PA	FH1	yes	TFF1_FGFR2_FH1|AH
SPP1_PTGER4	FH1|AH	0	0.316	OA500	Treated	OA500	FH1	yes	SPP1_PTGER4_FH1|AH
NRP2_VEGFA	FH1|AH	0	0.228	CTRL	Control	CTRL	FH1	yes	NRP2_VEGFA_FH1|AH
CDH6_CDH6	FH1|AH	0	0.652	CTRL	Control	CTRL	FH1	yes	CDH6_CDH6_FH1|AH
NTS_SORT1	FH1|Cholangiocytes	0	0.202	CTRL-OA	Control	OA500	FH1	yes	NTS_SORT1_FH1|Cholangiocytes
CDH6_CDH6	FH1|Cholangiocytes	0	0.464	CTRL	Control	CTRL	FH1	yes	CDH6_CDH6_FH1|Cholangiocytes
TIMP1_FGFR2	FH1|Cholangiocytes	0.048	0.468	CTRL-TGFB1	Control	TGFB1	FH1	yes	TIMP1_FGFR2_FH1|Cholangiocytes
LRP5_DKK1	FH1|Cholangiocytes	0	0.157	CTRL	Control	CTRL	FH1	yes	LRP5_DKK1_FH1|Cholangiocytes
NRP1_VEGFA	FH1|Cholangiocytes	0	0.253	CTRL	Control	CTRL	FH1	yes	NRP1_VEGFA_FH1|Cholangiocytes
LRP5_DKK1	FH1|Cholangiocytes	0.012	0.143	CTRL-PA	Control	PA	FH1	yes	LRP5_DKK1_FH1|Cholangiocytes
ABCA1_APOA1	FH1|Cholangiocytes	0	0.658	PA	Treated	PA	FH1	yes	ABCA1_APOA1_FH1|Cholangiocytes
CEACAM6_CEACAM6	FH1|Cholangiocytes	0	0.626	PA	Treated	PA	FH1	yes	CEACAM6_CEACAM6_FH1|Cholangiocytes
SPP1_PTGER4	FH1|Cholangiocytes	0	0.329	CTRL-OA	Control	OA500	FH1	yes	SPP1_PTGER4_FH1|Cholangiocytes
NRP1_VEGFA	FH1|Cholangiocytes	0.024	0.17	CTRL-OA	Control	OA500	FH1	yes	NRP1_VEGFA_FH1|Cholangiocytes
LRP5_DKK1	FH1|Cholangiocytes	0.035	0.201	CTRL-TGFB1	Control	TGFB1	FH1	yes	LRP5_DKK1_FH1|Cholangiocytes
VEGFA_FLT1	FH1|Cholangiocytes	0	0.222	CTRL	Control	CTRL	FH1	yes	VEGFA_FLT1_FH1|Cholangiocytes
NOTCH1_JAG1	FH1|Cholangiocytes	0	0.383	CTRL-TGFB1	Control	TGFB1	FH1	yes	NOTCH1_JAG1_FH1|Cholangiocytes
CEACAM6_CEACAM6	FH1|Cholangiocytes	0	0.725	CTRL-PA	Control	PA	FH1	yes	CEACAM6_CEACAM6_FH1|Cholangiocytes
SPP1_CD44	FH1|Cholangiocytes	0	0.311	OA500	Treated	OA500	FH1	yes	SPP1_CD44_FH1|Cholangiocytes
CEACAM1_CEACAM6	FH1|Cholangiocytes	0	0.684	CTRL-OA	Control	OA500	FH1	yes	CEACAM1_CEACAM6_FH1|Cholangiocytes
CEACAM6_CEACAM6	FH1|Cholangiocytes	0	0.782	CTRL-TGFB1	Control	TGFB1	FH1	yes	CEACAM6_CEACAM6_FH1|Cholangiocytes
ABCA1_APOA1	FH1|Cholangiocytes	0	0.452	CTRL-OA	Control	OA500	FH1	yes	ABCA1_APOA1_FH1|Cholangiocytes
SPP1_PTGER4	FH1|Cholangiocytes	0	0.321	OA500	Treated	OA500	FH1	yes	SPP1_PTGER4_FH1|Cholangiocytes
CDH6_CDH6	FH1|Cholangiocytes	0	0.215	CTRL-OA	Control	OA500	FH1	yes	CDH6_CDH6_FH1|Cholangiocytes
TNFRSF11B_TNFSF10	FH1|Cholangiocytes	0	0.101	CTRL-OA	Control	OA500	FH1	yes	TNFRSF11B_TNFSF10_FH1|Cholangiocytes
TNFRSF11B_TNFSF10	FH1|Cholangiocytes	0	0.1	CTRL	Control	CTRL	FH1	yes	TNFRSF11B_TNFSF10_FH1|Cholangiocytes
SPP1_PTGER4	FH1|Cholangiocytes	0	0.32	CTRL	Control	CTRL	FH1	yes	SPP1_PTGER4_FH1|Cholangiocytes
ABCA1_APOA1	FH1|Cholangiocytes	0	0.714	TGFB1	Treated	TGFB1	FH1	yes	ABCA1_APOA1_FH1|Cholangiocytes
ABCA1_APOA1	FH1|Cholangiocytes	0	0.834	CTRL-PA	Control	PA	FH1	yes	ABCA1_APOA1_FH1|Cholangiocytes
CEACAM6_CEACAM6	FH1|Cholangiocytes	0	0.88	CTRL	Control	CTRL	FH1	yes	CEACAM6_CEACAM6_FH1|Cholangiocytes
CXCL2_DPP4	FH1|Cholangiocytes	0	0.662	OA500	Treated	OA500	FH1	yes	CXCL2_DPP4_FH1|Cholangiocytes
VEGFA_FLT1	FH1|Cholangiocytes	0	0.242	CTRL-OA	Control	OA500	FH1	yes	VEGFA_FLT1_FH1|Cholangiocytes
NRP2_VEGFA	FH1|Cholangiocytes	0	0.256	CTRL	Control	CTRL	FH1	yes	NRP2_VEGFA_FH1|Cholangiocytes
TGFB1_integrin_aVb6_complex	FH1|Cholangiocytes	0	0.449	CTRL-PA	Control	PA	FH1	yes	TGFB1_integrin_aVb6_complex_FH1|Cholangiocytes
VEGFA_FLT1	FH1|Cholangiocytes	0	0.286	OA500	Treated	OA500	FH1	yes	VEGFA_FLT1_FH1|Cholangiocytes
CEACAM6_CEACAM6	FH1|Cholangiocytes	0	0.267	TGFB1	Treated	TGFB1	FH1	yes	CEACAM6_CEACAM6_FH1|Cholangiocytes
CEACAM6_CEACAM6	FH1|Cholangiocytes	0	0.779	CTRL-OA	Control	OA500	FH1	yes	CEACAM6_CEACAM6_FH1|Cholangiocytes
ICAM1_AREG	FH1|Cholangiocytes	0	0.745	OA500	Treated	OA500	FH1	yes	ICAM1_AREG_FH1|Cholangiocytes
TGFB1_integrin_aVb6_complex	FH1|Cholangiocytes	0	0.403	OA500	Treated	OA500	FH1	yes	TGFB1_integrin_aVb6_complex_FH1|Cholangiocytes
TNFRSF11B_TNFSF10	FH1|Cholangiocytes	0	0.08	CTRL-PA	Control	PA	FH1	yes	TNFRSF11B_TNFSF10_FH1|Cholangiocytes
CXCL2_DPP4	FH1|Cholangiocytes	0	0.363	CTRL	Control	CTRL	FH1	yes	CXCL2_DPP4_FH1|Cholangiocytes
TGFB1_integrin_aVb6_complex	FH1|Cholangiocytes	0	0.431	PA	Treated	PA	FH1	yes	TGFB1_integrin_aVb6_complex_FH1|Cholangiocytes
NRP1_VEGFA	FH1|Cholangiocytes	0.028	0.243	OA500	Treated	OA500	FH1	yes	NRP1_VEGFA_FH1|Cholangiocytes
CXCL2_DPP4	FH1|Cholangiocytes	0	0.229	CTRL-OA	Control	OA500	FH1	yes	CXCL2_DPP4_FH1|Cholangiocytes
LRP5_DKK1	FH1|Cholangiocytes	0	0.143	PA	Treated	PA	FH1	yes	LRP5_DKK1_FH1|Cholangiocytes
SPP1_CD44	FH1|Cholangiocytes	0	0.418	PA	Treated	PA	FH1	yes	SPP1_CD44_FH1|Cholangiocytes
VEGFA_FLT1	FH1|Cholangiocytes	0.004	0.141	CTRL-PA	Control	PA	FH1	yes	VEGFA_FLT1_FH1|Cholangiocytes
CXCL2_DPP4	FH1|Cholangiocytes	0	0.213	CTRL-PA	Control	PA	FH1	yes	CXCL2_DPP4_FH1|Cholangiocytes
CXCL2_DPP4	FH1|Cholangiocytes	0	0.369	PA	Treated	PA	FH1	yes	CXCL2_DPP4_FH1|Cholangiocytes
TGFB1_integrin_aVb6_complex	FH1|Cholangiocytes	0	0.292	CTRL-OA	Control	OA500	FH1	yes	TGFB1_integrin_aVb6_complex_FH1|Cholangiocytes
SPP1_CD44	FH1|Cholangiocytes	0	0.34	CTRL	Control	CTRL	FH1	yes	SPP1_CD44_FH1|Cholangiocytes
TGFB1_integrin_aVb6_complex	FH1|Cholangiocytes	0	0.331	CTRL-TGFB1	Control	TGFB1	FH1	yes	TGFB1_integrin_aVb6_complex_FH1|Cholangiocytes
SPP1_CD44	FH1|Cholangiocytes	0	0.37	CTRL-OA	Control	OA500	FH1	yes	SPP1_CD44_FH1|Cholangiocytes
ABCA1_APOA1	FH1|Cholangiocytes	0	0.556	CTRL	Control	CTRL	FH1	yes	ABCA1_APOA1_FH1|Cholangiocytes
TGFB1_integrin_aVb6_complex	FH1|Cholangiocytes	0	0.329	CTRL	Control	CTRL	FH1	yes	TGFB1_integrin_aVb6_complex_FH1|Cholangiocytes
NTS_SORT1	FH1|Cholangiocytes	0	0.554	PA	Treated	PA	FH1	yes	NTS_SORT1_FH1|Cholangiocytes
NTS_SORT1	FH1|Cholangiocytes	0	0.6	CTRL-PA	Control	PA	FH1	yes	NTS_SORT1_FH1|Cholangiocytes
RAreceptor_RXRA_atRetinoicAcid_byALDH1A1	FH1|Cholangiocytes	0.004	0.1	TGFB1	Treated	TGFB1	FH1	yes	RAreceptor_RXRA_atRetinoicAcid_byALDH1A1_FH1|Cholangiocytes
TGFB1_integrin_aVb6_complex	FH1|Ductal cells	0	0.273	CTRL-TGFB1	Control	TGFB1	FH1	yes	TGFB1_integrin_aVb6_complex_FH1|Ductal cells
SPP1_CD44	FH1|Ductal cells	0	0.377	PA	Treated	PA	FH1	yes	SPP1_CD44_FH1|Ductal cells
SPP1_CD44	FH1|Ductal cells	0	0.365	CTRL	Control	CTRL	FH1	yes	SPP1_CD44_FH1|Ductal cells
ICAM1_AREG	FH1|Ductal cells	0.032	0.384	TGFB1	Treated	TGFB1	FH1	yes	ICAM1_AREG_FH1|Ductal cells
TNFRSF11B_TNFSF10	FH1|Ductal cells	0	0.066	CTRL-OA	Control	OA500	FH1	yes	TNFRSF11B_TNFSF10_FH1|Ductal cells
NRP1_VEGFA	FH1|Ductal cells	0.004	0.16	CTRL-OA	Control	OA500	FH1	yes	NRP1_VEGFA_FH1|Ductal cells
LRP5_DKK1	FH1|Ductal cells	0	0.186	OA500	Treated	OA500	FH1	yes	LRP5_DKK1_FH1|Ductal cells
CXCL2_DPP4	FH1|Ductal cells	0	0.235	CTRL-OA	Control	OA500	FH1	yes	CXCL2_DPP4_FH1|Ductal cells
DPP4_CXCL12	FH1|Ductal cells	0	0.133	CTRL-PA	Control	PA	FH1	yes	DPP4_CXCL12_FH1|Ductal cells
CDH6_CDH6	FH1|Ductal cells	0	0.59	CTRL-PA	Control	PA	FH1	yes	CDH6_CDH6_FH1|Ductal cells
CXCL2_DPP4	FH1|Ductal cells	0	0.113	CTRL-PA	Control	PA	FH1	yes	CXCL2_DPP4_FH1|Ductal cells
CXCL2_DPP4	FH1|Ductal cells	0	0.285	CTRL	Control	CTRL	FH1	yes	CXCL2_DPP4_FH1|Ductal cells
CEACAM6_CEACAM6	FH1|Ductal cells	0	0.262	CTRL-TGFB1	Control	TGFB1	FH1	yes	CEACAM6_CEACAM6_FH1|Ductal cells
LRP5_DKK1	FH1|Ductal cells	0.008	0.15	CTRL-OA	Control	OA500	FH1	yes	LRP5_DKK1_FH1|Ductal cells
SPP1_PTGER4	FH1|Ductal cells	0	0.324	CTRL	Control	CTRL	FH1	yes	SPP1_PTGER4_FH1|Ductal cells
SPP1_PTGER4	FH1|Ductal cells	0	0.301	OA500	Treated	OA500	FH1	yes	SPP1_PTGER4_FH1|Ductal cells
NOTCH1_DLK1	FH1|Ductal cells	0	0.37	CTRL-TGFB1	Control	TGFB1	FH1	yes	NOTCH1_DLK1_FH1|Ductal cells
TGFB1_integrin_aVb6_complex	FH1|Ductal cells	0	0.446	OA500	Treated	OA500	FH1	yes	TGFB1_integrin_aVb6_complex_FH1|Ductal cells
SPP1_PTGER4	FH1|Ductal cells	0.022	0.364	PA	Treated	PA	FH1	yes	SPP1_PTGER4_FH1|Ductal cells
LRP5_DKK1	FH1|Ductal cells	0	0.111	PA	Treated	PA	FH1	yes	LRP5_DKK1_FH1|Ductal cells
LRP5_DKK1	FH1|Ductal cells	0.04	0.102	CTRL-PA	Control	PA	FH1	yes	LRP5_DKK1_FH1|Ductal cells
CDH6_CDH6	FH1|Ductal cells	0	0.567	PA	Treated	PA	FH1	yes	CDH6_CDH6_FH1|Ductal cells
NRP1_VEGFA	FH1|Ductal cells	0	0.201	CTRL	Control	CTRL	FH1	yes	NRP1_VEGFA_FH1|Ductal cells
CDH6_CDH6	FH1|Ductal cells	0	0.572	CTRL-TGFB1	Control	TGFB1	FH1	yes	CDH6_CDH6_FH1|Ductal cells
CEACAM1_CEACAM6	FH1|Ductal cells	0.004	0.244	CTRL-OA	Control	OA500	FH1	yes	CEACAM1_CEACAM6_FH1|Ductal cells
NTS_SORT1	FH1|Ductal cells	0	0.548	PA	Treated	PA	FH1	yes	NTS_SORT1_FH1|Ductal cells
NTS_SORT1	FH1|Ductal cells	0	0.57	CTRL-PA	Control	PA	FH1	yes	NTS_SORT1_FH1|Ductal cells
NOTCH1_JAG1	FH1|Ductal cells	0	0.333	CTRL-TGFB1	Control	TGFB1	FH1	yes	NOTCH1_JAG1_FH1|Ductal cells
TGFB1_integrin_aVb6_complex	FH1|Ductal cells	0	0.333	CTRL-OA	Control	OA500	FH1	yes	TGFB1_integrin_aVb6_complex_FH1|Ductal cells
TGFB1_integrin_aVb6_complex	FH1|Ductal cells	0	0.633	TGFB1	Treated	TGFB1	FH1	yes	TGFB1_integrin_aVb6_complex_FH1|Ductal cells
LRP5_DKK1	FH1|Ductal cells	0	0.147	CTRL	Control	CTRL	FH1	yes	LRP5_DKK1_FH1|Ductal cells
TGFB1_integrin_aVb6_complex	FH1|Ductal cells	0	0.379	CTRL	Control	CTRL	FH1	yes	TGFB1_integrin_aVb6_complex_FH1|Ductal cells
NRP2_VEGFA	FH1|Ductal cells	0.008	0.304	TGFB1	Treated	TGFB1	FH1	yes	NRP2_VEGFA_FH1|Ductal cells
SPP1_CD44	FH1|Ductal cells	0	0.379	OA500	Treated	OA500	FH1	yes	SPP1_CD44_FH1|Ductal cells
CDH6_CDH6	FH1|Ductal cells	0	0.75	OA500	Treated	OA500	FH1	yes	CDH6_CDH6_FH1|Ductal cells
CEACAM6_CEACAM6	FH1|Ductal cells	0	0.237	PA	Treated	PA	FH1	yes	CEACAM6_CEACAM6_FH1|Ductal cells
ICAM1_AREG	FH1|Ductal cells	0	0.982	OA500	Treated	OA500	FH1	yes	ICAM1_AREG_FH1|Ductal cells
TGFB1_integrin_aVb6_complex	FH1|Ductal cells	0	0.444	CTRL-PA	Control	PA	FH1	yes	TGFB1_integrin_aVb6_complex_FH1|Ductal cells
CDH6_CDH6	FH1|Ductal cells	0	0.702	CTRL	Control	CTRL	FH1	yes	CDH6_CDH6_FH1|Ductal cells
CDH6_CDH6	FH1|Ductal cells	0	0.321	CTRL-OA	Control	OA500	FH1	yes	CDH6_CDH6_FH1|Ductal cells
NTS_SORT1	FH1|Ductal cells	0	0.165	CTRL-OA	Control	OA500	FH1	yes	NTS_SORT1_FH1|Ductal cells
SPP1_CD44	FH1|Ductal cells	0	0.369	CTRL-OA	Control	OA500	FH1	yes	SPP1_CD44_FH1|Ductal cells
TGFB1_integrin_aVb6_complex	FH1|Ductal cells	0	0.421	PA	Treated	PA	FH1	yes	TGFB1_integrin_aVb6_complex_FH1|Ductal cells
CEACAM6_CEACAM6	FH1|Ductal cells	0.004	0.229	CTRL-PA	Control	PA	FH1	yes	CEACAM6_CEACAM6_FH1|Ductal cells
CDH6_CDH6	FH1|FH1	0	0.5	PA	Treated	PA	FH1	yes	CDH6_CDH6_FH1|FH1
LRP5_DKK1	FH1|FH1	0	0.243	CTRL-OA	Control	OA500	FH1	yes	LRP5_DKK1_FH1|FH1
NRP2_VEGFA	FH1|FH1	0	0.404	TGFB1	Treated	TGFB1	FH1	yes	NRP2_VEGFA_FH1|FH1
EPOR_KITLG	FH1|FH1	0	0.107	CTRL-TGFB1	Control	TGFB1	FH1	yes	EPOR_KITLG_FH1|FH1
AGT_AGTR1	FH1|FH1	0	0.202	OA500	Treated	OA500	FH1	yes	AGT_AGTR1_FH1|FH1
NRP1_VEGFA	FH1|FH1	0	0.193	PA	Treated	PA	FH1	yes	NRP1_VEGFA_FH1|FH1
NRP2_VEGFA	FH1|FH1	0	0.261	CTRL	Control	CTRL	FH1	yes	NRP2_VEGFA_FH1|FH1
FGFR2_FGFR3	FH1|FH1	0	0.083	CTRL-OA	Control	OA500	FH1	yes	FGFR2_FGFR3_FH1|FH1
CD44_FGFR2	FH1|FH1	0	0.045	CTRL-OA	Control	OA500	FH1	yes	CD44_FGFR2_FH1|FH1
NRP2_VEGFA	FH1|FH1	0	0.22	CTRL-OA	Control	OA500	FH1	yes	NRP2_VEGFA_FH1|FH1
SPP1_CD44	FH1|FH1	0	0.335	CTRL-OA	Control	OA500	FH1	yes	SPP1_CD44_FH1|FH1
LRP5_DKK1	FH1|FH1	0	0.205	OA500	Treated	OA500	FH1	yes	LRP5_DKK1_FH1|FH1
LRP5_DKK1	FH1|FH1	0	0.118	PA	Treated	PA	FH1	yes	LRP5_DKK1_FH1|FH1
SPP1_PTGER4	FH1|FH1	0	0.318	OA500	Treated	OA500	FH1	yes	SPP1_PTGER4_FH1|FH1
ABCA1_APOA1	FH1|FH1	0	0.46	CTRL	Control	CTRL	FH1	yes	ABCA1_APOA1_FH1|FH1
CDH6_CDH6	FH1|FH1	0	0.533	CTRL	Control	CTRL	FH1	yes	CDH6_CDH6_FH1|FH1
AGT_AGTR1	FH1|FH1	0	0.069	CTRL-OA	Control	OA500	FH1	yes	AGT_AGTR1_FH1|FH1
LRP5_DKK1	FH1|FH1	0	0.127	CTRL-PA	Control	PA	FH1	yes	LRP5_DKK1_FH1|FH1
TGFB1_integrin_aVb6_complex	FH1|FH1	0	0.313	CTRL-PA	Control	PA	FH1	yes	TGFB1_integrin_aVb6_complex_FH1|FH1
LRP5_DKK1	FH1|FH1	0.044	0.157	CTRL-TGFB1	Control	TGFB1	FH1	yes	LRP5_DKK1_FH1|FH1
SPP1_CD44	FH1|FH1	0	0.328	OA500	Treated	OA500	FH1	yes	SPP1_CD44_FH1|FH1
LRP5_DKK1	FH1|FH1	0	0.222	CTRL	Control	CTRL	FH1	yes	LRP5_DKK1_FH1|FH1
NOTCH1_JAG1	FH1|FH1	0	0.22	CTRL-TGFB1	Control	TGFB1	FH1	yes	NOTCH1_JAG1_FH1|FH1
RAreceptor_RXRA_atRetinoicAcid_byALDH1A1	FH1|FH1	0	0.144	TGFB1	Treated	TGFB1	FH1	yes	RAreceptor_RXRA_atRetinoicAcid_byALDH1A1_FH1|FH1
NRP1_VEGFA	FH1|FH1	0	0.257	CTRL	Control	CTRL	FH1	yes	NRP1_VEGFA_FH1|FH1
NTS_SORT1	FH1|FH1	0	0.561	CTRL-PA	Control	PA	FH1	yes	NTS_SORT1_FH1|FH1
CEACAM6_CEACAM6	FH1|FH1	0	0.336	PA	Treated	PA	FH1	yes	CEACAM6_CEACAM6_FH1|FH1
TGFB1_integrin_aVb6_complex	FH1|FH1	0	0.174	CTRL-TGFB1	Control	TGFB1	FH1	yes	TGFB1_integrin_aVb6_complex_FH1|FH1
NTS_SORT1	FH1|FH1	0	0.534	PA	Treated	PA	FH1	yes	NTS_SORT1_FH1|FH1
ABCA1_APOA1	FH1|FH1	0	0.418	PA	Treated	PA	FH1	yes	ABCA1_APOA1_FH1|FH1
NTS_SORT1	FH1|FH1	0.028	0.147	CTRL-OA	Control	OA500	FH1	yes	NTS_SORT1_FH1|FH1
ABCA1_APOA1	FH1|FH1	0	0.545	CTRL-OA	Control	OA500	FH1	yes	ABCA1_APOA1_FH1|FH1
ICAM1_AREG	FH1|FH1	0.008	0.433	TGFB1	Treated	TGFB1	FH1	yes	ICAM1_AREG_FH1|FH1
CXCL2_DPP4	FH1|FH1	0	0.213	CTRL	Control	CTRL	FH1	yes	CXCL2_DPP4_FH1|FH1
NRP1_VEGFA	FH1|FH1	0	0.268	OA500	Treated	OA500	FH1	yes	NRP1_VEGFA_FH1|FH1
NRP1_VEGFA	FH1|FH1	0	0.486	CTRL-TGFB1	Control	TGFB1	FH1	yes	NRP1_VEGFA_FH1|FH1
CXCL2_DPP4	FH1|FH1	0	0.112	CTRL-PA	Control	PA	FH1	yes	CXCL2_DPP4_FH1|FH1
TGFB1_integrin_aVb6_complex	FH1|FH1	0	0.339	OA500	Treated	OA500	FH1	yes	TGFB1_integrin_aVb6_complex_FH1|FH1
CEACAM6_CEACAM6	FH1|FH1	0	0.251	TGFB1	Treated	TGFB1	FH1	yes	CEACAM6_CEACAM6_FH1|FH1
CDH6_CDH6	FH1|FH1	0	0.225	CTRL-OA	Control	OA500	FH1	yes	CDH6_CDH6_FH1|FH1
CDH6_CDH6	FH1|FH1	0	0.54	CTRL-PA	Control	PA	FH1	yes	CDH6_CDH6_FH1|FH1
ABCA1_APOA1	FH1|FH1	0	0.589	CTRL-PA	Control	PA	FH1	yes	ABCA1_APOA1_FH1|FH1
CEACAM6_CEACAM6	FH1|FH1	0	0.325	CTRL-PA	Control	PA	FH1	yes	CEACAM6_CEACAM6_FH1|FH1
RAreceptor_RXRA_atRetinoicAcid_byALDH1A1	FH1|FH1	0	0.438	CTRL-OA	Control	OA500	FH1	yes	RAreceptor_RXRA_atRetinoicAcid_byALDH1A1_FH1|FH1
CEACAM6_CEACAM6	FH1|FH1	0	0.354	CTRL-TGFB1	Control	TGFB1	FH1	yes	CEACAM6_CEACAM6_FH1|FH1
ABCA1_APOA1	FH1|FH1	0	0.301	TGFB1	Treated	TGFB1	FH1	yes	ABCA1_APOA1_FH1|FH1
TFF1_FGFR2	FH1|FH1	0	0.265	CTRL-OA	Control	OA500	FH1	yes	TFF1_FGFR2_FH1|FH1
TGFB1_integrin_aVb6_complex	FH1|FH1	0.004	0.228	CTRL-OA	Control	OA500	FH1	yes	TGFB1_integrin_aVb6_complex_FH1|FH1
CDH6_CDH6	FH1|FH1	0.027	0.539	CTRL-TGFB1	Control	TGFB1	FH1	yes	CDH6_CDH6_FH1|FH1
CDH6_CDH6	FH1|FH1	0	0.637	OA500	Treated	OA500	FH1	yes	CDH6_CDH6_FH1|FH1
NRP1_VEGFA	FH1|FH1	0	0.226	CTRL-OA	Control	OA500	FH1	yes	NRP1_VEGFA_FH1|FH1
TGFB1_integrin_aVb6_complex	FH1|FH1	0.044	0.31	PA	Treated	PA	FH1	yes	TGFB1_integrin_aVb6_complex_FH1|FH1
TFF1_FGFR2	FH1|cAH	0	0.109	CTRL-PA	Control	PA	FH1	yes	TFF1_FGFR2_FH1|cAH
LRP5_DKK1	FH1|cAH	0	0.425	CTRL-OA	Control	OA500	FH1	yes	LRP5_DKK1_FH1|cAH
SPP1_PTGER4	FH1|cAH	0	0.319	OA500	Treated	OA500	FH1	yes	SPP1_PTGER4_FH1|cAH
CDH6_CDH6	FH1|cAH	0.008	0.5	PA	Treated	PA	FH1	yes	CDH6_CDH6_FH1|cAH
NRP2_VEGFA	FH1|cAH	0.008	0.231	CTRL	Control	CTRL	FH1	yes	NRP2_VEGFA_FH1|cAH
NOTCH1_DLK1	FH1|cAH	0	0.287	CTRL-TGFB1	Control	TGFB1	FH1	yes	NOTCH1_DLK1_FH1|cAH
AGT_AGTR1	FH1|cAH	0	0.063	CTRL-OA	Control	OA500	FH1	yes	AGT_AGTR1_FH1|cAH
AGT_AGTR1	FH1|cAH	0	0.187	OA500	Treated	OA500	FH1	yes	AGT_AGTR1_FH1|cAH
TFF1_FGFR2	FH1|cAH	0	0.156	CTRL	Control	CTRL	FH1	yes	TFF1_FGFR2_FH1|cAH
SPP1_CD44	FH1|cAH	0	0.323	OA500	Treated	OA500	FH1	yes	SPP1_CD44_FH1|cAH
NRP1_VEGFA	FH1|cAH	0.024	0.155	CTRL-OA	Control	OA500	FH1	yes	NRP1_VEGFA_FH1|cAH
NTS_SORT1	FH1|cAH	0	0.582	CTRL-PA	Control	PA	FH1	yes	NTS_SORT1_FH1|cAH
NRP2_VEGFA	FH1|cAH	0.047	0.337	TGFB1	Treated	TGFB1	FH1	yes	NRP2_VEGFA_FH1|cAH
CDH6_CDH6	FH1|cAH	0	0.694	OA500	Treated	OA500	FH1	yes	CDH6_CDH6_FH1|cAH
NRP1_VEGFA	FH1|cAH	0	0.228	CTRL	Control	CTRL	FH1	yes	NRP1_VEGFA_FH1|cAH
CD44_FGFR2	FH1|cAH	0	0.059	CTRL-OA	Control	OA500	FH1	yes	CD44_FGFR2_FH1|cAH
TFF1_FGFR2	FH1|cAH	0	0.279	CTRL-OA	Control	OA500	FH1	yes	TFF1_FGFR2_FH1|cAH
NTS_SORT1	FH1|cAH	0	0.554	PA	Treated	PA	FH1	yes	NTS_SORT1_FH1|cAH
LRP5_DKK1	FH1|cAH	0	0.31	OA500	Treated	OA500	FH1	yes	LRP5_DKK1_FH1|cAH
TIMP1_FGFR2	FH1|cAH	0	0.502	CTRL-TGFB1	Control	TGFB1	FH1	yes	TIMP1_FGFR2_FH1|cAH
CXCL2_DPP4	FH1|cAH	0.004	0.115	CTRL-PA	Control	PA	FH1	yes	CXCL2_DPP4_FH1|cAH
CDH6_CDH6	FH1|cAH	0	0.493	CTRL	Control	CTRL	FH1	yes	CDH6_CDH6_FH1|cAH
LRP5_DKK1	FH1|cAH	0	0.229	CTRL-TGFB1	Control	TGFB1	FH1	yes	LRP5_DKK1_FH1|cAH
CXCL2_DPP4	FH1|cAH	0	0.21	CTRL	Control	CTRL	FH1	yes	CXCL2_DPP4_FH1|cAH
FGFR2_FGFR3	FH1|cAH	0	0.072	CTRL-OA	Control	OA500	FH1	yes	FGFR2_FGFR3_FH1|cAH
CDH6_CDH6	FH1|cAH	0	0.216	CTRL-OA	Control	OA500	FH1	yes	CDH6_CDH6_FH1|cAH
LRP5_DKK1	FH1|cAH	0	0.144	TGFB1	Treated	TGFB1	FH1	yes	LRP5_DKK1_FH1|cAH
LRP5_DKK1	FH1|cAH	0.008	0.125	CTRL-PA	Control	PA	FH1	yes	LRP5_DKK1_FH1|cAH
TIMP1_FGFR2	FH1|cAH	0	0.982	CTRL-PA	Control	PA	FH1	yes	TIMP1_FGFR2_FH1|cAH
CXCL2_DPP4	FH1|cAH	0	0.274	TGFB1	Treated	TGFB1	FH1	yes	CXCL2_DPP4_FH1|cAH
LRP5_DKK1	FH1|cAH	0	0.22	CTRL	Control	CTRL	FH1	yes	LRP5_DKK1_FH1|cAH
LRP5_DKK1	FH1|cAH	0.008	0.118	PA	Treated	PA	FH1	yes	LRP5_DKK1_FH1|cAH
RAreceptor_RXRA_atRetinoicAcid_byALDH1A1	FH1|cAH	0.012	0.117	TGFB1	Treated	TGFB1	FH1	yes	RAreceptor_RXRA_atRetinoicAcid_byALDH1A1_FH1|cAH
TIMP1_FGFR2	FH1|Fibroblasts	0	0.491	CTRL-TGFB1	Control	TGFB1	FH1	yes	TIMP1_FGFR2_FH1|Fibroblasts
SFRP5_WNT6	FH1|Fibroblasts	0	0.43	PA	Treated	PA	FH1	yes	SFRP5_WNT6_FH1|Fibroblasts
SFRP5_WNT6	FH1|Fibroblasts	0	0.286	OA500	Treated	OA500	FH1	yes	SFRP5_WNT6_FH1|Fibroblasts
TGFB1_integrin_aVb6_complex	FH1|Fibroblasts	0	0.408	CTRL-OA	Control	OA500	FH1	yes	TGFB1_integrin_aVb6_complex_FH1|Fibroblasts
SFRP5_WNT6	FH1|Fibroblasts	0	0.357	CTRL-PA	Control	PA	FH1	yes	SFRP5_WNT6_FH1|Fibroblasts
SFRP1_WNT6	FH1|Fibroblasts	0	0.357	CTRL-PA	Control	PA	FH1	yes	SFRP1_WNT6_FH1|Fibroblasts
SFRP1_WNT6	FH1|Fibroblasts	0	0.423	PA	Treated	PA	FH1	yes	SFRP1_WNT6_FH1|Fibroblasts
TGFB1_integrin_aVb6_complex	FH1|Fibroblasts	0	0.447	CTRL-PA	Control	PA	FH1	yes	TGFB1_integrin_aVb6_complex_FH1|Fibroblasts
SFRP1_WNT6	FH1|Fibroblasts	0	0.259	CTRL-TGFB1	Control	TGFB1	FH1	yes	SFRP1_WNT6_FH1|Fibroblasts
PTGER4_ProstaglandinE2_byPTGES	FH1|Fibroblasts	0	0.266	OA500	Treated	OA500	FH1	yes	PTGER4_ProstaglandinE2_byPTGES_FH1|Fibroblasts
FZD5_LRP5_WNT6	FH1|Fibroblasts	0	0.383	PA	Treated	PA	FH1	yes	FZD5_LRP5_WNT6_FH1|Fibroblasts
SPP1_CD44	FH1|Fibroblasts	0	0.334	CTRL-OA	Control	OA500	FH1	yes	SPP1_CD44_FH1|Fibroblasts
FZD5_LRP5_WNT6	FH1|Fibroblasts	0	0.313	CTRL-PA	Control	PA	FH1	yes	FZD5_LRP5_WNT6_FH1|Fibroblasts
NTS_SORT1	FH1|Fibroblasts	0.004	0.153	CTRL-OA	Control	OA500	FH1	yes	NTS_SORT1_FH1|Fibroblasts
FZD5_LRP5_WNT6	FH1|Fibroblasts	0	0.246	CTRL-TGFB1	Control	TGFB1	FH1	yes	FZD5_LRP5_WNT6_FH1|Fibroblasts
FZD5_LRP5_WNT6	FH1|Fibroblasts	0	0.324	CTRL	Control	CTRL	FH1	yes	FZD5_LRP5_WNT6_FH1|Fibroblasts
FZD5_LRP5_WNT6	FH1|Fibroblasts	0	0.448	CTRL-OA	Control	OA500	FH1	yes	FZD5_LRP5_WNT6_FH1|Fibroblasts
TGFB1_integrin_aVb6_complex	FH1|Fibroblasts	0	0.555	OA500	Treated	OA500	FH1	yes	TGFB1_integrin_aVb6_complex_FH1|Fibroblasts
FZD5_LRP5_WNT6	FH1|Fibroblasts	0	0.323	OA500	Treated	OA500	FH1	yes	FZD5_LRP5_WNT6_FH1|Fibroblasts
SFRP1_WNT6	FH1|Fibroblasts	0	0.427	CTRL-OA	Control	OA500	FH1	yes	SFRP1_WNT6_FH1|Fibroblasts
TGFB1_integrin_aVb6_complex	FH1|Fibroblasts	0	0.456	CTRL	Control	CTRL	FH1	yes	TGFB1_integrin_aVb6_complex_FH1|Fibroblasts
TGFB1_integrin_aVb6_complex	FH1|Fibroblasts	0	0.461	PA	Treated	PA	FH1	yes	TGFB1_integrin_aVb6_complex_FH1|Fibroblasts
FZD5_LRP5_WNT6	FH1|Fibroblasts	0	0.154	TGFB1	Treated	TGFB1	FH1	yes	FZD5_LRP5_WNT6_FH1|Fibroblasts
LRP5_SOSTDC1	FH1|Fibroblasts	0	0.113	CTRL-OA	Control	OA500	FH1	yes	LRP5_SOSTDC1_FH1|Fibroblasts
TGFB1_integrin_aVb6_complex	FH1|Fibroblasts	0	0.211	CTRL-TGFB1	Control	TGFB1	FH1	yes	TGFB1_integrin_aVb6_complex_FH1|Fibroblasts
SFRP5_WNT6	FH1|Fibroblasts	0	0.41	CTRL-OA	Control	OA500	FH1	yes	SFRP5_WNT6_FH1|Fibroblasts
SFRP5_WNT6	FH1|Fibroblasts	0	0.317	CTRL-TGFB1	Control	TGFB1	FH1	yes	SFRP5_WNT6_FH1|Fibroblasts
SFRP5_WNT6	FH1|Fibroblasts	0	0.242	TGFB1	Treated	TGFB1	FH1	yes	SFRP5_WNT6_FH1|Fibroblasts
SPP1_CD44	FH1|Fibroblasts	0.027	0.357	PA	Treated	PA	FH1	yes	SPP1_CD44_FH1|Fibroblasts
SPP1_CD44	FH1|Fibroblasts	0	0.339	OA500	Treated	OA500	FH1	yes	SPP1_CD44_FH1|Fibroblasts
SFRP1_WNT6	FH1|Fibroblasts	0.035	0.367	TGFB1	Treated	TGFB1	FH1	yes	SFRP1_WNT6_FH1|Fibroblasts
NTS_SORT1	FH1|Fibroblasts	0	0.507	CTRL-PA	Control	PA	FH1	yes	NTS_SORT1_FH1|Fibroblasts
LRP5_SOSTDC1	FH1|Fibroblasts	0	0.094	PA	Treated	PA	FH1	yes	LRP5_SOSTDC1_FH1|Fibroblasts
FGFR2_FGFR3	FH1|Fibroblasts	0	0.068	CTRL-OA	Control	OA500	FH1	yes	FGFR2_FGFR3_FH1|Fibroblasts
NTS_SORT1	FH1|Fibroblasts	0	0.512	PA	Treated	PA	FH1	yes	NTS_SORT1_FH1|Fibroblasts
RAreceptor_RXRA_atRetinoicAcid_byALDH1A1	FH1|HB1	0	0.5	CTRL-OA	Control	OA500	FH1	yes	RAreceptor_RXRA_atRetinoicAcid_byALDH1A1_FH1|HB1
TGFB1_integrin_aVb6_complex	FH1|HB1	0	0.252	CTRL	Control	CTRL	FH1	yes	TGFB1_integrin_aVb6_complex_FH1|HB1
TGFB1_integrin_aVb6_complex	FH1|HB1	0.004	0.421	OA500	Treated	OA500	FH1	yes	TGFB1_integrin_aVb6_complex_FH1|HB1
CEACAM6_CEACAM6	FH1|HB1	0	0.33	TGFB1	Treated	TGFB1	FH1	yes	CEACAM6_CEACAM6_FH1|HB1
CEACAM6_CEACAM6	FH1|HB1	0	0.573	CTRL-TGFB1	Control	TGFB1	FH1	yes	CEACAM6_CEACAM6_FH1|HB1
TGFB1_integrin_aVb6_complex	FH1|HB1	0.02	0.179	CTRL-TGFB1	Control	TGFB1	FH1	yes	TGFB1_integrin_aVb6_complex_FH1|HB1
VEGFA_FLT1	FH1|HB1	0	0.333	TGFB1	Treated	TGFB1	FH1	yes	VEGFA_FLT1_FH1|HB1
ABCA1_APOA1	FH1|HB1	0	0.651	TGFB1	Treated	TGFB1	FH1	yes	ABCA1_APOA1_FH1|HB1
DHEAsulfate_bySULT1E1_PPARD	FH1|HB1	0	0.357	TGFB1	Treated	TGFB1	FH1	yes	DHEAsulfate_bySULT1E1_PPARD_FH1|HB1
TGFB1_integrin_aVb6_complex	FH1|HB1	0	0.381	PA	Treated	PA	FH1	yes	TGFB1_integrin_aVb6_complex_FH1|HB1
CDH6_CDH6	FH1|HB1	0	0.413	CTRL	Control	CTRL	FH1	yes	CDH6_CDH6_FH1|HB1
TGFB1_integrin_aVb6_complex	FH1|HB1	0	0.284	CTRL-OA	Control	OA500	FH1	yes	TGFB1_integrin_aVb6_complex_FH1|HB1
PTGER4_ProstaglandinE2_byPTGES	FH1|HB1	0.028	0.094	TGFB1	Treated	TGFB1	FH1	yes	PTGER4_ProstaglandinE2_byPTGES_FH1|HB1
TNFRSF11B_TNFSF10	FH1|HB1	0	0.107	PA	Treated	PA	FH1	yes	TNFRSF11B_TNFSF10_FH1|HB1
NRP1_VEGFA	FH1|HB1	0	0.174	CTRL-OA	Control	OA500	FH1	yes	NRP1_VEGFA_FH1|HB1
CEACAM6_CEACAM6	FH1|HB1	0	0.562	CTRL	Control	CTRL	FH1	yes	CEACAM6_CEACAM6_FH1|HB1
CEACAM6_CEACAM6	FH1|HB1	0	0.517	PA	Treated	PA	FH1	yes	CEACAM6_CEACAM6_FH1|HB1
DPP4_CXCL12	FH1|HB1	0.039	0.101	CTRL-PA	Control	PA	FH1	yes	DPP4_CXCL12_FH1|HB1
NTS_SORT1	FH1|HB1	0	0.533	PA	Treated	PA	FH1	yes	NTS_SORT1_FH1|HB1
TNFRSF11B_TNFSF10	FH1|HB1	0	0.087	CTRL	Control	CTRL	FH1	yes	TNFRSF11B_TNFSF10_FH1|HB1
CDH6_CDH6	FH1|HB1	0	0.167	CTRL-OA	Control	OA500	FH1	yes	CDH6_CDH6_FH1|HB1
SPP1_CD44	FH1|HB1	0	0.315	OA500	Treated	OA500	FH1	yes	SPP1_CD44_FH1|HB1
CDH6_CDH6	FH1|HB1	0	0.554	PA	Treated	PA	FH1	yes	CDH6_CDH6_FH1|HB1
CXCL2_DPP4	FH1|HB1	0	0.278	CTRL	Control	CTRL	FH1	yes	CXCL2_DPP4_FH1|HB1
TGFB1_integrin_aVb6_complex	FH1|HB1	0.004	0.345	CTRL-PA	Control	PA	FH1	yes	TGFB1_integrin_aVb6_complex_FH1|HB1
NTS_SORT1	FH1|HB1	0	0.515	CTRL-PA	Control	PA	FH1	yes	NTS_SORT1_FH1|HB1
PDGFB_PDGFRB	FH1|HB1	0.004	0.241	TGFB1	Treated	TGFB1	FH1	yes	PDGFB_PDGFRB_FH1|HB1
CXCL2_DPP4	FH1|HB1	0	0.309	PA	Treated	PA	FH1	yes	CXCL2_DPP4_FH1|HB1
PDGFA_PDGFRA	FH1|HB1	0	0.215	CTRL-TGFB1	Control	TGFB1	FH1	yes	PDGFA_PDGFRA_FH1|HB1
CXCL2_DPP4	FH1|HB1	0	0.179	CTRL-PA	Control	PA	FH1	yes	CXCL2_DPP4_FH1|HB1
SPP1_PTGER4	FH1|HB1	0	0.347	OA500	Treated	OA500	FH1	yes	SPP1_PTGER4_FH1|HB1
CXCL2_DPP4	FH1|HB1	0	0.269	CTRL-OA	Control	OA500	FH1	yes	CXCL2_DPP4_FH1|HB1
ABCA1_APOA1	FH1|HB1	0	0.743	CTRL-PA	Control	PA	FH1	yes	ABCA1_APOA1_FH1|HB1
CEACAM6_CEACAM6	FH1|HB1	0	0.794	CTRL-OA	Control	OA500	FH1	yes	CEACAM6_CEACAM6_FH1|HB1
RAreceptor_RXRA_atRetinoicAcid_byALDH1A1	FH1|HB1	0.02	0.129	TGFB1	Treated	TGFB1	FH1	yes	RAreceptor_RXRA_atRetinoicAcid_byALDH1A1_FH1|HB1
CEACAM6_CEACAM6	FH1|HB1	0.004	0.295	CTRL-PA	Control	PA	FH1	yes	CEACAM6_CEACAM6_FH1|HB1
SHH_HHIP	FH1|HB1	0	0.147	CTRL	Control	CTRL	FH1	yes	SHH_HHIP_FH1|HB1
ABCA1_APOA1	FH1|HB1	0	0.656	PA	Treated	PA	FH1	yes	ABCA1_APOA1_FH1|HB1
ABCA1_APOA1	FH1|HB1	0	0.907	CTRL	Control	CTRL	FH1	yes	ABCA1_APOA1_FH1|HB1
ABCA1_APOA1	FH1|HB1	0	0.877	OA500	Treated	OA500	FH1	yes	ABCA1_APOA1_FH1|HB1
CEACAM1_CEACAM6	FH1|HB1	0	0.699	CTRL-OA	Control	OA500	FH1	yes	CEACAM1_CEACAM6_FH1|HB1
PDGFA_PDGFRA	FH1|HB1	0.008	0.259	CTRL	Control	CTRL	FH1	yes	PDGFA_PDGFRA_FH1|HB1
TGFB1_integrin_aVb6_complex	FH1|HB2	0	0.161	CTRL-TGFB1	Control	TGFB1	FH1	yes	TGFB1_integrin_aVb6_complex_FH1|HB2
NRP1_VEGFA	FH1|HB2	0	0.226	OA500	Treated	OA500	FH1	yes	NRP1_VEGFA_FH1|HB2
CEACAM6_CEACAM6	FH1|HB2	0	0.549	TGFB1	Treated	TGFB1	FH1	yes	CEACAM6_CEACAM6_FH1|HB2
CEACAM6_CEACAM6	FH1|HB2	0	0.631	CTRL-PA	Control	PA	FH1	yes	CEACAM6_CEACAM6_FH1|HB2
ICAM1_AREG	FH1|HB2	0	0.515	OA500	Treated	OA500	FH1	yes	ICAM1_AREG_FH1|HB2
ABCA1_APOA1	FH1|HB2	0	0.67	TGFB1	Treated	TGFB1	FH1	yes	ABCA1_APOA1_FH1|HB2
NTS_SORT1	FH1|HB2	0	0.52	PA	Treated	PA	FH1	yes	NTS_SORT1_FH1|HB2
RAreceptor_RXRA_atRetinoicAcid_byALDH1A1	FH1|HB2	0	0.211	TGFB1	Treated	TGFB1	FH1	yes	RAreceptor_RXRA_atRetinoicAcid_byALDH1A1_FH1|HB2
RAreceptor_RXRA_atRetinoicAcid_byALDH1A1	FH1|HB2	0	0.611	CTRL-OA	Control	OA500	FH1	yes	RAreceptor_RXRA_atRetinoicAcid_byALDH1A1_FH1|HB2
TNFRSF11B_TNFSF10	FH1|HB2	0.008	0.128	OA500	Treated	OA500	FH1	yes	TNFRSF11B_TNFSF10_FH1|HB2
ICAM1_AREG	FH1|HB2	0.016	0.468	TGFB1	Treated	TGFB1	FH1	yes	ICAM1_AREG_FH1|HB2
NRP2_VEGFA	FH1|HB2	0.008	0.334	TGFB1	Treated	TGFB1	FH1	yes	NRP2_VEGFA_FH1|HB2
TNFRSF11B_TNFSF10	FH1|HB2	0	0.07	CTRL-OA	Control	OA500	FH1	yes	TNFRSF11B_TNFSF10_FH1|HB2
NTS_SORT1	FH1|HB2	0	0.546	CTRL-PA	Control	PA	FH1	yes	NTS_SORT1_FH1|HB2
TGFB1_integrin_aVb6_complex	FH1|HB2	0.008	0.308	CTRL-PA	Control	PA	FH1	yes	TGFB1_integrin_aVb6_complex_FH1|HB2
CEACAM1_CEACAM6	FH1|HB2	0	0.608	CTRL-OA	Control	OA500	FH1	yes	CEACAM1_CEACAM6_FH1|HB2
FGFR2_FGFR3	FH1|HB2	0	0.056	CTRL-OA	Control	OA500	FH1	yes	FGFR2_FGFR3_FH1|HB2
CXCL2_DPP4	FH1|HB2	0	0.61	OA500	Treated	OA500	FH1	yes	CXCL2_DPP4_FH1|HB2
CXCL2_DPP4	FH1|HB2	0	0.315	PA	Treated	PA	FH1	yes	CXCL2_DPP4_FH1|HB2
NRP1_VEGFA	FH1|HB2	0	0.17	CTRL-OA	Control	OA500	FH1	yes	NRP1_VEGFA_FH1|HB2
TNFRSF11B_TNFSF10	FH1|HB2	0	0.096	CTRL	Control	CTRL	FH1	yes	TNFRSF11B_TNFSF10_FH1|HB2
CEACAM6_CEACAM6	FH1|HB2	0	0.703	CTRL-OA	Control	OA500	FH1	yes	CEACAM6_CEACAM6_FH1|HB2
ABCA1_APOA1	FH1|HB2	0	0.479	CTRL-OA	Control	OA500	FH1	yes	ABCA1_APOA1_FH1|HB2
CEACAM1_CEACAM6	FH1|HB2	0	1.161	OA500	Treated	OA500	FH1	yes	CEACAM1_CEACAM6_FH1|HB2
CEACAM6_CEACAM6	FH1|HB2	0	0.612	PA	Treated	PA	FH1	yes	CEACAM6_CEACAM6_FH1|HB2
CXCL2_DPP4	FH1|HB2	0	0.13	CTRL-PA	Control	PA	FH1	yes	CXCL2_DPP4_FH1|HB2
SPP1_PTGER4	FH1|HB2	0	0.354	OA500	Treated	OA500	FH1	yes	SPP1_PTGER4_FH1|HB2
CXCL2_DPP4	FH1|HB2	0	0.298	CTRL	Control	CTRL	FH1	yes	CXCL2_DPP4_FH1|HB2
CXCL2_DPP4	FH1|HB2	0	0.235	CTRL-OA	Control	OA500	FH1	yes	CXCL2_DPP4_FH1|HB2
NRP2_VEGFA	FH1|HB2	0.02	0.206	CTRL	Control	CTRL	FH1	yes	NRP2_VEGFA_FH1|HB2
ABCA1_APOA1	FH1|HB2	0	1.055	OA500	Treated	OA500	FH1	yes	ABCA1_APOA1_FH1|HB2
ABCA1_APOA1	FH1|HB2	0	1.104	CTRL-PA	Control	PA	FH1	yes	ABCA1_APOA1_FH1|HB2
NRP1_VEGFA	FH1|HB2	0	0.203	CTRL	Control	CTRL	FH1	yes	NRP1_VEGFA_FH1|HB2
ABCA1_APOA1	FH1|HB2	0	1.049	PA	Treated	PA	FH1	yes	ABCA1_APOA1_FH1|HB2
CEACAM6_CEACAM6	FH1|HB2	0	0.767	CTRL	Control	CTRL	FH1	yes	CEACAM6_CEACAM6_FH1|HB2
TGFB1_integrin_aVb6_complex	FH1|HB2	0.02	0.312	PA	Treated	PA	FH1	yes	TGFB1_integrin_aVb6_complex_FH1|HB2
CEACAM6_CEACAM6	FH1|HB2	0	1.466	OA500	Treated	OA500	FH1	yes	CEACAM6_CEACAM6_FH1|HB2
TGFB1_integrin_aVb6_complex	FH1|HB2	0	0.327	OA500	Treated	OA500	FH1	yes	TGFB1_integrin_aVb6_complex_FH1|HB2
ABCA1_APOA1	FH1|HB2	0	0.624	CTRL	Control	CTRL	FH1	yes	ABCA1_APOA1_FH1|HB2
CEACAM6_CEACAM6	FH1|HB2	0	0.601	CTRL-TGFB1	Control	TGFB1	FH1	yes	CEACAM6_CEACAM6_FH1|HB2
CEACAM5_CEACAM6	FH1|HB2	0	1.209	OA500	Treated	OA500	FH1	yes	CEACAM5_CEACAM6_FH1|HB2
SHH_HHIP	FH1|Hepatic stellate cells	0	0.082	CTRL-PA	Control	PA	FH1	yes	SHH_HHIP_FH1|Hepatic stellate cells
LGR5_RSPO3	FH1|Hepatic stellate cells	0	0.215	CTRL-OA	Control	OA500	FH1	yes	LGR5_RSPO3_FH1|Hepatic stellate cells
SHH_HHIP	FH1|Hepatic stellate cells	0	0.136	CTRL-TGFB1	Control	TGFB1	FH1	yes	SHH_HHIP_FH1|Hepatic stellate cells
SHH_HHIP	FH1|Hepatic stellate cells	0	0.242	CTRL	Control	CTRL	FH1	yes	SHH_HHIP_FH1|Hepatic stellate cells
LRP5_DKK1	FH1|Hepatic stellate cells	0	0.127	CTRL-PA	Control	PA	FH1	yes	LRP5_DKK1_FH1|Hepatic stellate cells
DPP4_CXCL12	FH1|Hepatic stellate cells	0	0.258	OA500	Treated	OA500	FH1	yes	DPP4_CXCL12_FH1|Hepatic stellate cells
LRP5_DKK1	FH1|Hepatic stellate cells	0.012	0.19	OA500	Treated	OA500	FH1	yes	LRP5_DKK1_FH1|Hepatic stellate cells
VEGFA_FLT1	FH1|Hepatic stellate cells	0	0.262	OA500	Treated	OA500	FH1	yes	VEGFA_FLT1_FH1|Hepatic stellate cells
SHH_HHIP	FH1|Hepatic stellate cells	0	0.188	CTRL-OA	Control	OA500	FH1	yes	SHH_HHIP_FH1|Hepatic stellate cells
LRP5_SOSTDC1	FH1|Hepatic stellate cells	0	0.118	CTRL-OA	Control	OA500	FH1	yes	LRP5_SOSTDC1_FH1|Hepatic stellate cells
PDGFA_PDGFRA	FH1|Hepatic stellate cells	0	0.134	OA500	Treated	OA500	FH1	yes	PDGFA_PDGFRA_FH1|Hepatic stellate cells
PDGFB_PDGFRB	FH1|Hepatic stellate cells	0	0.226	TGFB1	Treated	TGFB1	FH1	yes	PDGFB_PDGFRB_FH1|Hepatic stellate cells
RAreceptor_RXRA_atRetinoicAcid_byALDH1A2	FH1|Hepatic stellate cells	0	0.104	CTRL-OA	Control	OA500	FH1	yes	RAreceptor_RXRA_atRetinoicAcid_byALDH1A2_FH1|Hepatic stellate cells
PDGFA_PDGFRA	FH1|Hepatic stellate cells	0	0.328	CTRL-OA	Control	OA500	FH1	yes	PDGFA_PDGFRA_FH1|Hepatic stellate cells
PDGFB_PDGFR_complex	FH1|Hepatic stellate cells	0	0.145	TGFB1	Treated	TGFB1	FH1	yes	PDGFB_PDGFR_complex_FH1|Hepatic stellate cells
PDGFA_PDGFRA	FH1|Hepatic stellate cells	0	0.267	CTRL-TGFB1	Control	TGFB1	FH1	yes	PDGFA_PDGFRA_FH1|Hepatic stellate cells
VEGFA_FLT1	FH1|Hepatic stellate cells	0	0.206	CTRL-OA	Control	OA500	FH1	yes	VEGFA_FLT1_FH1|Hepatic stellate cells
DPP4_CXCL12	FH1|Hepatic stellate cells	0	0.176	CTRL	Control	CTRL	FH1	yes	DPP4_CXCL12_FH1|Hepatic stellate cells
PDGFA_PDGFRA	FH1|Hepatic stellate cells	0	0.257	CTRL-PA	Control	PA	FH1	yes	PDGFA_PDGFRA_FH1|Hepatic stellate cells
VEGFA_FLT1	FH1|Hepatic stellate cells	0	0.338	TGFB1	Treated	TGFB1	FH1	yes	VEGFA_FLT1_FH1|Hepatic stellate cells
PDGFA_PDGFRA	FH1|Hepatic stellate cells	0	0.501	CTRL	Control	CTRL	FH1	yes	PDGFA_PDGFRA_FH1|Hepatic stellate cells
PDGFA_PDGFRA	FH1|Hepatic stellate cells	0	0.244	TGFB1	Treated	TGFB1	FH1	yes	PDGFA_PDGFRA_FH1|Hepatic stellate cells
LRP5_DKK1	FH1|Hepatic stellate cells	0	0.141	CTRL-OA	Control	OA500	FH1	yes	LRP5_DKK1_FH1|Hepatic stellate cells
PDGFA_PDGFRA	FH1|Hepatic stellate cells	0	0.199	PA	Treated	PA	FH1	yes	PDGFA_PDGFRA_FH1|Hepatic stellate cells
LRP5_DKK1	FH1|Hepatic stellate cells	0	0.166	PA	Treated	PA	FH1	yes	LRP5_DKK1_FH1|Hepatic stellate cells
PDGFB_PDGFRA	FH1|Hepatic stellate cells	0	0.145	TGFB1	Treated	TGFB1	FH1	yes	PDGFB_PDGFRA_FH1|Hepatic stellate cells
DPP4_CXCL12	FH1|Hepatic stellate cells	0	0.124	CTRL-PA	Control	PA	FH1	yes	DPP4_CXCL12_FH1|Hepatic stellate cells
CDH6_CDH6	FH1|Smooth muscle cells	0	0.539	CTRL	Control	CTRL	FH1	yes	CDH6_CDH6_FH1|Smooth muscle cells
CEACAM6_CEACAM6	FH1|Smooth muscle cells	0.004	0.284	PA	Treated	PA	FH1	yes	CEACAM6_CEACAM6_FH1|Smooth muscle cells
CDH6_CDH6	FH1|Smooth muscle cells	0	0.826	OA500	Treated	OA500	FH1	yes	CDH6_CDH6_FH1|Smooth muscle cells
SPP1_CD44	FH1|Smooth muscle cells	0	0.462	OA500	Treated	OA500	FH1	yes	SPP1_CD44_FH1|Smooth muscle cells
NTS_SORT1	FH1|Smooth muscle cells	0	0.537	PA	Treated	PA	FH1	yes	NTS_SORT1_FH1|Smooth muscle cells
TGFB1_integrin_aVb6_complex	FH1|Smooth muscle cells	0.02	0.448	OA500	Treated	OA500	FH1	yes	TGFB1_integrin_aVb6_complex_FH1|Smooth muscle cells
TGFB1_integrin_aVb6_complex	FH1|Smooth muscle cells	0	0.4	PA	Treated	PA	FH1	yes	TGFB1_integrin_aVb6_complex_FH1|Smooth muscle cells
TGFB1_integrin_aVb6_complex	FH1|Smooth muscle cells	0	0.342	CTRL	Control	CTRL	FH1	yes	TGFB1_integrin_aVb6_complex_FH1|Smooth muscle cells
SPP1_CD44	FH1|Smooth muscle cells	0	0.406	PA	Treated	PA	FH1	yes	SPP1_CD44_FH1|Smooth muscle cells
NTS_SORT1	FH1|Smooth muscle cells	0	0.637	CTRL-PA	Control	PA	FH1	yes	NTS_SORT1_FH1|Smooth muscle cells
CEACAM6_CEACAM6	FH1|Smooth muscle cells	0	0.165	TGFB1	Treated	TGFB1	FH1	yes	CEACAM6_CEACAM6_FH1|Smooth muscle cells
ICAM1_AREG	FH1|Smooth muscle cells	0.044	0.699	OA500	Treated	OA500	FH1	yes	ICAM1_AREG_FH1|Smooth muscle cells
TGFB1_integrin_aVb6_complex	FH1|Smooth muscle cells	0	0.45	CTRL-PA	Control	PA	FH1	yes	TGFB1_integrin_aVb6_complex_FH1|Smooth muscle cells
CEACAM6_CEACAM6	FH1|Smooth muscle cells	0	0.248	CTRL-TGFB1	Control	TGFB1	FH1	yes	CEACAM6_CEACAM6_FH1|Smooth muscle cells
CDH6_CDH6	FH1|Smooth muscle cells	0	0.55	PA	Treated	PA	FH1	yes	CDH6_CDH6_FH1|Smooth muscle cells
TGFB1_integrin_aVb6_complex	FH1|Smooth muscle cells	0	0.318	CTRL-OA	Control	OA500	FH1	yes	TGFB1_integrin_aVb6_complex_FH1|Smooth muscle cells
CDH6_CDH6	FH1|Smooth muscle cells	0.047	0.594	CTRL-TGFB1	Control	TGFB1	FH1	yes	CDH6_CDH6_FH1|Smooth muscle cells
SPP1_CD44	FH1|Smooth muscle cells	0	0.378	CTRL	Control	CTRL	FH1	yes	SPP1_CD44_FH1|Smooth muscle cells
LGR5_RSPO3	FH1|Smooth muscle cells	0	0.202	CTRL-OA	Control	OA500	FH1	yes	LGR5_RSPO3_FH1|Smooth muscle cells
CDH6_CDH6	FH1|Smooth muscle cells	0	0.873	TGFB1	Treated	TGFB1	FH1	yes	CDH6_CDH6_FH1|Smooth muscle cells
ICAM1_AREG	FH1|Smooth muscle cells	0	0.555	TGFB1	Treated	TGFB1	FH1	yes	ICAM1_AREG_FH1|Smooth muscle cells
CXCL2_DPP4	FH1|Smooth muscle cells	0	0.252	CTRL	Control	CTRL	FH1	yes	CXCL2_DPP4_FH1|Smooth muscle cells
CDH6_CDH6	FH1|Smooth muscle cells	0	0.663	CTRL-PA	Control	PA	FH1	yes	CDH6_CDH6_FH1|Smooth muscle cells
SPP1_CD44	FH1|Smooth muscle cells	0	0.384	CTRL-OA	Control	OA500	FH1	yes	SPP1_CD44_FH1|Smooth muscle cells
NOTCH1_DLK1	FH1|Smooth muscle cells	0.004	0.364	CTRL-TGFB1	Control	TGFB1	FH1	yes	NOTCH1_DLK1_FH1|Smooth muscle cells
TGFB1_integrin_aVb6_complex	FH1|Smooth muscle cells	0	0.637	TGFB1	Treated	TGFB1	FH1	yes	TGFB1_integrin_aVb6_complex_FH1|Smooth muscle cells
NOTCH1_JAG1	FH1|Smooth muscle cells	0.004	0.303	CTRL-TGFB1	Control	TGFB1	FH1	yes	NOTCH1_JAG1_FH1|Smooth muscle cells
CDH6_CDH6	FH1|Smooth muscle cells	0	0.296	CTRL-OA	Control	OA500	FH1	yes	CDH6_CDH6_FH1|Smooth muscle cells
TGFB1_integrin_aVb6_complex	FH1|Smooth muscle cells	0	0.242	CTRL-TGFB1	Control	TGFB1	FH1	yes	TGFB1_integrin_aVb6_complex_FH1|Smooth muscle cells
NTS_SORT1	FH1|Smooth muscle cells	0.044	0.45	OA500	Treated	OA500	FH1	yes	NTS_SORT1_FH1|Smooth muscle cells
SPP1_PTGER4	cAH|AH	0	0.498	OA500	Treated	OA500	FH2	yes	SPP1_PTGER4_cAH|AH
NRP1_VEGFA	cAH|AH	0	0.469	CTRL-TGFB1	Control	TGFB1	FH2	yes	NRP1_VEGFA_cAH|AH
TFF1_FGFR2	cAH|AH	0.016	0.142	CTRL	Control	CTRL	FH2	yes	TFF1_FGFR2_cAH|AH
NOTCH1_DLK1	cAH|AH	0	0.482	CTRL-OA	Control	OA500	FH2	yes	NOTCH1_DLK1_cAH|AH
AGT_AGTR1	cAH|AH	0	0.057	CTRL-OA	Control	OA500	FH2	yes	AGT_AGTR1_cAH|AH
CDH6_CDH6	cAH|AH	0.008	0.512	PA	Treated	PA	FH2	yes	CDH6_CDH6_cAH|AH
NOTCH1_DLK1	cAH|AH	0	0.231	OA500	Treated	OA500	FH2	yes	NOTCH1_DLK1_cAH|AH
NRP2_VEGFA	cAH|AH	0	0.169	CTRL-PA	Control	PA	FH2	yes	NRP2_VEGFA_cAH|AH
NRP1_VEGFA	cAH|AH	0	0.323	TGFB1	Treated	TGFB1	FH2	yes	NRP1_VEGFA_cAH|AH
CD44_FGFR2	cAH|AH	0	0.103	OA500	Treated	OA500	FH2	yes	CD44_FGFR2_cAH|AH
LRP5_DKK1	cAH|AH	0.004	0.159	CTRL-TGFB1	Control	TGFB1	FH2	yes	LRP5_DKK1_cAH|AH
NRP1_VEGFA	cAH|AH	0	0.199	CTRL-PA	Control	PA	FH2	yes	NRP1_VEGFA_cAH|AH
FGFR2_FGFR3	cAH|AH	0	0.299	CTRL-TGFB1	Control	TGFB1	FH2	yes	FGFR2_FGFR3_cAH|AH
LRP5_DKK1	cAH|AH	0	0.286	CTRL-OA	Control	OA500	FH2	yes	LRP5_DKK1_cAH|AH
CDH6_CDH6	cAH|AH	0	0.305	CTRL-OA	Control	OA500	FH2	yes	CDH6_CDH6_cAH|AH
NOTCH1_DLK1	cAH|AH	0	0.24	CTRL-TGFB1	Control	TGFB1	FH2	yes	NOTCH1_DLK1_cAH|AH
FGFR2_FGFR3	cAH|AH	0	0.122	CTRL-OA	Control	OA500	FH2	yes	FGFR2_FGFR3_cAH|AH
CDH6_CDH6	cAH|AH	0	0.612	CTRL	Control	CTRL	FH2	yes	CDH6_CDH6_cAH|AH
NRP1_VEGFA	cAH|AH	0.027	0.196	PA	Treated	PA	FH2	yes	NRP1_VEGFA_cAH|AH
RAreceptor_RXRA_atRetinoicAcid_byALDH1A1	cAH|AH	0.04	0.201	CTRL-TGFB1	Control	TGFB1	FH2	yes	RAreceptor_RXRA_atRetinoicAcid_byALDH1A1_cAH|AH
FGFR2_FGFR3	cAH|AH	0	0.235	CTRL-PA	Control	PA	FH2	yes	FGFR2_FGFR3_cAH|AH
NRP1_VEGFA	cAH|AH	0	0.243	CTRL	Control	CTRL	FH2	yes	NRP1_VEGFA_cAH|AH
FGFR2_FGFR3	cAH|AH	0	0.129	CTRL	Control	CTRL	FH2	yes	FGFR2_FGFR3_cAH|AH
LRP5_DKK1	cAH|AH	0	0.168	CTRL	Control	CTRL	FH2	yes	LRP5_DKK1_cAH|AH
NOTCH1_JAG1	cAH|AH	0	0.304	OA500	Treated	OA500	FH2	yes	NOTCH1_JAG1_cAH|AH
CDH6_CDH6	cAH|AH	0	0.874	OA500	Treated	OA500	FH2	yes	CDH6_CDH6_cAH|AH
NOTCH1_JAG1	cAH|AH	0.02	0.15	CTRL-OA	Control	OA500	FH2	yes	NOTCH1_JAG1_cAH|AH
NRP1_VEGFA	cAH|AH	0	0.213	CTRL-OA	Control	OA500	FH2	yes	NRP1_VEGFA_cAH|AH
LRP5_DKK1	cAH|AH	0.032	0.156	OA500	Treated	OA500	FH2	yes	LRP5_DKK1_cAH|AH
SPP1_PTGER4	cAH|AH	0	0.837	TGFB1	Treated	TGFB1	FH2	yes	SPP1_PTGER4_cAH|AH
NOTCH1_DLK1	cAH|AH	0.008	0.395	PA	Treated	PA	FH2	yes	NOTCH1_DLK1_cAH|AH
AGT_AGTR1	cAH|AH	0	0.161	OA500	Treated	OA500	FH2	yes	AGT_AGTR1_cAH|AH
RAreceptor_RXRA_atRetinoicAcid_byALDH1A1	cAH|AH	0.012	0.114	TGFB1	Treated	TGFB1	FH2	yes	RAreceptor_RXRA_atRetinoicAcid_byALDH1A1_cAH|AH
ICAM1_AREG	cAH|Cholangiocytes	0	0.964	PA	Treated	PA	FH2	yes	ICAM1_AREG_cAH|Cholangiocytes
SPP1_PTGER4	cAH|Cholangiocytes	0	0.359	CTRL	Control	CTRL	FH2	yes	SPP1_PTGER4_cAH|Cholangiocytes
SPP1_CD44	cAH|Cholangiocytes	0	0.514	CTRL-OA	Control	OA500	FH2	yes	SPP1_CD44_cAH|Cholangiocytes
VEGFA_FLT1	cAH|Cholangiocytes	0.02	0.225	OA500	Treated	OA500	FH2	yes	VEGFA_FLT1_cAH|Cholangiocytes
TGFB1_integrin_aVb6_complex	cAH|Cholangiocytes	0	0.303	CTRL	Control	CTRL	FH2	yes	TGFB1_integrin_aVb6_complex_cAH|Cholangiocytes
TNC_integrin_aVb6_complex	cAH|Cholangiocytes	0	0.271	PA	Treated	PA	FH2	yes	TNC_integrin_aVb6_complex_cAH|Cholangiocytes
SPP1_CD44	cAH|Cholangiocytes	0	0.875	TGFB1	Treated	TGFB1	FH2	yes	SPP1_CD44_cAH|Cholangiocytes
RAreceptor_RXRA_atRetinoicAcid_byALDH1A1	cAH|Cholangiocytes	0.008	0.228	CTRL-PA	Control	PA	FH2	yes	RAreceptor_RXRA_atRetinoicAcid_byALDH1A1_cAH|Cholangiocytes
CDH6_CDH6	cAH|Cholangiocytes	0	0.424	CTRL	Control	CTRL	FH2	yes	CDH6_CDH6_cAH|Cholangiocytes
CXCL2_DPP4	cAH|Cholangiocytes	0.004	0.507	OA500	Treated	OA500	FH2	yes	CXCL2_DPP4_cAH|Cholangiocytes
NOTCH1_JAG1	cAH|Cholangiocytes	0	0.416	OA500	Treated	OA500	FH2	yes	NOTCH1_JAG1_cAH|Cholangiocytes
NOTCH1_JAG1	cAH|Cholangiocytes	0.028	0.299	PA	Treated	PA	FH2	yes	NOTCH1_JAG1_cAH|Cholangiocytes
VEGFA_FLT1	cAH|Cholangiocytes	0	0.192	CTRL	Control	CTRL	FH2	yes	VEGFA_FLT1_cAH|Cholangiocytes
NRP2_VEGFA	cAH|Cholangiocytes	0.015	0.232	CTRL	Control	CTRL	FH2	yes	NRP2_VEGFA_cAH|Cholangiocytes
SPP1_CD44	cAH|Cholangiocytes	0	0.469	CTRL-PA	Control	PA	FH2	yes	SPP1_CD44_cAH|Cholangiocytes
CDH6_CDH6	cAH|Cholangiocytes	0	0.206	CTRL-OA	Control	OA500	FH2	yes	CDH6_CDH6_cAH|Cholangiocytes
SPP1_PTGER4	cAH|Cholangiocytes	0	0.502	OA500	Treated	OA500	FH2	yes	SPP1_PTGER4_cAH|Cholangiocytes
LRP5_DKK1	cAH|Cholangiocytes	0	0.146	PA	Treated	PA	FH2	yes	LRP5_DKK1_cAH|Cholangiocytes
TGFB1_integrin_aVb6_complex	cAH|Cholangiocytes	0	0.386	PA	Treated	PA	FH2	yes	TGFB1_integrin_aVb6_complex_cAH|Cholangiocytes
NRP1_VEGFA	cAH|Cholangiocytes	0	0.2	CTRL-OA	Control	OA500	FH2	yes	NRP1_VEGFA_cAH|Cholangiocytes
LRP5_DKK1	cAH|Cholangiocytes	0.024	0.205	CTRL-TGFB1	Control	TGFB1	FH2	yes	LRP5_DKK1_cAH|Cholangiocytes
TGFB1_integrin_aVb6_complex	cAH|Cholangiocytes	0.004	0.367	OA500	Treated	OA500	FH2	yes	TGFB1_integrin_aVb6_complex_cAH|Cholangiocytes
VEGFA_FLT1	cAH|Cholangiocytes	0	0.171	CTRL-OA	Control	OA500	FH2	yes	VEGFA_FLT1_cAH|Cholangiocytes
NOTCH1_JAG1	cAH|Cholangiocytes	0	0.405	CTRL-TGFB1	Control	TGFB1	FH2	yes	NOTCH1_JAG1_cAH|Cholangiocytes
CEACAM6_CEACAM6	cAH|Cholangiocytes	0	0.709	CTRL-OA	Control	OA500	FH2	yes	CEACAM6_CEACAM6_cAH|Cholangiocytes
SPP1_PTGER4	cAH|Cholangiocytes	0	0.473	CTRL-OA	Control	OA500	FH2	yes	SPP1_PTGER4_cAH|Cholangiocytes
TGFB1_integrin_aVb6_complex	cAH|Cholangiocytes	0	0.399	CTRL-PA	Control	PA	FH2	yes	TGFB1_integrin_aVb6_complex_cAH|Cholangiocytes
TGFB1_integrin_aVb6_complex	cAH|Cholangiocytes	0	0.284	CTRL-TGFB1	Control	TGFB1	FH2	yes	TGFB1_integrin_aVb6_complex_cAH|Cholangiocytes
NRP1_VEGFA	cAH|Cholangiocytes	0.012	0.25	OA500	Treated	OA500	FH2	yes	NRP1_VEGFA_cAH|Cholangiocytes
FGFR2_FGFR3	cAH|Cholangiocytes	0.035	0.061	CTRL-OA	Control	OA500	FH2	yes	FGFR2_FGFR3_cAH|Cholangiocytes
NTS_SORT1	cAH|Cholangiocytes	0	0.27	CTRL	Control	CTRL	FH2	yes	NTS_SORT1_cAH|Cholangiocytes
CEACAM6_CEACAM6	cAH|Cholangiocytes	0	0.822	CTRL	Control	CTRL	FH2	yes	CEACAM6_CEACAM6_cAH|Cholangiocytes
NOTCH1_JAG1	cAH|Cholangiocytes	0	0.309	CTRL-OA	Control	OA500	FH2	yes	NOTCH1_JAG1_cAH|Cholangiocytes
SPP1_CD44	cAH|Cholangiocytes	0	0.492	OA500	Treated	OA500	FH2	yes	SPP1_CD44_cAH|Cholangiocytes
ICAM1_AREG	cAH|Cholangiocytes	0	0.704	OA500	Treated	OA500	FH2	yes	ICAM1_AREG_cAH|Cholangiocytes
RAreceptor_RXRA_atRetinoicAcid_byALDH1A2	cAH|Cholangiocytes	0.02	0.117	CTRL-TGFB1	Control	TGFB1	FH2	yes	RAreceptor_RXRA_atRetinoicAcid_byALDH1A2_cAH|Cholangiocytes
CEACAM6_CEACAM6	cAH|Cholangiocytes	0	0.505	PA	Treated	PA	FH2	yes	CEACAM6_CEACAM6_cAH|Cholangiocytes
TNC_integrin_aVb6_complex	cAH|Cholangiocytes	0	0.293	CTRL-PA	Control	PA	FH2	yes	TNC_integrin_aVb6_complex_cAH|Cholangiocytes
SPP1_CD44	cAH|Cholangiocytes	0	0.653	PA	Treated	PA	FH2	yes	SPP1_CD44_cAH|Cholangiocytes
CXCL2_DPP4	cAH|Cholangiocytes	0	0.182	CTRL-PA	Control	PA	FH2	yes	CXCL2_DPP4_cAH|Cholangiocytes
LRP5_DKK1	cAH|Cholangiocytes	0.016	0.141	CTRL-PA	Control	PA	FH2	yes	LRP5_DKK1_cAH|Cholangiocytes
FGFR2_FGFR3	cAH|Cholangiocytes	0	0.086	CTRL	Control	CTRL	FH2	yes	FGFR2_FGFR3_cAH|Cholangiocytes
SPP1_PTGER4	cAH|Cholangiocytes	0	0.587	PA	Treated	PA	FH2	yes	SPP1_PTGER4_cAH|Cholangiocytes
SPP1_CD44	cAH|Cholangiocytes	0	0.378	CTRL	Control	CTRL	FH2	yes	SPP1_CD44_cAH|Cholangiocytes
LRP5_DKK1	cAH|Cholangiocytes	0	0.172	CTRL	Control	CTRL	FH2	yes	LRP5_DKK1_cAH|Cholangiocytes
SPP1_PTGER4	cAH|Cholangiocytes	0	0.864	TGFB1	Treated	TGFB1	FH2	yes	SPP1_PTGER4_cAH|Cholangiocytes
CXCL2_DPP4	cAH|Cholangiocytes	0	0.258	CTRL	Control	CTRL	FH2	yes	CXCL2_DPP4_cAH|Cholangiocytes
NRP1_VEGFA	cAH|Cholangiocytes	0	0.272	CTRL	Control	CTRL	FH2	yes	NRP1_VEGFA_cAH|Cholangiocytes
SPP1_PTGER4	cAH|Cholangiocytes	0	0.858	CTRL-TGFB1	Control	TGFB1	FH2	yes	SPP1_PTGER4_cAH|Cholangiocytes
TNFRSF11B_TNFSF10	cAH|Cholangiocytes	0	0.079	CTRL-OA	Control	OA500	FH2	yes	TNFRSF11B_TNFSF10_cAH|Cholangiocytes
SPP1_PTGER4	cAH|Ductal cells	0	0.856	CTRL-TGFB1	Control	TGFB1	FH2	yes	SPP1_PTGER4_cAH|Ductal cells
FGFR2_PTPRR	cAH|Ductal cells	0.012	0.057	CTRL-PA	Control	PA	FH2	yes	FGFR2_PTPRR_cAH|Ductal cells
SPP1_CD44	cAH|Ductal cells	0	0.561	OA500	Treated	OA500	FH2	yes	SPP1_CD44_cAH|Ductal cells
NRP1_VEGFA	cAH|Ductal cells	0	0.19	CTRL-OA	Control	OA500	FH2	yes	NRP1_VEGFA_cAH|Ductal cells
TGFB1_integrin_aVb6_complex	cAH|Ductal cells	0	0.41	OA500	Treated	OA500	FH2	yes	TGFB1_integrin_aVb6_complex_cAH|Ductal cells
FGFR2_FGFR3	cAH|Ductal cells	0	0.064	CTRL-OA	Control	OA500	FH2	yes	FGFR2_FGFR3_cAH|Ductal cells
NRP1_VEGFA	cAH|Ductal cells	0	0.259	TGFB1	Treated	TGFB1	FH2	yes	NRP1_VEGFA_cAH|Ductal cells
SPP1_CD44	cAH|Ductal cells	0	0.403	CTRL	Control	CTRL	FH2	yes	SPP1_CD44_cAH|Ductal cells
CDH6_CDH6	cAH|Ductal cells	0	0.312	CTRL-OA	Control	OA500	FH2	yes	CDH6_CDH6_cAH|Ductal cells
TNC_integrin_aVb6_complex	cAH|Ductal cells	0	0.261	PA	Treated	PA	FH2	yes	TNC_integrin_aVb6_complex_cAH|Ductal cells
LRP5_DKK1	cAH|Ductal cells	0	0.181	OA500	Treated	OA500	FH2	yes	LRP5_DKK1_cAH|Ductal cells
TGFB1_integrin_aVb6_complex	cAH|Ductal cells	0	0.226	CTRL-TGFB1	Control	TGFB1	FH2	yes	TGFB1_integrin_aVb6_complex_cAH|Ductal cells
CXCL2_DPP4	cAH|Ductal cells	0.004	0.18	CTRL	Control	CTRL	FH2	yes	CXCL2_DPP4_cAH|Ductal cells
CDH6_CDH6	cAH|Ductal cells	0	0.567	PA	Treated	PA	FH2	yes	CDH6_CDH6_cAH|Ductal cells
TGFB1_integrin_aVb6_complex	cAH|Ductal cells	0	0.394	CTRL-PA	Control	PA	FH2	yes	TGFB1_integrin_aVb6_complex_cAH|Ductal cells
NOTCH1_DLK1	cAH|Ductal cells	0	0.392	CTRL-TGFB1	Control	TGFB1	FH2	yes	NOTCH1_DLK1_cAH|Ductal cells
NOTCH1_DLK1	cAH|Ductal cells	0	0.748	PA	Treated	PA	FH2	yes	NOTCH1_DLK1_cAH|Ductal cells
DPP4_CXCL12	cAH|Ductal cells	0	0.135	CTRL-PA	Control	PA	FH2	yes	DPP4_CXCL12_cAH|Ductal cells
TNC_integrin_aVb6_complex	cAH|Ductal cells	0.008	0.215	CTRL-OA	Control	OA500	FH2	yes	TNC_integrin_aVb6_complex_cAH|Ductal cells
CDH6_CDH6	cAH|Ductal cells	0	0.807	OA500	Treated	OA500	FH2	yes	CDH6_CDH6_cAH|Ductal cells
SPP1_PTGER4	cAH|Ductal cells	0	0.483	OA500	Treated	OA500	FH2	yes	SPP1_PTGER4_cAH|Ductal cells
SPP1_CD44	cAH|Ductal cells	0	0.512	CTRL-OA	Control	OA500	FH2	yes	SPP1_CD44_cAH|Ductal cells
TNC_integrin_aVb6_complex	cAH|Ductal cells	0	0.289	CTRL-PA	Control	PA	FH2	yes	TNC_integrin_aVb6_complex_cAH|Ductal cells
NTS_SORT1	cAH|Ductal cells	0	0.262	CTRL	Control	CTRL	FH2	yes	NTS_SORT1_cAH|Ductal cells
SPP1_CD44	cAH|Ductal cells	0	0.871	CTRL-TGFB1	Control	TGFB1	FH2	yes	SPP1_CD44_cAH|Ductal cells
TGFB1_integrin_aVb6_complex	cAH|Ductal cells	0	0.376	PA	Treated	PA	FH2	yes	TGFB1_integrin_aVb6_complex_cAH|Ductal cells
SPP1_PTGER4	cAH|Ductal cells	0	0.599	PA	Treated	PA	FH2	yes	SPP1_PTGER4_cAH|Ductal cells
SPP1_PTGER4	cAH|Ductal cells	0	0.843	TGFB1	Treated	TGFB1	FH2	yes	SPP1_PTGER4_cAH|Ductal cells
NOTCH1_JAG1	cAH|Ductal cells	0	0.477	OA500	Treated	OA500	FH2	yes	NOTCH1_JAG1_cAH|Ductal cells
ICAM1_AREG	cAH|Ductal cells	0	0.942	OA500	Treated	OA500	FH2	yes	ICAM1_AREG_cAH|Ductal cells
NOTCH1_JAG1	cAH|Ductal cells	0	0.275	CTRL-OA	Control	OA500	FH2	yes	NOTCH1_JAG1_cAH|Ductal cells
NOTCH1_DLK1	cAH|Ductal cells	0	0.122	OA500	Treated	OA500	FH2	yes	NOTCH1_DLK1_cAH|Ductal cells
SPP1_CD44	cAH|Ductal cells	0	0.612	PA	Treated	PA	FH2	yes	SPP1_CD44_cAH|Ductal cells
TGFB1_integrin_aVb6_complex	cAH|Ductal cells	0	0.271	CTRL-OA	Control	OA500	FH2	yes	TGFB1_integrin_aVb6_complex_cAH|Ductal cells
LRP5_DKK1	cAH|Ductal cells	0.004	0.114	PA	Treated	PA	FH2	yes	LRP5_DKK1_cAH|Ductal cells
NOTCH1_JAG1	cAH|Ductal cells	0	0.355	CTRL-TGFB1	Control	TGFB1	FH2	yes	NOTCH1_JAG1_cAH|Ductal cells
LRP5_DKK1	cAH|Ductal cells	0	0.162	CTRL	Control	CTRL	FH2	yes	LRP5_DKK1_cAH|Ductal cells
CXCL2_DPP4	cAH|Ductal cells	0.044	0.11	CTRL-OA	Control	OA500	FH2	yes	CXCL2_DPP4_cAH|Ductal cells
LRP5_DKK1	cAH|Ductal cells	0.008	0.162	CTRL-OA	Control	OA500	FH2	yes	LRP5_DKK1_cAH|Ductal cells
NRP1_VEGFA	cAH|Ductal cells	0	0.22	CTRL	Control	CTRL	FH2	yes	NRP1_VEGFA_cAH|Ductal cells
SPP1_PTGER4	cAH|Ductal cells	0	0.362	CTRL	Control	CTRL	FH2	yes	SPP1_PTGER4_cAH|Ductal cells
CDH6_CDH6	cAH|Ductal cells	0	0.662	CTRL	Control	CTRL	FH2	yes	CDH6_CDH6_cAH|Ductal cells
SPP1_CD44	cAH|Ductal cells	0	0.851	TGFB1	Treated	TGFB1	FH2	yes	SPP1_CD44_cAH|Ductal cells
TGFB1_integrin_aVb6_complex	cAH|Ductal cells	0	0.353	CTRL	Control	CTRL	FH2	yes	TGFB1_integrin_aVb6_complex_cAH|Ductal cells
ICAM1_AREG	cAH|Ductal cells	0	1.017	PA	Treated	PA	FH2	yes	ICAM1_AREG_cAH|Ductal cells
NOTCH1_JAG1	cAH|Ductal cells	0	0.387	PA	Treated	PA	FH2	yes	NOTCH1_JAG1_cAH|Ductal cells
SPP1_PTGER4	cAH|Ductal cells	0	0.435	CTRL-PA	Control	PA	FH2	yes	SPP1_PTGER4_cAH|Ductal cells
SPP1_CD44	cAH|Ductal cells	0	0.45	CTRL-PA	Control	PA	FH2	yes	SPP1_CD44_cAH|Ductal cells
CDH6_CDH6	cAH|Ductal cells	0.004	0.544	CTRL-PA	Control	PA	FH2	yes	CDH6_CDH6_cAH|Ductal cells
SPP1_CD44	cAH|FH1	0	0.856	TGFB1	Treated	TGFB1	FH2	yes	SPP1_CD44_cAH|FH1
NRP2_VEGFA	cAH|FH1	0	0.237	CTRL	Control	CTRL	FH2	yes	NRP2_VEGFA_cAH|FH1
SPP1_CD44	cAH|FH1	0	0.509	OA500	Treated	OA500	FH2	yes	SPP1_CD44_cAH|FH1
NRP2_VEGFA	cAH|FH1	0.008	0.219	CTRL-OA	Control	OA500	FH2	yes	NRP2_VEGFA_cAH|FH1
TNC_integrin_aVb6_complex	cAH|FH1	0.028	0.158	CTRL-PA	Control	PA	FH2	yes	TNC_integrin_aVb6_complex_cAH|FH1
RAreceptor_RXRA_atRetinoicAcid_byALDH1A1	cAH|FH1	0	0.429	CTRL-OA	Control	OA500	FH2	yes	RAreceptor_RXRA_atRetinoicAcid_byALDH1A1_cAH|FH1
SPP1_PTGER4	cAH|FH1	0	0.499	OA500	Treated	OA500	FH2	yes	SPP1_PTGER4_cAH|FH1
RAreceptor_RXRA_atRetinoicAcid_byALDH1A1	cAH|FH1	0	0.229	CTRL-PA	Control	PA	FH2	yes	RAreceptor_RXRA_atRetinoicAcid_byALDH1A1_cAH|FH1
LRP5_DKK1	cAH|FH1	0	0.2	OA500	Treated	OA500	FH2	yes	LRP5_DKK1_cAH|FH1
AGT_AGTR1	cAH|FH1	0	0.064	CTRL-OA	Control	OA500	FH2	yes	AGT_AGTR1_cAH|FH1
FGFR2_FGFR3	cAH|FH1	0	0.097	CTRL-OA	Control	OA500	FH2	yes	FGFR2_FGFR3_cAH|FH1
CDH6_CDH6	cAH|FH1	0	0.493	CTRL	Control	CTRL	FH2	yes	CDH6_CDH6_cAH|FH1
NTS_SORT1	cAH|FH1	0.004	0.192	CTRL	Control	CTRL	FH2	yes	NTS_SORT1_cAH|FH1
SPP1_PTGER4	cAH|FH1	0	0.847	CTRL-TGFB1	Control	TGFB1	FH2	yes	SPP1_PTGER4_cAH|FH1
LRP5_DKK1	cAH|FH1	0	0.255	CTRL-OA	Control	OA500	FH2	yes	LRP5_DKK1_cAH|FH1
RAreceptor_RXRA_atRetinoicAcid_byALDH1A1	cAH|FH1	0	0.239	CTRL-TGFB1	Control	TGFB1	FH2	yes	RAreceptor_RXRA_atRetinoicAcid_byALDH1A1_cAH|FH1
LRP5_DKK1	cAH|FH1	0.024	0.161	CTRL-TGFB1	Control	TGFB1	FH2	yes	LRP5_DKK1_cAH|FH1
SPP1_PTGER4	cAH|FH1	0	0.861	TGFB1	Treated	TGFB1	FH2	yes	SPP1_PTGER4_cAH|FH1
FGFR2_FGFR3	cAH|FH1	0	0.098	CTRL	Control	CTRL	FH2	yes	FGFR2_FGFR3_cAH|FH1
AGT_AGTR1	cAH|FH1	0	0.17	OA500	Treated	OA500	FH2	yes	AGT_AGTR1_cAH|FH1
[truncated: 2,114 more rows]
