# Supplementary material for: Single‐cell transcriptomics stratifies organoid models of metabolic dysfunction‐associated steatotic liver disease
Source: EMBO J. 2023 Nov 14;42(24):e113898. doi: 10.15252/embj.2023113898 (PMC10711666; doi:10.15252/embj.2023113898)
Supplement: Supplementary file 9 — Dataset EV8 [file EMBJ-42-e113898-s008.xlsx]

## Sheet: info
Dataset EV8	Inflammation and fibrosis-related genes ordered by imputed expression at final pseudotime for stellate and hepatocyte HLO lineages, related to Figure 6g

## Sheet: 111_GO-term-genes-inflammation
Go-term genes ranked by MAGIC-imputed gene expression at final Palantir pseudotime, corresponding to y-axes of Fig. 6G										GO term	GO term ID
Cycling adult hepatocyte-like	Ductal cell-like 1	Ductal cell-like 2	Fibroblast-like 1	Hepatic stellate cell – like 1	Hepatic stellate cell – like 2	Hepatic stellate cell – like 3	Smooth muscle cell-like			Activation of innate immune response	GO:0002218
VCAM1	CXCL13	CXCL13	CD8A	CCL4	SLA2	CCL20	CXCL12			Acute inflammatory response	GO:0002526
CCL21	INS	PPBP	CCL28	LBP	ADCYAP1	FFAR2	MAVS			Chemokine activity	GO:0008009
CXCL13	PPBP	EPHA2	IL1A	CXCL13	KLKB1	CCL28	CEACAM1			Chemokine production	GO:0032602
ADCYAP1	ADCYAP1	CARD9	F3	PPBP	CCL21	IL18	CCL2			Chronic inflammatory response	GO:0002544
SYK	CARD9	CD8A	ALOX15B	APOA2	CEACAM1	CRP	CXCL6			Hepatic immune response	GO:0002384
ADORA1	CD8A	CCL5	SKAP1	KLKB1	C2CD4B	OAS1	EPHA2			Lipopolysaccharide immune receptor activity	GO:0001875
SKAP1	NUPR1	CCL2	KRT1	ZC3H12A	CFH	BLK	CCL5
NUPR1	SKAP1	PTGS2	BLNK	CXCL1	CD84	CD8B	CRP
CREBBP	CCL2	CXCL10	SYK	IL1A	CXCL1	SYK	ZC3H12A
CD8B	VCAM1	PTGES	CCL15	CCL15	MAVS	CD300A	PTAFR
PLCG2	KLRD1	NUPR1	PTPRJ	BLK	LAT2	PTGER3	HEXIM1
CRP	PTGES	CCL7	PTGES	CXCL3	F3	PTAFR	CXCL8
CD8A	CXCL12	IL6ST	EPHA2	CCL20	PTGES	CCL15	CX3CL1
HEXIM1	PLCG2	CXCL12	VAV3	CCL28	SERPINF2	ALOX15B	DNASE1
TWIST1	IL31RA	FFAR2	PPBP	SERPINA1	CXCL2	ADORA1	CCL4
C1QTNF3	CCL7	VCAM1	C1QTNF3	CXCL5	CXCL8	GSTP1	F3
C5	CRP	PLCG2	GSTP1	NCKAP1L	CREBBP	SERPINA1	IL18
LTA	HEXIM1	THBS1	KLRC4	CXCL8	TNFAIP3	APOA2	IL6ST
C6	IL18	HEXIM1	ADRA2A	CEACAM1	CXCL14	CXCL6	CCL28
PAK3	IL6ST	F3	SLA2	FFAR2	CXCL3	CCL3	CCL7
AGER	CXCL6	CXCL8	IL1RL1	F2RL1	NPY	NUPR1	GSTP1
CCL7	PAK3	NCKAP1L	PTAFR	IL18	A2M	C5	VAV3
VAV3	CD84	KLRD1	TNF	PTGER3	GSTP1	VAV3	CREBBP
APCS	LAT2	FN1	REG3A	C2CD4B	F2RL1	CCL4	PTGER3
OSM	TNFAIP3	AGER	SRC	EPHA2	EPHA2	TNF	ALOX15B
SLA2	CXCL14	PAK3	IL18	PTPRJ	C5	CCL21	C6
PTGER3	FN1	TNF	CCL3	IL1RL1	C1QTNF3	SAA2	CXCL5
BLNK	ADORA1	IL31RA	PTGS2	CCL3	CREB3L3	CARD9	PAK3
CX3CL1	PTGER3	CXCL6	KLKB1	AZU1	THBS1	TSLP	CXCL1
LAT2	PTGS2	CCL4	CD8B	SERPINF2	SAA1	FCGR2B	CCL3
KLRD1	THBS1	CX3CL1	C6	KLRD1	FN1	UGT1A1	CD74
PTGS2	CCL5	IL18	SERPINF2	C6	PAK3	OSM	ADRA2A
SERPING1	APCS	PTPRJ	MAVS	IL31RA	SAA2	SAA1	F2RL1
CXCL12	C2CD4B	PTAFR	AZU1	APCS	CCL3	C2CD4B	FN1
SERPINF2	CXCL10	CCL28	LBP	C1QTNF3	CCL2	CXCL8	PTPRJ
TSLP	VAV3	CRP	CREB3L3	IL33	OAS1	C3	CCL20
IL31RA	CD74	ADORA1	UGT1A1	PTGS2	CXCL6	NPY	C2CD4B
KLKB1	AGER	SAA1	CARD9	SERPINA3	LTA	ADCYAP1	CXCL3
CD300A	AZU1	CCL3	ADCYAP1	VCAM1	TWIST1	ZC3H12A	TNF
AZU1	CX3CL1	CXCL14	CXCL14	C3	ALOX15B	IL1A	CXCL10
EPHA2	NCKAP1L	C1QTNF3	LAT2	CXCL6	ZC3H12A	CD8A	SRC
CXCL6	CREBBP	PTGER3	CD300A	VAV3	REG3A	CXCL1	REG3A
INS	SRC	CREBBP	INS	CD300A	CCL7	CXCL5	PLCG2
PTPRJ	OSM	AZU1	CEACAM1	GSTP1	HEXIM1	IL31RA	PPBP
ADRA2A	C1QTNF3	IFI16	FFAR2	CCL7	RGCC	KRT1	CXCL13
CD84	SLA2	SRC	S100A8	TNF	PTAFR	IL33	SAA1
CARD9	CCL28	APCS	CXCL13	CD8B	CXCL5	HAMP	C3
CD74	IFI16	CD74	FCGR2B	F3	TNF	S100A8	CXCL2
IL1RL1	SAA1	ADCYAP1	OSM	THBS1	DNASE1	IL6	SAA2
UGT1A1	KLRC4	RGCC	LTA	A2M	ADRA2A	BLNK	SERPINA1
ALOX15B	TNF	CXCL1	BLK	LAT2	IL1RL1	KLRC3	IL1A
CCL2	CXCL8	SAA2	NCKAP1L	HAMP	CD74	CXCL3	LBP
CREB3L3	CCL21	CCL21	C5	CXCL10	IL33	CCL7	IL31RA
IL6	KLKB1	TNFAIP3	CCL20	SRC	CCL28	LTA	OAS1
CEACAM1	KRT1	INS	ZC3H12A	OAS1	CRP	APCS	LTA
C2CD4B	SERPING1	OSM	THBS1	CXCL2	FFAR2	AZU1	ADORA1
REG3A	BLNK	LAT2	CCL4	C5	FCGR2B	CXCL2	APOA2
RGCC	SERPINA1	TWIST1	KLRD1	UGT1A1	UGT1A1	F2RL1	PTGES
SRC	TSLP	IL1A	APCS	CD8A	OSM	CD84	SYK
CCL15	C5	C2CD4B	CRP	KLRC4	KLRC4	KLKB1	SERPINF2
F2RL1	C6	KLRC4	HEXIM1	PTAFR	NCKAP1L	F3	SERPINA3
FFAR2	CD300A	SERPINA1	DNASE1	IL6	CD8B	HEXIM1	CREB3L3
PTGES	TWIST1	F2RL1	CXCL10	SYK	KRT1	IL1RL1	TNFAIP3
OAS1	SAA2	BLK	PTGER3	BLNK	CD300A	CXCL10	HAMP
SAA2	PTPRJ	KRT1	HAMP	SKAP1	SERPINA3	PPBP	CXCL14
DNASE1	LTA	ALOX15B	SERPING1	ADCYAP1	S100A8	CXCL14	SERPING1
IL6ST	F3	UGT1A1	IL33	SLA2	CXCL10	SERPINF2	KLRD1
HAMP	IL6	LTA	FN1	IL6ST	PTGS2	KLRC4	THBS1
KLRC3	ALOX15B	TSLP	CREBBP	REG3A	BLNK	SLA2	FCGR2B
LBP	UGT1A1	FCGR2B	IL6	CXCL14	AIRE	CX3CL1	UGT1A1
MAVS	S100A8	CREB3L3	AGER	S100A8	SRC	TNFAIP3	OSM
IL33	CD8B	BLNK	CCL21	ADRA2A	CD8A	REG3A	AIRE
CCL20	FCGR2B	CEACAM1	A2M	CARD9	KLRC3	IFI16	KLRC4
AIRE	CREB3L3	AIRE	CXCL6	INS	AZU1	C6	SLA2
APOA2	BLK	REG3A	CCL2	CD74	CCL5	INS	KLKB1
IL1A	ADRA2A	CCL15	IL6ST	FCGR2B	PTPRJ	PTGS2	CD300A
F3	CEACAM1	DNASE1	PAK3	OSM	APOA2	PAK3	IL1RL1
KLRC4	F2RL1	CD8B	PLCG2	LTA	SERPING1	SKAP1	CCL15
CCL5	IL1RL1	S100A8	APOA2	CRP	PPBP	SRC	BLNK
CXCL14	REG3A	IL33	SAA1	FN1	BLK	LBP	S100A8
IFI16	CCL15	IL6	CCL5	ALOX15B	CCL4	NCKAP1L	AGER
SAA1	DNASE1	C6	CFH	TNFAIP3	LBP	CXCL13	APCS
PPBP	IL33	NPY	TSLP	CCL2	HAMP	PTGES	C1QTNF3
CCL28	AIRE	IL1RL1	IL31RA	CFH	APCS	CREB3L3	ADCYAP1
NPY	CXCL1	SLA2	NUPR1	SERPING1	VAV3	SERPING1	IL6
SERPINA3	LBP	ADRA2A	CXCL1	DNASE1	CXCL12	CFH	CD8A
CXCL5	NPY	MAVS	CXCL2	SAA2	IL6ST	EPHA2	CCL21
TNFAIP3	OAS1	CCL20	SAA2	CX3CL1	INS	RGCC	CD84
TNF	FFAR2	KLKB1	OAS1	NUPR1	C3	PTPRJ	KLRC3
A2M	RGCC	SERPING1	IFI16	NPY	IL1A	FN1	FFAR2
PTAFR	MAVS	C5	CD74	KRT1	KLRD1	C1QTNF3	A2M
SERPINA1	HAMP	OAS1	CXCL8	IFI16	PTGER3	A2M	BLK
FCGR2B	APOA2	SERPINF2	CX3CL1	CREB3L3	TSLP	CD74	NCKAP1L
C3	CCL20	CD84	VCAM1	CXCL12	SYK	KLRD1	AZU1
GSTP1	CFH	SERPINA3	RGCC	PTGES	IL6	MAVS	IL33
BLK	CCL4	HAMP	ADORA1	PAK3	SKAP1	LAT2	VCAM1
ZC3H12A	EPHA2	ZC3H12A	SERPINA1	SAA1	AGER	ADRA2A	TSLP
CCL4	SYK	VAV3	AIRE	AGER	SERPINA1	AIRE	INS
CXCL8	KLRC3	APOA2	KLRC3	CREBBP	IL18	CCL5	SKAP1
THBS1	CCL3	CFH	C3	CCL5	CARD9	CEACAM1	CFH
IL18	SERPINF2	LBP	CD84	TWIST1	IFI16	IL6ST	CARD9
CFH	A2M	CXCL5	CCL7	RGCC	NUPR1	TWIST1	KRT1
NCKAP1L	GSTP1	CXCL3	NPY	AIRE	CXCL13	AGER	CD8B
FN1	SERPINA3	SYK	SERPINA3	ADORA1	PLCG2	THBS1	NUPR1
KRT1	ZC3H12A	A2M	TWIST1	TSLP	C6	PLCG2	PTGS2
CXCL2	CXCL5	C3	CXCL3	KLRC3	ADORA1	CXCL12	NPY
CCL3	CXCL3	GSTP1	CXCL12	HEXIM1	IL31RA	CCL2	C5
CXCL3	PTAFR	CXCL2	CXCL5	MAVS	VCAM1	DNASE1	RGCC
S100A8	IL1A	CD300A	TNFAIP3	PLCG2	CCL20	VCAM1	LAT2
CXCL1	C3	KLRC3	F2RL1	CCL21	CX3CL1	SERPINA3	IFI16
CXCL10	CXCL2	SKAP1	C2CD4B	CD84	CCL15	CREBBP	TWIST1

## Sheet: 153_GO-term-genes-fibrosis
Go-term genes ranked by MAGIC-imputed gene expression at final Palantir pseudotime, corresponding to y-axes of Fig. 6G									GO term	GO term ID
Cycling adult hepatocyte-like	Ductal cell-like 1	Ductal cell-like 2	Fibroblast-like 1	Hepatic stellate cell – like 1	Hepatic stellate cell – like 2	Hepatic stellate cell – like 3	Smooth muscle cell-like		Connective tissue response to inflammation	GO:0002248
CCNB1	CXCL13	CXCL13	CD8A	CCL4	SLA2	CCL20	CXCL12		Fibroblast activation	GO:0072537
VCAM1	INS	PPBP	CCL28	LBP	ADCYAP1	FFAR2	SKI		Fibroblast migration	GO:0010761
CCL21	PPBP	AQP1	IL1A	CXCL13	KLKB1	C1QL4	MAVS		Fibroblast proliferation	GO:0048144
CXCL13	ADCYAP1	EPHA2	TNXB	PPBP	IGF1	CCL28	CTC1		Positive regulation of extracellular matrix (ECM) organization	GO:1903055
PDGFRB	AKAP12	AKAP12	F3	APOA2	CCL21	IL18	CEACAM1		Positive regulation of collagen fibril organization	GO:1904028
ADCYAP1	CARD9	CARD9	ALOX15B	KLKB1	PHLDB1	CRP	SFRP1		Positive regulation of hepatic stellate cell activation	GO:2000491
SYK	CD8A	CD8A	CFLAR	ZC3H12A	CEACAM1	PLA2G1B	CCL2		Smooth muscle & contractile fiber	GO:0030485
ADORA1	NUPR1	CCL5	PDGFD	C1QL4	SFRP1	OAS1	CXCL6
SKI	SKAP1	CCL2	SKAP1	CXCL1	C2CD4B	BLK	SOX9
AQP1	CCL2	PTGS2	S100A6	IL1A	CFH	CD8B	AKAP12
C1QL4	VCAM1	CARMIL2	KRT1	CCL15	CD84	CARMIL2	PDGFD
SKAP1	KLRD1	CXCL10	BLNK	BLK	CXCL1	PDGFB	EPHA2
NUPR1	PTGES	PTGES	SYK	AGT	MAVS	SYK	CCL5
CREBBP	CXCL12	NUPR1	CARMIL2	CXCL3	LAT2	CD300A	PHLDB1
CD8B	PLCG2	PDGFB	CCL15	CCL20	F3	PTGER3	CRP
SOX9	IL31RA	CCL7	PTPRJ	CCL28	PTGES	PTAFR	ZC3H12A
DACH1	CCL7	IL6ST	PTGES	S100A6	TNXB	CCL15	TGFB1
CPB2	PDGFB	CXCL12	EPHA2	SERPINA1	DAB2IP	ALOX15B	PTAFR
PLCG2	SOX9	FFAR2	MED25	CXCL5	SERPINF2	ACTA2	HEXIM1
CRP	CRP	VCAM1	CTC1	NCKAP1L	NPNT	S100A6	CXCL8
CD8A	HEXIM1	PLCG2	SOX9	CXCL8	EMILIN1	ADORA1	PDGFB
PDGFD	SFRP1	S100A6	VAV3	CEACAM1	CXCL2	CPB2	CX3CL1
HEXIM1	AQP1	THBS1	PPBP	FFAR2	CXCL8	SPHK1	DNASE1
CARMIL2	IL18	HEXIM1	C1QTNF3	F2RL1	CREBBP	GSTP1	CCL4
TWIST1	IL6ST	F3	BMP2	IL18	TNFAIP3	SERPINA1	DAB2IP
C1QTNF3	CXCL6	CXCL8	GSTP1	PTGER3	CXCL14	APOA2	F3
C5	PAK3	NCKAP1L	PDGFA	C2CD4B	CXCL3	CXCL6	IL18
LTA	CD84	KLRD1	KLRC4	EPHA2	SPHK1	SOD2	IL6ST
C6	PDGFD	AGT	ADRA2A	PTPRJ	TGFB1	CCL3	CCL28
ABL1	PHLDB1	FN1	SLA2	BMP2	NPY	NUPR1	CCL7
PAK3	LAT2	AGER	IL1RL1	SOX9	A2M	C5	GSTP1
AGER	DACH1	PAK3	PARP10	CDKN1A	GSTP1	VAV3	CDKN1A
DAB2IP	TNFAIP3	TNF	PTAFR	IL1RL1	ACTA2	CCL4	VAV3
PHLDB1	CXCL14	IL31RA	TNF	CCL3	CCNB1	TNF	PDGFA
CCL7	FN1	CXCL6	REG3A	AZU1	CFLAR	CCL21	AGT
IGF1	DAB2IP	CCL4	SRC	SERPINF2	F2RL1	SAA2	CREBBP
CTC1	ADORA1	CX3CL1	IL18	KLRD1	CDKN1A	BMP2	MED25
PDGFRA	PTGER3	IL18	CDKN1A	C6	PDGFRA	CARD9	NPNT
VAV3	PTGS2	DAB2IP	PLA2G1B	IL31RA	EPHA2	TSLP	ABL1
APCS	THBS1	SPHK1	C1QL4	APCS	C5	FCGR2B	PTGER3
OSM	CCL5	PTPRJ	CCL3	C1QTNF3	C1QTNF3	UGT1A1	ALOX15B
SLA2	APCS	PTAFR	PTGS2	IL33	CREB3L3	OSM	C6
SFRP1	C2CD4B	CCL28	KLKB1	PTGS2	THBS1	SAA1	CXCL5
PTGER3	CPB2	CRP	CD8B	SERPINA3	PDGFA	C2CD4B	BMP2
BLNK	CXCL10	PHLDB1	C6	VCAM1	SAA1	CFLAR	PAK3
CX3CL1	ABL1	ADORA1	SERPINF2	C3	FN1	CXCL8	CXCL1
LAT2	VAV3	TGFB1	MAVS	CFLAR	PAK3	CDKN1A	CCL3
KLRD1	SPHK1	CTC1	AZU1	CXCL6	SAA2	PARP10	CD74
PTGS2	CD74	SOX9	LBP	VAV3	CCL3	C3	ADRA2A
SERPING1	AGER	SAA1	CREB3L3	CD300A	TIMP1	CCNB1	TP53INP1
CXCL12	AZU1	CCL3	UGT1A1	GSTP1	CCL2	NPY	F2RL1
SERPINF2	SKI	SFRP1	IGF1	CCL7	SOD2	ADCYAP1	FN1
TSLP	CARMIL2	CXCL14	CARD9	TNF	OAS1	ZC3H12A	PTPRJ
IL31RA	TGFB1	PDGFD	ADCYAP1	PHLDB1	CXCL6	IL1A	CCL20
KLKB1	CX3CL1	C1QTNF3	CCNB1	CD8B	COL3A1	CD8A	S100A6
CD300A	IGF1	SKI	CXCL14	F3	LTA	CXCL1	C2CD4B
AZU1	NCKAP1L	PTGER3	LAT2	CPB2	TWIST1	CXCL5	CXCL3
EPHA2	CREBBP	ABL1	CD300A	THBS1	PDGFRB	IL31RA	TNF
CXCL6	CTC1	CREBBP	INS	A2M	ALOX15B	KRT1	CXCL10
INS	SRC	AZU1	CEACAM1	SPHK1	ZC3H12A	IL33	SRC
PTPRJ	C1QL4	IFI16	FFAR2	LAT2	REG3A	TNXB	REG3A
SPHK1	OSM	EREG	S100A8	HAMP	CCL7	HAMP	F2R
MED25	C1QTNF3	SRC	CXCL13	CXCL10	HEXIM1	S100A8	PLCG2
DDR2	SLA2	TIMP1	FCGR2B	PLA2G1B	AQP1	IL6	PPBP
ADRA2A	CCL28	APCS	OSM	SRC	RGCC	BLNK	CXCL13
CD84	AGT	CD74	LTA	OAS1	PTAFR	KLRC3	EREG
CARD9	IFI16	ADCYAP1	BLK	AKAP12	CXCL5	CXCL3	SAA1
AKAP12	SAA1	CDKN1A	LEP	CXCL2	ABL1	TIMP1	C3
CD74	MED25	RGCC	NCKAP1L	MED25	TNF	CCL7	CXCL2
IL1RL1	KLRC4	MED25	SKI	C5	CARMIL2	LTA	SAA2
UGT1A1	TNF	CXCL1	C5	UGT1A1	MED25	APCS	SERPINA1
ALOX15B	CXCL8	F2R	CCL20	CD8A	F2R	LEP	IL1A
CCL2	CCL21	SAA2	ZC3H12A	KLRC4	DNASE1	AZU1	LBP
CREB3L3	KLKB1	CCL21	THBS1	PDGFA	ADRA2A	CXCL2	TIMP1
LEP	KRT1	TNFAIP3	CCL4	PTAFR	IL1RL1	SOX9	IL31RA
IL6	SERPING1	INS	KLRD1	IL6	CD74	F2RL1	OAS1
CEACAM1	BLNK	OSM	APCS	CTC1	IL33	CD84	SOD2
C2CD4B	SERPINA1	LAT2	CRP	SYK	CCL28	KLKB1	LTA
REG3A	PARP10	C1QL4	AQP1	BLNK	CRP	F3	ADORA1
RGCC	TSLP	TWIST1	HEXIM1	SKAP1	FFAR2	HEXIM1	APOA2
SRC	C5	IL1A	PHLDB1	ADCYAP1	FCGR2B	TGFB1	PTGES
CCL15	C6	C2CD4B	DNASE1	SLA2	UGT1A1	EREG	SYK
F2RL1	TIMP1	KLRC4	CXCL10	IL6ST	OSM	IL1RL1	SERPINF2
FFAR2	CD300A	SERPINA1	PTGER3	REG3A	KLRC4	CXCL10	SERPINA3
PTGES	TWIST1	IGF1	HAMP	CXCL14	NCKAP1L	PPBP	CREB3L3
OAS1	DDR2	F2RL1	SERPING1	S100A8	CD8B	CXCL14	TNFAIP3
CFLAR	LEP	BLK	IL33	ADRA2A	KRT1	SERPINF2	HAMP
SAA2	SAA2	PDGFA	FN1	CARD9	CD300A	KLRC4	CXCL14
NPNT	PTPRJ	KRT1	SPHK1	INS	LEP	AQP1	SERPING1
DNASE1	LTA	BMP2	CREBBP	CD74	SERPINA3	SLA2	KLRD1
IL6ST	F3	DDR2	IL6	CARMIL2	S100A8	CX3CL1	THBS1
HAMP	IL6	ALOX15B	AGER	FCGR2B	CXCL10	TNFAIP3	FCGR2B
KLRC3	ALOX15B	UGT1A1	EREG	OSM	AGT	MED25	UGT1A1
F2R	UGT1A1	LTA	CCL21	LTA	PDGFB	REG3A	OSM
LBP	PDGFRA	TSLP	A2M	LEP	PTGS2	IFI16	AIRE
MAVS	CCNB1	LEP	CXCL6	PDGFRB	PARP10	C6	KLRC4
SOD2	S100A8	FCGR2B	CCL2	SOD2	CPB2	INS	SLA2
CDKN1A	CD8B	PARP10	IL6ST	CRP	BLNK	PTGS2	LEP
IL33	FCGR2B	CREB3L3	PAK3	FN1	DDR2	AGT	KLKB1
CCL20	CREB3L3	BLNK	PLCG2	F2R	AIRE	NPNT	CD300A
AIRE	CDKN1A	CEACAM1	APOA2	ALOX15B	SRC	PAK3	IL1RL1
APOA2	BLK	AIRE	SAA1	TNFAIP3	CD8A	SKAP1	CCL15
IL1A	ADRA2A	REG3A	DDR2	PDGFB	SOX9	SRC	BLNK
F3	CEACAM1	CCL15	CCL5	TIMP1	TP53INP1	LBP	S100A8
KLRC4	F2RL1	DNASE1	CFH	EREG	KLRC3	NCKAP1L	AGER
CCL5	IL1RL1	DACH1	EMILIN1	CCL2	AZU1	CXCL13	DACH1
CXCL14	REG3A	CD8B	PDGFRB	CFH	CCL5	PHLDB1	AQP1
IFI16	CCL15	S100A8	PDGFRA	EMILIN1	PTPRJ	IGF1	PLA2G1B
SAA1	DNASE1	TP53INP1	TSLP	SERPING1	APOA2	PTGES	C1QL4
AGT	PDGFA	IL33	IL31RA	DNASE1	SERPING1	CREB3L3	APCS
BMP2	IL33	IL6	NUPR1	TGFB1	PPBP	SERPING1	C1QTNF3
PPBP	AIRE	CFLAR	NPNT	SAA2	BLK	CFH	ADCYAP1
CCL28	ACTA2	C6	TIMP1	CX3CL1	CCL4	EPHA2	IL6
EMILIN1	CXCL1	NPY	CXCL1	NUPR1	LBP	RGCC	CD8A
NPY	TP53INP1	PDGFRB	CXCL2	ACTA2	HAMP	PDGFRB	CARMIL2
EREG	F2R	IL1RL1	SAA2	NPY	APCS	PDGFD	CCL21
SERPINA3	S100A6	SLA2	DACH1	KRT1	BMP2	PTPRJ	CD84
PDGFA	LBP	CPB2	SOD2	IFI16	VAV3	FN1	KLRC3
CXCL5	NPY	ADRA2A	F2R	DDR2	CXCL12	C1QTNF3	SPHK1
TNFAIP3	COL3A1	MAVS	CPB2	TP53INP1	IL6ST	A2M	FFAR2
TNF	EMILIN1	COL3A1	OAS1	COL3A1	INS	CD74	A2M
ACTA2	OAS1	CCL20	IFI16	DAB2IP	C3	KLRD1	BLK
A2M	PDGFRB	ACTA2	DAB2IP	ABL1	C1QL4	MAVS	NCKAP1L
PTAFR	CFLAR	KLKB1	CD74	CREB3L3	IL1A	LAT2	AZU1
PDGFB	FFAR2	SERPING1	CXCL8	NPNT	CTC1	ADRA2A	CPB2
SERPINA1	RGCC	EMILIN1	CX3CL1	PARP10	KLRD1	AIRE	PARP10
COL3A1	MAVS	C5	AGT	PDGFRA	PTGER3	CCL5	IL33
FCGR2B	EREG	SOD2	VCAM1	CCNB1	TSLP	CEACAM1	VCAM1
C3	NPNT	OAS1	RGCC	CXCL12	SYK	IL6ST	TSLP
GSTP1	HAMP	SERPINF2	ADORA1	DACH1	S100A6	F2R	INS
BLK	APOA2	CD84	ACTA2	SFRP1	IL6	PDGFA	SKAP1
ZC3H12A	PLA2G1B	SERPINA3	COL3A1	PTGES	SKAP1	TWIST1	CFH
TGFB1	CCL20	HAMP	SERPINA1	PAK3	AGER	SFRP1	CARD9
CCL4	SOD2	ZC3H12A	AIRE	SAA1	PLA2G1B	AGER	KRT1
CXCL8	BMP2	VAV3	KLRC3	SKI	SERPINA1	THBS1	TNXB
S100A6	CFH	PDGFRA	ABL1	AGER	EREG	PLCG2	CCNB1
PLA2G1B	CCL4	APOA2	C3	CREBBP	IL18	PDGFRA	CD8B
THBS1	EPHA2	PLA2G1B	CD84	CCL5	PDGFD	CTC1	NUPR1
IL18	SYK	CFH	CCL7	TWIST1	CARD9	ABL1	ACTA2
TP53INP1	KLRC3	LBP	TP53INP1	RGCC	IFI16	EMILIN1	PTGS2
TIMP1	CCL3	TNXB	PDGFB	AIRE	DACH1	TP53INP1	IGF1
CFH	TNXB	NPNT	NPY	AQP1	NUPR1	CXCL12	NPY
NCKAP1L	SERPINF2	CXCL5	SERPINA3	ADORA1	CXCL13	DDR2	C5
FN1	A2M	CXCL3	TGFB1	TSLP	PLCG2	COL3A1	COL3A1
KRT1	GSTP1	SYK	TWIST1	KLRC3	C6	AKAP12	PDGFRA
CXCL2	SERPINA3	A2M	CXCL3	HEXIM1	SKI	DACH1	RGCC
TNXB	ZC3H12A	CCNB1	CXCL12	MAVS	ADORA1	CCL2	LAT2
CCL3	CXCL5	C3	AKAP12	PLCG2	IL31RA	SKI	IFI16
CXCL3	CXCL3	GSTP1	CXCL5	IGF1	VCAM1	DNASE1	TWIST1
S100A8	PTAFR	CXCL2	SFRP1	PDGFD	AKAP12	VCAM1	EMILIN1
CXCL1	IL1A	CD300A	TNFAIP3	CCL21	CCL20	SERPINA3	CFLAR
CXCL10	C3	KLRC3	F2RL1	CD84	CX3CL1	DAB2IP	PDGFRB
PARP10	CXCL2	SKAP1	C2CD4B	TNXB	CCL15	CREBBP	DDR2
