# Supplementary material for: Single‐cell transcriptomics stratifies organoid models of metabolic dysfunction‐associated steatotic liver disease
Source: EMBO J. 2023 Nov 14;42(24):e113898. doi: 10.15252/embj.2023113898 (PMC10711666; doi:10.15252/embj.2023113898)
Supplement: Supplementary file 10 — Dataset EV9 [file EMBJ-42-e113898-s011.xlsx]

## Sheet: info
Dataset EV9	Sequences of human qPCR primers used in this study

## Sheet: Dataset_EV9
Cell type	Gene	Orientation	Sequence (5’→3’)	Source
Human pluripotent stem cells	POU5F1	fwd	CAAAGCAGAAACCCTCGTGC	Custom
Human pluripotent stem cells	POU5F1	rev	TCTCACTCGGTTCTCGATACTG	Custom
Human pluripotent stem cells	NANOG	fwd	ACAGGTGAAGACCTGGTTCC	Custom
Human pluripotent stem cells	NANOG	rev	AAAGGCTGGGGTAGGTAGGT	Custom
Human pluripotent stem cells	SOX2	fwd	GGAGAAAACCCGGTACGCT	Custom
Human pluripotent stem cells	SOX2	rev	CGGTTTTTGCGTGAGTGTGG	Custom
Hepatocytes	HNF4A	fwd	CGAAGGTCAAGCTATGAGGACA	Custom
Hepatocytes	HNF4A	rev	ATCTGCGATGCTGGCAATCT	Custom
Hepatocytes	ASGR1	fwd	TCCTTAGTTCGGCATCTGCAC	Custom
Hepatocytes	ASGR1	rev	CTGGACCTGGGATTGCTCAG	Custom
Hepatic stellate cells	VIM	fwd	CGGGAGAAATTGCAGGAGGA	Custom
Hepatic stellate cells	VIM	rev	AAGGTCAAGACGTGCCAGAG	Custom
Hepatic stellate cells	DES	fwd	GGACCTGCTCAACGTGAAGA	Custom
Hepatic stellate cells	DES	rev	GGGCTGGTTTCTCGGAAGTT	Custom
Cholangiocytes	CK19 (KRT19)	fwd	GAGCAGGTCCGAGGTTACTG	Custom
Cholangiocytes	CK19 (KRT19)	rev	TTCCAAGGCAGCTTTCATGC	Custom
Cholangiocytes	SOX9	fwd	AGCGAACGCACATCAAGAC	Custom
Cholangiocytes	SOX9	rev	CTGTAGGCGATCTGTTGGGG	Custom
Housekeeping	ACTB	fwd	CACAGAGCCTCGCCTTTGC	Custom
Housekeeping	ACTB	rev	ATATCATCATCCATGGTGAGCTGG	Custom
Housekeeping	GAPDH	fwd	ACAACTTTGGTATCGTGGAAGG	1
Housekeeping	GAPDH	rev	GCCATCACGCCACAGTTTC	1
Inflammation / Fibrosis	TNFA	fwd	CCTCTCTCTAATCAGCCCTCTG	PrimerBank, 2
Inflammation / Fibrosis	TNFA	rev	GAGGACCTGGGAGTAGATGAG	PrimerBank, 2
Inflammation / Fibrosis	COL1A1	fwd	CAGGCTGGTGTGATGGGATT	3
Inflammation / Fibrosis	COL1A1	rev	AGCTCCAGCCTCTCCATCTT	3
Refs:
1. Daneshvar, K. et al. DIGIT Is a Conserved Long Noncoding RNA that Regulates GSC Expression to Control Definitive Endoderm Differentiation of Embryonic Stem Cells. Cell Rep. 17, 353–365 (2016).
2. Spandidos, A., Wang, X., Wang, H. & Seed, B. PrimerBank: a resource of human and mouse PCR primer pairs for gene expression detection and quantification. Nucleic Acids Res. 38, D792–D799 (2010
3. Chen, J. Y. et al. Tricyclic Antidepressants Promote Ceramide Accumulation to Regulate Collagen Production in Human Hepatic Stellate Cells. Sci. Rep. 7, 44867 (2017).
