# Supplementary material for: Single‐cell transcriptomics stratifies organoid models of metabolic dysfunction‐associated steatotic liver disease
Source: EMBO J. 2023 Nov 14;42(24):e113898. doi: 10.15252/embj.2023113898 (PMC10711666; doi:10.15252/embj.2023113898)
Supplement: Supplementary file 11 — Dataset EV10 [file EMBJ-42-e113898-s010.xlsx]

## Sheet: info
Dataset EV10	Detailed QC metrics of the scRNA-seq data in this study

## Sheet: QC_metrics_overview
sample	culture	treatment	n_cells_preQC	n_cells_postQC	cells_removed	percentage_removed		Total post QC
45	ULA	CTRL	6583	5472	1111	16.88		ULA	16835	16835
46	ULA	CTRL	7362	5330	2032	27.6		OS_CTRLS	49011	49011
47	ULA	CTRL	7122	6033	1089	15.29		OS_ALL	82467	82467
50	OS	CTRL-TGFB1	11879	9506	2373	19.98
51	OS	CTRL-TGFB1	9370	8417	953	10.17
52	OS	TGFB1	6729	5919	810	12.04
53	OS	TGFB1	7374	6839	535	7.26
62	OS	CTRL-PA	4051	3093	958	23.65
63	OS	CTRL-PA	6561	5510	1051	16.02
64	OS	PA	8634	7399	1235	14.3
65	OS	PA	9073	8032	1041	11.47
SM-L3XWE	OS	CTRL	10093	9356	737	7.3
SM-L3XWF	OS	CTRL	7905	5514	2391	30.25
SM-L3XWG	OS	CTRL-OA	6857	5011	1846	26.92
SM-L3XWH	OS	CTRL-OA	3525	2604	921	26.13
SM-L3XWI	OS	OA	3438	2514	924	26.88
SM-L3XWJ	OS	OA	3630	2753	877	24.16

## Sheet: Clusters-non-control-supported
OS-HLOs all clusters
	Pre-cluster filtering	Post-cluster filtering
0	50043	50043
1	16666	16666
2	13005	13005
3	2753	2753
4	705	excluded
5	12	excluded
Total cells	83184	82467
Cluster 4
sample	culture	treatment	n cells
50	OS	CTRL-TGFB1	21
51	OS	CTRL-TGFB1	14
52	OS	TGFB1	9
53	OS	TGFB1	6
62	OS	CTRL-PA	93
63	OS	CTRL-PA	133
64	OS	PA	236
65	OS	PA	155
SM-L3XWE	OS	CTRL	26
SM-L3XWF	OS	CTRL	3
SM-L3XWG	OS	CTRL-OA	1
SM-L3XWH	OS	CTRL-OA	0
SM-L3XWI	OS	OA	3
SM-L3XWJ	OS	OA	5
Total cells			705
Cluster 5
sample	culture	treatment	n cells
50	OS	CTRL-TGFB1	0
51	OS	CTRL-TGFB1	0
52	OS	TGFB1	0
53	OS	TGFB1	0
62	OS	CTRL-PA	0
63	OS	CTRL-PA	0
64	OS	PA	0
65	OS	PA	0
SM-L3XWE	OS	CTRL	0
SM-L3XWF	OS	CTRL	0
SM-L3XWG	OS	CTRL-OA	0
SM-L3XWH	OS	CTRL-OA	0
SM-L3XWI	OS	OA	0
SM-L3XWJ	OS	OA	12
Total cells			12

## Sheet: Marker_genes_clusters_4+5
4	5
CHGA	PHGR1
PCSK1N	FABP2
GC	RBP4
SCG2	KRT20
CPE	TFF1
NEUROD1	LGALS3
C1QL1	TTR
TTR	NTS
SCGN	SELENOP
STMN2	S100A6
F10	ALDH1A1
CADPS	TSPAN8
ARFGEF3	AFP
SSTR2	S100P
MAP1B	CCL15
KCTD12	FABP1
BEX2	IFNGR1
CLU	NQO1
ERO1B	TFF2
LINC00261	RBP2
ELL2	HPGD
KIF1A	TFF3
SCG3	AGR2
CACNA2D1	AADAC
BEX1	CALML4
CHGB	ALDOB
TM4SF4	S100A4
SAMD11	CA4
ETV1	SERPINB1
NPW	LGALS4
RGS2	TSPAN1
NTS	PKIB
UCP2	RDX
ONECUT3	APOB
INSM1	CCNG2
STARD10	MUC13
PAM	S100A10
VAMP2	SLC26A3
KIAA1324	CA2
FOXA2	CEACAM1
TPST2	IDH1
VTN	CDH17
SEZ6L2	TMEM45B
TP53INP1	C3
RAB3B	HIGD1A
SFRP1	C15orf48
RAP1GAP2	TRAM1
PROC	CALM2
ID2	FXYD3
CNIH2	DEFB1
TUBA1A	B2M
RCAN3	APOA2
DDC	DGAT2
GABRB3	MGST1
DIRAS3	CTSE
PTPRN	MT-ND4L
CRYBA2	KRT18
A1CF	MSMO1
QDPR	LUM
LRRFIP1	SDHB
PROX1	SRD5A3
KIF5C	SLC51A
MARCH8	CD9
SCG5	SREK1IP1
MGAT4C	SLC6A14
PKIB	TMPRSS2
FTCD	VDAC1
PEG10	FAM162A
PAQR8	COX6C
HEPACAM2	HMGCS2
CHST9	SLPI
H1FX	TUBA1C
SYP	SUCLG2
ASCL1	DGAT1
SNCG	CREB3L3
EGR1	LAMC2
MAN1A1	CHCHD10
NEFM	CLDN1
AGT	KIF13B
DPYSL2	DHRS7
BTBD3	GSKIP
SCT	GUSB
NBEA	GSTA1
GAS2L3	PLAC8
WFS1	GALNT3
BCAM	MGLL
CACNA1A	GPX3
GPAT4	MT-ND5
CDHR3	C19orf33
ENPP2	DHRS9
AMBP	SLC7A7
PAG1	GPRC5A
C9orf16	GOLM1
SCN3A	COX7B
ALDH1A1	TSPAN3
RIMBP2	AL445524.1
KCNH6	NME2
SEC11C	SOD2
WFDC2	C3orf85
ST8SIA3	NDUFA13
TFF3	CROT
C14orf132	CKB
VWA5B2	NAPG
TXNIP	CIDEC
TSPYL4	CYP51A1
RHBDD2	GATM
MIR7-3HG	ANXA3
SCAMP5	MTTP
TMEM176B	APOA1
GPBAR1	DUOX2
SYT13	MEP1A
CD36	SDCBP2
FKBP1B	ME1
SUCNR1	DECR1
ONECUT2	PSMA6
PDZK1	CD302
DNAJC12	LAMA3
GNG4	PGK1
CBX6	ARPC1B
CLCN3	LACTB2
SLC29A4	IQGAP2
EMC10	FDPS
SERINC1	GCNT3
HOXB-AS1	SIAE
CXXC4	GLTPD2
CRIP2	LPGAT1
ATP6AP1	MGST3
GAD2	DHRS11
MAGED1	ETHE1
APLP1	RBM47
UCHL1	SQOR
SOAT1	LINC01133
DCX	COX5A
AOX1	GHITM
TOX	RPL17
FNIP2	KRT8
NPDC1	ADI1
ATP6V1A	GLDC
SMARCA2	ATP6V0C
AC060780.1	LRRC19
FEV	BMP2K
TUSC3	LIPH
PAPSS2	BZW1
ID1	TM9SF3
PAX4	NDUFB3
MAGED2	MMP1
PPP1R1A	KTN1
GDI1	ANXA4
CD24	PRSS1
SYT4	AC103702.2
ZKSCAN1	CAMK2D
DSP	UBE2A
FSTL5	EFNB2
DCAF7	NR1H4
MGAT4A	DST
EEF1A2	SYTL2
PCLO	RHOF
GDAP1	SLC25A20
ADGRG4	DLD
VIL1	ALDH2
SLC16A12	NDUFA1
FOXP1	RHPN2
ATP9A	ARID3A
TMPRSS6	ABHD17C
RTN1	EMP1
IER2	HEPH
MLLT11	PLS1
COX17	RAB27A
BNIP3	SLC46A1
ETNK1	PERP
TPD52	XRCC4
RUNX1T1	COX6A1
PREPL	CST3
CDK5R2	CXCL5
PDXDC1	ZFP36
CPEB4	OAS1
SMIM6	SLC9A3R1
HES6	SFT2D2
TERF2IP	CTNNAL1
GCNT1	RFK
MLF1	ACAA2
AC005019.2	C18orf32
TUBA4A	CD164
HMGCR	IL32
ANK2	GLRX
FGF14	TDP2
STMN1	AKR1C1
PLD3	CHMP2B
SAMD5	RELL1
PLIN2	CYSTM1
RAB3C	PRELID2
NEURL1	JOSD1
TOMM7	ETFA
P4HTM	PRR13
RFX6	SORL1
GIPR	APPL2
NRXN1	RNASEK
TMEM176A	APMAP
AHCYL1	MGST2
REEP1	MON1A
PPP3CA	FBXO2
CAPNS1	LYPD2
C21orf58	SPCS1
ADCY1	SLC15A1
EXOC7	AHNAK
USP11	ADGRG7
A1BG	CRYL1
MAP1LC3A	ATP5F1A
TCEAL3	SH3GLB1
KPNA6	CCNYL1
UBB	B4GALT1
BTG3	SLC38A5
MAPK8IP1	GALNT1
SSR4	SDHD
HMGCS1	NBL1
ACLY	POF1B
CDC42EP3	KRT19
STX1A	ACE2
AP2B1	RNF128
CRMP1	PDIA4
SREBF2	RAB3B
CMIP	ACO1
GCNT2	CTSA
SSBP4	RPS17
SLC9A3R1	NDUFA8
INA	ECH1
CASZ1	MTRNR2L1
H2AFJ	ATP8A1
PLPP7	UQCRC1
ATP2B1	GOLIM4
RGS4	AKR1A1
GNAQ	PRSS2
FXYD3	RARRES1
CADM2	HK2
CALY	CMPK1
FLVCR1	MRPL41
SLIT1	GUCA2A
WDR6	IBTK
CDKAL1	ASL
SMAD9	SMIM15
NT5C3A	EPS8
NLRP1	MYCBP
DDX24	NOSTRIN
FKBP2	STOM
ATP6V0A1	SLC22A5
DACH1	C2orf72
GSE1	IHH
KCNJ6	DSC2
SPATC1L	INAVA
PTP4A1	MYORG
KPNA5	HKDC1
ABCA5	TWF1
SEZ6	SH3BGRL2
FAXDC2	ZMPSTE24
TXNDC16	AC092069.1
RAB27A	ACTB
SVIP	SLC20A1
PPP1R3C	AMN
BTG2	ANXA10
DUSP1	IVNS1ABP
COQ8A	SLC26A2
CFAP65	TNFAIP8
APOA1	CLN3
SNHG9	NDUFS1
CBFA2T2	PLEC
HABP2	ATP1B1
SCD	SH3KBP1
TMEM86B	RAB5B
MS4A8	PHLDA2
RIMS2	HSPA1A
SCARA3	ZFAND2A
NISCH	CLTB
USP47	SLC22A18
TMED8	COX20
PRKAR1A	DDT
SNRPN	MT-ATP8
BASP1	AIFM2
WDR45B	PTBP3
MCF2L	SFTA2
MT-ND4	STARD10
HIPK2	PHYH
MAPK8IP2	GCLC
SLC29A1	STAP2
TMOD1	SHROOM3
NKX2-2	TMEM87B
PCBP4	ATP13A2
ABCA7	PHTF2
AKT3	RAB3D
SYMPK	RNASE4
PODXL2	SNX30
QPCT	SCNN1A
PJA2	USP16
SDK1	ATP5PB
IHH	NEAT1
BTBD17	BCL10
MT-ND5	POFUT1
FBXL15	SDHA
HMGN2	UQCRB
BACE1	ATP5PO
TMEM181	C4orf19
CHRM3	ZDHHC3
ATP5F1B	HSD17B2
CLSTN3	KLF4
TENT5A	SLC25A24
ZNF618	EIF4G1
CPM	AGPS
LIN7A	SPAG1
SERPING1	FLNB
GNS	RWDD3
PPP3CB	ATP5MD
MAP2	ATP5MC3
SMAD5	SEC23A
CHM	ACVRL1
TBCB	PDLIM5
EPB41L3	CDHR5
NEBL	PSMB10
BEX3	SLC44A3
CCDC88A	MVP
CALCOCO2	PHKB
SEZ6L	ATP5F1E
SLC13A5	HHLA2
LCOR	UNC93A
HIPK3	CHST13
TMEM164	SLC31A1
CCDC28B	ADGRG6
PCSK1	EGFR
CCDC50	MUC17
AC005256.1	RPS26
SMYD3	B3GALT5
APC	KDELR3
RPRD1A	MYO1A
ERICH3	C12orf75
ANXA7	CALM1
ENO2	PRSS8
IDS	SPTAN1
PCAT14	KYNU
MAP3K2	C11orf54
RGS17	FUNDC1
SPON2	CYC1
NOVA1	CYCS
ALDH9A1	HIC2
EID1	TSC1
ABHD13	GSDMD
KLHL42	TMEM33
CNOT7	DYNLT3
REV3L	CABLES1
AC004540.2	NDUFA7
CMTM8	CD63
ATP2A3	SMLR1
ARHGDIA	MFSD2A
NCALD	LGR4
LGALS3BP	PTGR1
CLDN18	SERPINB6
DEPP1	METRNL
ST8SIA5	CNNM4
ARMCX3	AGPAT2
APOC1	ARL14
MDM4	PRKCI
ACAT1	MUC12
PRRG4	ACAT2
ZFPM1	AP1AR
ACVR1C	COX5B
EIF4A2	PALMD
SMARCA1	TPD52
NAV3	DPP4
HTRA1	CLIC5
SLCO3A1	SUCLG1
TSPYL2	SCT
ITGA1	TXNRD1
CLTC	HERC6
VSTM2L	IFI27L2
SCAND1	RASAL2
KAT6A	YWHAZ
RANBP2	NABP1
MTSS1	ATP5IF1
SYT1	ZNF468
SPART	MYO1D
TMEM245	LIN7A
SYT5	PDZK1
UGT8	SEC24A
SLC18B1	TP53I3
TM7SF2	ATP6V0A1
RABGAP1L	RILP
C22orf42	RETREG1
CHMP1A	CAMSAP3
NAV1	NDUFB8
GABARAPL2	ZDHHC9
PLXNC1	SMIM31
TNKS2	DNAJB11
MANEAL	RAB11A
PFN2	NDUFA3
CD74	MARK2
FBXO9	FLVCR1
TRIM2	EIF6
VLDLR	COX17
ID3	SH3RF2
DPEP1	CAT
MYO1B	SGMS2
CISD1	PFN1
ANXA13	RAB4A
STARD7	PTTG1IP
SYT17	ATP10B
FBXW11	SH3GL1
YWHAG	GIPC2
BEX5	ENTPD5
GADD45G	C1GALT1C1
NRCAM	PHYKPL
TEAD1	BRSK1
KIF3A	F11R
TTC39A	MINDY1
FBRSL1	SPRED1
PLAC8	CIDEB
TMEM238	ATP5F1C
CELF4	NEK3
PLCXD2	TMOD3
APBB1	ALAS1
TPP1	EBI3
GNAO1	ACY1
TUBB2B	ITGA6
FLRT3	NDUFS2
ITM2A	APOL6
SEPHS2	EPB41L4B
SND1	DNASE1
MLXIP	AP1G1
DYNLL2	CGN
CPQ	SLC6A9
ACAP3	SLC30A7
ALB	MRPL35
CLGN	ATF1
GRK3	CMAS
RCAN2	TMEM135
UQCRC1	PCTP
PLA2G12A	SLC39A5
FAM174B	ZNF429
GNB1	REEP3
SLC25A1	ENPP1
HID1	MECOM
ATP6V0D1	SPINT2
PTPRN2	ACSL5
C2CD4C	TNIP1
NFASC	KLF13
GHRL	SLC27A2
TMEM190	HNF4G
GLG1	PLA2G2A
ATP6V1B2	EPB41L2
LSS	REEP6
MIAT	ENTPD7
KLC1	LHFPL2
HACD3	TOMM70
DYNC1I1	ITM2B
SYNJ2	ATP5MF
RPS6KA3	MAPRE3
ADCY2	BOLA2B
C12orf29	EMC3
SYT7	SLC1A5
MYEF2	ATP5MG
SYT11	ITGA2
MAPK13	IPMK
TXLNA	CAPN2
TMX4	SPECC1
GSTA4	COBLL1
NENF	PUS3
RIC3	PYROXD1
RAB3IP	TCEAL8
MMP16	FOXA1
CAMK1D	GRN
R3HDM4	PRR15L
HERC1	MRPL33
CELF1	ARL5B
C3orf14	SMAGP
RFX3	MT-ND4
RASA4	ECHDC1
GRIA2	MYL12B
SMAP2	CEBPZ
UNC80	TFRC
APOC3	USP9Y
DRAIC	CAPN8
FOCAD	CRYBG3
RAB26	SCO2
LIMCH1	HERC4
GPI	USP53
MBP	SELENOS
SNHG25	SLC35F5
MAP2K6	MOB1B
AMER3	AGL
ASTN2	M6PR
SLC36A4	DBI
SNAP25	ADIPOR2
CNKSR2	ENTPD6
GNAZ	CENPT
PCDH8	F2RL1
GCLM	HMGN4
ZNF330	HINT1
ALCAM	CIB2
SERPINI1	SLC44A4
FAM126A	STX12
FKBP8	NDUFS4
AKAP11	PTPN3
FLOT1	CEBPA
TM4SF5	MIA2
HMGN3	MAOA
G6PC3	CORO2A
MLXIPL	UQCRFS1
KCTD16	CORO1C
ESYT1	SC5D
NMT2	ANKFY1
L1TD1	ITSN1
FRY	SFXN1
FAM174A	WDR34
TCEAL8	MT-ATP6
DCAF10	MAN2A1
NFAT5	MGAT4A
SLC16A7	UBE2V1
MCOLN3	ABI1
FAM210B	TMEM181
ZMYND11	BSCL2
FADS1	COX16
PRKAR2A	LRG1
CLDN3	ABHD12
METAP2	CEP104
PKM	DAP
MT-ND6	TBC1D8B
IFI6	HSD3B1
PDZRN3	SIPA1L3
MAPK3	C4BPA
CHD7	PPP1R1A
RYBP	ASB1
AGO3	C11orf24
IST1	ACO2
ABHD2	RCHY1
USF2	TMEM207
RUNDC3A	SRPX2
PKIG	AK4
IRF2BPL	ATP5F1B
PPP2CA	EBP
MARCH6	XKR9
N4BP2	SLC5A3
MTREX	TPM3
LCORL	QARS
ZSCAN16-AS1	CPLANE1
ITIH1	PRKG2
SLC7A14	TBPL2
FBXL4	UQCRQ
PCDH17	NOX1
IRS2	UGT2B7
ICA1L	CLRN3
UBA1	VIL1
CDCP1	MTMR9
TAOK1	ACER2
PCMT1	OSBPL2
MED13	LLPH
VPS13A	PARP9
MAST4	SLC35B4
MBOAT2	ERLIN2
MOB1B	TOMM5
RUSC1	PCDH1
MAP9	AC092490.1
THSD7A	ARF6
EIF2B4	LRRC31
MAPK1	IL4R
FBXO33	GMPPA
TCEAL5	GNAQ
VWA5A	GOLT1A
APEH	POMP
ZNF704	SEMA4G
DCTN1	LRRC1
GPRIN3	SLC7A9
TPGS1	ZFYVE28
ATXN10	OXT
CPB2	ACSL3
GPR160	KIFC3
HPN	SNAPC3
CDC42SE2	MST1R
RAB11B	REEP5
ZNF580	TINAG
RTL5	RBFA
MFSD6	LAD1
F5	LCT
FBXW4	GPA33
MBNL1	ZNF488
ZFP90	NUP58
GATA4	MALAT1
OAZ2	CCL28
AC109466.1	PTCHD1
FOXA3	EHF
RETREG1	ACMSD
CLCN5	AC004233.2
MAOA	TC2N
PLSCR4	GSTO1
WAC	EHD4
FUNDC2	COTL1
DICER1	RUNX1
MYCBP2	SQLE
CEP350	BHLHE41
AGR2	GPAT3
POLR2I	IFNAR1
NPC1L1	BTNL3
PPP1CB	NPNT
ANKRD65	KALRN
TBCA	SLC25A46
VCP	OAF
OTUB1	AHR
SHROOM3	NAP1L5
RFX2	SLC3A1
CNST	GART
ARRDC4	NFU1
MARCH9	PPID
EPM2AIP1	FOXO1
GALNT12	MMP28
LRRC4C	FRMD3
SCOC	IGSF1
ARX	BOLA3
LINC00907	GLTP
MSI1	AKAP1
GCLC	NSDHL
SLC38A2	COX7A2
FTX	NANS
UBXN7	NAT1
DPYD	SLC36A4
NPM2	GBP2
GBA2	BCL2L13
ANXA6	EEF1G
RTL8C	CACNB3
CHD8	MOGAT3
ABHD14A	NGRN
YTHDF3	ENTPD8
CLRN3	PCGF5
SARS	SHH
AL354733.3	ADAMTSL4
OTUD6B-AS1	ENOSF1
HIGD1A	CYP2C19
RALGAPA1	AC093827.4
TSPAN7	ATP5F1D
VAT1	NEDD4
PTMS	RBM27
ARL10	EPB41
CACNA1C	CASR
RPS6KB2	MYO1B
CBFB	SLC25A5
TP53I3	RPS6KA3
C5	ANG
IL13RA1	NDUFB1
MAPRE3	CCDC152
SUSD4	SELENOF
LLGL2	TMEM37
TRO	FRS2
DZIP3	FUCA2
DENND4A	EIF2AK1
KIDINS220	MMGT1
DAAM1	CAPZA1
RDH12	HIBCH
NDUFA11	DDC
RNF128	TOR1AIP2
DPP6	PDHX
CHDH	SELENBP1
TOLLIP	PXN
FAM214A	METTL14
GFRA3	LINC02035
BRSK2	MRPS24
PDX1	MT-ND2
NDUFS7	HFE
ATP6V0B	MICAL2
GRIA3	BAIAP2L2
GNA11	ADAMTSL5
BAZ2B	PLPBP
TRNP1	SRI
HSPA13	MDH2
ABHD14B	SLC17A5
ASS1	ADAM8
CCDC144NL-AS1	TM9SF1
NAAA	RBKS
CEP126	MUC3A
XRN1	IKZF5
NEXMIF	TRMT10A
DHCR24	ABCB10
PSD	COL17A1
FAM222A	NDUFA12
FURIN	SLC35D2
EXOC5	SLC35B3
TTLL7	GUCY2C
BAIAP2L2	ICK
EFNA5	PTER
GCH1	DHX29
ZRANB1	PRDM1
LIG4	MOSPD1
MTMR6	FAXDC2
TBC1D17	CDA
CLK1	CLN8
SMIM32	PPP2R5B
TUBB2A	ATG7
SYT14	MPP1
ELOVL4	FBXL18
NECTIN3	ZC3H7B
ELAVL4	AIFM1
NPAS3	SDHAF4
MAD1L1	TAX1BP3
CKB	CCDC68
PRUNE2	CSTF2
SORCS1	RALB
SV2A	MAPK13
DNAJB2	USO1
IFI27L2	ABCG1
DDX3Y	KLHL9
CD200	KRCC1
SMOC1	AVPI1
HIST2H2BE	MALRD1
ABL2	RMC1
PUM1	TMBIM6
MTURN	AGMAT
NDUFB11	SLC29A3
DDB1	SLC35G1
MED16	FBXW2
UGT2B11	PLEKHH1
ZNF791	KRTCAP3
CYB561	MPRIP
PHOX2A	STAM2
TMTC3	KLF10
CBFA2T3	C1orf115
MADD	PPWD1
AKR1B1	TSC22D2
WNK1	MYO5B
CLIP3	YOD1
SH3BGRL	CEBPG
NAIP	HNMT
RASSF6	ANXA13
CCDC85B	RFLNA
AGFG2	ARHGEF18
FAM171B	SLC1A1
EML2	AP2B1
ATP6V1E1	ADK
GNG3	IL10RB
GNAI2	TMEM120A
CMAS	MPP7
IREB2	MACC1
VNN3	ZNF506
MT-ATP6	STAMBP
STXBP1	IL13RA1
FASN	ALG14
RUFY3	TOMM6
BLOC1S6	GGH
TCEA3	CDKN1C
RNF220	FER1L6
PTOV1	PEPD
TMEM169	RGL1
PGAM1	PROSER2
KLHL9	ERRFI1
PLS1	MT-CO2
TCEAL4	ST6GALNAC1
PBXIP1	CASP8
PPME1	CCT5
ABCB1	OSMR
PCNX4	COX11
EPHX2	HSBP1L1
FOXN3	RAB11FIP1
SNX13	TANK
SC5D	PSD4
FBLL1	PDE3B
CGNL1	GPR160
MARCKS	CCDC112
NR3C1	RAP1B
DCTN4	AAGAB
PCNT	AKR7A2
ABCC8	TMEM175
YPEL3	NCMAP
SYCE1L	B3GNT7
ST18	NHSL1
TNRC6B	UACA
CREBL2	SGSH
PKN1	COA6
RAD21	LRP10
FAM181B	SKP2
DUSP16	TTC39B
SLC4A8	KCTD1
CBX4	CLDN7
LRRC24	ORMDL2
SMCR5	FERMT1
DVL3	NMD3
NUDT3	ZNF703
SARM1	TMPRSS4
SLAIN1	ALB
WDR82	TMEM163
AEBP1	NPTN
INTS1	ST6GAL1
DNM1L	VSIG1
RAB3D	BRI3BP
ZMPSTE24	PGM1
MAP2K4	EIF2AK2
CAMSAP3	GPD2
PFKP	AP1G2
AFF3	CLIC3
RBM5	EML2
SGCD	TMEM45A
ANKH	SOS2
FAM219B	MET
UBL3	PROS1
NDUFA3	NTN4
SMPD1	UGDH
VOPP1	COMT
KLHL2	EPAS1
REEP2	PRKAG2
DYNLRB1	MICU2
MYO1A	ZNRD1
PRAF2	SCARB1
MIGA1	PIGZ
CRY2	BECN1
SLC25A13	RFFL
CSRNP3	SLC38A4
HTATSF1	UQCR10
COL19A1	RDH10
OTUD5	ITFG1
MBTPS2	CANT1
SEC14L1	DENND5B
MAP7	CDS1
FEM1B	FBXO34
NDRG2	SPATA20
IRF2BP2	ALDOA
ZNF764	FBXL5
C12orf57	BAHCC1
WNK3	GRPEL1
PDE4DIP	MRPS33
GFM1	FAM199X
MRPL41	PPP2CB
CACNA1H	NDUFA4
SSBP3	PRELID1
PPFIA3	MEF2D
ARHGAP5	GTPBP10
NR2F6	CFL1
LINC02197	GTPBP1
CDS2	KIF21A
GOLPH3	LMBRD1
DDX5	SLC29A1
C16orf72	HEATR5A
PCDH9	ABHD10
LRBA	COG7
NRDE2	LINC01559
TCTA	ACSS2
GNG12	MUC1
AL022323.4	RASGEF1B
PELI2	MEGF9
SLC43A1	HECA
ZNF655	HMOX2
COBLL1	RPL22L1
BIRC6	KIF16B
IMPA1	AGPAT1
ZNF264	MRPL39
GFPT1	NUP205
SCN3B	INPP5A
CRTC1	RABGEF1
EVL	BCL2L12
SOX5	APOM
ARG2	CDX1
PLEKHB1	SBDS
GFOD2	NDUFC1
COASY	PLBD1
GPR37	SPIRE1
HSD17B14	PLD1
H1F0	LGALS2
EXOSC6	AC010503.4
PLXNA2	DBNDD2
VPS51	PITRM1
LYRM2	SAMD12
CAMK2D	SNX5
INO80D	DNAJC24
NAPA	SGK2
ABHD15	VSIG2
IDH3B	HELZ
ADA2	ERBIN
C12orf75	QPCT
SNX17	OSBPL3
DPP4	CLMN
TMEM246	TMCC1
KAT6B	CASK
PAK3	TMEM183A
RETREG2	DDRGK1
MON1B	CD68
SRSF6	CIR1
MARVELD2	POLR2B
PRDX2	ACTR2
DCTN3	AFG3L2
IBTK	ITPR3
ILF3-DT	CD82
ERBB3	C11orf71
ADGRL2	SUZ12
PNMT	CAP1
RBMX	EMC7
GRASP	ZFAND6
PAFAH1B2	ACAA1
VPS13C	PPP1R14A
AARS	IL2RG
APCS	WDFY1
DCAF16	RAB5IF
KLHDC2	TTC39A
TMEM192	SLC2A13
EDEM3	BLZF1
PELI3	EIF4EBP2
BORCS7	AMMECR1
PCSK2	STEAP1
ELAVL2	CNKSR1
MTERF4	LIG4
TAGLN3	MAPK3
ARPP19	ENPP4
ABCC5	TMEM168
LDLRAD4	G2E3
IDI1	SH3RF1
GALT	SLC30A9
ZHX1	DENND6A
ADGRL1	COMMD10
GAREM1	RAB1A
F12	CDK13
NPTN	TRAPPC10
PRKACB	ATP8B1
HCFC2	SLC35D1
DYNC1H1	DLC1
NDUFS2	MTUS1
PUF60	THAP6
ERN1	TMED7
CRYBG3	NR0B2
AC092279.1	DEDD
YIPF4	FGB
PDLIM4	AUH
UBR4	C1orf131
NEGR1	UGGT1
PLPPR2	CCDC51
DUSP8	HIST1H2BD
TMEM74B	PLCE1
BEX4	TM4SF4
FSD1L	CPT2
CALM1	KLHL18
DLK1	MKLN1
WDFY3	BCL2L1
CBR4	RAB31
ACE	SAMD13
COMTD1	PAPSS2
XIAP	ERAP1
STMN3	TNFRSF10D
EIF1AY	PNP
HNF4G	GABARAP
CERS6	DNAJC15
LIPA	MOB4
NBEAL2	MOSPD2
CYLD	CD55
SHOX2	SLC44A1
KMT5B	DCTN3
RANGAP1	QRSL1
SYNE4	GJB1
SUMF2	OSGIN2
MSANTD4	AGPAT3
AP3B2	EIF2D
ELOVL2	ARPC1A
NBR1	PARM1
NOMO1	PCSK5
SELENOT	INF2
GLRA3	FAM214A
B3GAT2	HEXB
ABCC6	ATP2A2
CDH17	ARHGEF10L
NAA60	PON2
AC245297.3	CCSER2
TMEM131	PTPRE
NAXE	SPINT1
AFP	DYNLL2
SNX22	TGOLN2
LYSMD2	POLD4
PHLDB2	PRCC
ATF2	BRPF3
PAPPA2	TLN2
HRAS	KCNJ16
NDUFS1	FAM120B
SDR39U1	ARAF
SLC25A46	HPN
LAMB2	EPCAM
TMOD2	PLOD2
FDFT1	ZDHHC21
RTN2	PLCD3
RPS6KA6	TMEM246
TMEM33	VILL
UTRN	LINC00467
WASF1	CEACAM5
DUSP26	SCD
NAPB	IDI1
NNAT	FBXO38
SLC7A2	RAP1A
RETREG3	FUCA1
DUSP3	FDX1
LNPEP	SRPRA
MAPK14	ZNF576
SRCIN1	CISD3
KCNT2	FAM207A
RAB39B	SEMA3D
ARL5B	IRF1
POLR2L	BCKDHB
CUX2	SETD3
DENND5B	TECPR2
PDZD8	ADNP2
SAMD9	APEH
ZNF226	DENND1B
AK3	EFHD2
ADGRV1	UBE3B
COX7A2	RUNDC1
SRC	MYO5C
LIN7B	SBF1
CYCS	SCAMP1
RORA	MED14
KDM6B	ARNT
LAMP2	SKIL
AC010642.2	ATP2C2
NDUFA9	MAP2K3
TRMT9B	RAD23A
ACP2	TSKU
BRAF	TOR4A
ARID3A	NIPAL1
PDE3B	KMT5A
SNTG1	DNAJC3
RNF152	COG6
SLC39A9	CRNKL1
FZD3	USP8
UBR3	PYGL
CAMK2B	MRPL1
KPNB1	PKP3
ASH1L	PDCD10
JAKMIP2	AC073283.2
MAP7D3	AC092354.1
DUSP6	EVI2B
IMPAD1	RAPGEF1
NNT-AS1	MIEF1
DHPS	AC138305.1
ATP2A2	IDH2
TNPO1	METTL8
SORBS2	AL050343.2
PLEKHA1	AC004771.5
MBNL2	SOX6
HDHD2	LINC01645
ARMC1	ARPC3
DHX40	AP001107.1
RNF11	ATP2B4
GABPB1-AS1	DLAT
BMI1	AL357033.4
GAP43	TOB1
PTBP1	OPN3
POGZ	NAMPT
PGAP1	TTC33
ZNF654	SERPINE2
HSPA2	COG3
CELF3	CKAP4
SSTR1	AC068631.1
KLHDC10	SULT1C2
ATP11C	ANKRD49
SH3PXD2A	SERPINA10
PARM1	AL021707.7
B3GAT3	IMPA1
CCDC88C	PAG1
NAA30	CES2
HM13	CNPPD1
SHC2	TSPAN2
CHD5	NPAP1
DNAJC5	TMEM30B
MAP6	CARD9
PTGES2	AC103810.2
PPP2R1A	MUC4
AC023034.1	PSAPL1
SOX1	CMIP
GNG2	NAA30
WDR13	C5AR1
SESN3	NAA60
YME1L1	LIMA1
TARS	SLX1A
CYB5R3	SLC38A10
CACFD1	SOWAHC
DOCK8	OTUD6B-AS1
PPM1B	OTUD7B
AMPD2	CSF2RA
COA3	PIGN
TBCC	C16orf71
ABCB10	LINC01134
HIST1H2BD	CLN5
NDN	AP002449.1
KLHDC8B	ABCB11
SPAG1	HNF4A
PVR	SFN
AL645608.1	TFG
DLGAP4	ZFAND5
MSMO1	AC092301.1
PPP1R15B	LMO7
KIAA1109	ARHGAP45
GIT1	AKIRIN2
RNF208	NR1I2
CLIP2	GRHL2
DMAP1	TACC2
NACAD	NUDT4B
CLPB	RASSF7
MIB1	TMEM106C
KIAA1324L	AP001469.3
PSME4	MSR1
FAM135A	ACKR2
RBM47	MAPRE2
ARID3B	PADI2
SLC22A17	SMC6
POU2F1	LRFN4
MEF2A	DUSP3
RICTOR	SHC4
RBBP4	GNA14
VMP1	STRN
SF1	ECM2
AC244090.1	FASTKD2
PCNX1	GRIPAP1
TCEAL2	DGUOK-AS1
FYTTD1	AL354920.1
NDUFB8	CHM
CDK16	CASP5
TMEM70	PRDX1
SMPDL3A	CCNI2
ZSWIM8	SYNPO
ACACA	PLS3
ERI3	GSTP1
SCN8A	HOXC9
TMEM65	CES4A
POM121C	FFAR4
IQSEC1	GMDS
ARHGEF26	PWRN1
SST	COPG1
FOXJ3	AXDND1
MRPL33	PSCA
TMEM198	ATP11A
PRKACA	AC144652.1
UBE2K	AP003392.3
PCMTD1	DNAJC6
NR4A1	TJP3
UBE2D3	PPCS
FAXC	RPN2
UBA6	LRRC66
KIF1BP	PITX2
ZNF37A	CRB3
MAGI1	PREP
TMEM51	MARVELD3
ROGDI	RANBP9
ZBTB18	RHBDL1
HLA-A	LRP1
GAB2	LINC01637
B4GAT1	WDR20
PLN	SLC34A2
PIGM	ATP9B
BBX	AL023581.2
RNF157	CDC42BPB
SAR1B	MPC1
SPTBN4	RTCA
CELA3A	YY1AP1
HIF3A	XDH
GTF2I	NXNL2
USP9X	AC245297.2
RPS6KC1	CDK5R1
PNMA2	RASEF
COCH	THAP10
LSAMP	CKMT1B
DHX30	FUT8-AS1
INPP1	CALCOCO2
APH1B	BX537318.1
CCNDBP1	C1orf210
SECISBP2L	ATP1B3
HINT3	IL17D
RAI2	CPEB3
PKIA	OSBP2
WWC1	AGGF1
JAM3	CAMKK2
FREM2	SRRM2-AS1
STX12	AC130650.2
RNF38	MFSD4B
NCKAP5	FA2H
BLMH	OVGP1
RAB7A	ABCA1
PLXNB1	C9orf78
RAMP1	IMMT
LRRC53	ZEB1-AS1
PIAS1	NOL4L
COBL	RNASET2
B4GALT5	MARS2
RERE	EIPR1
OLFM3	ESPL1
FNDC3A	ATP2C1
ETFDH	DCUN1D1
KDM5A	CLDN2
ARID1A	DLST
SCAMP3	PRELID3B
SLC7A1	WNT2B
CES1	KCTD10
RAB3GAP1	AL023284.4
ARMCX2	SULT1A2
OS9	TENT5B
SF3B1	ACER3
DMXL2	FAM193A
ATP2B1-AS1	ZDHHC20
TMC5	TMEM82
HECW2	OTULINL
CSNK1G1	FABP6
DCTN2	PAK6
ZNF207	SUCLG2-AS1
AC123023.1	TPST2
ROBO1	SLC25A3
ATP1B2	DDAH1
PPM1K	AP5M1
STXBP5	CAVIN3
CUTA	UHMK1
BNIP3L	AC008966.1
PPP6R2	AC073389.1
SCARB2	ADPGK
PUM2	AC239799.2
MED25	UGT2B15
TSNAX	BMP8B
CORO7	PSMF1
BAZ1B	TMEM260
FXR2	CMPK2
HABP4	GRIK2
SECISBP2	SOWAHA
IMMP1L	CDH12
GPS1	SMIM22
UNC13A	MAVS
LY6H	SFT2D1
PTPRE	C3orf52
PNPLA6	SMPD3
APPBP2	PHF11
AHI1	CAPS2
UNC13B	OSBPL10
EPS8L3	RBL2
ZDHHC17	KHNYN
PIN1	IFT74
PGPEP1	ABHD5
DYNC2LI1	FAM20A
MRPL55	CLIC1
SPTSSB	BCL3
CERS4	COX8A
PRCP	GOT1
FBXL17	SLC52A3
S100A1	ANO1
MOAP1	SULT1A3
POM121	SAA1
EPN1	MMP19
ASNS	RAB25
C11orf95	SLC15A4
TFDP2	LRRC8C
BIVM	ZNF304
STAG2	LINC00278
CCDC151	THAP1
TTC8	WDR55
METRN	VWA2
SERINC3	GPD1
PSMD14	PIM3
MYT1	BTBD1
AZIN1	PARS2
BAG6	C19orf73
EDIL3	ETFDH
AFF4	SULT1B1
TMEM30B	VPS36
N4BP2L2	EIF5
BSN	SREBF2
TMEM37	TMEM54
LONP2	KIF1C
CDS1	MYRF
IL11RA	THAP7
TOX3	GUCD1
KCNH2	ESYT2
SCAMP1	WNK4
STAT2	TPRG1L
CC2D1A	BEST1
PENK	TMEM41B
TCAF1	BDKRB2
NFE2L1	ZNF490
RAB9B	CDR2
VPS28	JAML
MECP2	PPP1R8
WASHC4	GSDMB
ACVR1	TANGO6
KCNK17	GTPBP4
MICAL1	GATA5
PTPN23	PIK3C2A
IRGQ	HGD
ANKRD52	NHSL2
PIAS2	OSBPL9
FHIT	NHEJ1
ATP6V0E2	NDEL1
HCN3	ANKHD1
PRKD2	SLC22A18AS
PLCB4	EHHADH
SCNN1A	C14orf93
NCKAP1	HSPA5
AP5M1	CDC42EP4
OSBP2	PLXNC1
ACSL4	C2orf42
HIST1H1C	DUOXA1
SKAP2	C17orf75
PRRG2	PHLPP2
ZNF358	RTCA-AS1
PHIP	SMIM14
TMSB15B	NEURL2
RFK	NUP214
LARP1B	CCNK
ACTL6B	ASRGL1
BRD4	SLC45A3
FFAR2	ADGRB2
MRPS18B	ASCC3
EXOSC4	PSEN1
APOH	ATP5PD
AFTPH	FZD4
CAMTA2	RNF183
ASGR1	C19orf47
RTL8B	SHISA5
PPT1	LBH
ISG20L2	AC009061.2
HIST1H2AC	FLRT3
ABAT	RTTN
GRIPAP1	LIN7C
SCRN1	TACO1
DLG5	METTL2A
CREBRF	RGP1
DGKH	ATP7A
LARP1	ABCB6
SERPINA1	TM6SF2
SPHK2	C6orf52
TSPYL1	ZNF653
TBL1XR1	CCAR1
CACNB2	AL132780.2
C12orf73	FAM118B
HIPK1	USP25
SLC11A2	UPP1
CYB5D2	CNOT1
LPCAT1	LYNX1
KDM3A	INSR
VSTM2A	SAA2
ATG4D	NAA38
OCA2	TRIM14
PGA5	FAM102A
ELOVL5	SCP2
SPINT1	LRMDA
PPP1CC	GGPS1
NRIP1	MAST3
AGO1	TMEM139
LRP1B	TOR1AIP1
CRELD1	DPY19L3
DHRS13	DIO3OS
TTBK2	ZNF524
SGTA	ARHGEF5
NSUN6	SCFD2
HLA-B	TRPC1
MIA2	ZKSCAN2
PPDPF	RASSF6
RC3H2	KHDRBS2
MRFAP1L1	ARHGAP44
PANK3	COLCA1
TNNT1	GCOM1
SLC8A1	MRPS18C
KIAA0895	GSTA2
ST6GALNAC5	USF3
RAB15	PPP1R1C
ALG13	CCDC153
IGSF10	TNFRSF21
SCAF1	TUBG1
FOSB	SLC35A3
WDR59	RECQL
C19orf12	ZNF425
EPS15	ERLIN1
RHOH	STX16
RABL6	ERCC3
AL133325.3	PIK3C2B
AC008124.1	CCT6A
TGFBR1	GASAL1
PHKB	TGFBR3
KCNH7	GCNT2
LNX2	LONP2
CRH	HSPA1B
MAGEH1	FEZ2
C2CD4B	ZNF101
NCAM1	LRRC61
STAT3	SYAP1
PTBP3	NDUFA6
CSRNP1	IL7R
SIM1	NR5A2
NCOA4	BOLA3-AS1
KIF1B	CUL1
ASMTL	FPGT
RSRC2	DANT2
EPB41L4A	SEMA6D
CNOT6L	NIPA2
SDCCAG8	BLVRB
ZC3HAV1	SPAG5
TRIM23	WDR1
FARSB	CREB3L1
STRN4	E2F1
ULK1	IQGAP1
KIAA1549	ZNF223
AC106707.1	PPIP5K1
INS	INPP1
UBE2J1	TIGD2
ITPR1	SLC12A8
DNAJC6	SNRNP27
NR1D2	POT1
CPSF7	GORASP2
TNRC6A	GTF3C3
NIPSNAP3A	TRANK1
RC3H1	TAP2
FAM222B	MAGT1
SOX13	UBA6
GPR180	IBA57
ATG2B	TRPM4
PTPN18	GOLGA6L10
ATF7IP	TRMT44
GK5	POMGNT2
GABARAPL1	UBA5
RAB3GAP2	PIR
PSMA3-AS1	ADCY7
MKLN1	NEK7
AC005261.1	SNX15
TCEAL1	TTC30A
RNF10	PIP5K1B
FBXW5	TIMM44
RABGAP1	FAM47E
SPIRE2	MSH3
XRCC6	PELI1
UBE2W	KLHL29
SQLE	EIF1AX
SERPINA10	JMJD1C
HOXB5	KLHL13
SERPINF2	GNS
HINT2	NCLN
PRICKLE2	DPH3
RANBP6	STAU2
UBE2M	LSS
DAPK2	SEPSECS
CUL4B	ITGA3
QSER1	CDYL2
CNTN1	AK3
SETBP1	AHCYL2
ARHGEF2	SEC13
AZI2	FARP2
INO80E	ZFYVE21
CNR1	ZNF440
TBC1D10B	ITPKA
NKIRAS2	TNFSF15
HECTD4	SLCO2B1
SYNRG	SLC4A1AP
NFKBIZ	ZBTB43
ADAM10	ACSS1
MON2	TRIO
NECTIN2	TRMO
PPP1R37	LINC00526
HERPUD2	ST6GALNAC6
TENT4B	ALPK3
COQ4	TAF13
VPS53	CERK
TAOK2	ZRANB3
RUNDC1	PRKCZ
ASPHD1	ARHGAP23
TEX2	NPC1L1
DHRS2	TXNDC17
PNPLA7	OXNAD1
PPP1R21	IKZF2
NKX6-3	TMEM199
TRAPPC6A	GRIA3
RAPGEF4	VIPR1
TNR	LCN2
NELL2	EOGT
SEC24D	DNAJC27
ENPP1	TRIM46
PBLD	DRAM2
FUBP3	ADPRM
LINC00685	ACKR3
NUP58	AMD1
SMIM30	RAD1
ARNT2	GLE1
LYST	ZNF562
SCAMP4	DIS3
CPNE1	SRSF5
CNTNAP5	CNBD2
GALNT11	CD46
RSRC1	PPP1R15B
STRADB	EML1
UHRF2	AC092171.3
SRF	NATD1
ATP6V1C1	CNOT6L
SSR1	GCNT4
ZNF148	DHDDS
TRPC1	FAM120AOS
LINC00667	CPEB4
BCHE	CS
SOS1	CDC14A
DAB1	TRIM26
MBOAT7	CYFIP1
BPTF	CRYBG1
DYRK2	TCEANC2
CPLX2	CYB5B
YAF2	SMARCAD1
XPA	TBCE
SF3B2	PDK1
NPAS4	SHTN1
TNFAIP1	CDCA3
CPT1C	MRPS23
CALM3	MIR22HG
SNHG8	SLC19A1
ZNF445	RNF168
ASB1	MT-CO1
MARCH11	CEP120
STXBP5L	PC
CPLANE1	SPINK5
MMRN1	SLCO4C1
SHF	ZMYM3
NLK	ELMOD2
WDR7	TP53TG1
TOMM34	ZNF805
KIAA0586	DENND3
PDK3	BIRC2
RIMS1	MYZAP
GSK3A	ARSJ
CNOT9	HNF1A
MTMR9	ST6GALNAC3
APOOL	TMTC3
PIKFYVE	AC139887.2
HSD11B1L	PRPF18
RNF13	RHBDD1
TMEM151A	PCSK6
RAB11FIP2	AC074117.1
USP38	CBX8
CTSD	SPRYD7
UBE2L6	HSD17B11
PHACTR1	C6orf62
SESN1	SLC11A2
SENP7	DENND1A
SAMHD1	NDUFAF3
NHLRC2	ITGB4
DUSP18	CTSO
CDO1	INVS
IRF6	NR4A2
PEX11B	PER2
NOL4	TMC6
SLC38A11	HDAC11
CNOT11	FBXL8
ACHE	PLEKHA6
GOLT1A	ZNF496
DPYSL5	RABL2A
HSPA1A	DIAPH1
SPATA20	OXSM
MAPK10	AP004609.3
PIPOX	ZNF180
EMC9	DUOXA2
GRSF1	MAL2
BCL6	RAB20
RAB11A	JAK2
LRAT	RMDN3
SIL1	STK39
PSD4	INO80D
TLE3	SPIN4
KCNJ2	CXorf40B
CYB5R1	CRIP1
LIN28B	NFS1
SOD1	PXN-AS1
ALKBH5	TRIM5
FAM131C	CARD6
SLC9A3	TYRO3
RNF139	NOXA1
LRCH2	AL136038.5
SERP2	LEO1
GNAI1	C1GALT1
ODF3B	MAPK6
MAST3	PTRHD1
KDM7A	RPP40
MEGF9	CASP10
SNX4	MAP4K2
CRKL	NT5C2
OGA	STK24
WDFY2	TOX
TMEM200A	GTDC1
MGRN1	DMAC1
CDC25B	HIST1H2BH
ZNHIT1	ESRP1
SCFD1	HSPA14
PDHB	ZNF600
TLK2	POLK
NECAP1	TPCN2
TNFRSF11B	PHYHIPL
MAGEF1	MTMR10
FAM91A1	PSMD9
AP1M1	TMEM63B
DBNL	MX1
TMEM60	EIF3C
SLC33A1	BET1
LRCH3	ZNF460
ZDBF2	ACSS3
SYN1	CDH1
UBQLN1	SLC7A11
PLXNA3	MTERF3
SCCPDH	EMB
ING3	PIK3R4
MTHFR	AC245041.2
ATF4	PPARG
MANSC1	GSDME
CAND1	WDR27
GAPVD1	EPHX4
PYROXD1	SLC36A1
SMIM5	RAP2B
PCBP1	CHRM3
AKAP8L	TADA2A
EI24	B3GNT5
HELZ	CELF4
PGF	GBP1
C2CD5	SEC22A
PLCXD1	THEM6
POLR3A	HMGXB3
HK1	CFD
PTBP2	PET117
SGTB	XPO4
ANKRD13A	PBLD
CA11	ZGPAT
SIK3	LCLAT1
AP2A2	HIST1H2AE
USP27X	STX1A
SLC25A36	VRK2
ARL15	PDP2
LMBRD1	TTC27
RNF8	MGAT2
RBP1	RAVER1
B3GAT1	GOLGA4
ZNF134	HEMK1
MYO18B	AGR3
HAMP	SLC12A7
PTGER3	EXOC3L4
ABCF3	GAS7
PSEN2	DCTN4
SENP6	LRRC23
LMX1B	TOX4
TAPT1	FAT1
ACPP	TINAGL1
KIFC2	MXI1
BCCIP	ZMAT5
FBXO11	CUL9
CYB5B	UBR7
CPD	CCSAP
IP6K1	ICAM3
TOMM70	DMTF1
RGS7	CASD1
TFRC	FAM102B
AL365226.2	AP4S1
ZNF689	NSUN3
CMPK2	SLFN12
TMEM196	CEP126
PPP6R3	LRRC8A
TECPR1	PPM1L
UBQLN2	GTF3C6
ACAP2	VPS4B
MPDU1	PDE4DIP
PPP6R1	SAR1A
GALNT13	SLC25A10
KHSRP	PCLO
TRIQK	CDC42EP3
LPIN1	SDHAF2
HUWE1	GFPT1
RPH3AL	MARC1
ARID1B	C1RL-AS1
BTN2A1	NHS
CLPTM1	ANO8
ARHGAP1	KDM3A
RRAS2	KRBOX4
SI	LRRC42
GBA	ZC3H12C
FBXL5	VARS2
MTMR7	ZNF141
ZNF44	NSMCE4A
THOC2	OGDH
RNF103	RPH3AL
NAP1L5	ZBTB5
LYRM7	TEX30
ITPK1	KIZ
PBRM1	RABL6
KLC2	SPATA5
NARF	PDE9A
DOK6	RNF19B
KBTBD6	ISX
ARIH1	MPZL2
ACER3	TAPBP
CELSR3	FAM83F
MTCH2	PPOX
CHRNB2	LYRM9
OVGP1	ZNF415
PLAGL1	MRI1
RHOB	KCTD11
CFC1	LTV1
AKT2	ZDBF2
C8A	NECAB3
TRAK2	WDR66
CS	PDZD8
DENND4C	ESRRA
FAM126B	DDX6
YPEL5	PSMD1
USP5	ZNF710
PCSK7	UBP1
RRAGD	RHOC
PRMT6	ZNF160
SELENOI	ANO6
GCA	MAN1A1
CEP57	MSL2
XPR1	LAMB3
MTUS2	ELMO2
RSAD2	TRIM2
GOT2	TMEM164
PPM1L	IQCG
IPO9	MRPL18
AL035071.1	GEM
DIP2C	SNTB1
PTPRA	SPTSSB
TRIM27	ACP6
ZNF761	ANKRD9
TMEM263	MBTPS2
MAML3	TRIM31
ATXN2	PLAGL2
ZFAND2B	SHROOM4
C11orf71	FASTKD1
AMD1	FAM219A
RRAGA	SYNRG
POLDIP3	TRIM32
ZBTB10	ZFP64
GRAMD1A	IMPACT
PLEKHB2	CTSH
CADM3	IYD
MCOLN1	HMOX1
KCNK16	MTX3
MRAP	UGT2B11
EEF2	CNOT11
TNPO2	HSPA2
MRPS5	ACOX3
NIPAL2	CNTRL
ZBTB4	UGT2B17
VEZF1	TGDS
SPPL2B	INPP5K
ZMYM2	PRKD3
APOL6	IFI27L1
SYDE2	PLXNA2
CREB1	GNPAT
ZBTB38	ZSCAN29
C8orf82	PUS10
QSOX2	ZBTB45
SMG1	NAPB
MRPS30-DT	TEX2
RGMB	HACL1
CYFIP2	AASS
TTC37	ITPRIPL2
GPD2	NDUFAB1
VGF	STEAP3
UBE4A	ZSCAN30
ABLIM1	ZNF611
TRPM3	EPB41L5
CERKL	B4GALT6
EML3	SIRT5
PATJ	LINC00543
SRRM4	TNS3
MOSPD2	CSTB
SMG7	CHMP3
VAV2	BCKDHA
C14orf93	FASTKD5
UBE2Z	YIF1B
ATP8A1	TTC7A
MLLT3	FUT8
YY1AP1	IFIH1
LASP1	CAPN5
IFRD1	AK2
FOXA1	KRTCAP2
GPRASP2	PPA2
YLPM1	PAFAH2
SLC25A4	SP100
EVA1B	PAQR7
UNC79	INSIG1
RNF34	TLR4
LRP11	SGPP2
PINK1	POMGNT1
CBLN4	ACADVL
QRICH1	FOXQ1
MRFAP1	MVK
GYG1	ZNF865
DPP10	PI4K2B
SS18L1	MMADHC
ATP1B3	PPP1CA
DDX17	SDF4
CLOCK	SYNGR2
STUB1	FKBP11
BCOR	BLCAP
DALRD3	LYSMD3
DCAF11	NPAS2
TLE6	ARHGAP5
PFKFB4	TMEM179B
COMMD9	VARS
MARCH7	KAT2A
ATRN	GLYCTK
VAPB	HIST2H2BE
SLC25A25-AS1	NECTIN3
NXPE3	UQCRC2
DMTN	MICALL2
SNHG19	ABCF2
ALG2	SAP130
HECTD2	NDUFC2
PNPLA2	KLHL2
PELP1	HOOK1
RNF217	EDEM2
TMEM115	PCMTD1
CNNM1	PRIM2
PBX3	ERMP1
ADH1A	CTTN
ZNF785	TMEM154
ID4	GRK5
KCNV1	KBTBD3
VPS37A	PLEKHA2
KCTD7	TEP1
EXOC4	PTK2B
KBTBD7	TMBIM1
ASNSD1	COL5A2
CDKN2D	ADGRE5
KCNK3	OSGEP
LMBRD2	SFI1
DDHD2	BCAS1
TIAM1	ARCN1
POSTN	ITGA1
PPP2R5E	FOXN2
SUPT5H	N6AMT1
CNGA3	MAP3K21
ZCCHC3	TMEM185B
MSL1	SFMBT1
PLPP6	ZNF69
PPM1A	NUDT15
C3orf52	UNC13C
SLC35E3	ARHGDIB
MTERF2	ATE1
LTN1	TTLL4
NAV2	ARHGAP5-AS1
RALYL	SLC12A6
CCZ1	EP400
FSIP2	MDH1
LINGO1	LYRM7
TSPAN11	USP12
HSF2	PLSCR3
PKHD1L1	SLC7A6
EGR4	COP1
AQP10	GPATCH1
DENND6A	AC106707.1
C15orf48	SDF2L1
PEAK1	RAVER2
NEFL	SPECC1L
COG1	MYO1C
STK33	SLC35A1
COX8A	EDEM3
NFATC3	ARL8B
EMB	TAOK3
MAPK1IP1L	WBP1
PLOD2	MYO9B
ZNF775	LRIF1
PRKD3	ARRDC1-AS1
ERAP1	DPP8
FAM120A	LCP1
HEXIM1	SPCS3
BCAS3	MOGS
CLCN4	PMS2
BCAT2	SART3
LRRC58	NADK
FTO	TJP2
IGSF1	CCDC107
HOXB3	EGLN1
NKX6-2	EIF2AK3
ST3GAL6	KIAA1671
MAP3K4	IGSF3
STARD4	GPM6B
FABP7	NEK9
AKR1C4	TRMT6
SNCA	PPTC7
CEP97	SH3TC1
DLL3	ATXN1
FAM234A	RIOX2
NAA40	SLC30A5
LRRC23	PI4K2A
GRP	GFM1
SFT2D2	CKLF
SACM1L	HIPK3
FAM53C	METTL4
ELAVL3	PCYT1A
MRPL12	DOCK4
RPS6KB1	ZNF28
AGPAT5	CACNA1D
ZNF667-AS1	NMNAT1
SIDT2	CRYBG2
MAVS	SUGP2
PRMT9	ATP7B
SENP5	KIAA0319L
UTP14C	UBIAD1
TRAP1	MIDN
GRINA	DUS4L
ZFAND4	CCPG1
COG6	GALNT11
NHSL1	B3GNT3
WDR34	CEP44
BRD3	MTA3
ABI1	TTC4
WDR26	BAAT
GPNMB	NUDT18
MALAT1	GZF1
RALGPS1	AFTPH
WBP2	SMUG1
NRAS	USP45
INTS6	CDK2
BMPR1A	PXYLP1
NT5C3B	SCMH1
ZNF620	HLCS
NDUFA13	SLC25A32
ABHD10	ATF6B
ANKRD46	TVP23C
MIEF1	TRAPPC13
SMIM10L2B	EZR
PTGER4	TIPRL
ZNF844	SRRD
PIP4P1	TMEM35B
MYO3A	IDH3A
SORBS1	ADCK5
VAMP4	DCTN6
PI4KA	MAST2
RDH11	RAPGEF5
AIDA	RTKN
SDR42E2	EFNA2
RSPH3	UTP20
B3GNT7	TMEM167A
ZNF518A	CLDN23
ENDOG	TENT5A
RNF41	KLHL20
CCNY	MTRNR2L12
RBM42	TTLL1
ZNF638	UNC5CL
ENPP4	SLC22A23
TMEM61	DHRS12
PRPS1	GRHL1
GNL1	TALDO1
KPNA2	STBD1
SLC12A5	TDRD7
KLHL3	EPB41L3
FAM155A	RSU1
ATE1	IL17RA
ADAMTS2	VIPAS39
MARF1	SCAMP1-AS1
FBXO25	MYL5
SGCE	LRRC75B
SLC39A6	NFYA
ORC4	STK25
SLC2A11	OMA1
RAB37	SERPINA5
SMTN	DMXL2
SEC24B	PALM2-AKAP2
PDE9A	AP1S3
PKD1	FBXO45
TMEM38A	IKBKE
NSF	ROGDI
DYNC2H1	FRG1
IQCN	PLCD1
MED24	PTPRR
ABCA1	FNDC3B
FUBP1	MTMR1
FAM169A	CHKB
SPEG	PPP2R2A
ANKRD54	TRAPPC5
PEMT	CXCL6
SLC35G2	XRRA1
COL9A2	NRP1
HDAC4	UCHL5
ZNF423	SDHAF1
BICD2	NAXE
PIM2	STT3A
PCED1A	IMPA2
CDH7	ORAI3
SH2D3C	KCTD5
LINC02432	ACOT9
ZNF451	SUPV3L1
ZNF641	TMEM248
FAM110A	GTF2F2
VNN2	DGCR2
BTD	PAPOLG
PTCD3	C6orf132
FIBP	RIN2
IL17RB	MPZL3
HOXB2	GALNT7
AL109807.1	RIC1
MKNK1	PEX14
ATF6	RTL6
TOR1AIP2	ZNF335
ZNF512B	ARHGEF11
RELL2	MRPL46
GPX7	GTF2H2C
PEX19	MTERF2
CHID1	TMEM8B
PTPRD	ADM
CEP44	SIRPA
AL162231.1	MINK1
TLE2	NCOA4
DISP3	ACD
BAD	CLPB
ARAF	CDK11A
ADGRB1	RFX3
KIF21A	AC006333.2
KLF10	RARRES2
FAAP20	PRR15
HACD2	CLIP1
PARP6	ST3GAL2
CTDSP1	COX10
[truncated: 21,743 more rows]
