# Supplementary material for: Single‐cell transcriptomics stratifies organoid models of metabolic dysfunction‐associated steatotic liver disease
Source: EMBO J. 2023 Nov 14;42(24):e113898. doi: 10.15252/embj.2023113898 (PMC10711666; doi:10.15252/embj.2023113898)
Supplement: Supplementary file 12 — Dataset EV11 [file EMBJ-42-e113898-s012.xlsx]

## Sheet: info
Dataset EV11	Mann-Whitney-U statistics on differential cell-cell interactions related to Figure 5

## Sheet: Dataset_EV11
interacting_pair	condition	condition-control	stats	pval	significant
AH_HSCs	TGFB1	0.83949	0	0.0444444	True
AH_SMCs	TGFB1	1.07446	0	0.0444444	True
FH1_HSCs	TGFB1	0.489414	0	0.0444444	True
FH1_HB2	OA	1.02281	0	0.0444444	True
FH1_CHOLs	OA	-0.795074	16	0.0444444	True
FH1_SMCs	TGFB1	1.04494	0	0.0444444	True
cAH_CHOLs	TGFB1	-0.854437	16	0.0444444	True
HSCs_AH	TGFB1	0.83949	0	0.0444444	True
HSCs_FH1	TGFB1	0.489414	0	0.0444444	True
HSCs_FIBs	TGFB1	-0.382798	16	0.0444444	True
HSCs_FIBs	OA	0.622304	0	0.0444444	True
HSCs_SMCs	TGFB1	1.08887	0	0.0444444	True
HSCs_SMCs	OA	0.413945	0	0.0444444	True
HB2_FH1	OA	1.02281	0	0.0444444	True
HB2_HB2	OA	0.53888	0	0.0444444	True
HB2_DCs	TGFB1	-1.06098	16	0.0444444	True
HB2_DCs	PA	-0.381561	16	0.0444444	True
HB2_FIBs	TGFB1	-0.362354	16	0.0444444	True
DCs_HB2	TGFB1	-1.06098	16	0.0444444	True
DCs_HB2	PA	-0.381561	16	0.0444444	True
DCs_DCs	TGFB1	0.601089	0	0.0444444	True
DCs_FIBs	TGFB1	-0.684872	16	0.0444444	True
DCs_CHOLs	OA	-1.14226	16	0.0444444	True
DCs_SMCs	TGFB1	1.92484	0	0.0444444	True
DCs_SMCs	OA	-0.436359	16	0.0444444	True
FIBs_HSCs	TGFB1	-0.382798	16	0.0444444	True
FIBs_HSCs	OA	0.622304	0	0.0444444	True
FIBs_HB2	TGFB1	-0.362354	16	0.0444444	True
FIBs_DCs	TGFB1	-0.684872	16	0.0444444	True
FIBs_CHOLs	TGFB1	-0.865988	16	0.0444444	True
CHOLs_FH1	OA	-0.795074	16	0.0444444	True
CHOLs_cAH	TGFB1	-0.854437	16	0.0444444	True
CHOLs_DCs	OA	-1.14226	16	0.0444444	True
CHOLs_FIBs	TGFB1	-0.865988	16	0.0444444	True
CHOLs_SMCs	OA	-0.924723	16	0.0444444	True
SMCs_AH	TGFB1	1.07446	0	0.0444444	True
SMCs_FH1	TGFB1	1.04494	0	0.0444444	True
SMCs_HSCs	TGFB1	1.08887	0	0.0444444	True
SMCs_HSCs	OA	0.413945	0	0.0444444	True
SMCs_DCs	TGFB1	1.92484	0	0.0444444	True
SMCs_DCs	OA	-0.436359	16	0.0444444	True
SMCs_CHOLs	OA	-0.924723	16	0.0444444	True
SMCs_SMCs	TGFB1	1.22177	0	0.0444444	True
AH_AH	TGFB1	0.392041	4	0.4	False
AH_AH	PA	-0.0373949	12	0.4	False
AH_AH	OA	-0.201985	13	0.234231	False
AH_FH1	TGFB1	0.697772	3	0.266667	False
AH_FH1	PA	-0.00976331	9	0.888889	False
AH_FH1	OA	0.191117	7	0.89581	False
AH_cAH	TGFB1	-0.024232	9	0.888889	False
AH_cAH	PA	-0.396583	13.5	0.266667	False
AH_cAH	OA	0.218418	4	0.4	False
AH_HSCs	PA	-0.0122864	8	1	False
AH_HSCs	OA	0.0187994	8	1	False
AH_HB2	TGFB1	0.0586589	7	0.888889	False
AH_HB2	PA	0.139612	5	0.533333	False
AH_HB2	OA	0.401605	2	0.149722	False
AH_DCs	TGFB1	0.719863	2	0.177778	False
AH_DCs	PA	-0.129206	8	1	False
AH_DCs	OA	-0.333747	11	0.533333	False
AH_FIBs	TGFB1	0.190284	6	0.711111	False
AH_FIBs	PA	0.0121912	9	0.888889	False
AH_FIBs	OA	0.24367	6	0.694418	False
AH_CHOLs	TGFB1	0.293463	6	0.711111	False
AH_CHOLs	PA	0.167783	6	0.711111	False
AH_CHOLs	OA	-0.365854	12	0.4	False
AH_SMCs	PA	0.167696	6	0.711111	False
AH_SMCs	OA	-0.211275	11	0.533333	False
AH_HB1	TGFB1	0.314214	5	0.533333	False
AH_HB1	PA	0.624331	3	0.266667	False
AH_HB1	OA	0.203609	7	0.89485	False
FH1_AH	TGFB1	0.697772	3	0.266667	False
FH1_AH	PA	-0.00976331	9	0.888889	False
FH1_AH	OA	0.191117	7	0.89581	False
FH1_FH1	TGFB1	0.145304	6	0.711111	False
FH1_FH1	PA	0.179737	4	0.4	False
FH1_FH1	OA	0.13056	4	0.4	False
FH1_cAH	TGFB1	0.00830502	8	1	False
FH1_cAH	PA	-0.405888	11.5	0.533333	False
FH1_cAH	OA	0.627826	1	0.0888889	False
FH1_HSCs	PA	0.0743301	6	0.711111	False
FH1_HSCs	OA	0.10747	6	0.711111	False
FH1_HB2	TGFB1	-0.20918	13	0.266667	False
FH1_HB2	PA	0.157578	5	0.533333	False
FH1_DCs	TGFB1	-0.0384259	8	1	False
FH1_DCs	PA	0.0488639	6	0.711111	False
FH1_DCs	OA	0.310775	5	0.533333	False
FH1_FIBs	TGFB1	-0.240528	10	0.711111	False
FH1_FIBs	PA	-0.0124428	7	0.888889	False
FH1_FIBs	OA	0.237659	3	0.266667	False
FH1_CHOLs	TGFB1	-0.75164	12	0.4	False
FH1_CHOLs	PA	0.164489	6	0.711111	False
FH1_SMCs	PA	0.274884	3	0.266667	False
FH1_SMCs	OA	-0.0218118	8	1	False
FH1_HB1	TGFB1	0.383074	3	0.266667	False
FH1_HB1	PA	0.244697	6	0.711111	False
FH1_HB1	OA	-0.113112	11	0.533333	False
cAH_AH	TGFB1	-0.024232	9	0.888889	False
cAH_AH	PA	-0.396583	13.5	0.266667	False
cAH_AH	OA	0.218418	4	0.4	False
cAH_FH1	TGFB1	0.00830502	8	1	False
cAH_FH1	PA	-0.405888	11.5	0.533333	False
cAH_FH1	OA	0.627826	1	0.0888889	False
cAH_cAH	TGFB1	-0.0125768	10	0.711111	False
cAH_cAH	PA	-0.251542	14.5	0.177778	False
cAH_cAH	OA	0.297184	1	0.0888889	False
cAH_HSCs	TGFB1	0.319058	6	0.711111	False
cAH_HSCs	PA	-0.0668802	10	0.711111	False
cAH_HSCs	OA	-0.0079034	10	0.711111	False
cAH_HB2	TGFB1	-0.342292	14	0.177778	False
cAH_HB2	PA	-0.0589338	9	0.888889	False
cAH_HB2	OA	0.530188	2	0.177778	False
cAH_DCs	TGFB1	-0.358176	14	0.177778	False
cAH_DCs	PA	0.209145	8	1	False
cAH_DCs	OA	0.44981	2	0.177778	False
cAH_FIBs	TGFB1	0.0469904	8	1	False
cAH_FIBs	PA	0.0939587	8	1	False
cAH_FIBs	OA	0.447537	1	0.0886759	False
cAH_CHOLs	PA	-0.0496475	4	0.4	False
cAH_CHOLs	OA	-0.456507	13	0.266667	False
cAH_SMCs	TGFB1	0.292872	5	0.533333	False
cAH_SMCs	PA	0.0975665	7	0.888889	False
cAH_SMCs	OA	0.0225518	10	0.711111	False
cAH_HB1	TGFB1	-0.0200516	9	0.888889	False
cAH_HB1	PA	0.381135	3	0.266667	False
cAH_HB1	OA	0.0472799	10	0.711111	False
HSCs_AH	PA	-0.0122864	8	1	False
HSCs_AH	OA	0.0187994	8	1	False
HSCs_FH1	PA	0.0743301	6	0.711111	False
HSCs_FH1	OA	0.10747	6	0.711111	False
HSCs_cAH	TGFB1	0.319058	6	0.711111	False
HSCs_cAH	PA	-0.0668802	10	0.711111	False
HSCs_cAH	OA	-0.0079034	10	0.711111	False
HSCs_HSCs	TGFB1	-0.0797822	11	0.533333	False
HSCs_HSCs	PA	0.0144685	7.5	1	False
HSCs_HSCs	OA	0.252635	2	0.125526	False
HSCs_HB2	TGFB1	0.283695	2	0.177778	False
HSCs_HB2	PA	0.173888	4	0.4	False
HSCs_HB2	OA	0.159944	6	0.711111	False
HSCs_DCs	TGFB1	0.805668	1	0.0888889	False
HSCs_DCs	PA	-0.182359	11	0.533333	False
HSCs_DCs	OA	0.161256	8	1	False
HSCs_FIBs	PA	-0.190511	13	0.266667	False
HSCs_CHOLs	TGFB1	-0.50937	13	0.266667	False
HSCs_CHOLs	PA	-0.630979	13	0.266667	False
HSCs_CHOLs	OA	-0.056457	8	1	False
HSCs_SMCs	PA	-0.0411429	10	0.711111	False
HSCs_HB1	TGFB1	-0.362263	14	0.177778	False
HSCs_HB1	PA	-0.287961	10.5	0.711111	False
HSCs_HB1	OA	0.0609405	6	0.711111	False
HB2_AH	TGFB1	0.0586589	7	0.888889	False
HB2_AH	PA	0.139612	5	0.533333	False
HB2_AH	OA	0.401605	2	0.149722	False
HB2_FH1	TGFB1	-0.20918	13	0.266667	False
HB2_FH1	PA	0.157578	5	0.533333	False
HB2_cAH	TGFB1	-0.342292	14	0.177778	False
HB2_cAH	PA	-0.0589338	9	0.888889	False
HB2_cAH	OA	0.530188	2	0.177778	False
HB2_HSCs	TGFB1	0.283695	2	0.177778	False
HB2_HSCs	PA	0.173888	4	0.4	False
HB2_HSCs	OA	0.159944	6	0.711111	False
HB2_HB2	TGFB1	-0.180937	13	0.266667	False
HB2_HB2	PA	0.112253	5	0.533333	False
HB2_DCs	OA	0.351562	2	0.177778	False
HB2_FIBs	PA	-0.159344	14	0.177778	False
HB2_FIBs	OA	0.177708	2	0.177778	False
HB2_CHOLs	TGFB1	-0.893938	15	0.0888889	False
HB2_CHOLs	PA	0.133527	7	0.888889	False
HB2_CHOLs	OA	0.226426	8	1	False
HB2_SMCs	TGFB1	-0.0591454	8	1	False
HB2_SMCs	PA	-0.351882	14	0.177778	False
HB2_SMCs	OA	-0.215224	10	0.711111	False
HB2_HB1	TGFB1	0.418639	3	0.266667	False
HB2_HB1	PA	0.714567	3	0.266667	False
HB2_HB1	OA	-0.195205	11	0.533333	False
DCs_AH	TGFB1	0.719863	2	0.177778	False
DCs_AH	PA	-0.129206	8	1	False
DCs_AH	OA	-0.333747	11	0.533333	False
DCs_FH1	TGFB1	-0.0384259	8	1	False
DCs_FH1	PA	0.0488639	6	0.711111	False
DCs_FH1	OA	0.310775	5	0.533333	False
DCs_cAH	TGFB1	-0.358176	14	0.177778	False
DCs_cAH	PA	0.209145	8	1	False
DCs_cAH	OA	0.44981	2	0.177778	False
DCs_HSCs	TGFB1	0.805668	1	0.0888889	False
DCs_HSCs	PA	-0.182359	11	0.533333	False
DCs_HSCs	OA	0.161256	8	1	False
DCs_HB2	OA	0.351562	2	0.177778	False
DCs_DCs	PA	0.130259	5	0.533333	False
DCs_DCs	OA	-0.102743	10	0.711111	False
DCs_FIBs	PA	-0.195323	11	0.533333	False
DCs_FIBs	OA	0.153623	4	0.4	False
DCs_CHOLs	TGFB1	-0.998525	14	0.177778	False
DCs_CHOLs	PA	0.0224202	8	1	False
DCs_SMCs	PA	0.0341532	5	0.533333	False
DCs_HB1	TGFB1	-0.996471	12.5	0.4	False
DCs_HB1	PA	0.575205	5	0.533333	False
DCs_HB1	OA	-0.58016	10	0.711111	False
FIBs_AH	TGFB1	0.190284	6	0.711111	False
FIBs_AH	PA	0.0121912	9	0.888889	False
FIBs_AH	OA	0.24367	6	0.694418	False
FIBs_FH1	TGFB1	-0.240528	10	0.711111	False
FIBs_FH1	PA	-0.0124428	7	0.888889	False
FIBs_FH1	OA	0.237659	3	0.266667	False
FIBs_cAH	TGFB1	0.0469904	8	1	False
FIBs_cAH	PA	0.0939587	8	1	False
FIBs_cAH	OA	0.447537	1	0.0886759	False
FIBs_HSCs	PA	-0.190511	13	0.266667	False
FIBs_HB2	PA	-0.159344	14	0.177778	False
FIBs_HB2	OA	0.177708	2	0.177778	False
FIBs_DCs	PA	-0.195323	11	0.533333	False
FIBs_DCs	OA	0.153623	4	0.4	False
FIBs_FIBs	TGFB1	-0.238802	13	0.266667	False
FIBs_FIBs	PA	-0.108149	12	0.4	False
FIBs_FIBs	OA	0.148598	6	0.711111	False
FIBs_CHOLs	PA	-0.568121	14	0.177778	False
FIBs_CHOLs	OA	-0.301451	9	0.888889	False
FIBs_SMCs	TGFB1	-0.229376	12	0.4	False
FIBs_SMCs	PA	0.102792	6	0.711111	False
FIBs_SMCs	OA	-0.278104	13	0.266667	False
FIBs_HB1	TGFB1	-0.443591	13.5	0.266667	False
FIBs_HB1	PA	-0.18289	11	0.533333	False
FIBs_HB1	OA	0.264898	2	0.177778	False
CHOLs_AH	TGFB1	0.293463	6	0.711111	False
CHOLs_AH	PA	0.167783	6	0.711111	False
CHOLs_AH	OA	-0.365854	12	0.4	False
CHOLs_FH1	TGFB1	-0.75164	12	0.4	False
CHOLs_FH1	PA	0.164489	6	0.711111	False
CHOLs_cAH	PA	-0.0496475	4	0.4	False
CHOLs_cAH	OA	-0.456507	13	0.266667	False
CHOLs_HSCs	TGFB1	-0.50937	13	0.266667	False
CHOLs_HSCs	PA	-0.630979	13	0.266667	False
CHOLs_HSCs	OA	-0.056457	8	1	False
CHOLs_HB2	TGFB1	-0.893938	15	0.0888889	False
CHOLs_HB2	PA	0.133527	7	0.888889	False
CHOLs_HB2	OA	0.226426	8	1	False
CHOLs_DCs	TGFB1	-0.998525	14	0.177778	False
CHOLs_DCs	PA	0.0224202	8	1	False
CHOLs_FIBs	PA	-0.568121	14	0.177778	False
CHOLs_FIBs	OA	-0.301451	9	0.888889	False
CHOLs_CHOLs	TGFB1	-1.07643	15	0.0888889	False
CHOLs_CHOLs	PA	-0.283697	10	0.711111	False
CHOLs_CHOLs	OA	-0.565052	9	0.888889	False
CHOLs_SMCs	TGFB1	0.10623	6	0.711111	False
CHOLs_SMCs	PA	-0.64722	11	0.533333	False
CHOLs_HB1	TGFB1	-1.14664	14	0.177778	False
CHOLs_HB1	PA	0.144101	7	0.888889	False
CHOLs_HB1	OA	-1.15855	14	0.177778	False
SMCs_AH	PA	0.167696	6	0.711111	False
SMCs_AH	OA	-0.211275	11	0.533333	False
SMCs_FH1	PA	0.274884	3	0.266667	False
SMCs_FH1	OA	-0.0218118	8	1	False
SMCs_cAH	TGFB1	0.292872	5	0.533333	False
SMCs_cAH	PA	0.0975665	7	0.888889	False
SMCs_cAH	OA	0.0225518	10	0.711111	False
SMCs_HSCs	PA	-0.0411429	10	0.711111	False
SMCs_HB2	TGFB1	-0.0591454	8	1	False
SMCs_HB2	PA	-0.351882	14	0.177778	False
SMCs_HB2	OA	-0.215224	10	0.711111	False
SMCs_DCs	PA	0.0341532	5	0.533333	False
SMCs_FIBs	TGFB1	-0.229376	12	0.4	False
SMCs_FIBs	PA	0.102792	6	0.711111	False
SMCs_FIBs	OA	-0.278104	13	0.266667	False
SMCs_CHOLs	TGFB1	0.10623	6	0.711111	False
SMCs_CHOLs	PA	-0.64722	11	0.533333	False
SMCs_SMCs	PA	-0.0680362	9	0.888889	False
SMCs_SMCs	OA	-0.150309	11	0.533333	False
SMCs_HB1	TGFB1	-0.0254925	8	1	False
SMCs_HB1	PA	-0.00254463	9	0.888889	False
SMCs_HB1	OA	-0.252157	10	0.711111	False
HB1_AH	TGFB1	0.314214	5	0.533333	False
HB1_AH	PA	0.624331	3	0.266667	False
HB1_AH	OA	0.203609	7	0.89485	False
HB1_FH1	TGFB1	0.383074	3	0.266667	False
HB1_FH1	PA	0.244697	6	0.711111	False
HB1_FH1	OA	-0.113112	11	0.533333	False
HB1_cAH	TGFB1	-0.0200516	9	0.888889	False
HB1_cAH	PA	0.381135	3	0.266667	False
HB1_cAH	OA	0.0472799	10	0.711111	False
HB1_HSCs	TGFB1	-0.362263	14	0.177778	False
HB1_HSCs	PA	-0.287961	10.5	0.711111	False
HB1_HSCs	OA	0.0609405	6	0.711111	False
HB1_HB2	TGFB1	0.418639	3	0.266667	False
HB1_HB2	PA	0.714567	3	0.266667	False
HB1_HB2	OA	-0.195205	11	0.533333	False
HB1_DCs	TGFB1	-0.996471	12.5	0.4	False
HB1_DCs	PA	0.575205	5	0.533333	False
HB1_DCs	OA	-0.58016	10	0.711111	False
HB1_FIBs	TGFB1	-0.443591	13.5	0.266667	False
HB1_FIBs	PA	-0.18289	11	0.533333	False
HB1_FIBs	OA	0.264898	2	0.177778	False
HB1_CHOLs	TGFB1	-1.14664	14	0.177778	False
HB1_CHOLs	PA	0.144101	7	0.888889	False
HB1_CHOLs	OA	-1.15855	14	0.177778	False
HB1_SMCs	TGFB1	-0.0254925	8	1	False
HB1_SMCs	PA	-0.00254463	9	0.888889	False
HB1_SMCs	OA	-0.252157	10	0.711111	False
HB1_HB1	TGFB1	0.148262	7	0.888889	False
HB1_HB1	PA	0.721212	3	0.266667	False
HB1_HB1	OA	-0.00337997	9	0.888889	False
