# Supplementary material for: Single‐cell transcriptomics stratifies organoid models of metabolic dysfunction‐associated steatotic liver disease
Source: EMBO J. 2023 Nov 14;42(24):e113898. doi: 10.15252/embj.2023113898 (PMC10711666; doi:10.15252/embj.2023113898)
Supplement: Supplementary file 13 — Source Data for Figure 1 [file EMBJ-42-e113898-s009.zip]

Archive with 9 entries (6 files):
- Figure_1/
- Figure_1/1B/
- Figure_1/1B/README
- Figure_1/1B/RT-qPCR_1B.csv
- Figure_1/1C/
- Figure_1/1C/README
- Figure_1/1C/CEBPA.tif
- Figure_1/1C/HE.tif
- Figure_1/1C/secAB_negctrl.tif
