# Supplementary material for: Single‐cell transcriptomics stratifies organoid models of metabolic dysfunction‐associated steatotic liver disease
Source: EMBO J. 2023 Nov 14;42(24):e113898. doi: 10.15252/embj.2023113898 (PMC10711666; doi:10.15252/embj.2023113898)
Supplement: Supplementary file 13 — Source Data for Figure 1 [file EMBJ-42-e113898-s009.zip › Figure_1/1B/RT-qPCR_1B.csv]

Day 16
SAMPLE_ID	STAGE	DAY	rawACTB_1	rawACTB_2	rawACTB_3	rawSOX2_1	rawSOX2_2	rawSOX2_3	rawNANOG_1	rawNANOG_2	rawNANOG_3	rawPOU5F1_1	rawPOU5F1_2	rawPOU5F1_3	meanctACTB	meanctSOX2	meanctNANOG	meanctPOU5F1	dct_SOX2	dct_NANOG	dct_POU5F1	ddct_experimentalSOX2	log2fcexperimentalSOX2	ddct_experimentalNANOG	log2fcexperimentalNANOG	ddct_experimentalPOU5F1	log2fcexperimentalPOU5F1
9-1	0_hESC	1	20.7032362425318	21.4413904310929	22.1858295519527	22.2355071055236	22.4827819771226	22.4542189638129	21.9334330353658	21.7425896880642	21.5272965142172	18.2239230036045	18.3002603948648	18.5711807188744	21.4434854085258	22.3908360154864	21.7344397458824	18.3651213724479	0.947350606960569	0.290954337356602	-3.0783640360779	2.01253176075825	0.247837815685827	-0.82034714548939	1.76583084083338	-1.99703203680054	3.99177951733804
10-1	0_hESC	1	21.0262311413478	20.5751761381844	20.9629377420243	18.8146632381167	19.2502125865653	19.2113830031547	23.1297666495972	22.1269766671719	23.1152184899612	19.3795174047699	19.3717970762344	19.8215193240401	20.8547816738522	19.0920862759456	22.7906539355768	19.5242779350148	-1.7626953979066	1.9358722617246	-1.33050373883737	-0.697514244108922	1.62170818954293	0.824570778878609	0.564650168412891	-0.24917173956001	1.18852457954318
11-1	0_hESC	1	21.1547419882912	21.3630623999002	21.2225543551675	19.8712148823784	19.7542705993458	20.0498164980788	22.7019232315919	23.2091721372936	23.6479878968601	20.194690173224	20.3351057551919	20.1744543778812	21.2467862477863	19.891767326601	23.1863610885819	20.234750102099	-1.3550189211853	1.93957484079557	-1.01203614568727	-0.289837767387623	1.22250279820501	0.828273357949573	0.563202889979589	0.0692958535900896	0.953103072320983
12_1	0_hESC	1	21.3373206854081	21.4472821584763	21.1934886114432	19.6433003759217	19.6805533454609	19.7476245505803	22.5875844952805	23.0192700483535	22.2504992017459	19.7466413865175	19.9920503099986	20.2013542927031	21.3260304851092	19.690492757321	22.6191179151266	19.9800153297397	-1.63553772778823	1.29308743001743	-1.34601515536947	-0.570356573990554	1.48489052823251	0.181785947171441	0.881610952922018	-0.26468315609211	1.20137217584178
13_1	0_hESC	1	20.7204260949608	20.7598746536492	20.7752091562105	18.4365749348838	18.7133905954855	18.5894435437902	20.740252770258	21.2331982469724	20.738955038197	18.377909209322	18.5892599665112	19.8681599425508	20.7518366349402	18.5798030247198	20.9041353518091	18.945109706128	-2.17203361022033	0.15229871686897	-1.80672692881217	-1.10685245642265	2.1537524781174	-0.959002765977023	1.94396570298689	-0.72539492953481	1.65335317036194
14_1	0_hESC	1	19.1968654183719	18.9150831448872	18.5434572033696	17.3061205327857	17.6057598688578	17.4892167724459	19.4638922886326	19.4304664586896	18.6960889953604	16.9251436579732	17.6710871377788	20.7406615530588	18.8851352555429	17.4670323913631	19.1968159142275	18.4456307829369	-1.41810286417977	0.311680658684629	-0.439504472605968	-0.35292171038209	1.27714445150298	-0.799620824161363	1.74064358240414	0.64182752667139	0.640900576780726
19_1	0_hESC	1	18.250501844373	18.5244797653914	18.1967776544354	17.2186301704415	17.0521591630609	17.0614906772631	19.3773246605397	20.252248447089	18.6222936521902	18.0338475513274	17.5792212824179	18.5407977741942	18.3239197547333	17.1107600035885	19.4172889199396	18.0512888693132	-1.21315975114477	1.09336916520637	-0.272630885420096	-0.147978597347087	1.10801591011808	-0.0179323176396236	1.01250730563329	0.808701113857262	0.570895614948827
21_1	0_hESC	1	17.9293701946423	17.6364503686249	17.0676989639148	17.5293050119487	17.5795593169211	17.7879005035612	20.0228172935087	19.4557441272574	18.7756814627572	19.1489661009017	18.511063619483	16.8788659125714	17.5445065090607	17.6322549441437	19.4180809611744	18.179631877652	0.0877484350830038	1.87357445211377	0.635125368591368	1.15292958888068	0.449711103809609	0.762272969267776	0.589566734905759	1.71645736786873	0.304295020776691
18_8	4_HLO	16	20.0174439521132	20.1703143428386	20.0981144749827	24.2646383526941	23.6614974970175	24.0053119301554	29.4137138929574	29.9868844166001	30.4038247606183	30.5559522656373	29.2375565672329	29.1941791194326	20.0952909233115	23.9771492599557	29.9348076900586	29.6625626507676	3.88185833664416	9.8395167667471	9.5672717274561	4.94703949044184	0.0324184856244241	8.72821528390111	0.002358008633858	10.6486037267335	0.000622946666686931
16_8	4_HLO	16	17.1249476587459	16.5014960921568	17.2872868061992	22.5420043480342	23.0716592007555	22.7513597201414	25.2440057880092	25.1769471197805	22.7027978584632	25.5082686502593	25.5567521033249	24.9418114655134	16.971243519034	22.7883410896437	24.374583588751	25.3356107396992	5.81709757060973	7.403340069717	8.36436722066523	6.88227872440741	0.00847671663308103	6.29203858687101	0.0127616741529323	9.44569921994259	0.00143403979990909
14_11	4_HLO	16	19.3234883644943	19.2588893571697	19.3890897058776	26.1452427189719	24.3874410329114	24.790403511221	25.4112903830099	25.4153242186758	25.2383702089256	n.d.	24.9181526162001	24.5052628604764	19.3238224758472	25.1076957543681	25.3549949368704	29.8078051588922	5.7838732785209	6.03117246102323	10.483982683045	6.84905443231858	0.0086741948575767	4.91987097817724	0.0330347679714991	11.5653146823223	0.000329984371294049
13_8	4_HLO	16	18.4743793669489	18.6552442609124	18.2989448780744	24.6787870277816	24.1817587293901	24.6897639088039	25.0502501893548	24.6064133491354	24.7698771836563	25.1979715242938	23.0753828382123	22.9801418562433	18.4761895019786	24.5167698886585	24.8088469073822	23.7511654062498	6.04058038667997	6.3326574054036	5.27497590427123	7.10576154047765	0.00726026770024412	5.22135592255761	0.0268049652951027	6.35630790354859	0.0122056428911601
10_2	4_HLO	16	19.3314202432302	20.0002750060297	19.3381580090998	27.0362196333102	27.3052193544595	27.1740440931976	26.264571163334	26.0070993352175	25.296003351188	25.9080326596416	25.9709526198129	24.5275087597841	19.5566177527866	27.1718276936558	25.8558912832465	25.4688313464129	7.6152099408692	6.29927353045994	5.9122135936263	8.68039109466688	0.00243748474535926	5.18797204761395	0.0274324626773385	6.99354559290366	0.00784753028677499
9_2	4_HLO	16	19.3712233914091	19.862890550033	19.5872568474593	26.8362104676648	26.4843054168351	26.0800440044225	28.8328928319357	27.9773008710549	29.3805635069155	29.0363274431381	27.8197462146531	28.8822485241068	19.6071235963005	26.4668532963075	28.730252403302	28.5794407272993	6.859729700007	9.12312880700156	8.97231713099886	7.92491085380468	0.00411494580724497	8.01182732415557	0.0038743571726334	10.0536491302762	0.000940914250002319
Day 21
SAMPLE_ID	STAGE	DAY	rawACTB_1	rawACTB_2	rawACTB_3	rawHNF4A_1	rawHNF4A_2	rawHNF4A_3	rawASGR1_1	rawASGR1_2	rawASGR1_3	rawCK19_1	rawCK19_2	rawCK19_3	rawVIM_1	rawVIM_2	rawVIM_3	rawDES_1	rawDES_2	rawDES_3	rawSOX9_1	rawSOX9_2	rawSOX9_3	meanctGAPDH	meanctACTB	meanctHNF4A	meanctASGR1	meanctCK19	meanctVIM	meanctDES	meanctSOX9	dct_HNF4A	dct_ASGR1	dct_CK19	dct_VIM	dct_DES	dct_SOX9	ddct_experimentalHNF4A	log2fcexperimentalHNF4A	ddct_experimentalASGR1	log2fcexperimentalASGR1	ddct_experimentalCK19	log2fcexperimentalCK19	ddct_experimentalVIM	log2fcexperimentalVIM	ddct_experimentalDES	log2fcexperimentalDES	ddct_experimentalSOX9	log2fcexperimentalSOX9
20_1	0_hESC	1	21.7750178933158	22.7679031021497	23.7865687761263	n.d.	n.d.	n.d.	37.4066859235027	35.1636811273075	38.2543965290852	23.3634436845633	23.4077432231435	23.7139760452249	22.4747949061425	23.4989077041272	24.1219035138418	33.5054292191131	33.4598632768144	33.422028090064	25.9194289701764	25.7945439072401	25.9231079828779	27.3959981660658	22.7764965905306	n.d.	36.9415878599651	23.4950543176439	23.3652020413705	33.4624401953305	25.8790269534315	17.2235034094694	14.1650912694345	0.7185577271133	0.588705450839896	10.6859436047999	3.10253036290086	-0.819436919237898	1.76471709287773	-1.11865643737167	2.17144654394492	-0.895566894981254	1.86034074700134	0.0528662765262007	0.964019158582503	-1.17085748836427	2.25145475912357	-1.17777042427634	2.26226890272721
19_1	0_hESC	1	22.3556831580956	22.0054929068161	22.2985124767379	n.d.	n.d.	n.d.	n.d.	35.8945830172006	36.1304181234649	23.8485553867996	24.371352842998	24.3952682225075	23.5135954520701	23.4111214452026	23.4400701953686	34.9391436135662	35.6516362020049	36.0854902644896	26.7406751633452	26.9322064134231	27.0382087286904	26.7890721684548	22.2198961805499	n.d.	37.3416670468885	24.205058817435	23.4549290308804	35.5587566933536	26.9036967684862	17.7801038194501	15.1217708663386	1.98516263688517	1.23503285033057	13.3388605128037	4.68380058793636	-0.262836509257163	1.19983540554413	-0.161976840467569	1.11881914052749	0.371038014790614	0.773225962802665	0.699193676016874	0.615916346875925	1.48205941963953	0.357977441138871	0.40349980075916	0.756022040404996
18_1	0_hESC	1	20.6792124252969	21.0139981776271	20.6148597119304	n.d.	n.d.	n.d.	36.2706891307232	35.9047362638393	37.8751532205214	22.5430083932908	22.2722329055665	22.4623679724629	21.5895107318202	21.4274974844437	21.4890746939076	32.3901573629344	31.6276540255344	33.9865288373602	25.3894352187006	25.0827912477543	25.2048308666003	24.0075933175147	20.7693567716181	n.d.	36.683526205028	22.4258697571067	21.5020276367238	32.6681134086097	25.2256857776851	19.2306432283819	15.9141694334098	1.6565129854886	0.732670865105703	11.8987566369915	4.45632900606694	1.18770289967457	0.439001294900307	0.630421726603638	0.645987553534862	0.0423883633940503	0.971046061560803	0.196831690792008	0.872464484204097	0.0419555438273633	0.971337426523432	0.176028218889733	0.885136451279444
17_1	0_hESC	1	21.290100458459	21.1029918359799	20.8940474951053	n.d.	n.d.	n.d.	38.1404948778331	35.1113490804956	36.4150677298923	22.4628344381304	23.124675901212	22.470134558122	21.708863560846	21.5616668070286	21.4993657935158	32.5728751148252	33.0041494242263	33.1273043311211	25.4467962802376	25.6363427334151	25.6748764658804	24.5929462116257	21.0957132631814	n.d.	36.555637229407	22.6858816324881	21.5899653871301	32.9014429567242	25.5860051598444	18.9042867368186	15.4599239662256	1.59016836930673	0.494252123948733	11.8057296935428	4.49029189666297	0.861346408111306	0.550438616370216	0.176176259419401	0.885045628657522	-0.0239562527878188	1.01674384183991	-0.041587050364962	1.02924543532795	-0.0510713996213639	1.03603403607803	0.209991109485762	0.864542558978668
16_1	0_hESC	1	19.6597082207459	19.3691133760487	19.7997464519997	35.1608421768523	37.2008975717038	37.2367699684852	34.674850880195	35.0457794757928	35.2732049420654	21.4632607291971	21.3199833947031	21.2328039546713	19.7464904246485	20.0429050075529	20.0410598945327	30.4096557017465	31.0107601278733	31.351496930784	24.0629302630317	24.0449917090559	23.8592638493606	21.9127976371682	19.6095226829314	36.5328365723471	34.9979450993511	21.3386826928572	19.9434851089114	30.9239709201346	23.9890619404827	16.9233138894157	15.3884224164196	1.72916000992574	0.333962425979934	11.3144482372032	4.3795392575513	-1.11962643929163	2.17290701584501	0.104674709613436	0.930014613195835	0.115035387831182	0.923359661385185	-0.201876748333762	1.15019362633462	-0.542352855960996	1.45634570009783	0.0992384703740958	0.933525624980354
15_1	0_hESC	1	19.5865006314912	19.6733919229242	19.568865099869	35.7409117731444	34.4616092040839	n.d.	34.2810513009384	33.8560789327667	37.2564282791539	21.0594246610041	21.4188152519801	21.280300757657	19.3826982838482	19.6665280827356	19.1495170707091	31.5751366367293	30.6003974516586	31.7263352303927	23.3104764681772	23.3071964910438	23.4320221462956	22.2028991059034	19.6095858847615	36.7341736590761	35.131186170953	21.2528468902137	19.3995811457643	31.3006231062602	23.3498983685055	17.1245877743146	15.5216002861915	1.64326100545227	-0.210004738997171	11.6910372214987	3.74031248374407	-0.918352554392666	1.88995587802229	0.237852579385327	0.848006613069311	0.0291363833577134	0.980006767257944	-0.745843913310866	1.67695492755498	-0.165763871665437	1.1217598651724	-0.539988303433138	1.45396072936974
14_1	0_hESC	1	19.2436345727182	19.1897861122303	19.4250337068304	37.1957420451434	n.d.	38.0051426759378	34.6241240986592	36.2988450852306	33.18125233676	21.2041622340554	21.2951278027327	21.287313216461	19.7735101501028	20.1039854170448	19.7097245535959	31.0262653323805	31.224976899583	32.3957073957434	24.4611314331085	24.2961809677746	24.4290477370296	21.3035385511987	19.2861514639263	38.4002949070271	34.7014071735499	21.2622010844164	19.8624067069145	31.5489832092356	24.3954533793042	19.1141434431008	15.4152557096236	1.97604962049007	0.576255242988204	12.2628317453093	5.10930191537793	1.07120311439347	0.475921945352494	0.131508002817435	0.912876750592752	0.361924998395513	0.77812562803821	0.0404160686745081	0.972374477255372	0.406030652145166	0.754696949460447	0.829001128200729	0.562918852860513
18_11	4_HLO	21	21.2130799832903	21.3755739667742	21.1384006548148	31.5479251904722	31.194589525981	32.0079169187165	33.0295117970603	33.4341306009088	33.1846807842889	19.1503233032302	19.3736251014474	19.1262351995979	18.5918110415542	18.4492191362777	18.4516551842733	26.6803595868963	26.5882861091027	26.7961540090203	22.7791027434425	23.0128405708498	23.0431615142652	24.8711623347417	21.2423515349598	31.5834772117232	33.2161077274193	19.2167278680918	18.4975617873684	26.6882665683398	22.9450349428525	10.3411256767635	11.9737561924596	-2.02562366686793	-2.74478974759137	5.44591503338	1.70268340789273	-7.70181465194383	208.198325039668	-3.30999151434663	9.91760326591491	-3.63974828896249	12.4644583759401	-3.28062892190506	9.71779448297623	-6.41088605978417	85.0881346237742	-2.57761737928447	5.96953012939638
17_8	4_HLO	21	21.0521854197594	21.0844906830434	20.6300128302567	27.6308531975125	28.0400527481432	28.0390339832718	30.6362604792746	30.7376018389246	30.3938048261586	18.5665730292287	18.6797713653027	18.4365295026639	17.9536813015309	17.9951852592175	18.023321383985	26.0779131950513	25.9132155182471	26.0478899439638	22.1406224999072	22.0714526032864	22.0317397219986	24.3754318184881	20.9222296443532	27.9033133096425	30.5892223814526	18.5609579657318	17.9907293149111	26.0130062190874	22.0812716083974	6.98108366528933	9.66699273709943	-2.3612716786214	-2.93150032944203	5.09077657473424	1.15904196404423	-11.061856663418	2137.71922724683	-5.61675496970676	49.0695103351945	-3.97539630071596	15.7294497801931	-3.46733950375573	11.0604601606315	-6.76602451842993	108.836942143334	-3.12125882313297	8.70146805215664
16_11	4_HLO	21	19.1130529808945	19.0242359500337	19.0331245224885	26.0508578477692	26.0907579696919	25.8953438519289	29.1174887381503	28.5362045399258	28.599368832681	17.0424313975336	17.2300292406736	17.9420162306917	17.3406361561692	17.1273806205758	17.1501423405929	25.2489153442745	24.930695049952	25.2170684143506	19.7307828181841	19.7663961222446	19.8079208981394	21.4993882900546	19.0568044844722	26.0123198897967	28.7510207035857	17.4048256229663	17.2060530391126	25.1322262695257	19.768366612856	6.95551540532443	9.69421621911347	-1.65197886150593	-1.8507514453596	6.07542178505347	0.7115621283838	-11.0874249233829	2175.94280967702	-5.58953148769273	48.1522560296694	-3.26610348360048	9.62044403478732	-2.38659061967329	5.22920134114244	-5.7813793081107	55.0007470113367	-3.5687386587934	11.8658098092593
14_15	4_HLO	21	17.6587619586071	17.8995037822686	17.4744191953063	24.0085946933549	24.0163363406696	24.4240680977332	28.0680883150238	27.8424870496559	28.1633594253661	16.9079911345675	16.8274568844278	16.7111908835684	17.0292785977918	17.0298433107239	17.1184716451643	22.4514113501283	22.5892676263611	22.5149588544386	19.4821130043554	19.6919036845087	19.3157407174229	21.6906193450902	17.677561645394	24.1496663772526	28.0246449300153	16.8155463008546	17.0591978512267	22.5185459436427	19.4965858020957	6.47210473185857	10.3470832846213	-0.862015344539429	-0.618363794167326	4.84098429824867	1.81902415670167	-11.5708355968487	3042.06570139691	-4.93666442218493	30.6255621804199	-2.47613996663398	5.56406767246664	-1.15420296848102	2.2256133340758	-7.0158167949155	129.411031646036	-2.46127663047554	5.50703825567506
13_11	4_HLO	21	18.3291177680936	18.2981822503445	18.5898752517011	22.8232681421206	22.4834763414727	22.8094085203485	25.372230886877	25.0996270252585	25.2399181242944	15.5202689984271	16.0219044498179	15.7211295263654	17.3751543161897	17.2240235084544	17.3379114644359	26.2227131984113	25.8267174675704	26.2824506263174	18.9070279074277	19.055160828533	18.8798861742248	21.5323048095829	18.4057250900464	22.7053843346473	25.23725867881	15.7544343248701	17.31236309636	26.110627097433	18.9473583033952	4.29965924460086	6.83153358876356	-2.65129076517627	-1.0933619936864	7.70490200738663	0.541633213348764	-13.7432810841064	13713.2326854108	-8.45221411804264	350.243415429528	-4.26541538727082	19.2317132770762	-1.6292011680001	3.09341666277494	-4.15189908577754	17.776496177371	-3.73866757382844	13.3490722473393
12_15	4_HLO	21	22.078736539656	22.4104477052537	21.9525909783844	26.9585773639167	27.1281288190543	27.5082016814842	30.0118298745468	29.5138921777119	30.0765843494966	19.2090130261268	19.2097921768484	19.1842419696629	19.6265625020606	19.7251990530913	19.2296661545637	28.3806368726639	28.1551586594548	28.761070567449	21.8991170325947	21.8749718081903	21.9150280719481	26.4058495922201	22.1472584077647	27.1983026214851	29.8674354672518	19.2010157242127	19.5271425699052	28.4322886998559	21.8963723042444	5.05104421372037	7.72017705948707	-2.946242683552	-2.6201158378595	6.2850302920912	-0.250886103520333	-12.9918961149869	8146.11301857161	-7.56357064731913	189.174083747225	-4.56036730564656	23.5943137505448	-3.1559550121732	8.91327125803168	-5.57177080107297	47.5630986191163	-4.53118689069754	23.1218814451173
9_4	4_HLO	21	21.237587888307	21.2874251486306	21.260711115131	28.1981056192084	28.3430059315636	28.6807778894243	29.296485110471	29.119840533311	29.8071164229509	19.4273063261533	19.6957085271738	19.691663208121	18.7267504513235	18.8882119672056	18.5436657289549	26.7467043945983	26.461403045989	27.1236908663237	22.3179557859265	22.3502256841215	22.3288867633261	25.4564937969694	21.2619080506895	28.4072964800654	29.4078140222443	19.6048926871494	18.719542715828	26.7772661023037	22.3323560777914	7.14538842937589	8.14590597155476	-1.65701536354017	-2.54236533486154	5.51535805161413	1.07044802710183	-10.8975518993314	1907.61180350833	-7.13784173525144	140.833011662413	-3.27113998563473	9.65408805474129	-3.07820450917523	8.44562686573596	-6.34144304155004	81.0894904300486	-3.20985276007538	9.25256111648616
