# Supplementary material for: Single‐cell transcriptomics stratifies organoid models of metabolic dysfunction‐associated steatotic liver disease
Source: EMBO J. 2023 Nov 14;42(24):e113898. doi: 10.15252/embj.2023113898 (PMC10711666; doi:10.15252/embj.2023113898)
Supplement: Supplementary file 14 — Source Data for Figure 3 [file EMBJ-42-e113898-s007.zip]

Archive with 73 entries (61 files):
- Figure_3/
- Figure_3/3B/
- Figure_3/3B/OS_CTRL.tif
- Figure_3/3B/OS_OA.tif
- Figure_3/3B/OS_TGFB1-10ng-ml.tif
- Figure_3/3B/OS_TGFB1-25ng-ml.tif
- Figure_3/3B/MG_CTRL.tif
- Figure_3/3B/MG_OA.tif
- Figure_3/3B/MG_TGFB1-10ng-ml.tif
- Figure_3/3B/MG_TGFB1-25ng-ml.tif
- Figure_3/3B/README
- Figure_3/3C/
- Figure_3/3C/README
- Figure_3/3C/area_quant_3C.csv
- Figure_3/3D/
- Figure_3/3D/README
- Figure_3/3D/Matrigel_TGFB10.tif
- Figure_3/3D/Matrigel_Control.tif
- Figure_3/3D/Matrigel_TGFB25.tif
- Figure_3/3D/OS_Control.tif
- Figure_3/3D/OS_TGFB25.tif
- Figure_3/3D/OS_TGFB10.tif
- Figure_3/3D/ULA_Control.tif
- Figure_3/3D/ULA_TGFB10.tif
- Figure_3/3D/ULA_TGFB25.tif
- Figure_3/3E/
- Figure_3/3E/ULA_TGFB1.tif
- Figure_3/3E/ULA_Control.tif
- Figure_3/3E/OS_TGFB1.tif
- Figure_3/3E/OS_Control.tif
- Figure_3/3E/Matrigel_TGFB1.tif
- Figure_3/3E/Matrigel_Control.tif
- Figure_3/3E/Agarose_TGFB1.tif
- Figure_3/3E/Agarose_Control.tif
- Figure_3/3E/README
- Figure_3/3F/
- Figure_3/3F/README
- Figure_3/3F/sirius_red_quant_3F.csv
- Figure_3/3G/
- Figure_3/3G/README
- Figure_3/3G/RT-qPCR_3G.csv
- Figure_3/3H/
- Figure_3/3H/README
- Figure_3/3H/CT-OA-blue.tif
- Figure_3/3H/CT-OA-green.tif
- Figure_3/3H/CT-OA-merge.tif
- Figure_3/3H/CT-PA-blue .tif
- Figure_3/3H/CT-PA-green.tif
- Figure_3/3H/CT-PA-merge.tif
- Figure_3/3H/ct-TGF-blue.tif
- Figure_3/3H/ct-TGF-green.tif
- Figure_3/3H/ct-TGF-merge.tif
- Figure_3/3H/oa-blue.tif
- Figure_3/3H/oa-green.tif
- Figure_3/3H/oa-merge.tif
- Figure_3/3H/pa-blue.tif
- Figure_3/3H/pa-green.tif
- Figure_3/3H/pa-merge.tif
- Figure_3/3H/TGF-blue.tif
- Figure_3/3H/TGF-green.tif
- Figure_3/3H/TGF-merge.tif
- Figure_3/3I/
- Figure_3/3I/README.txt
- Figure_3/3I/tissue_quant.csv
- Figure_3/3J/
- Figure_3/3J/TAG_quant.csv
- Figure_3/3J/README
- Figure_3/3K/
- Figure_3/3K/README
- Figure_3/3K/sirius_red_quant_3K.csv
- Figure_3/3L/
- Figure_3/3L/README
- Figure_3/3L/RT-qPCR_quant_3L.csv
