# Supplementary material for: Single‐cell transcriptomics stratifies organoid models of metabolic dysfunction‐associated steatotic liver disease
Source: EMBO J. 2023 Nov 14;42(24):e113898. doi: 10.15252/embj.2023113898 (PMC10711666; doi:10.15252/embj.2023113898)
Supplement: Supplementary file 14 — Source Data for Figure 3 [file EMBJ-42-e113898-s007.zip › Figure_3/3C/area_quant_3C.csv]

Experiment	Condition	Area	Control_mean	Area_by_control
1	CTRL	18.534	18.931	97.9029105699646
1	CTRL	17.214	18.931	90.9302202736253
1	CTRL	22.508	18.931	118.894934234853
1	CTRL	17.468	18.931	92.2719349215572
1	TGF10	7.423	18.931	39.2108182346416
1	TGF10	6.706	18.931	35.4233796418573
1	TGF10	6.062	18.931	32.0215519518251
1	TGF10	6.711	18.931	35.4497913475252
1	TGF25	7.085	18.931	37.425386931488
1	TGF25	7.79	18.931	41.1494374306693
1	TGF25	6.094	18.931	32.1905868680999
1	TGF25	7.699	18.931	40.6687443875125
2	CTRL	25.437	24.2103333333333	105.066707053462
2	CTRL	21.023	24.2103333333333	86.834822596412
2	CTRL	26.171	24.2103333333333	108.098470350126
2	TGF10	5.892	24.2103333333333	24.3367157274442
2	TGF10	4.419	24.2103333333333	18.2525367955832
2	TGF10	6.199	24.2103333333333	25.6047693133786
2	TGF25	6.226	24.2103333333333	25.7162919414575
2	TGF25	5.777	24.2103333333333	23.8617119411821
3	CTRL	38.625	42.9375	89.9563318777293
3	CTRL	47.25	42.9375	110.043668122271
3	TGF10	23.281	42.9375	54.2206695778748
3	TGF10	27.219	42.9375	63.3921397379913
4	CTRL	56.211	58.445	96.1776028744974
4	CTRL	60.679	58.445	103.822397125503
4	TGF25	47.582	58.445	81.413294550432
4	TGF10	65.186	58.445	111.533920780221
