# Supplementary material for: Single‐cell transcriptomics stratifies organoid models of metabolic dysfunction‐associated steatotic liver disease
Source: EMBO J. 2023 Nov 14;42(24):e113898. doi: 10.15252/embj.2023113898 (PMC10711666; doi:10.15252/embj.2023113898)
Supplement: Supplementary file 14 — Source Data for Figure 3 [file EMBJ-42-e113898-s007.zip › Figure_3/3F/sirius_red_quant_3F.csv]

experiment_id	condition	protocol	genotype	total_tissue_organoid	total_sr_organoid	sirius_red_percentage_per_tissue_organoid	mean_ctrl_sirius_red_percentage_per_tissue_organoid
1	Control	orbital_shaker	WT	31723.592	3082.105	9.71549816931197	117.015044271597
1	Control	orbital_shaker	WT	27444.793	1723.569	6.28013117096566	75.6389239332256
1	Control	orbital_shaker	WT	30900.2	2928.531	9.47738525964233	114.147173558117
1	Control	orbital_shaker	WT	18655.655	1443.592	7.73809335560719	93.1988582370602
1	TGF10	orbital_shaker	WT	22929.728	4591.852	20.0257587006701	241.193503420441
1	TGF10	orbital_shaker	WT	27754.303	7308.925	26.3343849780699	317.175627062297
1	TGF10	orbital_shaker	WT	35837.003	2624.928	7.32463035483185	88.2190424317097
1	TGF10	orbital_shaker	WT	27979.938	3529.831	12.6155783476003	151.94408285919
2	Control	ULA	WT	27522.761	8574.135	31.1528883312252	116.165248299846
2	Control	ULA	WT	39013.615	10323.694	26.4617723838204	98.6726600351671
2	Control	ULA	WT	63699.989	14548.15	22.8385439752588	85.1620916649866
2	TGF10	ULA	WT	17176.622	3935.03	22.9092192865396	85.4256311158495
3	Control	orbital_shaker	WT	34192.583	6646.195	19.4375341576271	83.34081016873
3	Control	orbital_shaker	WT	36098.078	9672.778	26.7958255284395	114.890386330398
3	Control	orbital_shaker	WT	36316.625	11475.496	31.5984648903911	135.48229125658
3	Control	orbital_shaker	WT	22053.177	5150.624	23.3554739074556	100.139457069878
3	Control	orbital_shaker	WT	31253.42	5974.015	19.1147560810945	81.9568596025324
3	Control	orbital_shaker	WT	28353.24	5214.416	18.3908999465317	78.8532377022001
3	Control	orbital_shaker	WT	31085.67	7997.643	25.7277485092005	110.310875195697
3	Control	orbital_shaker	WT	27858.261	6022.45	21.6181835614219	92.6906117707455
3	Control	orbital_shaker	WT	33775.572	8061.435	23.8676490808209	102.335470903239
3	TGF10	orbital_shaker	WT	13780.282	4891.912	35.4993606081501	152.207859781135
3	TGF10	orbital_shaker	WT	21333.743	8973.427	42.0621313381342	180.346543687904
3	TGF10	orbital_shaker	WT	23455.422	8031.902	34.2432636684175	146.822190191626
3	TGF10	orbital_shaker	WT	25599.547	8971.064	35.0438388616799	150.254754459624
4	Control	1%agarose	WT	78295.393	15656.243	19.9963783309703	93.6493695682958
4	Control	1%agarose	WT	65371.579	17369.18	26.5699257470896	124.435372971393
4	Control	1%agarose	WT	61751.966	10800.953	17.4908649871973	81.9152574603109
4	TGF10	1%agarose	WT	72114.644	22966.349	31.8469976777532	149.149571277383
4	TGF10	1%agarose	WT	71365.677	17343.191	24.301865727414	113.813329945897
4	TGF10	1%agarose	WT	77065.622	21163.631	27.4618311651335	128.612448376343
4	TGF10	1%agarose	WT	70943.94	17671.602	24.9092480626252	116.65789368829
4	TGF10	1%agarose	WT	53195.551	14105.149	26.5156554163712	124.181207833391
4	TGF10	1%agarose	WT	72985.288	20719.449	28.3885281099391	132.952463514359
5	Control	matrigel	WT	34228.72	5033.683	14.7060217267838	107.598493406898
5	Control	matrigel	WT	36097.247	5139.054	14.2366923438787	104.164584804669
5	Control	matrigel	WT	34816.707	4238.975	12.175117537681	89.0808084228824
5	Control	matrigel	WT	47848.137	6709.164	14.0217873059509	102.592204541931
5	Control	matrigel	WT	37869.251	6541.053	17.272728737096	126.378134322532
5	Control	matrigel	WT	43819.1	6775.121	15.4615704110764	113.126562223592
5	Control	matrigel	WT	36883.106	3988.015	10.812579070754	79.1116210400514
5	Control	matrigel	WT	21963.844	2387.339	10.8694042809628	79.5273899760424
5	Control	matrigel	WT	60868.306	8753.846	14.381615943115	105.224936898976
5	Control	matrigel	WT	37895.795	4826.962	12.7374607129894	93.1952643624269
5	TGF10	matrigel	WT	44602.546	16148.324	36.2049377181294	264.89806860997
5	TGF10	matrigel	WT	47186.149	18480.967	39.1660845219643	286.563678845606
5	TGF10	matrigel	WT	57541.475	18145.549	31.5347303836059	230.72789788478
5	TGF10	matrigel	WT	34289.047	12091.134	35.262379849752	258.001723121679
5	TGF10	matrigel	WT	46858.775	15403.487	32.8721504136632	240.513303003846
5	TGF10	matrigel	WT	64228.116	17983.068	27.9987474644282	204.856425512132
5	TGF10	matrigel	WT	50306.26	12158.7	24.1693578493015	176.838205431223
5	TGF10	matrigel	WT	58752.84	17332.341	29.5004309578907	215.843685321241
5	TGF10	matrigel	WT	61907.539	15769.471	25.4726181249104	186.373676327284
5	TGF10	matrigel	WT	60384.082	15877.255	26.2937755682036	192.381780040831
5	TGF10	matrigel	WT	51355.145	22372.459	43.5642017951658	318.743067752767
5	TGF10	matrigel	WT	62359.589	19056.888	30.5596754333965	223.593783330849
6	Control	ULA	WT	69562.958	6882.462	9.89386046522058	122.298131519208
6	Control	ULA	WT	71428.288	3051.39	4.27196295114899	52.8057868494667
6	Control	ULA	WT	73809.861	7457.773	10.1040333892513	124.896081631325
6	TGF10	ULA	WT	51893.719	486.71	0.93789770588614	11.5933651368176
6	TGF10	ULA	WT	53101.044	37.803	0.0711906907141035	0.879989007981485
6	TGF10	ULA	WT	35479.058	89.782	0.253056324099698	3.1280323504969
6	TGF10	ULA	WT	63781.501	126.403	0.198181287705976	2.44972134726494
6	TGF10	ULA	WT	82085.118	164.206	0.200043569408038	2.47274103440579
