# Supplementary material for: Single‐cell transcriptomics stratifies organoid models of metabolic dysfunction‐associated steatotic liver disease
Source: EMBO J. 2023 Nov 14;42(24):e113898. doi: 10.15252/embj.2023113898 (PMC10711666; doi:10.15252/embj.2023113898)
Supplement: Supplementary file 14 — Source Data for Figure 3 [file EMBJ-42-e113898-s007.zip › Figure_3/3G/RT-qPCR_3G.csv]

SAMPLE_ID	TREATMENT	PROTOCOL	rawACTB_1	rawACTB_2	rawACTB_3	rawCOL1A1_1	rawCOL1A1_2	rawCOL1A1_3	rawTNFA_1	rawTNFA_2	rawTNFA_3	rawAFP_1	rawAFP_2	rawAFP_3	meanctACTB	meanctCOL1A1	meanctTNFA	meanctAFP	dct_COL1A1	dct_TNFA	dct_AFP	ddct_experimentalCOL1A1	log2fcexperimentalCOL1A1	ddct_experimentalTNFA	log2fcexperimentalTNFA	ddct_experimentalAFP	log2fcexperimentalAFP
F4-19	Control	Matrigel	21.271937798758	21.7013775001884	21.9503076179373	24.1555061626937	24.0317134729431	24.1179885258304	34.6920008206567	n.d.	37.6681797769875	16.9914598043009	17.5444881803884	18.1442341022278	21.6412076389612	24.1017360538224	37.4533935325481	17.560060695639	2.46052841486116	15.8121858935868	-4.0811469433222	0.936776113898938	0.5223989441549	2.45139526703337	0.182833803243539	-0.370859881665925	1.29312333425158
F6-1	Control	Matrigel	23.0488819159809	22.0725503401926	21.9898362619508	23.7966669333272	23.5432662811404	23.5349914346014	33.2972358846154	34.3813216739119	33.1315257888133	17.4595855066156	17.161703812344	17.237685359269	22.3704228393748	23.624974883023	33.6033611157802	17.2863248927429	1.25455204364823	11.2329382764054	-5.0840979466319	-0.269200257313992	1.20513958615095	-2.12785235014804	4.37066362634259	-1.37381088497563	2.591542197468
F8-19	Control	Matrigel	22.0256243561578	22.3615838577466	22.0224347404078	23.5401545280819	23.5088774326249	23.6801128729674	33.8607497758105	n.d.	35.033470131093	20.0372189022592	19.9056589922443	19.9441834917279	22.1365476514374	23.5763816112247	36.2980733023012	19.9623537954105	1.43983395978733	14.1615256508638	-2.17419385602694	-0.0839183411748916	1.05989279008824	0.800735024310296	0.574056632592519	1.53609320562934	0.344817952697729
F9-1	Control	Matrigel	22.8815622817856	22.857761262517	22.6714412086288	23.7357935012936	23.6934745813027	23.8017810269916	34.5332478752989	36.3967958332414	34.1902591004646	19.5084634646987	19.2664386591937	19.1307341271068	22.8035882509771	23.7436830365293	35.040100936335	19.3018787503331	0.940094785552169	12.2365126853578	-3.50170950064406	-0.583657515410055	1.49864379313523	-1.12427794119563	2.17992415542319	0.20857756101221	0.865390050421569
F4-23	TGF10	Matrigel	22.8473305176761	22.9733839687631	22.6097132346399	22.2588313535136	22.232142524887	22.1888911139465	n.d.	n.d.	35.8006777288687	20.7505726691409	20.886513972817	20.9248375419111	22.810142573693	22.2266216641157	38.6002259096229	20.8539747279563	-0.583520909577331	15.7900833359299	-1.9561678457367	-2.10727321053955	4.30876139970106	2.4292927093764	0.185656443299269	1.75411921591958	0.29645412659733
F6-6	TGF10	Matrigel	21.5075004004188	21.6809276693187	21.5278064597398	22.2914072966564	22.312834450053	22.2183451117219	33.4189175645046	34.2922353578951	34.1127020585666	23.8278674677555	23.6945372236906	23.9118358816958	21.5720781764924	22.2741956194771	33.9412849936554	23.8114135243806	0.702117442984662	12.369206817163	2.23933534788819	-0.821634857977562	1.7674076796439	-0.991583809390466	1.988366647911	5.94962240954447	0.0161802486687676
F8-21	TGF10	Matrigel	21.6932658761354	21.7087940279858	21.5549626323142	22.0904119036989	22.0506524899792	22.1564500558237	31.2549169306956	30.8822413079257	31.0345409358675	23.0709905658822	22.987150741337	22.7840407926997	21.6523408454785	22.0991714831673	31.0572330581629	22.9473940333063	0.446830637688798	9.40489221268447	1.29505318782783	-1.07692166327343	2.10953008590279	-3.955898413869	15.5182978193962	5.00534024948411	0.0311345394851413
F9-7	TGF10	Matrigel	21.54946465447	21.4829425195648	21.6879625390744	23.0232873531944	22.7996759318112	22.7879841042986	33.93894954176	34.5432177599379	34.4450999343544	24.2499508004847	24.3056175725449	24.2078144067261	21.5734565710364	22.8703157964347	34.3090890786841	24.2544609265852	1.29685922539834	12.7356325076477	2.68100435554884	-0.226893075563888	1.17031190132935	-0.625158118905762	1.54237986047414	6.39129141720511	0.0119132312596905
F4-33	TGF25	Matrigel	18.9421707363795	18.6486928290723	19.2689980123011	20.6135817298278	20.6325644007576	20.116245074153	28.4018536041916	28.7251586622614	28.6716872896777	19.3160942147858	19.3151131473954	19.3522928424075	18.9532871925843	20.4541304015795	28.5995665187102	19.3278334015296	1.50084320899517	9.64627932612594	0.374546208945269	-0.0229090919670565	1.01600611974189	-3.71451130042753	13.1274181964949	4.08483327060154	0.0589308436218357
F6-8	TGF25	Matrigel	19.3871880907357	19.5491698951314	19.4668492395224	21.2055800711435	21.1444305192936	20.9336702825585	30.445135923155	31.3683278911663	31.965507221423	16.2422837404042	16.3636543869384	16.2673233690303	19.4677357417965	21.0945602909985	31.2596570119148	16.2910871654576	1.62682454920203	11.7919212701183	-3.17664857633887	0.10307224823981	0.931048193013365	-1.5688693564352	2.96672120343085	0.533638485317408	0.690810307623604
F8-22	TGF25	Matrigel	21.0612897106382	21.2215158024593	21.3289246730882	22.7784456297457	23.0203753303293	22.4770349109395	31.0842708258156	31.1589714065304	31.8668241647875	24.6706878367393	24.941493264979	24.8513359136783	21.2039100620619	22.7586186236715	31.3700221323778	24.8211723384655	1.5547085616096	10.1661120703159	3.61726227640364	0.0309562606473737	0.978771324149626	-3.19467855623753	9.15575308396475	7.32754933805991	0.00622569520038592
F9-9	TGF25	Matrigel	21.3849445499102	21.1925761993357	21.40138083374	23.1892616219134	23.1210244669285	23.1547763728922	n.d.	33.2873705858182	32.9539786900031	26.9038471820296	26.675107746435	26.7141457404651	21.326300527662	23.155020820578	35.4137830919404	26.7643668896432	1.82872029291606	14.0874825642785	5.43806636198126	0.304967991953839	0.809460175263913	0.726691937724997	0.604287943032954	9.14835342363754	0.00176226497028924
F1_3	Control	orbital_shaker	23.6622844740045	23.4589972524064	23.5169122201656	25.7736673052061	25.4975445189298	25.3677630660723	35.3669573971912	n.d.	n.d.	n.d.	n.d.	n.d.	23.5460646488588	25.5463249634027	38.4556524657304	n.d.	2.0002603145439	14.9095878168716		0.704381009909592	0.613705743355683	4.34845699219562	0.0490889802633148	na	na
F4_1	Control	orbital_shaker	23.9817899560364	24.0689592384774	24.0190670145127	25.0165723726498	24.8529396750211	24.8309737275457	35.6334018037719	34.2839780384072	33.0649840926529	16.9928238871623	16.6831654564541	16.6640297402708	24.0232720696755	24.9001619250722	34.327454644944	16.7800063612957	0.876889855396701	10.3041825752685	-7.24326570837976	-0.418989449237608	1.33699071764714	-0.256948249407452	1.19494834036217	-1.18227051402435	2.269336444256
F5_19	Control	orbital_shaker	24.6833208515356	24.3212320470407	24.2404065033523	25.665232406705	26.0369076696613	25.6223209413086	33.5784139049213	32.8153663514488	32.1802713118114	19.1433788486941	19.1439975813474	18.8439340822619	24.4149864673095	25.774820339225	32.8580171893938	19.0437701707678	1.35983387191543	8.44303072208431	-5.37121629654174	0.063954567281125	0.95663828365038	-2.11810010259165	4.34121869613612	0.689778897813677	0.619948853792236
F5_25	Control	orbital_shaker	21.7985423015331	22.014041135799	21.9344829670185	22.7603462550997	23.0131323611619	22.8131873181326	30.1874000270815	30.511917817603	30.8109151131044	16.3222224681946	16.4802508277089	16.2390823740129	21.9156888014502	22.8622219781314	30.5034109859296	16.3471852233055	0.9465331766812	8.58772218447943	-5.56850357814474	-0.349346127953109	1.27398308964808	-1.97340864019652	3.92694839739519	0.492491616210674	0.710796451322658
F2_8	TGF10	orbital_shaker	20.2721361712432	20.4330197453924	20.2631955180184	18.2779884083118	18.3288007964994	18.2347732782036	28.187662646123	28.8937290780914	28.7616014147187	20.6474965860811	20.1333846238355	20.3697428060083	20.3227838115513	18.2805208276716	28.614331046311	20.3835413386416	-2.04226298387974	8.2915472347597	0.0607575270902991	-3.33814228851405	10.1130221542842	-2.26958358991625	4.82183936563729	6.12175272144571	0.0143604749850569
F4_3	TGF10	orbital_shaker	23.6826413072389	22.237323072799	22.4586102037823	21.0975084528655	20.98142458815	20.9631786126396	31.0769728070699	30.4263491295263	30.2173970684808	16.1353453476976	16.4133108970143	16.3547511967561	22.7928581946067	21.014037217885	30.5735730016923	16.3011358138227	-1.7788209767217	7.7807148070856	-6.49172238078407	-3.07470028135601	8.42513779074106	-2.78041601759035	6.87050439428231	-0.430727186428652	1.34791281737879
F5_27	TGF10	orbital_shaker	20.880516978387	21.293864859404	21.0550602001795	20.9003321197415	20.9505262222536	20.9145488973363	28.8482063420631	28.7683034676491	28.3999698946647	21.3023883916781	21.29511310984	21.2009603131438	21.0764806793235	20.9218024131105	28.672159901459	21.2661539382206	-0.154678266213033	7.59567922213547	0.189673258897134	-1.45055757084734	2.73313660839276	-2.96545160254048	7.81069866336708	6.25066845325255	0.0131329201173536
F1_5	TGF25	orbital_shaker	22.1253950485888	21.6532756167608	21.9302808589258	20.1857684435208	20.3865022750966	20.2358263308162	28.3447942343541	28.4439909945454	28.7271197223233	19.7712462530095	19.4640057382354	19.7179540899279	21.9029838414251	20.2693656831445	28.5053016504076	19.6510686937243	-1.63361815828061	6.60231780898246	-2.25191514770087	-2.92949746291491	7.61844977101197	-3.95881301569349	15.5496803196485	3.80908004665454	0.0713432106708506
F2_7	TGF25	orbital_shaker	22.1989703591682	22.2649165482767	22.098422596963	19.8486158943567	19.9031585860484	20.1323950301444	28.9377202961851	29.0160728769149	28.5579699910082	19.3074898855312	19.4769390777487	19.3634780513751	22.1874365014693	19.9613898368498	28.8372543880361	19.3826356715517	-2.22604666461947	6.64981788656677	-2.80480082991764	-3.52192596925378	11.4869666253263	-3.91131293810919	15.046050557654	3.25619436443778	0.104661709632222
F4_4	TGF25	orbital_shaker	22.5615940663201	22.3264093790543	22.3773496106336	22.3922068502823	22.4646020259648	22.3611284757035	30.4870967780092	30.5182549933946	30.9778345982025	18.4314932530797	17.8301911368812	18.1498831387672	22.4217843520027	22.4059791173169	30.6610621232021	18.1371891762427	-0.0158052346857929	8.23927777119944	-4.28459517575997	-1.3116845393201	2.4823121396426	-2.32185305347651	4.99973993305195	1.77640001859545	0.291910898782105
F5_16	TGF25	orbital_shaker	23.2084693382675	23.1256527380595	22.9074026285961	22.0302206430843	22.0673028784497	22.0359671480822	31.2746064441285	30.552152653564	30.1467875308241	19.1918362874091	19.5534827619592	19.3144232890332	23.0805082349744	22.0444968898721	30.6578488761722	19.3532474461338	-1.0360113451023	7.57734064119783	-3.72726078884054	-2.33189064973661	5.03464707431957	-2.98379018347812	7.91061677687578	2.33373440551487	0.19836997656928
F8_1	Control	low_attachment	21.6455815105709	21.5628814214729	21.3121749284839	21.8600033998369	22.0618632538315	21.7561329151235	29.8240390033257	29.6424563729226	28.8725602641765	17.6989536220629	17.6833602726094	17.663400933016	21.5068792868426	21.8926665229306	29.4463518801416	17.6819049425628	0.385787236088071	7.93947259329904	-3.8249743442798	0.860760035401557	0.550662383538549	-0.144614732747412	1.10543541078968	-1.52289840647641	2.87367798367302
F9_37	Control	low_attachment	22.8428283983706	22.9467476278893	22.9785095449379	22.4022179913795	22.4326235978163	22.4113396405725	33.1069009472636	32.9565464368955	34.8300854835488	20.9680256035292	20.814037413815	20.8199360479464	22.9226951903993	22.4153937432561	33.6311776225693	20.8673330217635	-0.507301447143163	10.70848243217	-2.05536216863573	-0.032328647829677	1.02266146770594	2.62439510612359	0.162172926021754	0.246713769167658	0.842814027299175
F11_1	Control	low_attachment	23.4718828086182	23.4632337237085	23.1059898053182	22.0023306112078	22.1193769832164	22.0091861825646	28.6189998123966	29.5368373123892	28.6981900708699	22.5317704138717	22.1354254774977	22.2962365447916	23.3470354458816	22.0436312589963	28.9513423985519	22.321144145387	-1.30340418688537	5.60430695267027	-1.02589130049464	-0.82843138757188	1.77575357225684	-2.47978037337618	5.57812542278631	1.27618463730875	0.412885987594983
F8_3	TGF10	low_attachment	22.189075752288	22.2666655986405	21.9722161605659	21.3172946613291	21.5569398170495	21.5288789002014	29.9172507659616	30.2039605336803	29.8693854489263	22.6128810553609	22.8919301732366	23.0165957584701	22.1426525038315	21.4677044595267	29.9968655828561	22.8404689956892	-0.674948044304799	7.8542130790246	0.697816491857736	-0.199975244991312	1.14867864480674	-0.229874247021845	1.17273272315093	2.99989242966113	0.125009320607115
F9_43	TGF10	low_attachment	23.3280581781995	23.371111546422	23.5270631097043	22.1863849534278	22.2046495242963	22.2328988466325	n.d.	34.279593259524	35.3146594691704	27.5046463748971	27.1881226939536	27.2289642232075	23.4087442781086	22.2079777747855	36.5314175762315	27.3072444306861	-1.20076650332307	13.1226732981229	3.89850015257747	-0.72579370400958	1.65381023589018	5.03858597207642	0.030425273204184	6.20057609038086	0.0135969220066581
F10_8	TGF10	low_attachment	24.5287792942284	24.4834010680481	24.5568558910621	24.5450229527435	24.6498481546059	24.5665199600977	32.485990474468	31.8395577268892	35.401729246294	29.1699465963053	29.1093626131637	29.0118599661539	24.5230120844462	24.5871303558157	33.2424258158837	29.0970563918743	0.0641182713695052	8.71941373143754	4.5740443074281	0.539091070682992	0.688204356257711	0.635326405391089	0.643795141572176	6.87612024523149	0.00851297881037637
F8_4	TGF25	low_attachment	23.6621286098028	23.5190571868718	23.6960268553709	23.7642964731909	23.8518396038989	23.6529749024615	30.1388721324253	31.5069111638735	33.1485912115368	24.2312511816612	24.3471551137647	24.2519003177149	23.6257375506818	23.7563703265171	31.5981248359452	24.2767688710469	0.130632775835267	7.97238728526337	0.651031320365096	0.605605575148753	0.657195462623584	-0.111700040783083	1.08050072541814	2.95310725816849	0.129129697866238
F9_45	TGF25	low_attachment	23.6523507305999	24.0478338768919	23.8396026714601	23.3007225519513	23.2001643420003	23.1256463352594	34.8778169099328	35.2117922405593	32.32769097774	25.2253863112474	25.3861638234124	25.4204448112939	23.8465957596506	23.208844409737	34.139100042744	25.3439983153179	-0.637751349913636	10.2925042830934	1.49740255566726	-0.162778550600149	1.11944104459339	2.20841695704695	0.216371598223975	3.79947849347065	0.0718196039020761
F12_51	TGF25	low_attachment	24.7097637606461	24.9445520097605	24.9024344742395	22.3025528573187	22.0606742052859	22.0798764995538	32.9005071410054	34.7811638739995	34.0670304487025	28.014375206623	27.9619040479216	28.5080674334803	24.8522500815487	22.1477011873861	33.9162338212358	28.1614488960083	-2.70454889416257	9.0639837396871	3.3091988144596	-2.22957609484908	4.68996154933475	0.979896413640651	0.507016142647795	5.61127475226299	0.0204568134922786
F3_15	Control	1%Agarose	23.5445098831533	24.3096954199822	25.0680201399215	25.7222505787464	26.5412204637639	27.3744074728304	34.0341969843737	34.8169488070611	34.481458350276	21.7461878360059	22.5207916212176	23.30967566238	24.307408481019	26.5459595051136	34.4442013805703	22.5255517065345	2.23855102409457	10.1367928995513	-1.7818567744845	-0.323268770028298	1.25116214639157	-1.38600100007109	2.61353231947706	1.32601401107119	0.398868746178346
F4_7	Control	1%Agarose	21.162976855676	21.1314689907277	19.5355432932155	23.7026538076696	24.0685387119041	23.921673384306	32.038113884995	32.4012047062568	32.2607031396561	18.1313592273764	18.0810421881568	17.9089795182995	20.6099963798731	23.8976219679599	32.2333405769693	18.0404603112776	3.28762558808684	11.6233441970962	-2.5695360685955	0.725805793963969	0.604659227652597	0.100550297473879	0.932677165965527	0.53833471696019	0.688565251930473
F5_1	Control	1%Agarose	22.2469531371937	22.185462541423	22.0432719467313	24.4566799737631	24.2570249345442	24.2398310276023	37.7329589345826	34.4250627193264	32.7423997780977	17.3350209180436	17.1259376195367	17.0980705470065	22.1585625417827	24.3178453119699	34.9668071440022	17.1863430281956	2.1592827701872	12.8082446022196	-4.97221951358707	-0.402537023935671	1.32183034776314	1.28545070259721	0.410242623261741	-1.86434872803138	3.64103530047506
F3_17	TGF10	1%Agarose	20.8037269975238	20.7308483401396	21.5843572287938	22.3001081811997	22.5598494616119	22.28463521939	32.4531011139534	32.4272805478677	33.7120599851589	24.214821032722	24.3235752850257	24.2120621945546	21.0396441888191	22.3815309540672	32.86414721566	24.2501528374341	1.34188676524813	11.8245030268409	3.21050864861503	-1.21993302887474	2.32935903960833	0.301709127218578	0.811290709613795	6.31837943417072	0.0125307846477888
F4_9	TGF10	1%Agarose	18.8029175658016	19.1804505871579	19.4669198157985	21.4307514582145	21.5739436073601	21.4809426972528	27.2550194717808	27.3081301972344	27.3146647091881	21.2125680374216	21.4358042901572	21.0888316902015	19.150095989586	21.4952125876091	27.2926047927344	21.2457346725934	2.34511659802313	8.14250880314844	2.09563868300743	-0.216703196099735	1.16207501064247	-3.38028509647392	10.4127923518759	5.20350946856312	0.0271386079551859
F5_3	TGF10	1%Agarose	22.8864482879674	22.3481687411028	23.2790738957489	25.750803494493	25.7955506359372	25.8398584442575	34.0321750625721	34.1311278695656	n.d.	22.8355526853652	22.8014583208696	23.0212018704021	22.8378969749397	25.7954041915626	36.0544343107126	22.886070958879	2.95750721662287	13.2165373357729	0.0481739839392645	0.395687422500001	0.760127101180682	1.69374343615051	0.309123783836919	3.15604476949495	0.112185274962856
F7_6	TGF10	1%Agarose	20.9147325345404	21.1282142692169	22.8726876312794	24.1545430892073	24.1435304967161	24.2668175153164	n.d.	n.d.	33.6222262201514	25.0815056256607	24.9475087876754	25.0834874180826	21.6385448116789	24.1882970337466	37.8740754067171	25.0375006104729	2.54975222206771	16.2355305950382	3.398955798794	-0.0120675720551611	1.00839968458726	4.71273669541588	0.0381351003034582	6.50682658434969	0.0109963871467769
F5_4	TGF25	1%Agarose	21.3234609087965	20.1040424501438	20.5156122081661	24.3898572598534	24.4811357295468	24.1853564090032	30.5941130252649	30.9265248399057	31.8171578055724	23.204987907634	23.1624581486767	23.2799845770966	20.6477051890355	24.3521164661345	31.1125985569143	23.2158102111358	3.704411277099	10.4648933678789	2.5681050221003	1.14259148297613	0.452945230420905	-1.05790053174349	2.08189965147181	5.67597580765599	0.0195596476566149
F3_16	TGF25	1%Agarose	22.4379574147373	20.4099174537243	20.7882820542047	22.3110174446643	22.1517843269889	22.1108763453548	32.8371510023144	33.3067546242201	32.505897281106	22.5988539206114	22.5031927650832	22.5581547669943	21.2120523075554	22.1912260390027	32.8832676358802	22.5534004842296	0.979173731447233	11.6712153283247	1.3413481766742	-1.58264606267563	2.99518696751413	0.148421428702372	0.90223713456568	4.44921896222989	0.0457774540204113
F4_10	TGF25	1%Agarose	20.5755746028659	21.960861945813	21.8072813424977	23.2912916924977	23.1986409538146	23.4032484509521	30.848086344753	30.2393576667153	30.1400131255498	22.791481165759	22.9080065957655	22.8734372065382	21.4479059637255	23.2977270324215	30.409152379006	22.8576416560209	1.84982106869593	8.9612464152805	1.40973569229537	-0.711998725426933	1.63807194853695	-2.56154748434186	5.90340567036212	4.51760647785106	0.043658111084786
F7_9	TGF25	1%Agarose	21.2200830210993	21.1571390040264	21.4424595523235	23.7689302707649	24.158386779722	23.9221314983293	34.0141423410599	34.4410118723348	31.3471434695522	22.0437800706313	22.0477776143066	22.016117075376	21.2732271924831	23.9498161829387	33.2674325609823	22.0358915867713	2.67658899045567	11.9942053684992	0.762664394288233	0.114769196332799	0.923530046089939	0.471411468876875	0.721258605014035	3.87053517984392	0.0683679899439958
