# Supplementary material for: Single‐cell transcriptomics stratifies organoid models of metabolic dysfunction‐associated steatotic liver disease
Source: EMBO J. 2023 Nov 14;42(24):e113898. doi: 10.15252/embj.2023113898 (PMC10711666; doi:10.15252/embj.2023113898)
Supplement: Supplementary file 14 — Source Data for Figure 3 [file EMBJ-42-e113898-s007.zip › Figure_3/3I/tissue_quant.csv]

experiment_id	organoid_id	condition	protocol	total_tissue
5	F15-50_3-2	PACTRL	orbital_shaker	26382.772
5	F15-50_3-3	PACTRL	orbital_shaker	19096.293
5	F15-50_4-5	PACTRL	orbital_shaker	21155.361
5	F15-50_4-6	PACTRL	orbital_shaker	26662.749
6	F27-32_1-2	PACTRL	orbital_shaker	25059.676
7	F29-31_1-2	PACTRL	orbital_shaker	37385.734
7	F29-31_1-3	PACTRL	orbital_shaker	37688.156
7	F29-31_1-4	PACTRL	orbital_shaker	39632.635
4	F13-75_1-2	PA500	orbital_shaker	12782.053
4	F13-75_1-3	PA500	orbital_shaker	19067.941
4	F13-75_2-5	PA500	orbital_shaker	15332.557
4	F13-75_3-8	PA500	orbital_shaker	10816.311
6	F27-34_1-2	PA500	orbital_shaker	22517.442
6	F27-34_1-3	PA500	orbital_shaker	22392.22
6	F27-34_1-4	PA500	orbital_shaker	39071.5
6	F27-34_1-5	PA500	orbital_shaker	12001.19
6	F27-34_1-6	PA500	orbital_shaker	40831.691
6	F27-34_1-7	PA500	orbital_shaker	33510.953
6	F27-34_1-8	PA500	orbital_shaker	37441.257
6	F27-34_1_d-10	PA500	orbital_shaker	30824.595
6	F27-34_1_d-11	PA500	orbital_shaker	30761.984
6	F27-34_1_d-12	PA500	orbital_shaker	22684.01
6	F27-34_1_d-14	PA500	orbital_shaker	32733.634
6	F27-34_3_d-19	PA500	orbital_shaker	35841.728
6	F27-34_3_d-20	PA500	orbital_shaker	34471.379
6	F27-35_1-2	PA500	orbital_shaker	31702.327
6	F27-35_1-3	PA500	orbital_shaker	33586.558
6	F27-35_1-4	PA500	orbital_shaker	35160.097
6	F27-35_2-6	PA500	orbital_shaker	31899.611
6	F27-35_2-7	PA500	orbital_shaker	33744.857
6	F27-36_1-2	PA500	orbital_shaker	28327.251
6	F27-36_1-4	PA500	orbital_shaker	34113.434
6	F27-36_2-11	PA500	orbital_shaker	35958.68
6	F27-36_2-6	PA500	orbital_shaker	29288.858
6	F27-36_2-7	PA500	orbital_shaker	34428.85
6	F27-36_2-8	PA500	orbital_shaker	12335.508
6	F27-36_3-13	PA500	orbital_shaker	35514.498
6	F27-36_3-14	PA500	orbital_shaker	37572.385
6	F27-36_3-15	PA500	orbital_shaker	30726.544
6	F27-36_4-18	PA500	orbital_shaker	34508
7	F29-35_2-2	PA500	orbital_shaker	24769.068
7	F29-35_2-3	PA500	orbital_shaker	20766.702
7	F29-35_2-4	PA500	orbital_shaker	15440.059
1	F27-26_1-2	OACTRL	orbital_shaker	36961.634
1	F27-26_1-3	OACTRL	orbital_shaker	36140.606
1	F27-26_1-4	OACTRL	orbital_shaker	35011.249
1	F27-26_1-5	OACTRL	orbital_shaker	37236.886
1	F27-26_2-7	OACTRL	orbital_shaker	36394.593
1	F27-26_3-10	OACTRL	orbital_shaker	32218.571
2	F29-25_1-3	OACTRL	orbital_shaker	36737.181
3	F30-02_1-2	OACTRL	orbital_shaker	32024.832
3	F30-02_1-3	OACTRL	orbital_shaker	30646.213
3	F30-02_1-4	OACTRL	orbital_shaker	34818.691
1	F27-29_1-4	OA500	orbital_shaker	23072.669
1	F27-29_2-6	OA500	orbital_shaker	32077.992
2	F29-28_1-2	OA500	orbital_shaker	31036.054
2	F29-28_1-3	OA500	orbital_shaker	26415.85
2	F29-28_1-6	OA500	orbital_shaker	27059.678
2	F29-28_2-8	OA500	orbital_shaker	29522.763
2	F29-28_2-9	OA500	orbital_shaker	29364.464
2	F29-28_3-11	OA500	orbital_shaker	32811.602
2	F29-28_3-12	OA500	orbital_shaker	32052.003
2	F29-28_3-14	OA500	orbital_shaker	29012.426
2	F29-29_1-2	OA500	orbital_shaker	30388.682
2	F29-29_2-4	OA500	orbital_shaker	16852.936
3	F30-05_1-2	OA500	orbital_shaker	25969.305
