# Supplementary material for: Single‐cell transcriptomics stratifies organoid models of metabolic dysfunction‐associated steatotic liver disease
Source: EMBO J. 2023 Nov 14;42(24):e113898. doi: 10.15252/embj.2023113898 (PMC10711666; doi:10.15252/embj.2023113898)
Supplement: Supplementary file 14 — Source Data for Figure 3 [file EMBJ-42-e113898-s007.zip › Figure_3/3J/TAG_quant.csv]

	CTRL-TGF-1	CTRL-TGF-2	CTRL-TGF-3	TGF-1	TGF-2	TGF-3	CTRL-PA-1	CTRL-PA-2	CTRL-PA-3	PA-1	PA-2	PA-3	CTRL-OA-1	CTRL-OA-2	CTRL-OA-3	OA-1	OA-2	OA-3
	108281376	141428272	156222992	180289312	230663072	201748528	216830312	206002496	201492928	401997408	273178528	290175168	186430976	244624960	175057280	643143744	669777472	472263008
(-bgd)	98605766	131752662	146547382	170613702	220987462	192072918	207154702	196326886	191817318	392321798	263502918	280499558	176755366	234949350	165381670	633468134	660101862	462587398
TG (nmol)	0.403769775641001	0.554828592439682	0.622251885953131	0.731928213531388	0.961494221259553	0.829723306573805	0.898454823583822	0.849109718284254	0.828558472509893	1.74230827012698	1.15524794344869	1.23270594518597	0.759917334956666	1.02512208800025	0.70808451596849	2.84127331926754	2.96264997663594	2.06252644071072
TG (mM)	0.00807539551282003	0.0110965718487936	0.0124450377190626	0.0146385642706278	0.0192298844251911	0.0165944661314761	0.0179690964716764	0.0169821943656851	0.0165711694501979	0.0348461654025396	0.0231049588689739	0.0246541189037193	0.0151983466991333	0.020502441760005	0.0141616903193698	0.0568254663853508	0.0592529995327187	0.0412505288142143
TG (uM)	8.07539551282003	11.0965718487936	12.4450377190626	14.6385642706278	19.2298844251911	16.5944661314761	17.9690964716764	16.9821943656851	16.5711694501979	34.8461654025396	23.1049588689739	24.6541189037193	15.1983466991333	20.502441760005	14.1616903193698	56.8254663853508	59.2529995327187	41.2505288142143
