# Supplementary material for: Single‐cell transcriptomics stratifies organoid models of metabolic dysfunction‐associated steatotic liver disease
Source: EMBO J. 2023 Nov 14;42(24):e113898. doi: 10.15252/embj.2023113898 (PMC10711666; doi:10.15252/embj.2023113898)
Supplement: Supplementary file 14 — Source Data for Figure 3 [file EMBJ-42-e113898-s007.zip › Figure_3/3K/sirius_red_quant_3K.csv]

experiment_id	organoid_id	condition	protocol	total_tissue_organoid	total_sr_organoid	sirius_red_percentage_per_tissue_organoid	mean_ctrl_sirius_red_percentage_per_tissue_organoid
1	F26-26_1-2	OACTRL	orbital_shaker	23168.358	7274.666	31.3991436078465	116.703135506568
1	F26-26_1-3	OACTRL	orbital_shaker	28158.32	6106.325	21.6856865040244	80.6005298182618
1	F26-26_1-4	OACTRL	orbital_shaker	26725.36	9031.312	33.7930415156241	125.60068365022
1	F26-26_2-6	OACTRL	orbital_shaker	21505.037	4460.724	20.7426939093385	77.0956510249494
2	F27-26_1-2	OACTRL	orbital_shaker	36961.634	9039.582	24.4566622785129	73.8077914507584
2	F27-26_1-3	OACTRL	orbital_shaker	36140.606	12980.518	35.9167137374509	108.393094975164
2	F27-26_1-4	OACTRL	orbital_shaker	35011.249	9471.95	27.0540191239678	81.6463578990087
2	F27-26_1-5	OACTRL	orbital_shaker	37236.886	16828.128	45.1920925933495	136.385272338811
2	F27-26_2-7	OACTRL	orbital_shaker	36394.593	14725.351	40.4602711177454	122.105102433515
2	F27-26_3-10	OACTRL	orbital_shaker	32218.571	8129.953	25.2337479523844	76.1529592706071
2	F27-26_3-9	OACTRL	orbital_shaker	26952.176	9065.571	33.6357665518361	101.509421632136
3	F29-25_1-2	OACTRL	orbital_shaker	30611.955	18724.172	61.166207777321	123.892254206541
3	F29-25_1-3	OACTRL	orbital_shaker	36737.181	13803.909	37.5747638339479	76.1077457934588
4	F30-02_1-2	OACTRL	orbital_shaker	32024.832	17724.762	55.3469320307441	102.984422988988
4	F30-02_1-3	OACTRL	orbital_shaker	30646.213	14934.447	48.7317862079729	90.6755749544177
4	F30-02_1-4	OACTRL	orbital_shaker	34818.691	17252.228	49.548755293529	92.1957150378662
4	F30-02_1-5	OACTRL	orbital_shaker	26894.291	15996.468	59.4790470587234	110.673078281465
4	F30-02_1-6	OACTRL	orbital_shaker	29972.852	16667.467	55.6085453596475	103.471208737263
1	F26-30_1-2	OA500	orbital_shaker	15066.757	4296.518	28.5165414163114	105.9891899808
1	F26-30_1-3	OA500	orbital_shaker	24465.464	9747.202	39.8406586525398	148.078235619024
1	F26-30_1-4	OA500	orbital_shaker	23516.852	6965.156	29.6177226441702	110.082018232968
2	F27-28_1-2	OA500	orbital_shaker	17432.972	8190.201	46.9810942161784	141.784302557208
2	F27-28_1-3	OA500	orbital_shaker	16386.309	7349.09	44.8489650720001	135.349747366173
2	F27-29_1-2	OA500	orbital_shaker	24701.732	8437.1	34.1559045333339	103.079146692196
2	F27-29_1-3	OA500	orbital_shaker	22691.098	7038.399	31.0183270990236	93.6102478582106
2	F27-29_1-4	OA500	orbital_shaker	23072.669	4779.685	20.7157871505893	62.5181997582855
2	F27-29_2-6	OA500	orbital_shaker	32077.992	5808.628	18.1078291932986	54.6476402014661
2	F27-29_2-7	OA500	orbital_shaker	17946.853	4884.824	27.2182760955361	82.1420692174126
3	F29-28_1-2	OA500	orbital_shaker	31036.054	9593.628	30.9112363317837	62.6107599051738
3	F29-28_1-3	OA500	orbital_shaker	26415.85	7823.987	29.6185320555651	59.9923852727916
3	F29-28_1-4	OA500	orbital_shaker	25484.957	7152.988	28.0674909516229	56.8507489720098
3	F29-28_1-5	OA500	orbital_shaker	21364.458	9297.113	43.5167276417684	88.1432032350024
3	F29-28_1-6	OA500	orbital_shaker	27059.678	8858.837	32.7381464036638	66.3111692531239
3	F29-28_2-8	OA500	orbital_shaker	29522.763	7085.652	24.0006397775168	48.6133352464959
3	F29-28_2-9	OA500	orbital_shaker	29364.464	7062.025	24.0495620829313	48.7124274563784
3	F29-28_3-11	OA500	orbital_shaker	32811.602	10515.07	32.0468046637894	64.9108554247444
3	F29-28_3-12	OA500	orbital_shaker	32052.003	7949.209	24.8009742168064	50.2344139663619
3	F29-28_3-13	OA500	orbital_shaker	26093.345	6880.1	26.3672595445314	53.4069274674267
3	F29-28_3-14	OA500	orbital_shaker	29012.426	7442.416	25.6525117892589	51.9592047164568
3	F29-29_1-2	OA500	orbital_shaker	30388.682	12402.845	40.8140274066509	82.6688794745321
3	F29-29_2-4	OA500	orbital_shaker	16852.936	7833.438	46.481147261225	94.1476400378468
4	F30-05_1-2	OA500	orbital_shaker	25969.305	5747.199	22.130738577717	41.1788198391975
4	F30-05_1-3	OA500	orbital_shaker	23024.235	6783.23	29.46126114505	54.8187743787768
4	F30-05_2-5	OA500	orbital_shaker	12616.666	4093.329	32.4438246998058	60.3684512162191
2	F15-50_3-2	PACTRL	orbital_shaker	26382.772	24066.173	91.2192736987607	99.8631656096876
2	F15-50_3-3	PACTRL	orbital_shaker	19096.293	17694.048	92.6569779799671	101.437106016251
2	F15-50_4-5	PACTRL	orbital_shaker	21155.361	19086.842	90.2222467392544	98.7716608833585
2	F15-50_4-6	PACTRL	orbital_shaker	26662.749	24434.75	91.6437761162587	100.327893660037
2	F15-50_4-7	PACTRL	orbital_shaker	16578.867	15083.295	90.9790457936601	99.6001738306656
3	F27-32_1-2	PACTRL	orbital_shaker	25059.676	10176.027	40.6071770441086	107.067485401832
3	F27-32_1-3	PACTRL	orbital_shaker	16838.76	5935.031	35.2462473483796	92.9325145981676
4	F29-31_1-2	PACTRL	orbital_shaker	37385.734	17634.981	47.1703484543061	92.9462697669988
4	F29-31_1-3	PACTRL	orbital_shaker	37688.156	20751.345	55.0606535379444	108.493630532378
4	F29-31_1-4	PACTRL	orbital_shaker	39632.635	19823.996	50.0193741849362	98.5600997006229
1	F13-75_1-2	PA500	orbital_shaker	12782.053	14594.222	114.17744864616	166.724971327734
1	F13-75_1-3	PA500	orbital_shaker	19067.941	22231.558	116.591287963394	170.249724207812
1	F13-75_2-5	PA500	orbital_shaker	15332.557	16212.652	105.740040620752	154.404441943021
1	F13-75_3-7	PA500	orbital_shaker	27040.776	26415.85	97.6889494591427	142.648022799025
1	F13-75_3-8	PA500	orbital_shaker	10816.311	12376.855	114.427691659384	167.090382884038
3	F27-34_1-2	PA500	orbital_shaker	22517.442	4694.628	20.8488513038026	54.9714174957335
3	F27-34_1-3	PA500	orbital_shaker	22392.22	3969.288	17.7261924007535	46.7380149089456
3	F27-34_1-4	PA500	orbital_shaker	39071.5	2842.294	7.27459657294959	19.180667534029
3	F27-34_1-5	PA500	orbital_shaker	12001.19	3852.336	32.0996167880019	84.6359068033867
3	F27-34_1-6	PA500	orbital_shaker	40831.691	2628.472	6.43733319788299	16.9730852613174
3	F27-34_1-7	PA500	orbital_shaker	33510.953	3095.1	9.23608469147386	24.3524528139524
3	F27-34_1-8	PA500	orbital_shaker	37441.257	1833.433	4.89682544579099	12.9112837950555
3	F27-34_1_d-10	PA500	orbital_shaker	30824.595	3735.384	12.1181932803983	31.9516050262812
3	F27-34_1_d-11	PA500	orbital_shaker	30761.984	5251.038	17.0698938013881	45.0075759614052
3	F27-34_1_d-12	PA500	orbital_shaker	22684.01	3343.18	14.7380467562834	38.8592786003288
3	F27-34_1_d-13	PA500	orbital_shaker	22115.787	6750.153	30.5218756176301	80.4759333202962
3	F27-34_1_d-14	PA500	orbital_shaker	32733.634	5235.68	15.9948021658701	42.172920455399
3	F27-34_3_d-19	PA500	orbital_shaker	35841.728	1885.412	5.26038253512777	13.8698617162199
3	F27-34_3_d-20	PA500	orbital_shaker	34471.379	4386.3	12.7244691893527	33.5501509424611
3	F27-35_1-2	PA500	orbital_shaker	31702.327	18367.409	57.9371003270517	152.760671758912
3	F27-35_1-3	PA500	orbital_shaker	33586.558	12972.248	38.6233325844226	101.836753960043
3	F27-35_1-4	PA500	orbital_shaker	35160.097	11180.162	31.7978701822125	83.840302364415
3	F27-35_2-6	PA500	orbital_shaker	31899.611	9701.13	30.4114366786479	80.1847429360343
3	F27-35_2-7	PA500	orbital_shaker	33744.857	17841.715	52.8723977108571	139.406752257563
3	F27-36_1-2	PA500	orbital_shaker	28327.251	13809.815	48.750988932883	128.539981743292
3	F27-36_1-3	PA500	orbital_shaker	24096.888	9808.631	40.7049698699683	107.325332233779
3	F27-36_1-4	PA500	orbital_shaker	34113.434	11696.406	34.2868032576257	90.4027828202339
3	F27-36_2-10	PA500	orbital_shaker	24663.929	10483.174	42.5040714316036	112.068958710881
3	F27-36_2-11	PA500	orbital_shaker	35958.68	12270.535	34.1239861974911	89.9734889249652
3	F27-36_2-6	PA500	orbital_shaker	29288.858	8886.008	30.3392095383166	79.994304228989
3	F27-36_2-7	PA500	orbital_shaker	34428.85	16474.909	47.8520455954817	126.169770128982
3	F27-36_2-8	PA500	orbital_shaker	12335.508	5332.55	43.2292695201527	113.981062467191
3	F27-36_2-9	PA500	orbital_shaker	20855.302	10730.073	51.4500964790632	135.656621678265
3	F27-36_3-13	PA500	orbital_shaker	35514.498	8133.497	22.9019061454846	60.3846334662053
3	F27-36_3-14	PA500	orbital_shaker	37572.385	11149.447	29.6745788163301	78.241896272962
3	F27-36_3-15	PA500	orbital_shaker	30726.544	10250.451	33.3602470879901	87.959765442821
3	F27-36_4-17	PA500	orbital_shaker	23411.713	9826.351	41.9719437018556	110.665916635959
3	F27-36_4-18	PA500	orbital_shaker	34508	12336.69	35.7502318303002	94.2613523822415
4	F29-35_2-2	PA500	orbital_shaker	24769.068	10357.952	41.8180934381544	82.3999805218618
4	F29-35_2-3	PA500	orbital_shaker	20766.702	12112.236	58.3252747595646	114.926365814072
4	F29-35_2-4	PA500	orbital_shaker	15440.059	9378.625	60.742157785796	119.688685133569
