# Supplementary material for: Single‐cell transcriptomics stratifies organoid models of metabolic dysfunction‐associated steatotic liver disease
Source: EMBO J. 2023 Nov 14;42(24):e113898. doi: 10.15252/embj.2023113898 (PMC10711666; doi:10.15252/embj.2023113898)
Supplement: Supplementary file 14 — Source Data for Figure 3 [file EMBJ-42-e113898-s007.zip › Figure_3/3L/RT-qPCR_quant_3L.csv]

SAMPLE_ID	TREATMENT	rawACTB_1	rawACTB_2	rawACTB_3	rawCOL1A1_1	rawCOL1A1_2	rawCOL1A1_3	rawTNFA_1	rawTNFA_2	rawTNFA_3	meanctACTB	meanctCOL1A1	meanctGAPDH	meanctTNFA	dct_COL1A1	dct_TNFA	ddct_experimentalCOL1A1	ddct_experimentalTNFA	log2fcexperimentalCOL1A1	log2fcexperimentalTNFA
F22-15	OA_CTRL	22.48821744015	22.4548881894	22.3858399727	24.7523590641	24.8900983799	24.75142598595	31.02023185315	30.3689071458	31.1116677587	22.4429818674167	24.7979611433167	26.69397439815	30.83360225255	2.3549792759	8.39062038513333	0	0	1.02358616715087	1
F23-25	OA_CTRL	23.6216433014	23.09026663455	22.8912842263	24.2471326597	24.2911748457	24.37050937345	29.71023961175	29.8989763618	30.01706686395	23.20106472075	24.3029389596167	30.46790037935	29.8754276125	1.10187423886667	6.67436289175	0	0	1.01880367019587	1
F24-34	OA_CTRL	21.8637142911	21.8624767664333	21.8458986073	21.4232151612333	21.4604613164	21.4275746578	33.8241973295	33.5326278486333	33.1747627557333	21.8573632216111	21.4370837118111	27.1879927354889	33.5105293112889	-0.420279509800001	11.6531660896778	-3.70074341541719E-17	0	1.06410131383026	1
F25-25	OA_CTRL	22.8280826111714	20.6658520973512	19.9461582524374	20.0037730770944	20.2888319168767	20.1391683421404	31.5611736143919	31.8054329828143	32.0737333830445	21.1466976536533	20.1439244453705	28.6177761764588	31.8134466600836	-1.00277320828283	10.6667490064303	0	0	1.21123017899443	1
F26-25	OA_CTRL	19.5818042148	19.5490174851	19.8306018231	26.8142874338	27.3931958324	27.1523836449	23.8853917167	24.2970530545	24.2901176489	19.653807841	27.1199556370333	26.3972190613667	24.1575208067	7.46614779603333	4.5037129657	0	0	1	1
F22-16	OA_500	23.6132303113	23.6459854351	23.6422823724	29.15942350225	29.20155208645	29.05182091475	30.20576897595	30.7548446501	31.0313979592	23.6338327062667	29.1375988344833	29.0078056703833	30.66400386175	5.50376612821666	7.03017115548333	3.14878685231666	-1.36044922965	0.112887793838148	2.56765119170502
F23-28	OA_500	22.92003252045	23.1312800657	23.1693442111	28.00326200565	28.081356529	28.0166020921	29.28440373095	28.9826346359	29.21893969495	23.07355226575	28.0337402089167	28.9018063523667	29.1619926872667	4.96018794316667	6.08844042151667	3.8583137043	-0.585922470233337	0.0818468084456291	1.50099843238288
F24-32	OA_500	22.1071647372	21.9698725288	22.0415956818	27.265677746	27.1571351738	27.3002427978	29.2404400562	28.6760212716	28.5968051922	22.0395443159333	27.2410185725333	29.4405054656667	28.8377555066667	5.2014742566	6.79821119073333	5.6217537664	-4.85495489894445	0.0203087637761995	28.9392353790017
F25-28	OA_500	19.557750229435	19.6323274056945	19.987159805374	25.8850262941489	25.9265535182316	25.9000913986069	27.687739681189	27.5433580685466	28.2582986990995	19.7257458135012	25.9038904036625	25.1074876735884	27.8297988162784	6.17814459016132	8.10405300277722	7.18091779844415	-2.56269600365306	0.00717894279181452	5.90810720101358
F26-28	OA_500	18.403255751	18.6438837078	18.4772519274	27.7321226428	27.9081694527	27.5055259601	24.555144435	24.6224538492	24.5215277005	18.5081304620667	27.7152726852	24.7920322741333	24.5663753282333	9.20714222313333	6.05824486616666	1.7409944271	1.55453190046667	0.299163396425758	0.340438970672505
F22-13	PA_CTRL	22.87918013375	22.87924305215	23.10522442225	25.1282238238	25.2273777783	25.11285986795	30.74140980955	30.21983548995	30.45107047145	22.9545492027167	25.15615382335	26.9709724949833	30.47077192365	2.20160462063333	7.51622272093334	0	0	1.01570251887977	1
F23-31	PA_CTRL	22.1016168912	22.1441055744	22.0936635003	23.3430108151	23.3928792605	23.56479636715	29.72390190555	29.5322413542	29.6896315192	22.1131286553	23.4335621475833	27.4016018280333	29.6485915929833	1.32043349228334	7.53546293768333	0	0	1.02554261852578	1
F24-41	PA_CTRL	20.2582437053	20.3535542882	20.19709850625	21.01389968245	21.1420107328	21.1272696243	31.35292853345	32.07877728735	32.8099684749	20.2696321665833	21.0943933465167	26.3144157814167	32.0805580985667	0.824761179933333	11.8109259319833	0	0	1.00112043683465	1
F25-31	PA_CTRL	19.8489378606289	19.8827728752039	19.985225189516	20.2660799813692	20.4592489130651	20.2961667898917	30.097573665713	30.4541984031667	30.8373881094687	19.9056453084496	20.340498561442	24.1457832477928	30.4630533927828	0.434853252992419	10.5574080843332	0	0	1.03492330979923	1
F26-37	PA_CTRL	22.4751894071	22.6318414012	22.4767686117	29.3441415353	29.3121939185	29.6133379629	21.4327462815	21.6513926609	22.1000649017	22.52793314	29.4232244722333	27.4569049738333	21.7280679480333	6.89529133223333	-0.79986519196666	0	0	1	1
F22-14	PA_500	23.72989621665	23.6484404793	23.58214092065	25.17063897225	25.21282852815	25.23752185795	31.8876638997	31.42077668205	29.98658764885	23.6534925388667	25.2069964527833	27.8896374091333	31.0983427435333	1.55350391391667	7.44485020466667	-0.648100706716665	-0.0713725162666723	1.60315400685043	1.05071581284626
F23-34	PA_500	22.06406105215	21.95279515655	22.0555915369	23.2434625349	23.284681174	23.24369191435	29.07178794385	28.8262321947	28.862752242	22.0241492485333	23.2572785410833	26.1636601046	28.9202574601833	1.23312929255	6.89610821165	-0.0873041997333353	-0.639354726033334	1.0626656388552	1.55763232155063
F24-37	PA_500	20.2148859079	20.1060186334	20.1343468354667	21.1984407774333	21.2641982489667	21.2676156521333	31.0331307664	31.3076258148667	30.6866757989333	20.1517504589222	21.2434182261778	25.9620707899444	31.0091441267333	1.09166776725556	10.8573936678111	0.266906587322225	-0.953532264172225	0.836248228490968	1.93660840929441
F25-34	PA_500	20.2821901774075	20.5259032530808	20.4760318969637	20.5692825750666	20.4294531396751	20.8270155884491	28.6191181247559	28.3451931080655	28.529753891074	20.4280417758174	20.6085837677303	25.591392233985	28.4980217079651	0.180541991912932	8.06997993214776	-0.254311261079486	-2.48742815218545	1.20058169426405	5.60777378233192
F26-40	PA_500	18.2734772525	18.4558418526	18.4745222756	26.3140940202	26.3248893612	26.3660278909	24.1761095828	23.3352895619	23.5344248733	18.4012804602333	26.3350037574333	24.2802405779333	23.6819413393333	7.9337232972	5.2806608791	1.03843196496666	6.08052607106666	0.486856340209675	0.0147767614801549
