# Supplementary material for: Single‐cell transcriptomics stratifies organoid models of metabolic dysfunction‐associated steatotic liver disease
Source: EMBO J. 2023 Nov 14;42(24):e113898. doi: 10.15252/embj.2023113898 (PMC10711666; doi:10.15252/embj.2023113898)
Supplement: Supplementary file 15 — Source Data for Figure 5 [file EMBJ-42-e113898-s005.zip]

Archive with 4 entries (2 files):
- Figure_5/
- Figure_5/5E/
- Figure_5/5E/cpdb_significant_interactions.csv
- Figure_5/5E/README
