# Supplementary material for: Single‐cell transcriptomics stratifies organoid models of metabolic dysfunction‐associated steatotic liver disease
Source: EMBO J. 2023 Nov 14;42(24):e113898. doi: 10.15252/embj.2023113898 (PMC10711666; doi:10.15252/embj.2023113898)
Supplement: Supplementary file 15 — Source Data for Figure 5 [file EMBJ-42-e113898-s005.zip › Figure_5/5E/cpdb_significant_interactions.csv]

	ABCA1_APOA1_Cholangiocytes|Ductal cells	ABCA1_APOA1_HB1|Ductal cells	ABCA1_APOA1_HB1|Smooth muscle cells	ABCA1_APOA1_Hepatic stellate cells|Ductal cells	ABCA1_APOA1_Hepatic stellate cells|Smooth muscle cells	ABCA1_APOA1_Smooth muscle cells|Ductal cells	ABCA1_APOA1_Smooth muscle cells|Smooth muscle cells	AGT_AGTR1_Ductal cells|AH	AGT_AGTR1_Ductal cells|FH1	AGT_AGTR1_HB1|AH	AGT_AGTR1_HB1|FH1	AGT_AGTR1_HB2|AH	AGT_AGTR1_HB2|FH1	CD44_FGFR2_FH2|AH	CD44_FGFR2_HB1|AH	CDH6_CDH6_HB1|HB1	CEACAM1_CEACAM6_Cholangiocytes|FH2	CEACAM1_CEACAM6_HB1|FH1	CEACAM1_CEACAM6_HB1|Smooth muscle cells	CEACAM1_CEACAM6_HB2|Smooth muscle cells	CEACAM1_CEACAM6_Smooth muscle cells|Cholangiocytes	CEACAM1_CEACAM6_Smooth muscle cells|FH1	CEACAM1_CEACAM6_Smooth muscle cells|HB1	CEACAM1_CEACAM6_Smooth muscle cells|HB2	CEACAM1_CEACAM6_Smooth muscle cells|Smooth muscle cells	CEACAM5_CEACAM1_HB1|Smooth muscle cells	CEACAM5_CEACAM1_HB2|Smooth muscle cells	CEACAM5_CEACAM6_FH1|HB2	CEACAM6_CEACAM6_Smooth muscle cells|Smooth muscle cells	CER1_MRC2_AH|Hepatic stellate cells	CER1_MRC2_Ductal cells|Hepatic stellate cells	CER1_MRC2_Ductal cells|Smooth muscle cells	CER1_MRC2_FH2|Hepatic stellate cells	CER1_MRC2_Fibroblasts|Hepatic stellate cells	CER1_MRC2_Smooth muscle cells|Ductal cells	CER1_MRC2_Smooth muscle cells|Hepatic stellate cells	CER1_MRC2_Smooth muscle cells|Smooth muscle cells	CER1_WNT6_AH|Fibroblasts	CER1_WNT6_Ductal cells|Fibroblasts	CER1_WNT6_FH2|Fibroblasts	CER1_WNT6_Fibroblasts|Fibroblasts	CER1_WNT6_Smooth muscle cells|Fibroblasts	CXCL12_CXCR4_Ductal cells|FH2	CXCL12_CXCR4_Hepatic stellate cells|FH2	CXCL12_CXCR4_Smooth muscle cells|FH2	CXCL14_CXCR4_Fibroblasts|FH2	CXCL14_CXCR4_Smooth muscle cells|FH2	CXCL2_DPP4_AH|FH2	CXCL2_DPP4_HB2|FH2
CTRL	False	False	False	False	False	False	False	False	False	False	False	False	False	False	False	False	False	False	False	False	False	False	False	False	False	False	False	False	False	False	False	False	False	False	False	False	False	False	False	False	False	False	False	False	False	False	False	False	False
CTRL-OA	False	False	False	False	False	False	False	False	False	False	False	False	False	False	False	False	False	False	False	False	False	False	False	False	False	False	False	False	False	False	False	False	False	False	False	False	False	False	False	False	False	False	False	False	False	False	False	False	False
CTRL-PA	False	False	False	False	False	False	False	False	False	False	False	False	False	False	False	False	False	False	False	False	False	False	False	False	False	False	False	False	False	False	False	False	False	False	False	False	False	False	False	False	False	False	False	False	False	False	False	False	False
CTRL-TGFB1	False	False	False	False	False	False	False	False	False	False	False	False	False	False	False	False	False	False	False	False	False	False	False	False	False	False	False	False	False	False	False	False	False	False	False	False	False	False	False	False	False	False	False	False	False	False	False	False	False
OA500	False	False	False	False	False	False	False	True	True	True	True	True	True	True	True	False	False	False	False	False	False	False	False	False	False	False	False	True	False	False	False	False	False	False	False	False	False	False	False	False	False	False	False	False	False	False	False	False	False
PA	False	False	False	False	False	False	False	False	False	False	False	False	False	False	True	True	True	True	True	True	False	False	False	False	False	False	False	False	False	False	False	False	False	False	False	False	False	False	False	False	False	False	False	False	False	False	False	False	False
TGFB1	True	True	True	True	True	True	True	False	False	False	False	False	False	False	False	False	False	True	False	True	True	True	True	True	True	True	True	False	True	True	True	True	True	True	True	True	True	True	True	True	True	True	True	True	True	True	True	True	True
[truncated: 232 more columns]
