# Supplementary material for: Single‐cell transcriptomics stratifies organoid models of metabolic dysfunction‐associated steatotic liver disease
Source: EMBO J. 2023 Nov 14;42(24):e113898. doi: 10.15252/embj.2023113898 (PMC10711666; doi:10.15252/embj.2023113898)
Supplement: Supplementary file 16 — Source Data for Figure 7 [file EMBJ-42-e113898-s003.zip]

Archive with 7 entries (4 files):
- Figure_7/
- Figure_7/7C/
- Figure_7/7C/README
- Figure_7/7C/scores_pvals_celltypes.csv
- Figure_7/7A/
- Figure_7/7A/scores_pvals.csv
- Figure_7/7A/README
