# Supplementary material for: Single‐cell transcriptomics stratifies organoid models of metabolic dysfunction‐associated steatotic liver disease
Source: EMBO J. 2023 Nov 14;42(24):e113898. doi: 10.15252/embj.2023113898 (PMC10711666; doi:10.15252/embj.2023113898)
Supplement: Supplementary file 16 — Source Data for Figure 7 [file EMBJ-42-e113898-s003.zip › Figure_7/7C/README]

Numerical data: Score ratios and p-values.
