# Supplementary material for: Single‐cell transcriptomics stratifies organoid models of metabolic dysfunction‐associated steatotic liver disease
Source: EMBO J. 2023 Nov 14;42(24):e113898. doi: 10.15252/embj.2023113898 (PMC10711666; doi:10.15252/embj.2023113898)
Supplement: Supplementary file 16 — Source Data for Figure 7 [file EMBJ-42-e113898-s003.zip › Figure_7/7C/scores_pvals_celltypes.csv]

score	cell_type	comparison	Score treatment / Score control	mann-whitney_pval	p<0.05
26-gene-signature	AH-like	OA500_byCTRL-OA	0.90138184449516	0.0481194122212534	*
26-gene-signature	Cholangiocyte-like	OA500_byCTRL-OA	0.773889057445443	4.49846462733309E-09	*
26-gene-signature	Ductal cell-like	OA500_byCTRL-OA	0.793406174191129	2.2871135125246E-18	*
26-gene-signature	FH1-like	OA500_byCTRL-OA	0.956098719631955	0.143702773178267	ns
26-gene-signature	cAH-like	OA500_byCTRL-OA	1.10932871728753	0.156787765101951	ns
26-gene-signature	Fibroblast-like	OA500_byCTRL-OA	1.12059746353191	0.00697709501874205	*
26-gene-signature	HB1-like	OA500_byCTRL-OA	0.78629971932344	0.000956799982961134	*
26-gene-signature	HB2-like	OA500_byCTRL-OA	0.92012054009203	0.00135745660963781	*
26-gene-signature	Hepatic stellate cell-like	OA500_byCTRL-OA	0.796811022978438	6.21084464504787E-07	*
26-gene-signature	Smooth muscle cell-like	OA500_byCTRL-OA	0.577189527560164	0.000113627959985175	*
26-gene-signature	AH-like	PA_byCTRL-PA	1.07036512152172	2.00309427707284E-05	*
26-gene-signature	Cholangiocyte-like	PA_byCTRL-PA	1.11600387002017	0.0380649749334822	*
26-gene-signature	Ductal cell-like	PA_byCTRL-PA	0.980746880284846	0.353167444042725	ns
26-gene-signature	FH1-like	PA_byCTRL-PA	1.10740089079797	7.67902909482365E-07	*
26-gene-signature	cAH-like	PA_byCTRL-PA	1.00782007336928	0.826127079775006	ns
26-gene-signature	Fibroblast-like	PA_byCTRL-PA	1.38589238027808	6.60995655983344E-07	*
26-gene-signature	HB1-like	PA_byCTRL-PA	1.34361970638607	5.11074281295991E-07	*
26-gene-signature	HB2-like	PA_byCTRL-PA	1.19313823822959	3.30095561745128E-08	*
26-gene-signature	Hepatic stellate cell-like	PA_byCTRL-PA	1.07116639271063	0.00232688422633907	*
26-gene-signature	Smooth muscle cell-like	PA_byCTRL-PA	0.978998067338794	0.833766064544018	ns
26-gene-signature	AH-like	TGFB1_byCTRL-TGFB1	2.19293176909131	4.49185457716097E-175	*
26-gene-signature	Cholangiocyte-like	TGFB1_byCTRL-TGFB1	1.18774054230584	0.000173276499563216	*
26-gene-signature	Ductal cell-like	TGFB1_byCTRL-TGFB1	1.37125541696049	2.85695623934043E-132	*
26-gene-signature	FH1-like	TGFB1_byCTRL-TGFB1	1.79727051702317	8.07066570690673E-69	*
26-gene-signature	cAH-like	TGFB1_byCTRL-TGFB1	2.00355141271405	3.71024667382604E-10	*
26-gene-signature	Fibroblast-like	TGFB1_byCTRL-TGFB1	2.5085145044219	6.48850648632205E-12	*
26-gene-signature	HB1-like	TGFB1_byCTRL-TGFB1	1.62679631303822	2.05976058289778E-05	*
26-gene-signature	HB2-like	TGFB1_byCTRL-TGFB1	1.70243058863965	1.37230696016326E-10	*
26-gene-signature	Hepatic stellate cell-like	TGFB1_byCTRL-TGFB1	1.21568325924599	4.59089918328386E-27	*
26-gene-signature	Smooth muscle cell-like	TGFB1_byCTRL-TGFB1	1.61371451703735	6.75696382357251E-14	*
98-gene-signature	AH-like	OA500_byCTRL-OA	1.26106011770198	1.90272805708701E-06	*
98-gene-signature	Cholangiocyte-like	OA500_byCTRL-OA	0.873473579267615	8.08849422458262E-05	*
98-gene-signature	Ductal cell-like	OA500_byCTRL-OA	0.953544467175984	0.00332104021955098	*
98-gene-signature	FH1-like	OA500_byCTRL-OA	1.1109344756688	2.02781744012634E-06	*
98-gene-signature	cAH-like	OA500_byCTRL-OA	1.22701446447257	0.00129624228919631	*
98-gene-signature	Fibroblast-like	OA500_byCTRL-OA	1.11666916589531	0.00209655204410228	*
98-gene-signature	HB1-like	OA500_byCTRL-OA	0.949886029777309	0.31769956917248	ns
98-gene-signature	HB2-like	OA500_byCTRL-OA	1.23029023193074	2.07676644750285E-40	*
98-gene-signature	Hepatic stellate cell-like	OA500_byCTRL-OA	0.849835867334483	0.000142720454705429	*
98-gene-signature	Smooth muscle cell-like	OA500_byCTRL-OA	0.724952231449421	0.00115368693770929	*
98-gene-signature	AH-like	PA_byCTRL-PA	1.1686042456017	2.9748920120219E-40	*
98-gene-signature	Cholangiocyte-like	PA_byCTRL-PA	1.07923152721105	0.0605557680541993	ns
98-gene-signature	Ductal cell-like	PA_byCTRL-PA	1.04049373811129	0.00121409115091295	*
98-gene-signature	FH1-like	PA_byCTRL-PA	1.12160720403109	1.08171689418434E-14	*
98-gene-signature	cAH-like	PA_byCTRL-PA	1.1258350597962	0.00809250110026626	*
98-gene-signature	Fibroblast-like	PA_byCTRL-PA	1.11752198257174	0.00606754808477704	*
98-gene-signature	HB1-like	PA_byCTRL-PA	1.3443863994312	5.76775093024935E-09	*
98-gene-signature	HB2-like	PA_byCTRL-PA	1.11879179646003	5.171454520102E-07	*
98-gene-signature	Hepatic stellate cell-like	PA_byCTRL-PA	1.09728102042662	1.79918264462928E-05	*
98-gene-signature	Smooth muscle cell-like	PA_byCTRL-PA	1.04678701194345	0.363110672946754	ns
98-gene-signature	AH-like	TGFB1_byCTRL-TGFB1	2.57169137246183	4.63877663392624E-244	*
98-gene-signature	Cholangiocyte-like	TGFB1_byCTRL-TGFB1	1.24289921385755	4.19317966735784E-08	*
98-gene-signature	Ductal cell-like	TGFB1_byCTRL-TGFB1	1.29218418183392	4.88433269525296E-130	*
98-gene-signature	FH1-like	TGFB1_byCTRL-TGFB1	1.96488166776794	3.91109090545686E-103	*
98-gene-signature	cAH-like	TGFB1_byCTRL-TGFB1	2.3050726474442	2.53019825912352E-12	*
98-gene-signature	Fibroblast-like	TGFB1_byCTRL-TGFB1	1.88928541997429	1.56687614277197E-11	*
98-gene-signature	HB1-like	TGFB1_byCTRL-TGFB1	1.92700925705531	7.82660208897913E-07	*
98-gene-signature	HB2-like	TGFB1_byCTRL-TGFB1	1.97130213387541	3.81528851666681E-20	*
98-gene-signature	Hepatic stellate cell-like	TGFB1_byCTRL-TGFB1	1.31849481632992	1.76448827377127E-51	*
98-gene-signature	Smooth muscle cell-like	TGFB1_byCTRL-TGFB1	1.78565699494469	1.13286701544109E-17	*
