# Supplementary material for: Single‐cell transcriptomics stratifies organoid models of metabolic dysfunction‐associated steatotic liver disease
Source: EMBO J. 2023 Nov 14;42(24):e113898. doi: 10.15252/embj.2023113898 (PMC10711666; doi:10.15252/embj.2023113898)
Supplement: Supplementary file 16 — Source Data for Figure 7 [file EMBJ-42-e113898-s003.zip › Figure_7/7A/scores_pvals.csv]

score	cell_type	comparison	Score treatment / Score control	mann-whitney_pval	p<0.05
26-gene-signature	Bulk	OA500_byCTRL-OA	0.774473400032031	1.59434624693633E-109	*
26-gene-signature	Bulk	PA_byCTRL-PA	1.05946713069262	6.06707959505348E-11	*
26-gene-signature	Bulk	TGFB1_byCTRL-TGFB1	2.58138840110151	0	*
98-gene-signature	Bulk	OA500_byCTRL-OA	0.949632398133584	5.2192176550047E-06	*
98-gene-signature	Bulk	PA_byCTRL-PA	1.11595840678508	6.45167266988298E-54	*
98-gene-signature	Bulk	TGFB1_byCTRL-TGFB1	2.79076649328176	0	*
